# Supplementary material for: Direct experimental observation of blue-light-induced conformational change and intermolecular interactions of cryptochrome
Source: Commun Biol. 2022 Oct 18;5:1103. doi: 10.1038/s42003-022-04054-9 (PMC9579160; doi:10.1038/s42003-022-04054-9)
Supplement: Supplementary file 4 — Supplementary Data 1 and 2 [file 42003_2022_4054_MOESM4_ESM.zip]

Archive with 11 entries (9 files):
- Supplementary Data/
- Supplementary Data/Supplementary Data 1/
- Supplementary Data/Supplementary Data 1/5ZM0.pdb
- Supplementary Data/Supplementary Data 1/dark53_dimer.pdb
- Supplementary Data/Supplementary Data 1/dark_ref0053.pdb
- Supplementary Data/Supplementary Data 1/garp_lit_complex1.pdb
- Supplementary Data/Supplementary Data 1/lit_gst_garp_m1.pdb
- Supplementary Data/Supplementary Data 1/lit_ref0142.pdb
- Supplementary Data/Supplementary Data 1/phr_dimer.pdb
- Supplementary Data/Supplementary Data 1/README.txt
- Supplementary Data/Supplementary Data 2.xlsx
