# Supplementary material for: Direct experimental observation of blue-light-induced conformational change and intermolecular interactions of cryptochrome
Source: Commun Biol. 2022 Oct 18;5:1103. doi: 10.1038/s42003-022-04054-9 (PMC9579160; doi:10.1038/s42003-022-04054-9)
Supplement: Supplementary file 4 — Supplementary Data 1 and 2 [file 42003_2022_4054_MOESM4_ESM.zip › Supplementary Data/Supplementary Data 1/5ZM0.pdb]

HEADER    FLAVOPROTEIN                            31-MAR-18   5ZM0              
TITLE     X-RAY STRUCTURE OF ANIMAL-LIKE CRYPTOCHROME FROM CHLAMYDOMONAS        
TITLE    2 REINHARDTII                                                          
COMPND    MOL_ID: 1;                                                            
COMPND   2 MOLECULE: CRYPTOCHROME PHOTORECEPTOR;                                
COMPND   3 CHAIN: A;                                                            
COMPND   4 ENGINEERED: YES                                                      
SOURCE    MOL_ID: 1;                                                            
SOURCE   2 ORGANISM_SCIENTIFIC: CHLAMYDOMONAS REINHARDTII;                      
SOURCE   3 ORGANISM_COMMON: CHLAMYDOMONAS SMITHII;                              
SOURCE   4 ORGANISM_TAXID: 3055;                                                
SOURCE   5 GENE: UVR3, CHLRE_06G278251V5, CHLREDRAFT_206002;                    
SOURCE   6 EXPRESSION_SYSTEM: ESCHERICHIA COLI BL21(DE3);                       
SOURCE   7 EXPRESSION_SYSTEM_TAXID: 469008                                      
KEYWDS    CRYPTOCHROME, PHOTOLYASE, PHOTORECEPTOR, FLAVOPROTEIN                 
EXPDTA    X-RAY DIFFRACTION                                                     
AUTHOR    S.FRANZ,E.IGNATZ,S.WENZEL,H.ZIELOSKO,E.P.GUSTI NGURAH PUTU,M.MAESTRE- 
AUTHOR   2 REYNA,M.-D.TSAI,J.YAMAMOTO,M.MITTAG,L.-O.ESSEN                       
REVDAT   2   26-SEP-18 5ZM0    1       JRNL                                     
REVDAT   1   25-JUL-18 5ZM0    0                                                
JRNL        AUTH   S.FRANZ,E.IGNATZ,S.WENZEL,H.ZIELOSKO,E.P.G.N.PUTU,           
JRNL        AUTH 2 M.MAESTRE-REYNA,M.D.TSAI,J.YAMAMOTO,M.MITTAG,L.O.ESSEN       
JRNL        TITL   STRUCTURE OF THE BIFUNCTIONAL CRYPTOCHROME ACRY FROM         
JRNL        TITL 2 CHLAMYDOMONAS REINHARDTII                                    
JRNL        REF    NUCLEIC ACIDS RES.            V.  46  8010 2018              
JRNL        REFN                   ESSN 1362-4962                               
JRNL        PMID   30032195                                                     
JRNL        DOI    10.1093/NAR/GKY621                                           
REMARK   2                                                                      
REMARK   2 RESOLUTION.    1.60 ANGSTROMS.                                       
REMARK   3                                                                      
REMARK   3 REFINEMENT.                                                          
REMARK   3   PROGRAM     : PHENIX .13-2998                                      
REMARK   3   AUTHORS     : PAUL ADAMS,PAVEL AFONINE,VINCENT CHEN,IAN            
REMARK   3               : DAVIS,KRESHNA GOPAL,RALF GROSSE-KUNSTLEVE,           
REMARK   3               : LI-WEI HUNG,ROBERT IMMORMINO,TOM IOERGER,            
REMARK   3               : AIRLIE MCCOY,ERIK MCKEE,NIGEL MORIARTY,              
REMARK   3               : REETAL PAI,RANDY READ,JANE RICHARDSON,               
REMARK   3               : DAVID RICHARDSON,TOD ROMO,JIM SACCHETTINI,           
REMARK   3               : NICHOLAS SAUTER,JACOB SMITH,LAURENT                  
REMARK   3               : STORONI,TOM TERWILLIGER,PETER ZWART                  
REMARK   3                                                                      
REMARK   3    REFINEMENT TARGET : NULL                                          
REMARK   3                                                                      
REMARK   3  DATA USED IN REFINEMENT.                                            
REMARK   3   RESOLUTION RANGE HIGH (ANGSTROMS) : 1.60                           
REMARK   3   RESOLUTION RANGE LOW  (ANGSTROMS) : 39.76                          
REMARK   3   MIN(FOBS/SIGMA_FOBS)              : NULL                           
REMARK   3   COMPLETENESS FOR RANGE        (%) : 100.0                          
REMARK   3   NUMBER OF REFLECTIONS             : 66621                          
REMARK   3                                                                      
REMARK   3  FIT TO DATA USED IN REFINEMENT.                                     
REMARK   3   R VALUE     (WORKING + TEST SET) : NULL                            
REMARK   3   R VALUE            (WORKING SET) : 0.153                           
REMARK   3   FREE R VALUE                     : 0.188                           
REMARK   3   FREE R VALUE TEST SET SIZE   (%) : 5.000                           
REMARK   3   FREE R VALUE TEST SET COUNT      : 3302                            
REMARK   3                                                                      
REMARK   3  FIT TO DATA USED IN REFINEMENT (IN BINS).                           
REMARK   3   BIN  RESOLUTION RANGE  COMPL.    NWORK NFREE   RWORK  RFREE        
REMARK   3                                                                      
REMARK   3  BULK SOLVENT MODELLING.                                             
REMARK   3   METHOD USED        : NULL                                          
REMARK   3   SOLVENT RADIUS     : NULL                                          
REMARK   3   SHRINKAGE RADIUS   : NULL                                          
REMARK   3   K_SOL              : NULL                                          
REMARK   3   B_SOL              : NULL                                          
REMARK   3                                                                      
REMARK   3  ERROR ESTIMATES.                                                    
REMARK   3   COORDINATE ERROR (MAXIMUM-LIKELIHOOD BASED)     : NULL             
REMARK   3   PHASE ERROR (DEGREES, MAXIMUM-LIKELIHOOD BASED) : NULL             
REMARK   3                                                                      
REMARK   3  B VALUES.                                                           
REMARK   3   FROM WILSON PLOT           (A**2) : 10.01                          
REMARK   3   MEAN B VALUE      (OVERALL, A**2) : 15.17                          
REMARK   3   OVERALL ANISOTROPIC B VALUE.                                       
REMARK   3    B11 (A**2) : NULL                                                 
REMARK   3    B22 (A**2) : NULL                                                 
REMARK   3    B33 (A**2) : NULL                                                 
REMARK   3    B12 (A**2) : NULL                                                 
REMARK   3    B13 (A**2) : NULL                                                 
REMARK   3    B23 (A**2) : NULL                                                 
REMARK   3                                                                      
REMARK   3  TWINNING INFORMATION.                                               
REMARK   3   FRACTION: NULL                                                     
REMARK   3   OPERATOR: NULL                                                     
REMARK   3                                                                      
REMARK   3  DEVIATIONS FROM IDEAL VALUES.                                       
REMARK   3                 RMSD          COUNT                                  
REMARK   3   BOND      :   NULL           NULL                                  
REMARK   3   ANGLE     :   NULL           NULL                                  
REMARK   3   CHIRALITY :   NULL           NULL                                  
REMARK   3   PLANARITY :   NULL           NULL                                  
REMARK   3   DIHEDRAL  :   NULL           NULL                                  
REMARK   3                                                                      
REMARK   3  TLS DETAILS                                                         
REMARK   3   NUMBER OF TLS GROUPS  : NULL                                       
REMARK   3                                                                      
REMARK   3  NCS DETAILS                                                         
REMARK   3   NUMBER OF NCS GROUPS : NULL                                        
REMARK   3                                                                      
REMARK   3  OTHER REFINEMENT REMARKS: NULL                                      
REMARK   4                                                                      
REMARK   4 5ZM0 COMPLIES WITH FORMAT V. 3.30, 13-JUL-11                         
REMARK 100                                                                      
REMARK 100 THIS ENTRY HAS BEEN PROCESSED BY PDBJ ON 02-APR-18.                  
REMARK 100 THE DEPOSITION ID IS D_1300007308.                                   
REMARK 200                                                                      
REMARK 200 EXPERIMENTAL DETAILS                                                 
REMARK 200  EXPERIMENT TYPE                : X-RAY DIFFRACTION                  
REMARK 200  DATE OF DATA COLLECTION        : 19-DEC-13; 08-MAR-18               
REMARK 200  TEMPERATURE           (KELVIN) : 100; 100                           
REMARK 200  PH                             : NULL                               
REMARK 200  NUMBER OF CRYSTALS USED        : 1                                  
REMARK 200                                                                      
REMARK 200  SYNCHROTRON              (Y/N) : Y; Y                               
REMARK 200  RADIATION SOURCE               : BESSY; NSRRC                       
REMARK 200  BEAMLINE                       : 14.3; TPS 05A                      
REMARK 200  X-RAY GENERATOR MODEL          : NULL; NULL                         
REMARK 200  MONOCHROMATIC OR LAUE    (M/L) : M; M                               
REMARK 200  WAVELENGTH OR RANGE        (A) : 0.8944; 0.999840                   
REMARK 200  MONOCHROMATOR                  : NULL; NULL                         
REMARK 200  OPTICS                         : NULL; NULL                         
REMARK 200                                                                      
REMARK 200  DETECTOR TYPE                  : CCD; CCD                           
REMARK 200  DETECTOR MANUFACTURER          : RAYONIX MX-225; RAYONIX MX300-HS   
REMARK 200  INTENSITY-INTEGRATION SOFTWARE : XDS JAN 26, 2018                   
REMARK 200  DATA SCALING SOFTWARE          : XSCALE JAN 26, 2018                
REMARK 200                                                                      
REMARK 200  NUMBER OF UNIQUE REFLECTIONS   : 66645                              
REMARK 200  RESOLUTION RANGE HIGH      (A) : 1.600                              
REMARK 200  RESOLUTION RANGE LOW       (A) : 39.760                             
REMARK 200  REJECTION CRITERIA  (SIGMA(I)) : NULL                               
REMARK 200                                                                      
REMARK 200 OVERALL.                                                             
REMARK 200  COMPLETENESS FOR RANGE     (%) : 100.0                              
REMARK 200  DATA REDUNDANCY                : 13.29                              
REMARK 200  R MERGE                    (I) : 0.27500                            
REMARK 200  R SYM                      (I) : NULL                               
REMARK 200  <I/SIGMA(I)> FOR THE DATA SET  : 8.5000                             
REMARK 200                                                                      
REMARK 200 IN THE HIGHEST RESOLUTION SHELL.                                     
REMARK 200  HIGHEST RESOLUTION SHELL, RANGE HIGH (A) : 1.60                     
REMARK 200  HIGHEST RESOLUTION SHELL, RANGE LOW  (A) : 1.66                     
REMARK 200  COMPLETENESS FOR SHELL     (%) : 100.0                              
REMARK 200  DATA REDUNDANCY IN SHELL       : 10.16                              
REMARK 200  R MERGE FOR SHELL          (I) : 1.68000                            
REMARK 200  R SYM FOR SHELL            (I) : NULL                               
REMARK 200  <I/SIGMA(I)> FOR SHELL         : 1.300                              
REMARK 200                                                                      
REMARK 200 DIFFRACTION PROTOCOL: SINGLE WAVELENGTH; SINGLE WAVELENGTH           
REMARK 200 METHOD USED TO DETERMINE THE STRUCTURE: MOLECULAR REPLACEMENT        
REMARK 200 SOFTWARE USED: PHASER 2.7.0                                          
REMARK 200 STARTING MODEL: 3CVV                                                 
REMARK 200                                                                      
REMARK 200 REMARK: NULL                                                         
REMARK 280                                                                      
REMARK 280 CRYSTAL                                                              
REMARK 280 SOLVENT CONTENT, VS   (%): 42.96                                     
REMARK 280 MATTHEWS COEFFICIENT, VM (ANGSTROMS**3/DA): 2.16                     
REMARK 280                                                                      
REMARK 280 CRYSTALLIZATION CONDITIONS: .1 M 2-(N-MORPHOLINO)ETHANESULFONIC      
REMARK 280  ACID (MES), PH 6.0, 35 % PEG 4000, VAPOR DIFFUSION, HANGING DROP,   
REMARK 280  TEMPERATURE 291K                                                    
REMARK 290                                                                      
REMARK 290 CRYSTALLOGRAPHIC SYMMETRY                                            
REMARK 290 SYMMETRY OPERATORS FOR SPACE GROUP: P 21 21 21                       
REMARK 290                                                                      
REMARK 290      SYMOP   SYMMETRY                                                
REMARK 290     NNNMMM   OPERATOR                                                
REMARK 290       1555   X,Y,Z                                                   
REMARK 290       2555   -X+1/2,-Y,Z+1/2                                         
REMARK 290       3555   -X,Y+1/2,-Z+1/2                                         
REMARK 290       4555   X+1/2,-Y+1/2,-Z                                         
REMARK 290                                                                      
REMARK 290     WHERE NNN -> OPERATOR NUMBER                                     
REMARK 290           MMM -> TRANSLATION VECTOR                                  
REMARK 290                                                                      
REMARK 290 CRYSTALLOGRAPHIC SYMMETRY TRANSFORMATIONS                            
REMARK 290 THE FOLLOWING TRANSFORMATIONS OPERATE ON THE ATOM/ATOM               
REMARK 290 RECORDS IN THIS ENTRY TO PRODUCE CRYSTALLOGRAPHICALLY                
REMARK 290 RELATED MOLECULES.                                                   
REMARK 290   SMTRY1   1  1.000000  0.000000  0.000000        0.00000            
REMARK 290   SMTRY2   1  0.000000  1.000000  0.000000        0.00000            
REMARK 290   SMTRY3   1  0.000000  0.000000  1.000000        0.00000            
REMARK 290   SMTRY1   2 -1.000000  0.000000  0.000000       25.10500            
REMARK 290   SMTRY2   2  0.000000 -1.000000  0.000000        0.00000            
REMARK 290   SMTRY3   2  0.000000  0.000000  1.000000       75.99000            
REMARK 290   SMTRY1   3 -1.000000  0.000000  0.000000        0.00000            
REMARK 290   SMTRY2   3  0.000000  1.000000  0.000000       32.56000            
REMARK 290   SMTRY3   3  0.000000  0.000000 -1.000000       75.99000            
REMARK 290   SMTRY1   4  1.000000  0.000000  0.000000       25.10500            
REMARK 290   SMTRY2   4  0.000000 -1.000000  0.000000       32.56000            
REMARK 290   SMTRY3   4  0.000000  0.000000 -1.000000        0.00000            
REMARK 290                                                                      
REMARK 290 REMARK: NULL                                                         
REMARK 300                                                                      
REMARK 300 BIOMOLECULE: 1                                                       
REMARK 300 SEE REMARK 350 FOR THE AUTHOR PROVIDED AND/OR PROGRAM                
REMARK 300 GENERATED ASSEMBLY INFORMATION FOR THE STRUCTURE IN                  
REMARK 300 THIS ENTRY. THE REMARK MAY ALSO PROVIDE INFORMATION ON               
REMARK 300 BURIED SURFACE AREA.                                                 
REMARK 350                                                                      
REMARK 350 COORDINATES FOR A COMPLETE MULTIMER REPRESENTING THE KNOWN           
REMARK 350 BIOLOGICALLY SIGNIFICANT OLIGOMERIZATION STATE OF THE                
REMARK 350 MOLECULE CAN BE GENERATED BY APPLYING BIOMT TRANSFORMATIONS          
REMARK 350 GIVEN BELOW.  BOTH NON-CRYSTALLOGRAPHIC AND                          
REMARK 350 CRYSTALLOGRAPHIC OPERATIONS ARE GIVEN.                               
REMARK 350                                                                      
REMARK 350 BIOMOLECULE: 1                                                       
REMARK 350 AUTHOR DETERMINED BIOLOGICAL UNIT: MONOMERIC                         
REMARK 350 SOFTWARE DETERMINED QUATERNARY STRUCTURE: MONOMERIC                  
REMARK 350 SOFTWARE USED: PISA                                                  
REMARK 350 TOTAL BURIED SURFACE AREA: 140 ANGSTROM**2                           
REMARK 350 SURFACE AREA OF THE COMPLEX: 20220 ANGSTROM**2                       
REMARK 350 CHANGE IN SOLVENT FREE ENERGY: -11.0 KCAL/MOL                        
REMARK 350 APPLY THE FOLLOWING TO CHAINS: A                                     
REMARK 350   BIOMT1   1  1.000000  0.000000  0.000000        0.00000            
REMARK 350   BIOMT2   1  0.000000  1.000000  0.000000        0.00000            
REMARK 350   BIOMT3   1  0.000000  0.000000  1.000000        0.00000            
REMARK 465                                                                      
REMARK 465 MISSING RESIDUES                                                     
REMARK 465 THE FOLLOWING RESIDUES WERE NOT LOCATED IN THE                       
REMARK 465 EXPERIMENT. (M=MODEL NUMBER; RES=RESIDUE NAME; C=CHAIN               
REMARK 465 IDENTIFIER; SSSEQ=SEQUENCE NUMBER; I=INSERTION CODE.)                
REMARK 465                                                                      
REMARK 465   M RES C SSSEQI                                                     
REMARK 465     MET A     1                                                      
REMARK 465     ALA A     2                                                      
REMARK 465     SER A    47                                                      
REMARK 465     GLY A   495                                                      
REMARK 465     GLU A   496                                                      
REMARK 465     LYS A   497                                                      
REMARK 465     LEU A   498                                                      
REMARK 465     ALA A   499                                                      
REMARK 465     ALA A   500                                                      
REMARK 465     ALA A   501                                                      
REMARK 465     LEU A   502                                                      
REMARK 465     GLU A   503                                                      
REMARK 465     HIS A   504                                                      
REMARK 465     HIS A   505                                                      
REMARK 465     HIS A   506                                                      
REMARK 465     HIS A   507                                                      
REMARK 465     HIS A   508                                                      
REMARK 465     HIS A   509                                                      
REMARK 470                                                                      
REMARK 470 MISSING ATOM                                                         
REMARK 470 THE FOLLOWING RESIDUES HAVE MISSING ATOMS (M=MODEL NUMBER;           
REMARK 470 RES=RESIDUE NAME; C=CHAIN IDENTIFIER; SSEQ=SEQUENCE NUMBER;          
REMARK 470 I=INSERTION CODE):                                                   
REMARK 470   M RES CSSEQI  ATOMS                                                
REMARK 470     GLY A   3    N                                                   
REMARK 470     ASP A  40    CG   OD1  OD2                                       
REMARK 470     LEU A  44    CG   CD1  CD2                                       
REMARK 470     GLN A  45    CG   CD   OE1  NE2                                  
REMARK 470     GLN A  46    CG   CD   OE1  NE2                                  
REMARK 470     SER A  48    OG                                                  
REMARK 470     TYR A  49    CG   CD1  CD2  CE1  CE2  CZ   OH                    
REMARK 470     LYS A  50    CG   CD   CE   NZ                                   
REMARK 470     LYS A  83    CD   CE   NZ                                        
REMARK 470     ARG A 145    NE   CZ   NH1  NH2                                  
REMARK 470     GLU A 183    OE1  OE2                                            
REMARK 470     LYS A 204    CD   CE   NZ                                        
REMARK 470     GLU A 205    OE1  OE2                                            
REMARK 470     LYS A 212    CD   CE   NZ                                        
REMARK 470     ARG A 277    NE   CZ   NH1  NH2                                  
REMARK 470     LYS A 423    CD   CE   NZ                                        
REMARK 470     GLU A 427    CD   OE1  OE2                                       
REMARK 470     ARG A 429    CZ   NH1  NH2                                       
REMARK 470     GLU A 455    CG   CD   OE1  OE2                                  
REMARK 470     LYS A 459    CD   CE   NZ                                        
REMARK 470     LYS A 494    CG   CD   CE   NZ                                   
REMARK 500                                                                      
REMARK 500 GEOMETRY AND STEREOCHEMISTRY                                         
REMARK 500 SUBTOPIC: CLOSE CONTACTS IN SAME ASYMMETRIC UNIT                     
REMARK 500                                                                      
REMARK 500 THE FOLLOWING ATOMS ARE IN CLOSE CONTACT.                            
REMARK 500                                                                      
REMARK 500  ATM1  RES C  SSEQI   ATM2  RES C  SSEQI           DISTANCE          
REMARK 500   OH   TYR A   109     O    HOH A   701              2.02            
REMARK 500   O    LEU A    39     O    HOH A   702              2.02            
REMARK 500   OD2  ASP A   184     O    HOH A   703              2.03            
REMARK 500   NE2  GLN A    67     O    HOH A   704              2.05            
REMARK 500   OG   SER A    75     O    HOH A   705              2.17            
REMARK 500   O    HOH A   837     O    HOH A  1120              2.18            
REMARK 500                                                                      
REMARK 500 REMARK: NULL                                                         
REMARK 500                                                                      
REMARK 500 GEOMETRY AND STEREOCHEMISTRY                                         
REMARK 500 SUBTOPIC: TORSION ANGLES                                             
REMARK 500                                                                      
REMARK 500 TORSION ANGLES OUTSIDE THE EXPECTED RAMACHANDRAN REGIONS:            
REMARK 500 (M=MODEL NUMBER; RES=RESIDUE NAME; C=CHAIN IDENTIFIER;               
REMARK 500 SSEQ=SEQUENCE NUMBER; I=INSERTION CODE).                             
REMARK 500                                                                      
REMARK 500 STANDARD TABLE:                                                      
REMARK 500 FORMAT:(10X,I3,1X,A3,1X,A1,I4,A1,4X,F7.2,3X,F7.2)                    
REMARK 500                                                                      
REMARK 500 EXPECTED VALUES: GJ KLEYWEGT AND TA JONES (1996). PHI/PSI-           
REMARK 500 CHOLOGY: RAMACHANDRAN REVISITED. STRUCTURE 4, 1395 - 1400            
REMARK 500                                                                      
REMARK 500  M RES CSSEQI        PSI       PHI                                   
REMARK 500    ARG A  12      -72.17   -136.41                                   
REMARK 500    LYS A  13     -155.55    -92.80                                   
REMARK 500    ASP A  19       63.28     35.50                                   
REMARK 500    LEU A  39     -119.18    -70.01                                   
REMARK 500    ASP A  40       86.62    160.03                                   
REMARK 500    SER A  75     -162.50   -127.46                                   
REMARK 500    SER A 133        4.35   -160.23                                   
REMARK 500    THR A 368     -103.59   -106.87                                   
REMARK 500    ASP A 371      -49.93   -137.57                                   
REMARK 500    PHE A 407      -35.78     69.35                                   
REMARK 500    ARG A 466      -58.17   -121.70                                   
REMARK 500                                                                      
REMARK 500 REMARK: NULL                                                         
REMARK 525                                                                      
REMARK 525 SOLVENT                                                              
REMARK 525                                                                      
REMARK 525 THE SOLVENT MOLECULES HAVE CHAIN IDENTIFIERS THAT                    
REMARK 525 INDICATE THE POLYMER CHAIN WITH WHICH THEY ARE MOST                  
REMARK 525 CLOSELY ASSOCIATED. THE REMARK LISTS ALL THE SOLVENT                 
REMARK 525 MOLECULES WHICH ARE MORE THAN 5A AWAY FROM THE                       
REMARK 525 NEAREST POLYMER CHAIN (M = MODEL NUMBER;                             
REMARK 525 RES=RESIDUE NAME; C=CHAIN IDENTIFIER; SSEQ=SEQUENCE                  
REMARK 525 NUMBER; I=INSERTION CODE):                                           
REMARK 525                                                                      
REMARK 525  M RES CSSEQI                                                        
REMARK 525    HOH A1466        DISTANCE =  5.84 ANGSTROMS                       
REMARK 525    HOH A1467        DISTANCE =  5.85 ANGSTROMS                       
REMARK 525    HOH A1468        DISTANCE =  5.87 ANGSTROMS                       
REMARK 525    HOH A1469        DISTANCE =  5.95 ANGSTROMS                       
REMARK 525    HOH A1470        DISTANCE =  6.28 ANGSTROMS                       
REMARK 525    HOH A1471        DISTANCE =  6.71 ANGSTROMS                       
REMARK 525    HOH A1472        DISTANCE =  6.86 ANGSTROMS                       
REMARK 525    HOH A1473        DISTANCE =  7.13 ANGSTROMS                       
REMARK 525    HOH A1474        DISTANCE =  9.21 ANGSTROMS                       
REMARK 610                                                                      
REMARK 610 MISSING HETEROATOM                                                   
REMARK 610 THE FOLLOWING RESIDUES HAVE MISSING ATOMS (M=MODEL NUMBER;           
REMARK 610 RES=RESIDUE NAME; C=CHAIN IDENTIFIER; SSEQ=SEQUENCE NUMBER;          
REMARK 610 I=INSERTION CODE):                                                   
REMARK 610   M RES C SSEQI                                                      
REMARK 610     GOL A  603                                                       
REMARK 610     GOL A  604                                                       
REMARK 800                                                                      
REMARK 800 SITE                                                                 
REMARK 800 SITE_IDENTIFIER: AC1                                                 
REMARK 800 EVIDENCE_CODE: SOFTWARE                                              
REMARK 800 SITE_DESCRIPTION: binding site for residue FAD A 601                 
REMARK 800                                                                      
REMARK 800 SITE_IDENTIFIER: AC2                                                 
REMARK 800 EVIDENCE_CODE: SOFTWARE                                              
REMARK 800 SITE_DESCRIPTION: binding site for residue GOL A 602                 
REMARK 800                                                                      
REMARK 800 SITE_IDENTIFIER: AC3                                                 
REMARK 800 EVIDENCE_CODE: SOFTWARE                                              
REMARK 800 SITE_DESCRIPTION: binding site for residue GOL A 603                 
REMARK 800                                                                      
REMARK 800 SITE_IDENTIFIER: AC4                                                 
REMARK 800 EVIDENCE_CODE: SOFTWARE                                              
REMARK 800 SITE_DESCRIPTION: binding site for residue GOL A 604                 
REMARK 800                                                                      
REMARK 800 SITE_IDENTIFIER: AC5                                                 
REMARK 800 EVIDENCE_CODE: SOFTWARE                                              
REMARK 800 SITE_DESCRIPTION: binding site for residue GOL A 605                 
REMARK 800                                                                      
REMARK 800 SITE_IDENTIFIER: AC6                                                 
REMARK 800 EVIDENCE_CODE: SOFTWARE                                              
REMARK 800 SITE_DESCRIPTION: binding site for residue GOL A 606                 
REMARK 800                                                                      
REMARK 800 SITE_IDENTIFIER: AC7                                                 
REMARK 800 EVIDENCE_CODE: SOFTWARE                                              
REMARK 800 SITE_DESCRIPTION: binding site for residue GOL A 607                 
REMARK 800                                                                      
REMARK 800 SITE_IDENTIFIER: AC8                                                 
REMARK 800 EVIDENCE_CODE: SOFTWARE                                              
REMARK 800 SITE_DESCRIPTION: binding site for residue GOL A 608                 
REMARK 800                                                                      
REMARK 800 SITE_IDENTIFIER: AC9                                                 
REMARK 800 EVIDENCE_CODE: SOFTWARE                                              
REMARK 800 SITE_DESCRIPTION: binding site for residue GOL A 609                 
REMARK 800                                                                      
REMARK 800 SITE_IDENTIFIER: AD1                                                 
REMARK 800 EVIDENCE_CODE: SOFTWARE                                              
REMARK 800 SITE_DESCRIPTION: binding site for residue MES A 610                 
REMARK 800                                                                      
REMARK 800 SITE_IDENTIFIER: AD2                                                 
REMARK 800 EVIDENCE_CODE: SOFTWARE                                              
REMARK 800 SITE_DESCRIPTION: binding site for residue CL A 611                  
REMARK 800                                                                      
REMARK 800 SITE_IDENTIFIER: AD3                                                 
REMARK 800 EVIDENCE_CODE: SOFTWARE                                              
REMARK 800 SITE_DESCRIPTION: binding site for residue CL A 612                  
DBREF  5ZM0 A    1   496  UNP    A8J8W0   A8J8W0_CHLRE     1    496             
SEQADV 5ZM0 LYS A  497  UNP  A8J8W0              EXPRESSION TAG                 
SEQADV 5ZM0 LEU A  498  UNP  A8J8W0              EXPRESSION TAG                 
SEQADV 5ZM0 ALA A  499  UNP  A8J8W0              EXPRESSION TAG                 
SEQADV 5ZM0 ALA A  500  UNP  A8J8W0              EXPRESSION TAG                 
SEQADV 5ZM0 ALA A  501  UNP  A8J8W0              EXPRESSION TAG                 
SEQADV 5ZM0 LEU A  502  UNP  A8J8W0              EXPRESSION TAG                 
SEQADV 5ZM0 GLU A  503  UNP  A8J8W0              EXPRESSION TAG                 
SEQADV 5ZM0 HIS A  504  UNP  A8J8W0              EXPRESSION TAG                 
SEQADV 5ZM0 HIS A  505  UNP  A8J8W0              EXPRESSION TAG                 
SEQADV 5ZM0 HIS A  506  UNP  A8J8W0              EXPRESSION TAG                 
SEQADV 5ZM0 HIS A  507  UNP  A8J8W0              EXPRESSION TAG                 
SEQADV 5ZM0 HIS A  508  UNP  A8J8W0              EXPRESSION TAG                 
SEQADV 5ZM0 HIS A  509  UNP  A8J8W0              EXPRESSION TAG                 
SEQRES   1 A  509  MET ALA GLY VAL LYS ASN SER ILE ILE TRP PHE ARG LYS          
SEQRES   2 A  509  GLY LEU ARG LEU HIS ASP ASN PRO ALA LEU LEU GLU ALA          
SEQRES   3 A  509  CYS LYS ASP ALA LYS HIS VAL TYR PRO VAL PHE VAL LEU          
SEQRES   4 A  509  ASP PRO HIS PHE LEU GLN GLN SER SER TYR LYS VAL SER          
SEQRES   5 A  509  VAL ASN ARG TYR ASN PHE LEU LEU GLU SER LEU GLU ASP          
SEQRES   6 A  509  LEU GLN ARG SER PHE GLN ALA ARG GLY SER ARG LEU LEU          
SEQRES   7 A  509  VAL LEU ARG GLY LYS PRO GLU GLU VAL PHE PRO ARG VAL          
SEQRES   8 A  509  PHE ARG GLU TRP GLY VAL THR GLN LEU CYS PHE GLU HIS          
SEQRES   9 A  509  ASP THR GLU PRO TYR ALA LYS VAL ARG ASP ALA ALA VAL          
SEQRES  10 A  509  ARG ARG LEU ALA ALA GLU ALA GLY VAL GLU VAL VAL THR          
SEQRES  11 A  509  PRO ILE SER HIS THR LEU TYR ASP THR ASP MET LEU VAL          
SEQRES  12 A  509  ALA ARG ASN GLY GLY ALA ALA PRO LEU THR MET GLN SER          
SEQRES  13 A  509  PHE THR LYS LEU VAL ASP ARG VAL GLY ASP PRO PRO ALA          
SEQRES  14 A  509  PRO ALA PRO ASP PRO PRO ALA ALA MET PRO PRO PRO ALA          
SEQRES  15 A  509  GLU ASP MET PRO SER ALA ALA PRO ALA ALA THR GLY VAL          
SEQRES  16 A  509  PRO THR TRP GLN GLU VAL GLY PHE LYS GLU PRO PRO LEU          
SEQRES  17 A  509  THR VAL PHE LYS GLY GLY GLU THR GLU ALA LEU ALA ARG          
SEQRES  18 A  509  LEU GLU ALA ALA PHE GLN ASP PRO LYS TRP VAL ALA GLY          
SEQRES  19 A  509  PHE GLN LYS PRO ASP THR ASP PRO SER ALA TRP GLU LYS          
SEQRES  20 A  509  PRO ALA THR THR VAL LEU SER PRO TYR LEU LYS PHE GLY          
SEQRES  21 A  509  CYS LEU SER ALA ARG LEU PHE HIS ALA ARG LEU LEU GLU          
SEQRES  22 A  509  VAL TYR ARG ARG HIS PRO ALA HIS SER GLN PRO PRO VAL          
SEQRES  23 A  509  SER LEU ARG GLY GLN LEU LEU TRP ARG GLU PHE PHE TYR          
SEQRES  24 A  509  THR VAL GLY SER THR THR PRO ASN PHE HIS ARG MET ALA          
SEQRES  25 A  509  GLY ASN PRO VAL CYS LYS GLN ILE ASP TRP ASP ASP ASN          
SEQRES  26 A  509  PRO GLU PHE LEU ALA ALA TRP ARG GLU ALA ARG THR GLY          
SEQRES  27 A  509  PHE PRO TRP ILE ASP ALA ILE MET THR GLN LEU VAL THR          
SEQRES  28 A  509  TRP GLY TRP MET HIS HIS LEU ALA ARG HIS SER VAL ALA          
SEQRES  29 A  509  CYS PHE LEU THR ARG GLY ASP LEU TYR VAL SER TRP GLU          
SEQRES  30 A  509  ARG GLY MET GLU VAL PHE GLU GLU HIS LEU ILE ASP GLN          
SEQRES  31 A  509  ASP HIS TYR LEU ASN ALA ALA ASN TRP MET TRP LEU SER          
SEQRES  32 A  509  ALA SER ALA PHE PHE SER GLN TYR PHE ARG VAL TYR SER          
SEQRES  33 A  509  PRO VAL VAL PHE GLY LYS LYS TYR ASP PRO GLU GLY ARG          
SEQRES  34 A  509  PHE ILE ARG LYS PHE LEU PRO VAL LEU LYS ASP MET PRO          
SEQRES  35 A  509  ALA LYS TYR ILE TYR GLU PRO TRP THR ALA PRO LEU GLU          
SEQRES  36 A  509  VAL GLN ARG LYS ALA GLY CYS VAL VAL GLY ARG ASP TYR          
SEQRES  37 A  509  PRO ALA PRO ILE VAL ASP HIS ALA VAL ALA SER LYS ALA          
SEQRES  38 A  509  CYS ILE ALA ARG MET ALA ALA ALA TYR ARG ARG SER LYS          
SEQRES  39 A  509  GLY GLU LYS LEU ALA ALA ALA LEU GLU HIS HIS HIS HIS          
SEQRES  40 A  509  HIS HIS                                                      
HET    FAD  A 601      53                                                       
HET    GOL  A 602       6                                                       
HET    GOL  A 603       5                                                       
HET    GOL  A 604       5                                                       
HET    GOL  A 605       6                                                       
HET    GOL  A 606       6                                                       
HET    GOL  A 607       6                                                       
HET    GOL  A 608       6                                                       
HET    GOL  A 609       6                                                       
HET    MES  A 610      12                                                       
HET     CL  A 611       1                                                       
HET     CL  A 612       1                                                       
HETNAM     FAD FLAVIN-ADENINE DINUCLEOTIDE                                      
HETNAM     GOL GLYCEROL                                                         
HETNAM     MES 2-(N-MORPHOLINO)-ETHANESULFONIC ACID                             
HETNAM      CL CHLORIDE ION                                                     
HETSYN     GOL GLYCERIN; PROPANE-1,2,3-TRIOL                                    
FORMUL   2  FAD    C27 H33 N9 O15 P2                                            
FORMUL   3  GOL    8(C3 H8 O3)                                                  
FORMUL  11  MES    C6 H13 N O4 S                                                
FORMUL  12   CL    2(CL 1-)                                                     
FORMUL  14  HOH   *773(H2 O)                                                    
HELIX    1 AA1 ASN A   20  LYS A   28  1                                   9    
HELIX    2 AA2 HIS A   42  GLN A   46  5                                   5    
HELIX    3 AA3 SER A   52  ARG A   73  1                                  22    
HELIX    4 AA4 LYS A   83  TRP A   95  1                                  13    
HELIX    5 AA5 GLU A  107  ALA A  124  1                                  18    
HELIX    6 AA6 ASP A  138  ASN A  146  1                                   9    
HELIX    7 AA7 THR A  153  GLY A  165  1                                  13    
HELIX    8 AA8 MET A  185  THR A  193  5                                   9    
HELIX    9 AA9 GLY A  214  PHE A  226  1                                  13    
HELIX   10 AB1 ASP A  228  PHE A  235  1                                   8    
HELIX   11 AB2 GLN A  236  THR A  240  5                                   5    
HELIX   12 AB3 LEU A  253  PHE A  259  1                                   7    
HELIX   13 AB4 SER A  263  HIS A  278  1                                  16    
HELIX   14 AB5 SER A  287  THR A  304  1                                  18    
HELIX   15 AB6 ASN A  325  GLU A  334  1                                  10    
HELIX   16 AB7 PHE A  339  GLY A  353  1                                  15    
HELIX   17 AB8 HIS A  356  THR A  368  1                                  13    
HELIX   18 AB9 SER A  375  LEU A  387  1                                  13    
HELIX   19 AC1 ASP A  391  SER A  403  1                                  13    
HELIX   20 AC2 VAL A  418  LYS A  423  1                                   6    
HELIX   21 AC3 GLY A  428  LEU A  435  1                                   8    
HELIX   22 AC4 PRO A  436  LYS A  439  5                                   4    
HELIX   23 AC5 PRO A  442  TYR A  447  1                                   6    
HELIX   24 AC6 GLU A  448  ALA A  452  5                                   5    
HELIX   25 AC7 PRO A  453  GLY A  461  1                                   9    
HELIX   26 AC8 ASP A  474  SER A  493  1                                  20    
SHEET    1 AA1 5 LEU A  78  LEU A  80  0                                        
SHEET    2 AA1 5 HIS A  32  VAL A  38  1  N  PRO A  35   O  LEU A  78           
SHEET    3 AA1 5 ASN A   6  PHE A  11  1  N  PHE A  11   O  VAL A  36           
SHEET    4 AA1 5 GLN A  99  PHE A 102  1  O  CYS A 101   N  ILE A   8           
SHEET    5 AA1 5 GLU A 127  VAL A 129  1  O  GLU A 127   N  LEU A 100           
CISPEP   1 PRO A  284    PRO A  285          0         5.19                     
SITE     1 AC1 28 PHE A 235  LYS A 237  THR A 250  THR A 251                    
SITE     2 AC1 28 VAL A 252  LEU A 253  SER A 254  LEU A 257                    
SITE     3 AC1 28 GLN A 291  ARG A 295  TRP A 354  MET A 355                    
SITE     4 AC1 28 HIS A 357  ARG A 360  PHE A 383  LEU A 387                    
SITE     5 AC1 28 ASP A 389  GLN A 390  ASP A 391  LEU A 394                    
SITE     6 AC1 28 ASN A 395  ASN A 398  TRP A 399  LEU A 402                    
SITE     7 AC1 28 GOL A 602  HOH A 911  HOH A 995  HOH A1030                    
SITE     1 AC2  9 TRP A 294  PHE A 298  HIS A 357  HIS A 361                    
SITE     2 AC2  9 ASN A 398  TRP A 401  FAD A 601  HOH A 871                    
SITE     3 AC2  9 HOH A1017                                                     
SITE     1 AC3  4 PRO A  41  ARG A  81  PRO A 196  HOH A 942                    
SITE     1 AC4  6 SER A  69  ARG A  73  GLU A 215  THR A 216                    
SITE     2 AC4  6 HOH A 804  HOH A 846                                          
SITE     1 AC5  8 ASP A 371  TYR A 373  ALA A 478  HOH A 797                    
SITE     2 AC5  8 HOH A 808  HOH A 872  HOH A 968  HOH A 977                    
SITE     1 AC6  4 TRP A 245  GLU A 246  PRO A 248  HOH A 712                    
SITE     1 AC7  5 ASP A 138  SER A 409  GLN A 410  TYR A 411                    
SITE     2 AC7  5 PHE A 412                                                     
SITE     1 AC8  4 HIS A  18  ASP A 173  HOH A1010  HOH A1252                    
SITE     1 AC9  6 ARG A  12  VAL A  38  MES A 610  HOH A 809                    
SITE     2 AC9  6 HOH A 858  HOH A1215                                          
SITE     1 AD1  9 VAL A  38  LEU A  39  ASP A  40  PHE A  43                    
SITE     2 AD1  9 ARG A  55  TYR A  56  GOL A 609  HOH A 718                    
SITE     3 AD1  9 HOH A 729                                                     
SITE     1 AD2  6 PRO A 285  VAL A 286  GLN A 291  TRP A 294                    
SITE     2 AD2  6 HOH A1017  HOH A1439                                          
SITE     1 AD3  1 SER A 416                                                     
CRYST1   50.210   65.120  151.980  90.00  90.00  90.00 P 21 21 21    4          
ORIGX1      1.000000  0.000000  0.000000        0.00000                         
ORIGX2      0.000000  1.000000  0.000000        0.00000                         
ORIGX3      0.000000  0.000000  1.000000        0.00000                         
SCALE1      0.019916  0.000000  0.000000        0.00000                         
SCALE2      0.000000  0.015356  0.000000        0.00000                         
SCALE3      0.000000  0.000000  0.006580        0.00000                         
ATOM      1  CA  GLY A   3      30.183 -30.859   8.880  1.00 49.73           C  
ATOM      2  C   GLY A   3      30.366 -29.420   8.426  1.00 35.37           C  
ATOM      3  O   GLY A   3      31.368 -28.783   8.735  1.00 43.19           O  
ATOM      4  N   VAL A   4      29.393 -28.911   7.687  1.00 40.32           N  
ATOM      5  CA  VAL A   4      29.444 -27.540   7.207  1.00 23.81           C  
ATOM      6  C   VAL A   4      28.838 -26.633   8.267  1.00 16.52           C  
ATOM      7  O   VAL A   4      28.129 -27.076   9.171  1.00 17.90           O  
ATOM      8  CB  VAL A   4      28.728 -27.373   5.853  1.00 34.51           C  
ATOM      9  CG1 VAL A   4      29.106 -28.513   4.911  1.00 44.81           C  
ATOM     10  CG2 VAL A   4      27.230 -27.291   6.033  1.00 25.93           C  
ATOM     11  N   LYS A   5      29.121 -25.342   8.142  1.00 11.89           N  
ATOM     12  CA  LYS A   5      28.601 -24.334   9.057  1.00 11.96           C  
ATOM     13  C   LYS A   5      27.387 -23.681   8.405  1.00  7.43           C  
ATOM     14  O   LYS A   5      27.464 -23.210   7.272  1.00  8.96           O  
ATOM     15  CB  LYS A   5      29.657 -23.284   9.387  1.00  8.84           C  
ATOM     16  CG  LYS A   5      29.084 -22.035  10.079  1.00  6.61           C  
ATOM     17  CD  LYS A   5      30.198 -21.099  10.481  1.00 10.68           C  
ATOM     18  CE  LYS A   5      29.631 -19.842  11.149  1.00  9.33           C  
ATOM     19  NZ  LYS A   5      30.727 -18.938  11.578  1.00  8.88           N  
ATOM     20  N   ASN A   6      26.270 -23.709   9.115  1.00  8.16           N  
ATOM     21  CA  ASN A   6      25.051 -23.011   8.730  1.00  8.14           C  
ATOM     22  C   ASN A   6      24.715 -22.084   9.891  1.00  7.75           C  
ATOM     23  O   ASN A   6      24.476 -22.557  10.998  1.00  8.19           O  
ATOM     24  CB  ASN A   6      23.911 -23.970   8.439  1.00 10.77           C  
ATOM     25  CG  ASN A   6      24.228 -24.899   7.278  1.00  9.74           C  
ATOM     26  OD1 ASN A   6      24.736 -24.449   6.230  1.00 12.27           O  
ATOM     27  ND2 ASN A   6      23.924 -26.164   7.441  1.00 12.27           N  
ATOM     28  N   SER A   7      24.692 -20.784   9.628  1.00  6.75           N  
ATOM     29  CA  SER A   7      24.519 -19.804  10.702  1.00  9.30           C  
ATOM     30  C   SER A   7      23.259 -18.974  10.510  1.00  6.05           C  
ATOM     31  O   SER A   7      22.741 -18.812   9.409  1.00  6.98           O  
ATOM     32  CB  SER A   7      25.729 -18.866  10.777  1.00  7.16           C  
ATOM     33  OG  SER A   7      25.860 -18.123   9.587  1.00  8.50           O  
ATOM     34  N   ILE A   8      22.788 -18.430  11.628  1.00  5.04           N  
ATOM     35  CA  ILE A   8      21.747 -17.423  11.654  1.00  6.57           C  
ATOM     36  C   ILE A   8      22.382 -16.133  12.152  1.00  6.99           C  
ATOM     37  O   ILE A   8      23.111 -16.145  13.148  1.00  7.21           O  
ATOM     38  CB  ILE A   8      20.575 -17.824  12.557  1.00  5.39           C  
ATOM     39  CG1 ILE A   8      19.764 -18.974  11.944  1.00  6.71           C  
ATOM     40  CG2 ILE A   8      19.667 -16.618  12.812  1.00  9.25           C  
ATOM     41  CD1 ILE A   8      18.786 -19.610  12.919  1.00  9.75           C  
ATOM     42  N   ILE A   9      22.133 -15.035  11.459  1.00  4.75           N  
ATOM     43  CA  ILE A   9      22.399 -13.696  11.981  1.00  4.72           C  
ATOM     44  C   ILE A   9      21.041 -13.078  12.294  1.00  5.51           C  
ATOM     45  O   ILE A   9      20.226 -12.805  11.400  1.00  6.11           O  
ATOM     46  CB  ILE A   9      23.242 -12.829  11.027  1.00  1.84           C  
ATOM     47  CG1 ILE A   9      23.316 -11.369  11.521  1.00  4.93           C  
ATOM     48  CG2 ILE A   9      22.722 -12.806   9.585  1.00  6.14           C  
ATOM     49  CD1 ILE A   9      23.973 -11.191  12.890  1.00  7.24           C  
ATOM     50  N   TRP A  10      20.780 -12.908  13.568  1.00  5.14           N  
ATOM     51  CA  TRP A  10      19.465 -12.519  14.060  1.00  3.60           C  
ATOM     52  C   TRP A  10      19.497 -11.026  14.348  1.00  5.36           C  
ATOM     53  O   TRP A  10      20.252 -10.574  15.225  1.00  4.42           O  
ATOM     54  CB  TRP A  10      19.107 -13.329  15.303  1.00  5.36           C  
ATOM     55  CG  TRP A  10      17.816 -12.943  15.966  1.00  5.38           C  
ATOM     56  CD1 TRP A  10      16.772 -12.261  15.420  1.00  5.35           C  
ATOM     57  CD2 TRP A  10      17.446 -13.228  17.317  1.00  5.51           C  
ATOM     58  NE1 TRP A  10      15.774 -12.109  16.349  1.00  6.51           N  
ATOM     59  CE2 TRP A  10      16.158 -12.702  17.519  1.00  6.02           C  
ATOM     60  CE3 TRP A  10      18.084 -13.881  18.373  1.00  4.64           C  
ATOM     61  CZ2 TRP A  10      15.508 -12.769  18.748  1.00  6.93           C  
ATOM     62  CZ3 TRP A  10      17.431 -13.961  19.601  1.00  6.94           C  
ATOM     63  CH2 TRP A  10      16.162 -13.399  19.767  1.00  7.13           C  
ATOM     64  N   PHE A  11      18.712 -10.281  13.597  1.00  4.09           N  
ATOM     65  CA  PHE A  11      18.546  -8.846  13.801  1.00  4.65           C  
ATOM     66  C   PHE A  11      17.441  -8.549  14.804  1.00  5.79           C  
ATOM     67  O   PHE A  11      16.362  -9.142  14.756  1.00  5.28           O  
ATOM     68  CB  PHE A  11      18.225  -8.199  12.454  1.00  4.16           C  
ATOM     69  CG  PHE A  11      19.390  -8.176  11.514  1.00  4.21           C  
ATOM     70  CD1 PHE A  11      20.319  -7.159  11.574  1.00  4.33           C  
ATOM     71  CD2 PHE A  11      19.590  -9.177  10.588  1.00  6.16           C  
ATOM     72  CE1 PHE A  11      21.409  -7.127  10.734  1.00  7.00           C  
ATOM     73  CE2 PHE A  11      20.696  -9.147   9.733  1.00  7.16           C  
ATOM     74  CZ  PHE A  11      21.589  -8.119   9.814  1.00  9.34           C  
ATOM     75  N   ARG A  12      17.716  -7.593  15.711  1.00  4.97           N  
ATOM     76  CA  ARG A  12      16.690  -7.098  16.622  1.00  3.60           C  
ATOM     77  C   ARG A  12      16.856  -5.579  16.639  1.00  3.00           C  
ATOM     78  O   ARG A  12      16.030  -4.843  16.088  1.00  6.10           O  
ATOM     79  CB  ARG A  12      16.821  -7.706  18.005  1.00  5.28           C  
ATOM     80  CG  ARG A  12      16.902  -9.238  18.013  1.00  6.67           C  
ATOM     81  CD  ARG A  12      18.355  -9.735  17.959  1.00  5.46           C  
ATOM     82  NE  ARG A  12      19.119  -9.333  19.145  1.00  4.95           N  
ATOM     83  CZ  ARG A  12      19.055  -9.918  20.333  1.00  6.83           C  
ATOM     84  NH1 ARG A  12      18.289 -10.994  20.527  1.00  6.85           N  
ATOM     85  NH2 ARG A  12      19.762  -9.419  21.350  1.00  7.68           N  
ATOM     86  N   LYS A  13      17.927  -5.116  17.279  1.00  4.69           N  
ATOM     87  CA  LYS A  13      18.527  -3.837  16.933  1.00  7.31           C  
ATOM     88  C   LYS A  13      19.626  -4.133  15.910  1.00  5.39           C  
ATOM     89  O   LYS A  13      19.568  -5.163  15.227  1.00  4.79           O  
ATOM     90  CB  LYS A  13      19.017  -3.124  18.200  1.00  5.01           C  
ATOM     91  CG  LYS A  13      17.972  -3.026  19.298  1.00  4.43           C  
ATOM     92  CD  LYS A  13      18.440  -2.046  20.380  1.00  5.86           C  
ATOM     93  CE  LYS A  13      17.436  -1.969  21.500  1.00  7.16           C  
ATOM     94  NZ  LYS A  13      17.894  -1.080  22.586  1.00  6.27           N  
ATOM     95  N   GLY A  14      20.631  -3.266  15.797  1.00  3.62           N  
ATOM     96  CA  GLY A  14      21.728  -3.519  14.871  1.00  3.79           C  
ATOM     97  C   GLY A  14      21.284  -3.713  13.433  1.00  5.54           C  
ATOM     98  O   GLY A  14      21.800  -4.602  12.721  1.00  4.91           O  
ATOM     99  N   LEU A  15      20.322  -2.909  12.980  1.00  4.23           N  
ATOM    100  CA  LEU A  15      19.709  -3.074  11.657  1.00  5.67           C  
ATOM    101  C   LEU A  15      20.604  -2.436  10.593  1.00  5.30           C  
ATOM    102  O   LEU A  15      20.274  -1.428   9.937  1.00  4.66           O  
ATOM    103  CB  LEU A  15      18.303  -2.480  11.654  1.00  4.34           C  
ATOM    104  CG  LEU A  15      17.321  -3.069  12.661  1.00  3.37           C  
ATOM    105  CD1 LEU A  15      15.925  -2.482  12.437  1.00  6.71           C  
ATOM    106  CD2 LEU A  15      17.289  -4.555  12.601  1.00  5.46           C  
ATOM    107  N   ARG A  16      21.781  -3.055  10.425  1.00  4.67           N  
ATOM    108  CA  ARG A  16      22.804  -2.527   9.538  1.00  4.83           C  
ATOM    109  C   ARG A  16      23.755  -3.655   9.165  1.00  6.96           C  
ATOM    110  O   ARG A  16      23.883  -4.632   9.895  1.00  4.84           O  
ATOM    111  CB  ARG A  16      23.578  -1.406  10.220  1.00  4.30           C  
ATOM    112  CG  ARG A  16      24.294  -1.890  11.481  1.00  5.49           C  
ATOM    113  CD  ARG A  16      25.181  -0.814  12.068  1.00  3.26           C  
ATOM    114  NE  ARG A  16      25.957  -1.280  13.201  1.00  4.41           N  
ATOM    115  CZ  ARG A  16      25.559  -1.277  14.474  1.00  6.31           C  
ATOM    116  NH1 ARG A  16      24.364  -0.826  14.826  1.00  5.65           N  
ATOM    117  NH2 ARG A  16      26.368  -1.731  15.401  1.00  5.67           N  
ATOM    118  N   LEU A  17      24.455  -3.479   8.031  1.00  4.34           N  
ATOM    119  CA  LEU A  17      25.599  -4.315   7.694  1.00  6.50           C  
ATOM    120  C   LEU A  17      26.928  -3.751   8.174  1.00  4.42           C  
ATOM    121  O   LEU A  17      27.875  -4.521   8.436  1.00  5.95           O  
ATOM    122  CB  LEU A  17      25.683  -4.515   6.168  1.00  7.22           C  
ATOM    123  CG  LEU A  17      24.804  -5.592   5.559  1.00 11.32           C  
ATOM    124  CD1 LEU A  17      23.354  -5.334   5.781  1.00 18.85           C  
ATOM    125  CD2 LEU A  17      25.108  -5.732   4.054  1.00 11.32           C  
ATOM    126  N   HIS A  18      27.058  -2.427   8.284  1.00  5.50           N  
ATOM    127  CA  HIS A  18      28.327  -1.884   8.751  1.00  4.92           C  
ATOM    128  C   HIS A  18      28.453  -2.120  10.245  1.00  7.69           C  
ATOM    129  O   HIS A  18      27.463  -2.297  10.943  1.00  5.55           O  
ATOM    130  CB  HIS A  18      28.468  -0.401   8.411  1.00  7.70           C  
ATOM    131  CG  HIS A  18      27.634   0.537   9.233  1.00  5.42           C  
ATOM    132  ND1 HIS A  18      26.364   0.910   8.876  1.00  3.58           N  
ATOM    133  CD2 HIS A  18      27.929   1.239  10.360  1.00  7.95           C  
ATOM    134  CE1 HIS A  18      25.888   1.777   9.758  1.00  7.31           C  
ATOM    135  NE2 HIS A  18      26.823   1.993  10.669  1.00  6.14           N  
ATOM    136  N   ASP A  19      29.702  -2.132  10.721  1.00  7.54           N  
ATOM    137  CA  ASP A  19      30.040  -2.394  12.114  1.00  8.09           C  
ATOM    138  C   ASP A  19      29.109  -3.426  12.739  1.00  7.93           C  
ATOM    139  O   ASP A  19      28.341  -3.133  13.675  1.00  4.95           O  
ATOM    140  CB  ASP A  19      30.030  -1.117  12.940  1.00  5.30           C  
ATOM    141  CG  ASP A  19      30.412  -1.376  14.386  1.00  8.31           C  
ATOM    142  OD1 ASP A  19      31.191  -2.332  14.614  1.00  7.46           O  
ATOM    143  OD2 ASP A  19      29.909  -0.668  15.281  1.00  6.89           O  
ATOM    144  N   ASN A  20      29.140  -4.645  12.213  1.00  5.53           N  
ATOM    145  CA  ASN A  20      28.246  -5.707  12.667  1.00  4.60           C  
ATOM    146  C   ASN A  20      29.089  -6.942  12.925  1.00  7.24           C  
ATOM    147  O   ASN A  20      29.107  -7.886  12.121  1.00  5.86           O  
ATOM    148  CB  ASN A  20      27.128  -5.959  11.676  1.00  3.68           C  
ATOM    149  CG  ASN A  20      26.030  -6.839  12.237  1.00  5.09           C  
ATOM    150  OD1 ASN A  20      26.249  -7.624  13.147  1.00  4.68           O  
ATOM    151  ND2 ASN A  20      24.829  -6.699  11.685  1.00  5.78           N  
ATOM    152  N   PRO A  21      29.818  -6.969  14.042  1.00  5.68           N  
ATOM    153  CA  PRO A  21      30.637  -8.165  14.336  1.00  6.85           C  
ATOM    154  C   PRO A  21      29.825  -9.433  14.374  1.00  4.12           C  
ATOM    155  O   PRO A  21      30.324 -10.495  13.997  1.00  5.70           O  
ATOM    156  CB  PRO A  21      31.266  -7.845  15.708  1.00  7.63           C  
ATOM    157  CG  PRO A  21      30.359  -6.746  16.290  1.00  7.80           C  
ATOM    158  CD  PRO A  21      29.929  -5.953  15.109  1.00  6.24           C  
ATOM    159  N   ALA A  22      28.555  -9.365  14.788  1.00  5.31           N  
ATOM    160  CA  ALA A  22      27.737 -10.568  14.781  1.00  6.17           C  
ATOM    161  C   ALA A  22      27.590 -11.117  13.371  1.00  5.57           C  
ATOM    162  O   ALA A  22      27.725 -12.331  13.146  1.00  6.45           O  
ATOM    163  CB  ALA A  22      26.370 -10.278  15.394  1.00  7.63           C  
ATOM    164  N   LEU A  23      27.322 -10.233  12.407  1.00  5.28           N  
ATOM    165  CA  LEU A  23      27.191 -10.637  11.010  1.00  3.48           C  
ATOM    166  C   LEU A  23      28.495 -11.195  10.473  1.00  3.92           C  
ATOM    167  O   LEU A  23      28.503 -12.223   9.768  1.00  8.99           O  
ATOM    168  CB  LEU A  23      26.734  -9.454  10.180  1.00  6.57           C  
ATOM    169  CG  LEU A  23      26.762  -9.615   8.659  1.00  5.29           C  
ATOM    170  CD1 LEU A  23      25.814 -10.703   8.168  1.00  6.87           C  
ATOM    171  CD2 LEU A  23      26.406  -8.278   8.065  1.00  6.93           C  
ATOM    172  N   LEU A  24      29.611 -10.566  10.825  1.00  5.52           N  
ATOM    173  CA  LEU A  24      30.903 -11.021  10.327  1.00  7.77           C  
ATOM    174  C   LEU A  24      31.199 -12.423  10.838  1.00  8.12           C  
ATOM    175  O   LEU A  24      31.667 -13.282  10.084  1.00  8.44           O  
ATOM    176  CB  LEU A  24      32.007 -10.054  10.744  1.00  9.94           C  
ATOM    177  CG  LEU A  24      31.920  -8.623  10.222  1.00  8.67           C  
ATOM    178  CD1 LEU A  24      33.106  -7.832  10.697  1.00 13.70           C  
ATOM    179  CD2 LEU A  24      31.832  -8.580   8.705  1.00 10.87           C  
ATOM    180  N   GLU A  25      30.893 -12.686  12.115  1.00  8.71           N  
ATOM    181  CA  GLU A  25      31.101 -14.036  12.633  1.00  8.59           C  
ATOM    182  C   GLU A  25      30.180 -15.030  11.944  1.00  8.53           C  
ATOM    183  O   GLU A  25      30.603 -16.144  11.579  1.00  7.84           O  
ATOM    184  CB  GLU A  25      30.899 -14.071  14.139  1.00  8.09           C  
ATOM    185  CG  GLU A  25      31.032 -15.467  14.747  1.00 12.71           C  
ATOM    186  CD  GLU A  25      32.418 -16.073  14.558  1.00 13.15           C  
ATOM    187  OE1 GLU A  25      33.414 -15.312  14.388  1.00 13.36           O  
ATOM    188  OE2 GLU A  25      32.511 -17.319  14.562  1.00 15.01           O  
ATOM    189  N   ALA A  26      28.907 -14.653  11.742  1.00  6.51           N  
ATOM    190  CA  ALA A  26      27.975 -15.568  11.097  1.00  9.25           C  
ATOM    191  C   ALA A  26      28.475 -15.991   9.717  1.00  7.99           C  
ATOM    192  O   ALA A  26      28.303 -17.145   9.316  1.00  7.87           O  
ATOM    193  CB  ALA A  26      26.606 -14.899  10.979  1.00  9.41           C  
ATOM    194  N   CYS A  27      29.074 -15.066   8.975  1.00  7.37           N  
ATOM    195  CA  CYS A  27      29.498 -15.350   7.615  1.00  7.43           C  
ATOM    196  C   CYS A  27      30.782 -16.157   7.562  1.00  9.37           C  
ATOM    197  O   CYS A  27      31.009 -16.852   6.571  1.00 10.98           O  
ATOM    198  CB  CYS A  27      29.710 -14.062   6.820  1.00 11.74           C  
ATOM    199  SG  CYS A  27      28.192 -13.152   6.488  1.00 10.14           S  
ATOM    200  N   LYS A  28      31.615 -16.056   8.585  1.00  9.56           N  
ATOM    201  CA  LYS A  28      32.956 -16.636   8.562  1.00 12.08           C  
ATOM    202  C   LYS A  28      32.894 -18.145   8.386  1.00  9.04           C  
ATOM    203  O   LYS A  28      32.309 -18.855   9.199  1.00 10.52           O  
ATOM    204  CB  LYS A  28      33.682 -16.291   9.856  1.00 15.08           C  
ATOM    205  CG  LYS A  28      35.104 -16.828   9.963  1.00 20.92           C  
ATOM    206  CD  LYS A  28      35.738 -16.395  11.282  1.00 39.36           C  
ATOM    207  CE  LYS A  28      37.108 -17.025  11.485  1.00 51.70           C  
ATOM    208  NZ  LYS A  28      37.786 -16.466  12.691  1.00 62.14           N  
ATOM    209  N   ASP A  29      33.473 -18.625   7.284  1.00 13.98           N  
ATOM    210  CA  ASP A  29      33.548 -20.050   6.986  1.00 12.78           C  
ATOM    211  C   ASP A  29      32.176 -20.694   6.832  1.00 14.04           C  
ATOM    212  O   ASP A  29      32.048 -21.923   6.910  1.00 14.33           O  
ATOM    213  CB  ASP A  29      34.347 -20.799   8.059  1.00 19.58           C  
ATOM    214  CG  ASP A  29      35.786 -20.339   8.148  1.00 17.79           C  
ATOM    215  OD1 ASP A  29      36.368 -19.999   7.096  1.00 19.91           O  
ATOM    216  OD2 ASP A  29      36.314 -20.309   9.266  1.00 24.37           O  
ATOM    217  N   ALA A  30      31.126 -19.904   6.584  1.00  9.29           N  
ATOM    218  CA  ALA A  30      29.780 -20.435   6.552  1.00  9.93           C  
ATOM    219  C   ALA A  30      29.385 -20.892   5.155  1.00 11.16           C  
ATOM    220  O   ALA A  30      29.660 -20.213   4.159  1.00 13.54           O  
ATOM    221  CB  ALA A  30      28.781 -19.386   7.046  1.00 10.12           C  
ATOM    222  N   LYS A  31      28.709 -22.035   5.095  1.00 10.09           N  
ATOM    223  CA  LYS A  31      28.148 -22.530   3.851  1.00 14.20           C  
ATOM    224  C   LYS A  31      26.829 -21.845   3.532  1.00 12.27           C  
ATOM    225  O   LYS A  31      26.567 -21.502   2.371  1.00 10.42           O  
ATOM    226  CB  LYS A  31      27.945 -24.047   3.949  1.00 12.35           C  
ATOM    227  CG  LYS A  31      27.420 -24.682   2.685  1.00 21.14           C  
ATOM    228  CD  LYS A  31      28.485 -24.705   1.601  1.00 21.25           C  
ATOM    229  CE  LYS A  31      27.908 -25.274   0.322  1.00 21.51           C  
ATOM    230  NZ  LYS A  31      28.892 -25.364  -0.779  1.00 22.58           N  
ATOM    231  N   HIS A  32      25.985 -21.662   4.549  1.00  8.60           N  
ATOM    232  CA  HIS A  32      24.726 -20.940   4.409  1.00  7.50           C  
ATOM    233  C   HIS A  32      24.572 -19.979   5.575  1.00  9.61           C  
ATOM    234  O   HIS A  32      24.923 -20.308   6.709  1.00  9.40           O  
ATOM    235  CB  HIS A  32      23.535 -21.905   4.392  1.00  9.58           C  
ATOM    236  CG  HIS A  32      23.570 -22.879   3.257  1.00 16.39           C  
ATOM    237  ND1 HIS A  32      23.265 -22.509   1.966  1.00 21.96           N  
ATOM    238  CD2 HIS A  32      23.880 -24.193   3.215  1.00 17.95           C  
ATOM    239  CE1 HIS A  32      23.386 -23.561   1.173  1.00 21.02           C  
ATOM    240  NE2 HIS A  32      23.757 -24.591   1.900  1.00 12.40           N  
ATOM    241  N   VAL A  33      24.051 -18.782   5.280  1.00  9.20           N  
ATOM    242  CA  VAL A  33      23.742 -17.791   6.315  1.00  8.75           C  
ATOM    243  C   VAL A  33      22.292 -17.391   6.147  1.00  8.51           C  
ATOM    244  O   VAL A  33      21.854 -17.086   5.031  1.00 11.49           O  
ATOM    245  CB  VAL A  33      24.668 -16.566   6.228  1.00  7.50           C  
ATOM    246  CG1 VAL A  33      24.260 -15.518   7.273  1.00  7.91           C  
ATOM    247  CG2 VAL A  33      26.123 -16.966   6.455  1.00  9.35           C  
ATOM    248  N   TYR A  34      21.545 -17.421   7.249  1.00  6.00           N  
ATOM    249  CA  TYR A  34      20.138 -17.052   7.297  1.00  5.99           C  
ATOM    250  C   TYR A  34      20.001 -15.735   8.054  1.00  6.00           C  
ATOM    251  O   TYR A  34      20.092 -15.724   9.291  1.00  6.48           O  
ATOM    252  CB  TYR A  34      19.342 -18.152   7.985  1.00  5.82           C  
ATOM    253  CG  TYR A  34      19.345 -19.452   7.209  1.00  6.59           C  
ATOM    254  CD1 TYR A  34      20.393 -20.327   7.310  1.00  7.89           C  
ATOM    255  CD2 TYR A  34      18.292 -19.772   6.372  1.00  9.71           C  
ATOM    256  CE1 TYR A  34      20.407 -21.534   6.584  1.00  6.16           C  
ATOM    257  CE2 TYR A  34      18.292 -20.964   5.650  1.00  9.56           C  
ATOM    258  CZ  TYR A  34      19.351 -21.819   5.760  1.00 10.73           C  
ATOM    259  OH  TYR A  34      19.334 -23.008   5.034  1.00 11.60           O  
ATOM    260  N   PRO A  35      19.829 -14.599   7.368  1.00  5.27           N  
ATOM    261  CA  PRO A  35      19.582 -13.332   8.076  1.00  3.97           C  
ATOM    262  C   PRO A  35      18.117 -13.300   8.487  1.00  7.28           C  
ATOM    263  O   PRO A  35      17.235 -13.470   7.647  1.00  6.03           O  
ATOM    264  CB  PRO A  35      19.901 -12.267   7.028  1.00  4.38           C  
ATOM    265  CG  PRO A  35      20.566 -12.999   5.875  1.00  9.00           C  
ATOM    266  CD  PRO A  35      19.998 -14.367   5.924  1.00  8.51           C  
ATOM    267  N   VAL A  36      17.865 -13.121   9.786  1.00  7.73           N  
ATOM    268  CA  VAL A  36      16.521 -13.268  10.350  1.00  6.62           C  
ATOM    269  C   VAL A  36      16.132 -12.031  11.139  1.00  9.43           C  
ATOM    270  O   VAL A  36      16.920 -11.499  11.917  1.00  6.86           O  
ATOM    271  CB  VAL A  36      16.436 -14.513  11.259  1.00  7.61           C  
ATOM    272  CG1 VAL A  36      15.155 -14.508  12.044  1.00  9.22           C  
ATOM    273  CG2 VAL A  36      16.567 -15.786  10.434  1.00  6.42           C  
ATOM    274  N   PHE A  37      14.913 -11.585  10.934  1.00  6.07           N  
ATOM    275  CA  PHE A  37      14.203 -10.701  11.849  1.00  4.23           C  
ATOM    276  C   PHE A  37      12.911 -11.408  12.216  1.00  7.15           C  
ATOM    277  O   PHE A  37      12.223 -11.931  11.339  1.00  8.76           O  
ATOM    278  CB  PHE A  37      13.920  -9.341  11.202  1.00  5.50           C  
ATOM    279  CG  PHE A  37      13.340  -8.320  12.159  1.00  4.10           C  
ATOM    280  CD1 PHE A  37      11.964  -8.238  12.339  1.00  5.90           C  
ATOM    281  CD2 PHE A  37      14.164  -7.472  12.865  1.00  5.75           C  
ATOM    282  CE1 PHE A  37      11.431  -7.302  13.215  1.00  8.81           C  
ATOM    283  CE2 PHE A  37      13.636  -6.526  13.738  1.00  7.55           C  
ATOM    284  CZ  PHE A  37      12.279  -6.460  13.919  1.00  8.30           C  
ATOM    285  N   VAL A  38      12.582 -11.434  13.505  1.00  7.57           N  
ATOM    286  CA  VAL A  38      11.389 -12.125  13.983  1.00  8.62           C  
ATOM    287  C   VAL A  38      10.335 -11.077  14.292  1.00 11.64           C  
ATOM    288  O   VAL A  38      10.496 -10.273  15.214  1.00 13.88           O  
ATOM    289  CB  VAL A  38      11.710 -12.986  15.214  1.00  8.05           C  
ATOM    290  CG1 VAL A  38      10.449 -13.676  15.708  1.00 17.48           C  
ATOM    291  CG2 VAL A  38      12.787 -14.006  14.874  1.00 10.70           C  
ATOM    292  N  ALEU A  39       9.264 -11.019  13.516  0.35 10.58           N  
ATOM    293  N  BLEU A  39       9.247 -11.148  13.514  0.65 10.61           N  
ATOM    294  CA ALEU A  39       8.289  -9.963  13.764  0.35  9.74           C  
ATOM    295  CA BLEU A  39       8.123 -10.223  13.535  0.65  9.12           C  
ATOM    296  C  ALEU A  39       7.554 -10.237  15.083  0.35 14.49           C  
ATOM    297  C  BLEU A  39       6.923 -10.904  14.188  0.65 14.39           C  
ATOM    298  O  ALEU A  39       8.165 -10.265  16.154  0.35 16.02           O  
ATOM    299  O  BLEU A  39       6.438 -11.925  13.706  0.65  9.80           O  
ATOM    300  CB ALEU A  39       7.347  -9.843  12.563  0.35 15.06           C  
ATOM    301  CB BLEU A  39       7.762  -9.800  12.109  0.65 13.51           C  
ATOM    302  CG ALEU A  39       7.553  -8.650  11.624  0.35 26.44           C  
ATOM    303  CG BLEU A  39       7.591  -8.342  11.708  0.65 28.83           C  
ATOM    304  CD1ALEU A  39       6.627  -8.772  10.428  0.35 25.03           C  
ATOM    305  CD1BLEU A  39       6.516  -8.238  10.638  0.65 22.85           C  
ATOM    306  CD2ALEU A  39       7.300  -7.354  12.364  0.35 25.17           C  
ATOM    307  CD2BLEU A  39       7.260  -7.446  12.865  0.65 28.19           C  
ATOM    308  N  AASP A  40       6.252 -10.402  15.006  0.50 17.92           N  
ATOM    309  N  BASP A  40       6.444 -10.320  15.254  0.50 17.57           N  
ATOM    310  CA  ASP A  40       5.283 -10.722  16.052  1.00 22.41           C  
ATOM    311  C   ASP A  40       3.985 -10.260  15.400  1.00 28.41           C  
ATOM    312  O   ASP A  40       3.604  -9.089  15.558  1.00 25.67           O  
ATOM    313  CB  ASP A  40       5.506 -10.081  17.416  1.00 36.48           C  
ATOM    314  N   PRO A  41       3.315 -11.101  14.604  1.00 22.06           N  
ATOM    315  CA  PRO A  41       2.235 -10.591  13.742  1.00 30.77           C  
ATOM    316  C   PRO A  41       1.039 -10.047  14.506  1.00 38.63           C  
ATOM    317  O   PRO A  41       0.159  -9.442  13.881  1.00 43.54           O  
ATOM    318  CB  PRO A  41       1.848 -11.815  12.898  1.00 35.49           C  
ATOM    319  CG  PRO A  41       2.221 -12.987  13.738  1.00 35.60           C  
ATOM    320  CD  PRO A  41       3.454 -12.572  14.508  1.00 23.52           C  
ATOM    321  N   HIS A  42       0.982 -10.233  15.823  1.00 31.82           N  
ATOM    322  CA  HIS A  42      -0.108  -9.712  16.642  1.00 42.47           C  
ATOM    323  C   HIS A  42       0.339  -8.572  17.549  1.00 44.87           C  
ATOM    324  O   HIS A  42      -0.440  -8.117  18.395  1.00 33.05           O  
ATOM    325  CB  HIS A  42      -0.714 -10.854  17.464  1.00 43.53           C  
ATOM    326  CG  HIS A  42      -1.064 -12.056  16.642  1.00 60.57           C  
ATOM    327  ND1 HIS A  42      -1.980 -12.011  15.611  1.00 55.65           N  
ATOM    328  CD2 HIS A  42      -0.610 -13.332  16.686  1.00 47.83           C  
ATOM    329  CE1 HIS A  42      -2.078 -13.208  15.060  1.00 52.07           C  
ATOM    330  NE2 HIS A  42      -1.259 -14.027  15.694  1.00 64.09           N  
ATOM    331  N   PHE A  43       1.569  -8.083  17.372  0.74 19.21           N  
ATOM    332  CA  PHE A  43       2.109  -7.043  18.243  0.64 37.56           C  
ATOM    333  C   PHE A  43       1.188  -5.834  18.320  0.99 33.04           C  
ATOM    334  O   PHE A  43       1.057  -5.212  19.383  1.00 33.50           O  
ATOM    335  CB  PHE A  43       3.490  -6.627  17.733  0.41 31.35           C  
ATOM    336  CG  PHE A  43       4.113  -5.494  18.500  0.83 31.66           C  
ATOM    337  CD1 PHE A  43       4.804  -5.735  19.673  0.87 32.65           C  
ATOM    338  CD2 PHE A  43       4.029  -4.196  18.032  0.65 34.43           C  
ATOM    339  CE1 PHE A  43       5.390  -4.698  20.377  0.87 40.77           C  
ATOM    340  CE2 PHE A  43       4.619  -3.154  18.727  0.66 26.29           C  
ATOM    341  CZ  PHE A  43       5.294  -3.408  19.905  0.60 38.21           C  
ATOM    342  N   LEU A  44       0.552  -5.481  17.207  0.70 23.75           N  
ATOM    343  CA  LEU A  44      -0.302  -4.301  17.140  0.70 38.32           C  
ATOM    344  C   LEU A  44      -1.713  -4.557  17.645  0.70 35.37           C  
ATOM    345  O   LEU A  44      -2.591  -3.716  17.423  0.70 45.14           O  
ATOM    346  CB  LEU A  44      -0.359  -3.779  15.701  0.70 34.13           C  
ATOM    347  N   GLN A  45      -1.954  -5.686  18.311  0.88 33.03           N  
ATOM    348  CA  GLN A  45      -3.268  -6.017  18.853  0.88 42.64           C  
ATOM    349  C   GLN A  45      -3.278  -6.020  20.380  0.88 55.59           C  
ATOM    350  O   GLN A  45      -4.145  -6.655  20.990  0.88 68.31           O  
ATOM    351  CB  GLN A  45      -3.735  -7.371  18.320  0.88 39.25           C  
ATOM    352  N   GLN A  46      -2.334  -5.325  21.007  1.00 56.88           N  
ATOM    353  CA  GLN A  46      -2.272  -5.249  22.462  1.00 66.49           C  
ATOM    354  C   GLN A  46      -3.037  -4.030  22.972  1.00 62.49           C  
ATOM    355  O   GLN A  46      -2.532  -2.907  22.931  1.00 61.44           O  
ATOM    356  CB  GLN A  46      -0.818  -5.190  22.934  1.00 47.73           C  
ATOM    357  N   SER A  48      -2.825  -2.468  25.682  1.00 50.90           N  
ATOM    358  CA  SER A  48      -1.890  -2.155  26.758  1.00 65.22           C  
ATOM    359  C   SER A  48      -0.875  -1.099  26.323  1.00 74.33           C  
ATOM    360  O   SER A  48      -0.418  -0.297  27.139  1.00 71.30           O  
ATOM    361  CB  SER A  48      -1.161  -3.421  27.220  1.00 50.27           C  
ATOM    362  N   TYR A  49      -0.521  -1.105  25.039  0.88 67.59           N  
ATOM    363  CA  TYR A  49       0.444  -0.145  24.509  0.88 53.92           C  
ATOM    364  C   TYR A  49       0.155   0.076  23.033  0.88 57.56           C  
ATOM    365  O   TYR A  49       0.170  -0.879  22.252  0.88 47.87           O  
ATOM    366  CB  TYR A  49       1.880  -0.636  24.707  0.88 40.84           C  
ATOM    367  N   LYS A  50      -0.111   1.327  22.658  1.00 46.07           N  
ATOM    368  CA  LYS A  50      -0.299   1.688  21.260  1.00 24.52           C  
ATOM    369  C   LYS A  50       1.038   2.109  20.659  1.00 31.40           C  
ATOM    370  O   LYS A  50       1.900   2.655  21.345  1.00 29.81           O  
ATOM    371  CB  LYS A  50      -1.321   2.815  21.119  1.00 29.46           C  
ATOM    372  N   VAL A  51       1.200   1.837  19.366  1.00 22.62           N  
ATOM    373  CA  VAL A  51       2.427   2.127  18.630  1.00 19.45           C  
ATOM    374  C   VAL A  51       2.042   2.949  17.411  1.00 15.86           C  
ATOM    375  O   VAL A  51       1.122   2.580  16.671  1.00 22.20           O  
ATOM    376  CB  VAL A  51       3.162   0.843  18.204  1.00 25.18           C  
ATOM    377  CG1 VAL A  51       4.467   1.173  17.512  1.00 21.93           C  
ATOM    378  CG2 VAL A  51       3.402  -0.052  19.411  1.00 28.57           C  
ATOM    379  N   SER A  52       2.722   4.081  17.215  1.00 13.60           N  
ATOM    380  CA ASER A  52       2.404   4.927  16.080  0.47 11.97           C  
ATOM    381  CA BSER A  52       2.426   4.941  16.080  0.53 12.00           C  
ATOM    382  C   SER A  52       2.897   4.292  14.781  1.00  7.18           C  
ATOM    383  O   SER A  52       3.953   3.645  14.725  1.00  9.84           O  
ATOM    384  CB ASER A  52       3.032   6.306  16.251  0.47  9.61           C  
ATOM    385  CB BSER A  52       3.110   6.303  16.241  0.53  9.56           C  
ATOM    386  OG ASER A  52       4.432   6.222  16.172  0.47 10.98           O  
ATOM    387  OG BSER A  52       3.043   7.078  15.039  0.53  9.34           O  
ATOM    388  N   VAL A  53       2.140   4.540  13.716  1.00 11.47           N  
ATOM    389  CA  VAL A  53       2.578   4.092  12.405  1.00  8.68           C  
ATOM    390  C   VAL A  53       3.907   4.730  12.036  1.00  8.42           C  
ATOM    391  O   VAL A  53       4.688   4.151  11.277  1.00  9.08           O  
ATOM    392  CB  VAL A  53       1.483   4.394  11.359  1.00 12.71           C  
ATOM    393  CG1 VAL A  53       1.289   5.872  11.213  1.00 10.59           C  
ATOM    394  CG2 VAL A  53       1.850   3.745  10.028  1.00 15.83           C  
ATOM    395  N   ASN A  54       4.181   5.936  12.537  1.00  8.82           N  
ATOM    396  CA  ASN A  54       5.464   6.559  12.238  1.00  9.41           C  
ATOM    397  C   ASN A  54       6.613   5.668  12.700  1.00  7.50           C  
ATOM    398  O   ASN A  54       7.579   5.432  11.952  1.00  8.00           O  
ATOM    399  CB  ASN A  54       5.567   7.936  12.908  1.00  7.74           C  
ATOM    400  CG  ASN A  54       4.904   9.038  12.098  1.00 11.27           C  
ATOM    401  OD1 ASN A  54       4.737   8.952  10.868  1.00  8.57           O  
ATOM    402  ND2 ASN A  54       4.543  10.100  12.780  1.00  9.10           N  
ATOM    403  N   ARG A  55       6.568   5.203  13.944  1.00  9.25           N  
ATOM    404  CA  ARG A  55       7.700   4.410  14.411  1.00  8.92           C  
ATOM    405  C   ARG A  55       7.707   3.031  13.755  1.00  7.92           C  
ATOM    406  O   ARG A  55       8.753   2.546  13.339  1.00 10.31           O  
ATOM    407  CB  ARG A  55       7.719   4.244  15.927  1.00 14.09           C  
ATOM    408  CG  ARG A  55       8.976   3.401  16.281  1.00 15.59           C  
ATOM    409  CD  ARG A  55       9.406   3.386  17.731  1.00 23.99           C  
ATOM    410  NE  ARG A  55       8.512   2.595  18.564  1.00 17.25           N  
ATOM    411  CZ  ARG A  55       7.482   3.103  19.231  1.00 20.89           C  
ATOM    412  NH1 ARG A  55       7.264   4.413  19.186  1.00 14.62           N  
ATOM    413  NH2 ARG A  55       6.727   2.315  19.986  1.00 18.25           N  
ATOM    414  N   TYR A  56       6.535   2.388  13.650  1.00  7.55           N  
ATOM    415  CA  TYR A  56       6.526   1.047  13.096  1.00  7.84           C  
ATOM    416  C   TYR A  56       6.942   1.074  11.643  1.00  5.53           C  
ATOM    417  O   TYR A  56       7.702   0.203  11.186  1.00  7.11           O  
ATOM    418  CB  TYR A  56       5.137   0.411  13.249  1.00  9.86           C  
ATOM    419  CG  TYR A  56       5.186  -1.099  13.261  1.00  9.77           C  
ATOM    420  CD1 TYR A  56       5.226  -1.810  12.067  1.00 14.83           C  
ATOM    421  CD2 TYR A  56       5.187  -1.804  14.444  1.00 24.92           C  
ATOM    422  CE1 TYR A  56       5.260  -3.191  12.065  1.00 19.80           C  
ATOM    423  CE2 TYR A  56       5.221  -3.185  14.448  1.00 35.30           C  
ATOM    424  CZ  TYR A  56       5.252  -3.866  13.253  1.00 20.44           C  
ATOM    425  OH  TYR A  56       5.293  -5.248  13.238  1.00 31.46           O  
ATOM    426  N   ASN A  57       6.466   2.070  10.883  1.00  7.77           N  
ATOM    427  CA  ASN A  57       6.887   2.184   9.490  1.00  7.57           C  
ATOM    428  C   ASN A  57       8.372   2.503   9.354  1.00  7.62           C  
ATOM    429  O   ASN A  57       9.029   2.047   8.411  1.00  8.52           O  
ATOM    430  CB  ASN A  57       6.067   3.244   8.760  1.00  6.34           C  
ATOM    431  CG  ASN A  57       6.314   3.215   7.273  1.00 11.45           C  
ATOM    432  OD1 ASN A  57       6.019   2.214   6.622  1.00 13.06           O  
ATOM    433  ND2 ASN A  57       6.880   4.274   6.739  1.00 12.22           N  
ATOM    434  N   PHE A  58       8.936   3.296  10.270  1.00  5.95           N  
ATOM    435  CA  PHE A  58      10.378   3.512  10.243  1.00  4.43           C  
ATOM    436  C   PHE A  58      11.117   2.181  10.360  1.00  5.86           C  
ATOM    437  O   PHE A  58      12.099   1.938   9.645  1.00  6.05           O  
ATOM    438  CB  PHE A  58      10.771   4.485  11.369  1.00  5.57           C  
ATOM    439  CG  PHE A  58      12.203   4.921  11.326  1.00  5.21           C  
ATOM    440  CD1 PHE A  58      13.190   4.106  11.807  1.00  7.10           C  
ATOM    441  CD2 PHE A  58      12.554   6.164  10.804  1.00  4.90           C  
ATOM    442  CE1 PHE A  58      14.525   4.488  11.769  1.00  5.71           C  
ATOM    443  CE2 PHE A  58      13.897   6.548  10.762  1.00  4.81           C  
ATOM    444  CZ  PHE A  58      14.875   5.702  11.267  1.00  6.63           C  
ATOM    445  N   LEU A  59      10.639   1.301  11.240  1.00  5.50           N  
ATOM    446  CA  LEU A  59      11.196  -0.050  11.342  1.00  7.86           C  
ATOM    447  C   LEU A  59      11.063  -0.800  10.020  1.00  5.00           C  
ATOM    448  O   LEU A  59      12.015  -1.410   9.528  1.00  7.06           O  
ATOM    449  CB  LEU A  59      10.512  -0.811  12.467  1.00  6.73           C  
ATOM    450  CG  LEU A  59      10.799  -2.320  12.532  1.00  9.46           C  
ATOM    451  CD1 LEU A  59      12.278  -2.579  12.749  1.00  8.55           C  
ATOM    452  CD2 LEU A  59       9.956  -2.989  13.612  1.00 10.92           C  
ATOM    453  N   LEU A  60       9.866  -0.782   9.417  1.00  7.36           N  
ATOM    454  CA  LEU A  60       9.679  -1.532   8.171  1.00  7.04           C  
ATOM    455  C   LEU A  60      10.581  -1.004   7.061  1.00  8.26           C  
ATOM    456  O   LEU A  60      11.150  -1.788   6.287  1.00  6.91           O  
ATOM    457  CB  LEU A  60       8.201  -1.478   7.737  1.00  7.25           C  
ATOM    458  CG  LEU A  60       7.221  -2.138   8.690  1.00  7.97           C  
ATOM    459  CD1 LEU A  60       5.784  -1.830   8.254  1.00  8.31           C  
ATOM    460  CD2 LEU A  60       7.456  -3.612   8.797  1.00  8.00           C  
ATOM    461  N   GLU A  61      10.742   0.322   6.969  1.00  4.30           N  
ATOM    462  CA  GLU A  61      11.672   0.897   6.005  1.00  3.41           C  
ATOM    463  C   GLU A  61      13.096   0.455   6.293  1.00  5.84           C  
ATOM    464  O   GLU A  61      13.885   0.231   5.370  1.00  8.53           O  
ATOM    465  CB  GLU A  61      11.565   2.427   6.014  1.00  7.03           C  
ATOM    466  CG  GLU A  61      10.290   2.964   5.388  1.00  7.93           C  
ATOM    467  CD  GLU A  61      10.134   4.456   5.536  1.00  9.37           C  
ATOM    468  OE1 GLU A  61      10.855   5.071   6.338  1.00  9.10           O  
ATOM    469  OE2 GLU A  61       9.255   5.035   4.848  1.00 12.87           O  
ATOM    470  N   SER A  62      13.451   0.324   7.580  1.00  5.69           N  
ATOM    471  CA  SER A  62      14.771  -0.151   7.922  1.00  5.11           C  
ATOM    472  C   SER A  62      14.961  -1.609   7.505  1.00  4.31           C  
ATOM    473  O   SER A  62      16.050  -1.993   7.048  1.00  7.65           O  
ATOM    474  CB  SER A  62      15.010   0.017   9.430  1.00  7.77           C  
ATOM    475  OG  SER A  62      14.885   1.359   9.818  1.00  7.82           O  
ATOM    476  N   LEU A  63      13.917  -2.426   7.643  1.00  4.80           N  
ATOM    477  CA  LEU A  63      13.998  -3.806   7.194  1.00  7.36           C  
ATOM    478  C   LEU A  63      14.032  -3.894   5.677  1.00  9.13           C  
ATOM    479  O   LEU A  63      14.750  -4.741   5.118  1.00  7.59           O  
ATOM    480  CB  LEU A  63      12.835  -4.605   7.763  1.00  7.94           C  
ATOM    481  CG  LEU A  63      12.759  -4.716   9.294  1.00  6.23           C  
ATOM    482  CD1 LEU A  63      11.520  -5.499   9.746  1.00  9.11           C  
ATOM    483  CD2 LEU A  63      14.013  -5.350   9.852  1.00  8.97           C  
ATOM    484  N   GLU A  64      13.256  -3.050   4.985  1.00  8.58           N  
ATOM    485  CA  GLU A  64      13.342  -3.041   3.521  1.00  9.33           C  
ATOM    486  C   GLU A  64      14.762  -2.695   3.053  1.00  9.18           C  
ATOM    487  O   GLU A  64      15.264  -3.247   2.067  1.00  8.47           O  
ATOM    488  CB  GLU A  64      12.317  -2.068   2.927  1.00  9.28           C  
ATOM    489  CG  GLU A  64      10.866  -2.520   3.062  1.00 14.83           C  
ATOM    490  CD  GLU A  64       9.881  -1.601   2.355  1.00 17.02           C  
ATOM    491  OE1 GLU A  64      10.276  -0.480   1.964  1.00 24.23           O  
ATOM    492  OE2 GLU A  64       8.700  -2.004   2.194  1.00 16.34           O  
ATOM    493  N   ASP A  65      15.425  -1.774   3.741  1.00  7.62           N  
ATOM    494  CA  ASP A  65      16.785  -1.413   3.362  1.00  6.86           C  
ATOM    495  C   ASP A  65      17.742  -2.584   3.586  1.00  7.12           C  
ATOM    496  O   ASP A  65      18.605  -2.858   2.746  1.00  8.26           O  
ATOM    497  CB  ASP A  65      17.243  -0.168   4.130  1.00  8.37           C  
ATOM    498  CG  ASP A  65      18.565   0.346   3.651  1.00 10.14           C  
ATOM    499  OD1 ASP A  65      18.652   0.735   2.470  1.00 10.24           O  
ATOM    500  OD2 ASP A  65      19.547   0.372   4.453  1.00  8.35           O  
ATOM    501  N   LEU A  66      17.603  -3.287   4.708  1.00  6.87           N  
ATOM    502  CA ALEU A  66      18.400  -4.484   4.940  0.33  7.27           C  
ATOM    503  CA BLEU A  66      18.395  -4.488   4.940  0.67  7.24           C  
ATOM    504  C   LEU A  66      18.160  -5.517   3.847  1.00  8.00           C  
ATOM    505  O   LEU A  66      19.105  -6.137   3.353  1.00  9.61           O  
ATOM    506  CB ALEU A  66      18.068  -5.062   6.314  0.33  8.35           C  
ATOM    507  CB BLEU A  66      18.055  -5.112   6.291  0.67  8.31           C  
ATOM    508  CG ALEU A  66      19.208  -5.593   7.174  0.33  7.84           C  
ATOM    509  CG BLEU A  66      18.726  -4.568   7.538  0.67  9.55           C  
ATOM    510  CD1ALEU A  66      20.333  -4.579   7.329  0.33 10.38           C  
ATOM    511  CD1BLEU A  66      18.166  -5.341   8.730  0.67  4.79           C  
ATOM    512  CD2ALEU A  66      18.652  -5.974   8.533  0.33  6.02           C  
ATOM    513  CD2BLEU A  66      20.251  -4.694   7.454  0.67 10.95           C  
ATOM    514  N   GLN A  67      16.905  -5.708   3.458  1.00  8.10           N  
ATOM    515  CA  GLN A  67      16.574  -6.648   2.387  1.00  8.35           C  
ATOM    516  C   GLN A  67      17.330  -6.300   1.115  1.00  9.39           C  
ATOM    517  O   GLN A  67      17.950  -7.171   0.489  1.00 10.74           O  
ATOM    518  CB  GLN A  67      15.072  -6.631   2.123  1.00  9.82           C  
ATOM    519  CG  GLN A  67      14.615  -7.632   1.102  1.00 14.61           C  
ATOM    520  CD  GLN A  67      14.855  -9.062   1.568  1.00  8.48           C  
ATOM    521  OE1 GLN A  67      15.917  -9.604   1.381  1.00 15.32           O  
ATOM    522  NE2 GLN A  67      13.879  -9.623   2.235  1.00 16.26           N  
ATOM    523  N   ARG A  68      17.322  -5.022   0.732  1.00  8.71           N  
ATOM    524  CA  ARG A  68      18.062  -4.608  -0.456  1.00 10.50           C  
ATOM    525  C   ARG A  68      19.561  -4.852  -0.303  1.00 10.04           C  
ATOM    526  O   ARG A  68      20.232  -5.292  -1.244  1.00 10.20           O  
ATOM    527  CB  ARG A  68      17.808  -3.137  -0.768  1.00 12.25           C  
ATOM    528  CG  ARG A  68      16.380  -2.835  -1.208  1.00 16.99           C  
ATOM    529  CD  ARG A  68      16.245  -1.411  -1.738  1.00 28.20           C  
ATOM    530  NE  ARG A  68      16.514  -0.402  -0.714  1.00 31.02           N  
ATOM    531  CZ  ARG A  68      15.594   0.101   0.111  1.00 32.01           C  
ATOM    532  NH1 ARG A  68      14.337  -0.315   0.046  1.00 23.50           N  
ATOM    533  NH2 ARG A  68      15.939   1.024   1.003  1.00 22.79           N  
ATOM    534  N   SER A  69      20.110  -4.569   0.880  1.00  8.37           N  
ATOM    535  CA  SER A  69      21.537  -4.783   1.091  1.00  9.38           C  
ATOM    536  C   SER A  69      21.908  -6.252   0.977  1.00  9.99           C  
ATOM    537  O   SER A  69      22.948  -6.600   0.395  1.00 11.39           O  
ATOM    538  CB  SER A  69      21.944  -4.215   2.450  1.00  8.47           C  
ATOM    539  OG  SER A  69      21.785  -2.814   2.450  1.00 10.74           O  
ATOM    540  N   PHE A  70      21.091  -7.141   1.527  1.00  8.98           N  
ATOM    541  CA  PHE A  70      21.407  -8.571   1.423  1.00  8.00           C  
ATOM    542  C   PHE A  70      21.218  -9.063  -0.005  1.00 11.53           C  
ATOM    543  O   PHE A  70      22.033  -9.856  -0.510  1.00 11.81           O  
ATOM    544  CB  PHE A  70      20.558  -9.373   2.405  1.00  9.07           C  
ATOM    545  CG  PHE A  70      21.098  -9.366   3.814  1.00 12.62           C  
ATOM    546  CD1 PHE A  70      22.280 -10.044   4.123  1.00 13.37           C  
ATOM    547  CD2 PHE A  70      20.437  -8.693   4.824  1.00  9.18           C  
ATOM    548  CE1 PHE A  70      22.779 -10.038   5.413  1.00 16.72           C  
ATOM    549  CE2 PHE A  70      20.943  -8.690   6.122  1.00 11.93           C  
ATOM    550  CZ  PHE A  70      22.108  -9.356   6.406  1.00 14.70           C  
ATOM    551  N   GLN A  71      20.164  -8.591  -0.683  1.00 11.70           N  
ATOM    552  CA  GLN A  71      19.962  -8.981  -2.074  1.00 13.17           C  
ATOM    553  C   GLN A  71      21.137  -8.553  -2.951  1.00 16.83           C  
ATOM    554  O   GLN A  71      21.539  -9.291  -3.862  1.00 16.26           O  
ATOM    555  CB  GLN A  71      18.645  -8.399  -2.593  1.00 12.84           C  
ATOM    556  CG  GLN A  71      17.433  -9.076  -1.996  1.00 16.17           C  
ATOM    557  CD  GLN A  71      16.119  -8.453  -2.436  1.00 31.68           C  
ATOM    558  OE1 GLN A  71      16.017  -7.234  -2.625  1.00 27.61           O  
ATOM    559  NE2 GLN A  71      15.104  -9.290  -2.601  1.00 37.09           N  
ATOM    560  N   ALA A  72      21.712  -7.382  -2.691  1.00 10.80           N  
ATOM    561  CA  ALA A  72      22.866  -6.924  -3.455  1.00 11.67           C  
ATOM    562  C   ALA A  72      24.079  -7.826  -3.253  1.00 16.25           C  
ATOM    563  O   ALA A  72      25.016  -7.783  -4.053  1.00 19.12           O  
ATOM    564  CB  ALA A  72      23.236  -5.489  -3.066  1.00 14.63           C  
ATOM    565  N   ARG A  73      24.088  -8.632  -2.190  1.00 11.61           N  
ATOM    566  CA  ARG A  73      25.217  -9.484  -1.862  1.00 10.37           C  
ATOM    567  C   ARG A  73      24.902 -10.961  -2.013  1.00 12.29           C  
ATOM    568  O   ARG A  73      25.630 -11.807  -1.485  1.00 12.73           O  
ATOM    569  CB  ARG A  73      25.691  -9.168  -0.451  1.00 11.56           C  
ATOM    570  CG  ARG A  73      26.273  -7.766  -0.349  1.00 14.98           C  
ATOM    571  CD  ARG A  73      26.487  -7.312   1.065  1.00 18.21           C  
ATOM    572  NE  ARG A  73      27.166  -6.020   1.120  1.00 18.39           N  
ATOM    573  CZ  ARG A  73      26.596  -4.847   0.852  1.00 20.29           C  
ATOM    574  NH1 ARG A  73      25.304  -4.771   0.488  1.00 17.85           N  
ATOM    575  NH2 ARG A  73      27.316  -3.738   0.939  1.00 26.77           N  
ATOM    576  N   GLY A  74      23.833 -11.292  -2.731  1.00 12.14           N  
ATOM    577  CA  GLY A  74      23.505 -12.666  -3.031  1.00 14.61           C  
ATOM    578  C   GLY A  74      22.680 -13.375  -1.989  1.00 16.81           C  
ATOM    579  O   GLY A  74      22.548 -14.611  -2.053  1.00 16.54           O  
ATOM    580  N   SER A  75      22.105 -12.643  -1.041  1.00 10.70           N  
ATOM    581  CA  SER A  75      21.341 -13.232   0.046  1.00 15.99           C  
ATOM    582  C   SER A  75      19.970 -12.558   0.105  1.00 10.51           C  
ATOM    583  O   SER A  75      19.477 -11.956  -0.851  1.00 12.16           O  
ATOM    584  CB  SER A  75      22.141 -13.118   1.346  1.00 15.47           C  
ATOM    585  OG  SER A  75      21.476 -13.789   2.393  1.00 25.32           O  
ATOM    586  N   ARG A  76      19.289 -12.710   1.237  1.00 10.55           N  
ATOM    587  CA  ARG A  76      18.047 -11.991   1.456  1.00 11.71           C  
ATOM    588  C   ARG A  76      17.687 -12.079   2.929  1.00  9.95           C  
ATOM    589  O   ARG A  76      18.119 -12.988   3.638  1.00 12.20           O  
ATOM    590  CB  ARG A  76      16.908 -12.517   0.587  1.00 19.21           C  
ATOM    591  CG  ARG A  76      16.512 -13.903   0.889  1.00 18.23           C  
ATOM    592  CD  ARG A  76      15.470 -14.401  -0.119  1.00 24.68           C  
ATOM    593  NE  ARG A  76      15.378 -15.846  -0.047  1.00 20.52           N  
ATOM    594  CZ  ARG A  76      14.401 -16.518   0.561  1.00 13.76           C  
ATOM    595  NH1 ARG A  76      14.439 -17.835   0.555  1.00 18.91           N  
ATOM    596  NH2 ARG A  76      13.396 -15.884   1.154  1.00 14.63           N  
ATOM    597  N   LEU A  77      16.887 -11.119   3.365  1.00  8.19           N  
ATOM    598  CA  LEU A  77      16.402 -11.065   4.740  1.00  7.50           C  
ATOM    599  C   LEU A  77      15.164 -11.934   4.882  1.00  8.34           C  
ATOM    600  O   LEU A  77      14.253 -11.857   4.041  1.00  8.38           O  
ATOM    601  CB  LEU A  77      16.075  -9.625   5.139  1.00  8.35           C  
ATOM    602  CG  LEU A  77      15.507  -9.435   6.544  1.00  8.77           C  
ATOM    603  CD1 LEU A  77      16.565  -9.748   7.608  1.00  9.92           C  
ATOM    604  CD2 LEU A  77      14.958  -8.009   6.714  1.00 13.82           C  
ATOM    605  N   LEU A  78      15.130 -12.733   5.938  1.00  8.20           N  
ATOM    606  CA  LEU A  78      13.985 -13.582   6.269  1.00  9.90           C  
ATOM    607  C   LEU A  78      13.260 -12.953   7.455  1.00  8.80           C  
ATOM    608  O   LEU A  78      13.773 -12.971   8.578  1.00  8.20           O  
ATOM    609  CB  LEU A  78      14.416 -15.008   6.613  1.00  8.82           C  
ATOM    610  CG  LEU A  78      15.363 -15.687   5.609  1.00  7.29           C  
ATOM    611  CD1 LEU A  78      15.763 -17.093   6.045  1.00 12.70           C  
ATOM    612  CD2 LEU A  78      14.709 -15.708   4.240  1.00 10.11           C  
ATOM    613  N   VAL A  79      12.079 -12.395   7.199  1.00  6.43           N  
ATOM    614  CA  VAL A  79      11.231 -11.844   8.250  1.00  8.58           C  
ATOM    615  C   VAL A  79      10.327 -12.984   8.714  1.00  9.39           C  
ATOM    616  O   VAL A  79       9.274 -13.255   8.140  1.00  9.69           O  
ATOM    617  CB  VAL A  79      10.456 -10.629   7.767  1.00  6.12           C  
ATOM    618  CG1 VAL A  79       9.578 -10.081   8.879  1.00 10.41           C  
ATOM    619  CG2 VAL A  79      11.423  -9.558   7.210  1.00 11.13           C  
ATOM    620  N   LEU A  80      10.750 -13.671   9.758  1.00  7.65           N  
ATOM    621  CA  LEU A  80       9.990 -14.781  10.309  1.00  7.36           C  
ATOM    622  C   LEU A  80       8.868 -14.260  11.200  1.00  7.45           C  
ATOM    623  O   LEU A  80       9.075 -13.374  12.017  1.00 11.23           O  
ATOM    624  CB  LEU A  80      10.888 -15.722  11.101  1.00  8.11           C  
ATOM    625  CG  LEU A  80      12.085 -16.303  10.352  1.00 11.11           C  
ATOM    626  CD1 LEU A  80      12.858 -17.208  11.285  1.00 12.17           C  
ATOM    627  CD2 LEU A  80      11.616 -17.059   9.129  1.00 11.33           C  
ATOM    628  N   ARG A  81       7.673 -14.826  11.039  1.00  8.32           N  
ATOM    629  CA  ARG A  81       6.534 -14.435  11.856  1.00  7.85           C  
ATOM    630  C   ARG A  81       6.433 -15.327  13.077  1.00  8.90           C  
ATOM    631  O   ARG A  81       6.507 -16.562  12.958  1.00 14.41           O  
ATOM    632  CB  ARG A  81       5.237 -14.535  11.061  1.00  9.89           C  
ATOM    633  CG  ARG A  81       4.863 -13.283  10.337  1.00 12.77           C  
ATOM    634  CD  ARG A  81       5.822 -12.923   9.235  1.00 12.21           C  
ATOM    635  NE  ARG A  81       5.269 -11.822   8.444  1.00 14.38           N  
ATOM    636  CZ  ARG A  81       5.849 -11.285   7.380  1.00 14.57           C  
ATOM    637  NH1 ARG A  81       7.003 -11.740   6.946  1.00  9.76           N  
ATOM    638  NH2 ARG A  81       5.244 -10.290   6.739  1.00 12.84           N  
ATOM    639  N   GLY A  82       6.271 -14.713  14.240  1.00 10.77           N  
ATOM    640  CA  GLY A  82       6.024 -15.450  15.455  1.00 17.82           C  
ATOM    641  C   GLY A  82       6.868 -14.936  16.593  1.00 14.03           C  
ATOM    642  O   GLY A  82       7.313 -13.774  16.593  1.00 13.87           O  
ATOM    643  N   LYS A  83       7.063 -15.802  17.582  1.00 14.88           N  
ATOM    644  CA  LYS A  83       7.855 -15.503  18.772  1.00 14.37           C  
ATOM    645  C   LYS A  83       9.181 -16.233  18.681  1.00 15.21           C  
ATOM    646  O   LYS A  83       9.206 -17.414  18.289  1.00 10.98           O  
ATOM    647  CB  LYS A  83       7.126 -15.944  20.047  1.00 18.82           C  
ATOM    648  CG  LYS A  83       5.773 -15.283  20.245  1.00 31.41           C  
ATOM    649  N   PRO A  84      10.301 -15.581  19.039  1.00  9.94           N  
ATOM    650  CA  PRO A  84      11.604 -16.245  18.888  1.00 12.38           C  
ATOM    651  C   PRO A  84      11.709 -17.613  19.557  1.00 10.99           C  
ATOM    652  O   PRO A  84      12.264 -18.548  18.975  1.00  9.78           O  
ATOM    653  CB  PRO A  84      12.587 -15.240  19.536  1.00 16.20           C  
ATOM    654  CG  PRO A  84      11.913 -13.935  19.453  1.00 15.01           C  
ATOM    655  CD  PRO A  84      10.423 -14.207  19.555  1.00 14.23           C  
ATOM    656  N   GLU A  85      11.223 -17.732  20.795  1.00 11.95           N  
ATOM    657  CA AGLU A  85      11.336 -18.993  21.519  0.70 13.98           C  
ATOM    658  CA BGLU A  85      11.345 -18.996  21.511  0.30 14.07           C  
ATOM    659  C   GLU A  85      10.584 -20.121  20.829  1.00 19.19           C  
ATOM    660  O   GLU A  85      10.913 -21.303  21.045  1.00 18.19           O  
ATOM    661  CB AGLU A  85      10.825 -18.802  22.953  0.70 17.81           C  
ATOM    662  CB BGLU A  85      10.851 -18.833  22.948  0.30 17.80           C  
ATOM    663  CG AGLU A  85       9.349 -18.412  23.045  0.70 22.34           C  
ATOM    664  CG BGLU A  85      11.731 -17.945  23.792  0.30 14.16           C  
ATOM    665  CD AGLU A  85       9.117 -16.902  23.067  0.70 24.57           C  
ATOM    666  OE1AGLU A  85       7.999 -16.493  23.471  0.70 28.33           O  
ATOM    667  OE2AGLU A  85      10.038 -16.127  22.687  0.70 20.34           O  
ATOM    668  N   GLU A  86       9.603 -19.795  20.010  1.00 12.49           N  
ATOM    669  CA  GLU A  86       8.825 -20.801  19.286  1.00 16.04           C  
ATOM    670  C   GLU A  86       9.436 -21.092  17.918  1.00 18.94           C  
ATOM    671  O   GLU A  86       9.568 -22.262  17.535  1.00 20.03           O  
ATOM    672  CB  GLU A  86       7.369 -20.356  19.149  1.00 20.94           C  
ATOM    673  CG  GLU A  86       6.681 -20.087  20.489  1.00 32.03           C  
ATOM    674  CD  GLU A  86       5.206 -19.711  20.359  1.00 47.00           C  
ATOM    675  OE1 GLU A  86       4.789 -19.171  19.308  1.00 34.16           O  
ATOM    676  OE2 GLU A  86       4.454 -19.958  21.323  1.00 39.03           O  
ATOM    677  N   VAL A  87       9.883 -20.049  17.211  1.00 13.92           N  
ATOM    678  CA  VAL A  87      10.364 -20.200  15.847  1.00 12.45           C  
ATOM    679  C   VAL A  87      11.754 -20.825  15.795  1.00 12.66           C  
ATOM    680  O   VAL A  87      12.037 -21.657  14.925  1.00 10.52           O  
ATOM    681  CB  VAL A  87      10.330 -18.842  15.136  1.00 16.61           C  
ATOM    682  CG1 VAL A  87      10.981 -18.935  13.770  1.00 28.03           C  
ATOM    683  CG2 VAL A  87       8.893 -18.340  15.028  1.00 16.40           C  
ATOM    684  N   PHE A  88      12.655 -20.424  16.685  1.00  9.78           N  
ATOM    685  CA  PHE A  88      14.050 -20.834  16.495  1.00  8.76           C  
ATOM    686  C   PHE A  88      14.289 -22.333  16.644  1.00  7.87           C  
ATOM    687  O   PHE A  88      15.040 -22.900  15.858  1.00  9.21           O  
ATOM    688  CB  PHE A  88      14.967 -20.062  17.452  1.00  9.01           C  
ATOM    689  CG  PHE A  88      15.308 -18.687  16.940  1.00  7.80           C  
ATOM    690  CD1 PHE A  88      15.800 -18.521  15.666  1.00 11.72           C  
ATOM    691  CD2 PHE A  88      15.113 -17.568  17.721  1.00  8.63           C  
ATOM    692  CE1 PHE A  88      16.120 -17.269  15.181  1.00 10.41           C  
ATOM    693  CE2 PHE A  88      15.423 -16.324  17.235  1.00  5.61           C  
ATOM    694  CZ  PHE A  88      15.928 -16.177  15.964  1.00  4.83           C  
ATOM    695  N   PRO A  89      13.662 -23.015  17.602  1.00  9.56           N  
ATOM    696  CA  PRO A  89      13.898 -24.474  17.687  1.00 10.97           C  
ATOM    697  C   PRO A  89      13.589 -25.187  16.382  1.00  8.28           C  
ATOM    698  O   PRO A  89      14.338 -26.080  15.977  1.00 12.65           O  
ATOM    699  CB  PRO A  89      12.974 -24.908  18.840  1.00 14.59           C  
ATOM    700  CG  PRO A  89      12.826 -23.652  19.682  1.00 15.03           C  
ATOM    701  CD  PRO A  89      12.758 -22.536  18.660  1.00 10.82           C  
ATOM    702  N   ARG A  90      12.535 -24.766  15.685  1.00  9.94           N  
ATOM    703  CA  ARG A  90      12.162 -25.391  14.434  1.00 12.34           C  
ATOM    704  C   ARG A  90      13.123 -25.032  13.305  1.00 11.37           C  
ATOM    705  O   ARG A  90      13.535 -25.921  12.546  1.00 11.05           O  
ATOM    706  CB  ARG A  90      10.722 -25.029  14.096  1.00 24.61           C  
ATOM    707  CG  ARG A  90       9.742 -25.686  15.089  1.00 26.15           C  
ATOM    708  CD  ARG A  90       8.281 -25.546  14.684  1.00 32.23           C  
ATOM    709  NE  ARG A  90       7.815 -24.167  14.826  1.00 22.84           N  
ATOM    710  CZ  ARG A  90       7.825 -23.261  13.855  1.00 32.49           C  
ATOM    711  NH1 ARG A  90       8.282 -23.572  12.645  1.00 26.80           N  
ATOM    712  NH2 ARG A  90       7.377 -22.034  14.105  1.00 23.37           N  
ATOM    713  N   VAL A  91      13.528 -23.757  13.180  1.00  7.53           N  
ATOM    714  CA  VAL A  91      14.436 -23.436  12.084  1.00  8.45           C  
ATOM    715  C   VAL A  91      15.870 -23.904  12.369  1.00  9.15           C  
ATOM    716  O   VAL A  91      16.636 -24.167  11.432  1.00 10.95           O  
ATOM    717  CB  VAL A  91      14.402 -21.936  11.707  1.00  9.26           C  
ATOM    718  CG1 VAL A  91      13.002 -21.542  11.230  1.00 10.10           C  
ATOM    719  CG2 VAL A  91      14.850 -21.058  12.866  1.00  9.25           C  
ATOM    720  N   PHE A  92      16.288 -23.992  13.643  1.00  6.86           N  
ATOM    721  CA  PHE A  92      17.571 -24.623  13.948  1.00  8.56           C  
ATOM    722  C   PHE A  92      17.677 -25.994  13.268  1.00  8.83           C  
ATOM    723  O   PHE A  92      18.679 -26.322  12.627  1.00 11.29           O  
ATOM    724  CB  PHE A  92      17.739 -24.830  15.452  1.00 10.76           C  
ATOM    725  CG  PHE A  92      17.993 -23.568  16.251  1.00  7.53           C  
ATOM    726  CD1 PHE A  92      18.491 -22.419  15.667  1.00  9.18           C  
ATOM    727  CD2 PHE A  92      17.736 -23.571  17.611  1.00  9.13           C  
ATOM    728  CE1 PHE A  92      18.719 -21.302  16.439  1.00  8.96           C  
ATOM    729  CE2 PHE A  92      17.967 -22.461  18.382  1.00 11.15           C  
ATOM    730  CZ  PHE A  92      18.460 -21.318  17.790  1.00 10.32           C  
ATOM    731  N   ARG A  93      16.648 -26.822  13.433  1.00 10.49           N  
ATOM    732  CA  ARG A  93      16.710 -28.178  12.896  1.00 11.14           C  
ATOM    733  C   ARG A  93      16.438 -28.195  11.401  1.00 11.58           C  
ATOM    734  O   ARG A  93      17.095 -28.938  10.665  1.00 12.65           O  
ATOM    735  CB  ARG A  93      15.743 -29.057  13.678  1.00 13.85           C  
ATOM    736  CG  ARG A  93      16.261 -29.221  15.105  1.00 18.24           C  
ATOM    737  CD  ARG A  93      15.197 -29.522  16.087  1.00 26.11           C  
ATOM    738  NE  ARG A  93      15.774 -29.751  17.408  1.00 16.85           N  
ATOM    739  CZ  ARG A  93      15.991 -28.815  18.323  1.00 20.58           C  
ATOM    740  NH1 ARG A  93      15.695 -27.528  18.078  1.00 17.29           N  
ATOM    741  NH2 ARG A  93      16.509 -29.159  19.493  1.00 24.52           N  
ATOM    742  N   GLU A  94      15.529 -27.345  10.926  1.00 10.34           N  
ATOM    743  CA  GLU A  94      15.244 -27.307   9.499  1.00 10.57           C  
ATOM    744  C   GLU A  94      16.477 -26.932   8.695  1.00 11.53           C  
ATOM    745  O   GLU A  94      16.753 -27.535   7.645  1.00 10.03           O  
ATOM    746  CB  GLU A  94      14.090 -26.340   9.220  1.00  9.28           C  
ATOM    747  CG  GLU A  94      13.642 -26.320   7.764  1.00  6.96           C  
ATOM    748  CD  GLU A  94      12.606 -25.232   7.491  1.00  9.62           C  
ATOM    749  OE1 GLU A  94      11.579 -25.206   8.194  1.00 13.89           O  
ATOM    750  OE2 GLU A  94      12.836 -24.426   6.576  1.00 10.43           O  
ATOM    751  N   TRP A  95      17.244 -25.940   9.160  1.00  7.40           N  
ATOM    752  CA  TRP A  95      18.356 -25.405   8.410  1.00  8.17           C  
ATOM    753  C   TRP A  95      19.692 -26.010   8.811  1.00  7.05           C  
ATOM    754  O   TRP A  95      20.723 -25.613   8.275  1.00  8.88           O  
ATOM    755  CB  TRP A  95      18.411 -23.877   8.567  1.00  9.10           C  
ATOM    756  CG  TRP A  95      17.143 -23.183   8.148  1.00  8.94           C  
ATOM    757  CD1 TRP A  95      16.171 -23.637   7.302  1.00 10.08           C  
ATOM    758  CD2 TRP A  95      16.719 -21.871   8.573  1.00  7.83           C  
ATOM    759  NE1 TRP A  95      15.174 -22.692   7.178  1.00  9.73           N  
ATOM    760  CE2 TRP A  95      15.490 -21.603   7.951  1.00  8.86           C  
ATOM    761  CE3 TRP A  95      17.269 -20.924   9.431  1.00  9.25           C  
ATOM    762  CZ2 TRP A  95      14.798 -20.411   8.155  1.00  9.97           C  
ATOM    763  CZ3 TRP A  95      16.597 -19.736   9.617  1.00  7.57           C  
ATOM    764  CH2 TRP A  95      15.368 -19.490   8.996  1.00  6.85           C  
ATOM    765  N   GLY A  96      19.690 -26.966   9.741  1.00  8.08           N  
ATOM    766  CA  GLY A  96      20.960 -27.551  10.164  1.00  8.80           C  
ATOM    767  C   GLY A  96      21.885 -26.533  10.784  1.00 12.50           C  
ATOM    768  O   GLY A  96      23.078 -26.518  10.481  1.00 10.03           O  
ATOM    769  N   VAL A  97      21.339 -25.661  11.633  1.00 11.11           N  
ATOM    770  CA  VAL A  97      22.079 -24.522  12.147  1.00  6.50           C  
ATOM    771  C   VAL A  97      23.133 -24.999  13.140  1.00  9.13           C  
ATOM    772  O   VAL A  97      22.864 -25.836  14.020  1.00 10.93           O  
ATOM    773  CB  VAL A  97      21.114 -23.516  12.802  1.00  6.82           C  
ATOM    774  CG1 VAL A  97      21.873 -22.378  13.436  1.00  8.32           C  
ATOM    775  CG2 VAL A  97      20.122 -23.004  11.766  1.00 12.66           C  
ATOM    776  N   THR A  98      24.339 -24.453  13.004  1.00  8.29           N  
ATOM    777  CA  THR A  98      25.441 -24.696  13.928  1.00  7.06           C  
ATOM    778  C   THR A  98      25.837 -23.462  14.728  1.00 10.60           C  
ATOM    779  O   THR A  98      26.525 -23.597  15.742  1.00 10.25           O  
ATOM    780  CB  THR A  98      26.669 -25.216  13.183  1.00 10.08           C  
ATOM    781  OG1 THR A  98      27.069 -24.273  12.187  1.00 10.94           O  
ATOM    782  CG2 THR A  98      26.364 -26.549  12.508  1.00 10.92           C  
ATOM    783  N   GLN A  99      25.423 -22.266  14.300  1.00  8.58           N  
ATOM    784  CA  GLN A  99      25.809 -21.048  14.998  1.00  6.86           C  
ATOM    785  C   GLN A  99      24.704 -20.007  14.868  1.00  6.67           C  
ATOM    786  O   GLN A  99      24.108 -19.848  13.806  1.00  7.52           O  
ATOM    787  CB  GLN A  99      27.111 -20.490  14.446  1.00  9.05           C  
ATOM    788  CG  GLN A  99      27.705 -19.359  15.267  1.00  7.92           C  
ATOM    789  CD  GLN A  99      28.890 -18.717  14.576  1.00  7.06           C  
ATOM    790  OE1 GLN A  99      28.748 -18.091  13.534  1.00  9.15           O  
ATOM    791  NE2 GLN A  99      30.079 -18.860  15.171  1.00 10.79           N  
ATOM    792  N   LEU A 100      24.407 -19.339  15.978  1.00  6.35           N  
ATOM    793  CA  LEU A 100      23.438 -18.246  16.010  1.00  6.25           C  
ATOM    794  C   LEU A 100      24.160 -17.018  16.537  1.00  8.09           C  
ATOM    795  O   LEU A 100      24.707 -17.053  17.643  1.00  7.69           O  
ATOM    796  CB  LEU A 100      22.254 -18.582  16.898  1.00  6.95           C  
ATOM    797  CG  LEU A 100      21.350 -17.433  17.321  1.00  8.10           C  
ATOM    798  CD1 LEU A 100      20.655 -16.797  16.118  1.00  6.40           C  
ATOM    799  CD2 LEU A 100      20.342 -17.939  18.348  1.00 10.95           C  
ATOM    800  N   CYS A 101      24.150 -15.932  15.757  1.00  7.68           N  
ATOM    801  CA  CYS A 101      24.828 -14.709  16.134  1.00  4.94           C  
ATOM    802  C   CYS A 101      23.826 -13.571  16.216  1.00  4.83           C  
ATOM    803  O   CYS A 101      22.906 -13.485  15.389  1.00  5.99           O  
ATOM    804  CB  CYS A 101      25.900 -14.307  15.132  1.00  4.05           C  
ATOM    805  SG  CYS A 101      27.144 -15.592  14.810  1.00  7.45           S  
ATOM    806  N   PHE A 102      23.998 -12.713  17.219  1.00  7.38           N  
ATOM    807  CA  PHE A 102      23.195 -11.505  17.309  1.00  5.02           C  
ATOM    808  C   PHE A 102      23.895 -10.503  18.202  1.00  4.83           C  
ATOM    809  O   PHE A 102      24.737 -10.851  19.045  1.00  7.22           O  
ATOM    810  CB  PHE A 102      21.764 -11.756  17.808  1.00  5.13           C  
ATOM    811  CG  PHE A 102      21.655 -12.568  19.071  1.00  6.21           C  
ATOM    812  CD1 PHE A 102      21.573 -13.956  19.012  1.00  7.76           C  
ATOM    813  CD2 PHE A 102      21.572 -11.950  20.312  1.00  6.28           C  
ATOM    814  CE1 PHE A 102      21.415 -14.703  20.162  1.00 10.14           C  
ATOM    815  CE2 PHE A 102      21.434 -12.697  21.484  1.00  7.39           C  
ATOM    816  CZ  PHE A 102      21.345 -14.078  21.402  1.00 12.58           C  
ATOM    817  N   GLU A 103      23.573  -9.236  17.982  1.00  4.23           N  
ATOM    818  CA  GLU A 103      24.115  -8.172  18.831  1.00  3.30           C  
ATOM    819  C   GLU A 103      23.474  -8.161  20.202  1.00  5.03           C  
ATOM    820  O   GLU A 103      22.254  -8.308  20.349  1.00  5.60           O  
ATOM    821  CB  GLU A 103      23.896  -6.835  18.109  1.00  4.31           C  
ATOM    822  CG  GLU A 103      24.474  -5.637  18.797  1.00  3.60           C  
ATOM    823  CD  GLU A 103      24.126  -4.364  18.044  1.00  4.13           C  
ATOM    824  OE1 GLU A 103      22.977  -3.912  18.185  1.00  3.42           O  
ATOM    825  OE2 GLU A 103      25.002  -3.873  17.285  1.00  5.15           O  
ATOM    826  N   HIS A 104      24.300  -8.008  21.230  1.00  5.69           N  
ATOM    827  CA  HIS A 104      23.797  -7.964  22.598  1.00  5.69           C  
ATOM    828  C   HIS A 104      22.832  -6.791  22.784  1.00  3.73           C  
ATOM    829  O   HIS A 104      22.953  -5.741  22.136  1.00  6.63           O  
ATOM    830  CB  HIS A 104      24.961  -7.838  23.572  1.00  6.62           C  
ATOM    831  CG  HIS A 104      24.576  -7.947  25.015  1.00  6.95           C  
ATOM    832  ND1 HIS A 104      23.722  -8.918  25.492  1.00  8.61           N  
ATOM    833  CD2 HIS A 104      24.919  -7.190  26.090  1.00  7.90           C  
ATOM    834  CE1 HIS A 104      23.574  -8.776  26.799  1.00 11.45           C  
ATOM    835  NE2 HIS A 104      24.309  -7.745  27.188  1.00  7.71           N  
ATOM    836  N   ASP A 105      21.860  -6.996  23.671  1.00  6.09           N  
ATOM    837  CA  ASP A 105      20.823  -6.009  23.998  1.00  5.59           C  
ATOM    838  C   ASP A 105      20.612  -6.088  25.509  1.00 11.94           C  
ATOM    839  O   ASP A 105      20.377  -7.169  26.046  1.00 13.21           O  
ATOM    840  CB  ASP A 105      19.544  -6.333  23.205  1.00  9.72           C  
ATOM    841  CG  ASP A 105      18.373  -5.386  23.462  1.00 17.62           C  
ATOM    842  OD1 ASP A 105      18.462  -4.494  24.302  1.00 12.34           O  
ATOM    843  OD2 ASP A 105      17.313  -5.566  22.785  1.00 18.42           O  
ATOM    844  N   THR A 106      20.734  -4.951  26.195  1.00  7.36           N  
ATOM    845  CA  THR A 106      20.663  -4.914  27.652  1.00  5.16           C  
ATOM    846  C   THR A 106      19.298  -4.483  28.204  1.00  8.37           C  
ATOM    847  O   THR A 106      19.191  -4.232  29.416  1.00  9.68           O  
ATOM    848  CB  THR A 106      21.724  -3.967  28.207  1.00  8.85           C  
ATOM    849  OG1 THR A 106      21.545  -2.691  27.569  1.00  6.74           O  
ATOM    850  CG2 THR A 106      23.128  -4.493  27.951  1.00  8.40           C  
ATOM    851  N   GLU A 107      18.278  -4.342  27.372  1.00  6.50           N  
ATOM    852  CA  GLU A 107      16.959  -4.016  27.866  1.00  7.52           C  
ATOM    853  C   GLU A 107      16.378  -5.185  28.666  1.00  9.92           C  
ATOM    854  O   GLU A 107      16.794  -6.342  28.510  1.00  7.29           O  
ATOM    855  CB  GLU A 107      16.035  -3.636  26.725  1.00  8.43           C  
ATOM    856  CG  GLU A 107      16.455  -2.322  26.060  1.00  8.60           C  
ATOM    857  CD  GLU A 107      15.478  -1.874  25.006  1.00 11.86           C  
ATOM    858  OE1 GLU A 107      14.400  -2.513  24.863  1.00 10.85           O  
ATOM    859  OE2 GLU A 107      15.790  -0.893  24.293  1.00  8.64           O  
ATOM    860  N   PRO A 108      15.416  -4.900  29.545  1.00 10.36           N  
ATOM    861  CA  PRO A 108      14.909  -5.979  30.424  1.00 16.99           C  
ATOM    862  C   PRO A 108      14.287  -7.144  29.674  1.00  7.75           C  
ATOM    863  O   PRO A 108      14.603  -8.323  29.973  1.00 12.59           O  
ATOM    864  CB  PRO A 108      13.896  -5.254  31.309  1.00 16.56           C  
ATOM    865  CG  PRO A 108      14.353  -3.809  31.316  1.00 13.38           C  
ATOM    866  CD  PRO A 108      14.868  -3.580  29.916  1.00  7.37           C  
ATOM    867  N   TYR A 109      13.397  -6.880  28.719  1.00 10.31           N  
ATOM    868  CA  TYR A 109      12.772  -7.974  27.982  1.00 20.08           C  
ATOM    869  C   TYR A 109      13.810  -8.732  27.169  1.00 13.78           C  
ATOM    870  O   TYR A 109      13.756  -9.960  27.070  1.00 13.62           O  
ATOM    871  CB  TYR A 109      11.674  -7.460  27.054  1.00 18.84           C  
ATOM    872  CG  TYR A 109      11.251  -8.497  26.028  0.84 21.76           C  
ATOM    873  CD1 TYR A 109      10.502  -9.602  26.405  0.94 35.13           C  
ATOM    874  CD2 TYR A 109      11.624  -8.380  24.692  0.87 22.38           C  
ATOM    875  CE1 TYR A 109      10.125 -10.560  25.477  0.90 24.49           C  
ATOM    876  CE2 TYR A 109      11.242  -9.326  23.757  0.76 25.77           C  
ATOM    877  CZ  TYR A 109      10.495 -10.415  24.158  0.61 24.30           C  
ATOM    878  OH  TYR A 109      10.117 -11.362  23.231  0.53 36.73           O  
ATOM    879  N   ALA A 110      14.765  -8.007  26.586  1.00  9.22           N  
ATOM    880  CA  ALA A 110      15.816  -8.636  25.812  1.00 10.03           C  
ATOM    881  C   ALA A 110      16.537  -9.685  26.631  1.00 10.90           C  
ATOM    882  O   ALA A 110      16.861 -10.755  26.125  1.00 11.11           O  
ATOM    883  CB  ALA A 110      16.805  -7.587  25.319  1.00 12.59           C  
ATOM    884  N   LYS A 111      16.818  -9.380  27.906  1.00  9.61           N  
ATOM    885  CA  LYS A 111      17.575 -10.308  28.724  1.00  6.11           C  
ATOM    886  C   LYS A 111      16.807 -11.596  28.957  1.00  8.82           C  
ATOM    887  O   LYS A 111      17.396 -12.689  28.939  1.00 12.34           O  
ATOM    888  CB  LYS A 111      17.953  -9.647  30.049  1.00 10.38           C  
ATOM    889  CG  LYS A 111      19.024  -8.585  29.932  1.00 15.98           C  
ATOM    890  CD  LYS A 111      19.073  -7.781  31.229  1.00 27.84           C  
ATOM    891  CE  LYS A 111      20.193  -6.782  31.223  1.00 24.08           C  
ATOM    892  NZ  LYS A 111      20.141  -5.936  32.441  1.00 19.45           N  
ATOM    893  N   VAL A 112      15.496 -11.499  29.179  1.00 10.21           N  
ATOM    894  CA  VAL A 112      14.676 -12.694  29.376  1.00 12.78           C  
ATOM    895  C   VAL A 112      14.593 -13.499  28.083  1.00 10.73           C  
ATOM    896  O   VAL A 112      14.867 -14.707  28.062  1.00 13.34           O  
ATOM    897  CB  VAL A 112      13.277 -12.304  29.879  1.00 14.07           C  
ATOM    898  CG1 VAL A 112      12.358 -13.521  29.899  1.00 19.56           C  
ATOM    899  CG2 VAL A 112      13.351 -11.670  31.266  1.00 14.46           C  
ATOM    900  N   ARG A 113      14.218 -12.836  26.991  1.00  8.76           N  
ATOM    901  CA  ARG A 113      14.169 -13.482  25.681  1.00 11.20           C  
ATOM    902  C   ARG A 113      15.481 -14.157  25.333  1.00 10.70           C  
ATOM    903  O   ARG A 113      15.504 -15.309  24.877  1.00 10.21           O  
ATOM    904  CB  ARG A 113      13.807 -12.438  24.618  1.00 15.10           C  
ATOM    905  CG  ARG A 113      13.943 -12.914  23.167  1.00 13.83           C  
ATOM    906  CD  ARG A 113      14.027 -11.741  22.204  1.00 12.45           C  
ATOM    907  NE  ARG A 113      15.226 -10.921  22.445  1.00 12.63           N  
ATOM    908  CZ  ARG A 113      15.368  -9.656  22.066  1.00 12.78           C  
ATOM    909  NH1 ARG A 113      14.382  -9.030  21.416  1.00 13.59           N  
ATOM    910  NH2 ARG A 113      16.488  -9.008  22.337  1.00 16.31           N  
ATOM    911  N   ASP A 114      16.604 -13.431  25.479  1.00  7.51           N  
ATOM    912  CA  ASP A 114      17.869 -13.963  25.024  1.00  8.55           C  
ATOM    913  C   ASP A 114      18.325 -15.142  25.877  1.00  9.90           C  
ATOM    914  O   ASP A 114      18.971 -16.062  25.368  1.00 11.07           O  
ATOM    915  CB  ASP A 114      18.921 -12.850  25.022  1.00  9.78           C  
ATOM    916  CG  ASP A 114      18.685 -11.814  23.923  1.00  9.52           C  
ATOM    917  OD1 ASP A 114      17.786 -12.013  23.092  1.00  8.36           O  
ATOM    918  OD2 ASP A 114      19.402 -10.780  23.892  1.00 10.66           O  
ATOM    919  N   ALA A 115      18.010 -15.124  27.174  1.00 12.58           N  
ATOM    920  CA  ALA A 115      18.351 -16.272  28.010  1.00 11.80           C  
ATOM    921  C   ALA A 115      17.605 -17.509  27.535  1.00 12.57           C  
ATOM    922  O   ALA A 115      18.173 -18.599  27.479  1.00 10.96           O  
ATOM    923  CB  ALA A 115      18.004 -15.979  29.476  1.00 13.48           C  
ATOM    924  N   ALA A 116      16.342 -17.344  27.171  1.00 11.29           N  
ATOM    925  CA  ALA A 116      15.548 -18.477  26.697  1.00 15.13           C  
ATOM    926  C   ALA A 116      16.074 -18.998  25.377  1.00 16.25           C  
ATOM    927  O   ALA A 116      16.172 -20.214  25.180  1.00 12.00           O  
ATOM    928  CB  ALA A 116      14.086 -18.076  26.571  1.00 14.09           C  
ATOM    929  N   VAL A 117      16.428 -18.096  24.455  1.00 10.87           N  
ATOM    930  CA  VAL A 117      16.966 -18.534  23.173  1.00  9.04           C  
ATOM    931  C   VAL A 117      18.309 -19.231  23.353  1.00  9.94           C  
ATOM    932  O   VAL A 117      18.600 -20.216  22.663  1.00 10.45           O  
ATOM    933  CB  VAL A 117      17.055 -17.342  22.203  1.00 12.76           C  
ATOM    934  CG1 VAL A 117      17.818 -17.755  20.947  1.00  9.72           C  
ATOM    935  CG2 VAL A 117      15.671 -16.848  21.868  1.00 10.96           C  
ATOM    936  N   ARG A 118      19.160 -18.746  24.270  1.00 11.31           N  
ATOM    937  CA AARG A 118      20.431 -19.417  24.515  0.53 12.37           C  
ATOM    938  CA BARG A 118      20.431 -19.417  24.517  0.47 12.38           C  
ATOM    939  C   ARG A 118      20.211 -20.848  24.997  1.00 12.43           C  
ATOM    940  O   ARG A 118      20.948 -21.762  24.604  1.00 12.70           O  
ATOM    941  CB AARG A 118      21.257 -18.635  25.540  0.53 12.66           C  
ATOM    942  CB BARG A 118      21.252 -18.635  25.547  0.47 12.68           C  
ATOM    943  CG AARG A 118      21.851 -17.341  25.030  0.53 16.31           C  
ATOM    944  CG BARG A 118      21.935 -17.401  25.005  0.47 16.34           C  
ATOM    945  CD AARG A 118      22.590 -16.608  26.144  0.53 17.44           C  
ATOM    946  CD BARG A 118      22.883 -16.799  26.036  0.47 16.95           C  
ATOM    947  NE AARG A 118      22.867 -15.219  25.790  0.53 26.05           N  
ATOM    948  NE BARG A 118      23.542 -15.604  25.522  0.47 23.10           N  
ATOM    949  CZ AARG A 118      23.997 -14.793  25.229  0.53 27.24           C  
ATOM    950  CZ BARG A 118      23.063 -14.368  25.650  0.47 25.01           C  
ATOM    951  NH1AARG A 118      24.980 -15.642  24.950  0.53 23.54           N  
ATOM    952  NH1BARG A 118      21.924 -14.153  26.296  0.47 15.93           N  
ATOM    953  NH2AARG A 118      24.140 -13.505  24.945  0.53 26.22           N  
ATOM    954  NH2BARG A 118      23.731 -13.345  25.137  0.47 26.69           N  
ATOM    955  N   ARG A 119      19.232 -21.044  25.864  1.00 14.41           N  
ATOM    956  CA  ARG A 119      18.903 -22.393  26.348  1.00 18.11           C  
ATOM    957  C   ARG A 119      18.511 -23.290  25.188  1.00 13.58           C  
ATOM    958  O   ARG A 119      19.004 -24.422  25.056  1.00 16.55           O  
ATOM    959  CB  ARG A 119      17.774 -22.288  27.380  1.00 16.02           C  
ATOM    960  CG  ARG A 119      17.288 -23.584  28.007  1.00 32.50           C  
ATOM    961  CD  ARG A 119      16.081 -23.308  28.936  1.00 32.99           C  
ATOM    962  NE  ARG A 119      16.178 -21.999  29.599  1.00 56.20           N  
ATOM    963  CZ  ARG A 119      15.294 -21.004  29.475  1.00 48.55           C  
ATOM    964  NH1 ARG A 119      15.495 -19.855  30.114  1.00 40.65           N  
ATOM    965  NH2 ARG A 119      14.203 -21.147  28.730  1.00 42.67           N  
ATOM    966  N   LEU A 120      17.633 -22.797  24.322  1.00 11.84           N  
ATOM    967  CA  LEU A 120      17.170 -23.571  23.176  1.00 14.28           C  
ATOM    968  C   LEU A 120      18.303 -23.853  22.206  1.00 15.39           C  
ATOM    969  O   LEU A 120      18.403 -24.960  21.659  1.00 13.51           O  
ATOM    970  CB  LEU A 120      16.024 -22.826  22.483  1.00 14.81           C  
ATOM    971  CG  LEU A 120      14.787 -22.681  23.380  1.00 14.89           C  
ATOM    972  CD1 LEU A 120      13.787 -21.674  22.847  1.00 15.53           C  
ATOM    973  CD2 LEU A 120      14.126 -24.054  23.562  1.00 16.33           C  
ATOM    974  N   ALA A 121      19.173 -22.863  21.965  1.00  8.14           N  
ATOM    975  CA  ALA A 121      20.328 -23.102  21.119  1.00  9.89           C  
ATOM    976  C   ALA A 121      21.200 -24.227  21.665  1.00 13.24           C  
ATOM    977  O   ALA A 121      21.677 -25.083  20.904  1.00 12.51           O  
ATOM    978  CB  ALA A 121      21.143 -21.808  20.985  1.00 12.37           C  
ATOM    979  N   ALA A 122      21.430 -24.239  22.972  1.00 14.40           N  
ATOM    980  CA  ALA A 122      22.261 -25.287  23.561  1.00  8.89           C  
ATOM    981  C   ALA A 122      21.628 -26.665  23.356  1.00 15.73           C  
ATOM    982  O   ALA A 122      22.323 -27.625  23.001  1.00 17.87           O  
ATOM    983  CB  ALA A 122      22.479 -25.015  25.047  1.00 17.09           C  
ATOM    984  N   GLU A 123      20.316 -26.768  23.545  1.00 18.89           N  
ATOM    985  CA  GLU A 123      19.620 -28.024  23.308  1.00 20.88           C  
ATOM    986  C   GLU A 123      19.815 -28.502  21.881  1.00 21.97           C  
ATOM    987  O   GLU A 123      19.896 -29.711  21.632  1.00 23.45           O  
ATOM    988  CB  GLU A 123      18.122 -27.866  23.599  1.00 17.48           C  
ATOM    989  CG  GLU A 123      17.800 -27.622  25.056  1.00 33.07           C  
ATOM    990  CD  GLU A 123      16.307 -27.551  25.328  1.00 27.65           C  
ATOM    991  OE1 GLU A 123      15.505 -27.692  24.374  1.00 23.41           O  
ATOM    992  OE2 GLU A 123      15.938 -27.336  26.499  1.00 40.78           O  
ATOM    993  N   ALA A 124      19.888 -27.578  20.929  1.00 13.08           N  
ATOM    994  CA  ALA A 124      20.024 -27.921  19.523  1.00 14.68           C  
ATOM    995  C   ALA A 124      21.470 -27.989  19.069  1.00 14.80           C  
ATOM    996  O   ALA A 124      21.716 -28.115  17.870  1.00 15.07           O  
ATOM    997  CB  ALA A 124      19.249 -26.927  18.661  1.00 12.93           C  
ATOM    998  N   GLY A 125      22.427 -27.904  19.988  1.00 12.45           N  
ATOM    999  CA  GLY A 125      23.821 -27.939  19.600  1.00 13.58           C  
ATOM   1000  C   GLY A 125      24.267 -26.739  18.796  1.00 16.07           C  
ATOM   1001  O   GLY A 125      25.143 -26.862  17.935  1.00 11.86           O  
ATOM   1002  N   VAL A 126      23.678 -25.570  19.053  1.00 10.68           N  
ATOM   1003  CA  VAL A 126      23.961 -24.356  18.297  1.00 10.47           C  
ATOM   1004  C   VAL A 126      24.857 -23.453  19.144  1.00  9.63           C  
ATOM   1005  O   VAL A 126      24.501 -23.125  20.276  1.00 13.01           O  
ATOM   1006  CB  VAL A 126      22.652 -23.632  17.928  1.00  9.29           C  
ATOM   1007  CG1 VAL A 126      22.944 -22.318  17.219  1.00  7.76           C  
ATOM   1008  CG2 VAL A 126      21.781 -24.530  17.057  1.00  9.05           C  
ATOM   1009  N   GLU A 127      26.006 -23.065  18.595  1.00  8.58           N  
ATOM   1010  CA  GLU A 127      26.864 -22.091  19.259  1.00  9.39           C  
ATOM   1011  C   GLU A 127      26.228 -20.711  19.171  1.00  9.17           C  
ATOM   1012  O   GLU A 127      25.739 -20.316  18.116  1.00 10.41           O  
ATOM   1013  CB  GLU A 127      28.247 -22.054  18.602  1.00 12.55           C  
ATOM   1014  CG  GLU A 127      29.218 -21.092  19.256  1.00 15.74           C  
ATOM   1015  CD  GLU A 127      30.390 -20.638  18.381  1.00 17.49           C  
ATOM   1016  OE1 GLU A 127      30.524 -21.060  17.217  1.00 15.35           O  
ATOM   1017  OE2 GLU A 127      31.195 -19.819  18.879  1.00 24.25           O  
ATOM   1018  N   VAL A 128      26.274 -19.969  20.273  1.00  8.92           N  
ATOM   1019  CA  VAL A 128      25.713 -18.617  20.336  1.00  8.41           C  
ATOM   1020  C   VAL A 128      26.849 -17.619  20.476  1.00 11.71           C  
ATOM   1021  O   VAL A 128      27.733 -17.777  21.331  1.00 11.33           O  
ATOM   1022  CB  VAL A 128      24.708 -18.489  21.489  1.00 11.69           C  
ATOM   1023  CG1 VAL A 128      24.215 -17.050  21.607  1.00 13.40           C  
ATOM   1024  CG2 VAL A 128      23.534 -19.446  21.297  1.00 10.66           C  
ATOM   1025  N   VAL A 129      26.849 -16.591  19.618  1.00  7.90           N  
ATOM   1026  CA  VAL A 129      27.854 -15.538  19.634  1.00  8.37           C  
ATOM   1027  C   VAL A 129      27.104 -14.220  19.725  1.00  9.27           C  
ATOM   1028  O   VAL A 129      26.260 -13.926  18.865  1.00  7.39           O  
ATOM   1029  CB  VAL A 129      28.749 -15.569  18.397  1.00 10.34           C  
ATOM   1030  CG1 VAL A 129      29.804 -14.480  18.489  1.00 12.39           C  
ATOM   1031  CG2 VAL A 129      29.408 -16.943  18.258  1.00 12.00           C  
ATOM   1032  N   THR A 130      27.406 -13.419  20.752  1.00  9.05           N  
ATOM   1033  CA  THR A 130      26.668 -12.188  21.012  1.00  6.83           C  
ATOM   1034  C   THR A 130      27.621 -11.041  21.320  1.00  9.25           C  
ATOM   1035  O   THR A 130      27.792 -10.634  22.477  1.00 11.27           O  
ATOM   1036  CB  THR A 130      25.664 -12.382  22.158  1.00  9.93           C  
ATOM   1037  OG1 THR A 130      26.359 -12.635  23.391  1.00 18.78           O  
ATOM   1038  CG2 THR A 130      24.740 -13.534  21.870  1.00  9.40           C  
ATOM   1039  N   PRO A 131      28.221 -10.459  20.297  1.00  7.42           N  
ATOM   1040  CA  PRO A 131      29.123  -9.337  20.522  1.00  6.95           C  
ATOM   1041  C   PRO A 131      28.364  -8.090  20.940  1.00  8.66           C  
ATOM   1042  O   PRO A 131      27.173  -7.931  20.679  1.00  7.62           O  
ATOM   1043  CB  PRO A 131      29.818  -9.156  19.168  1.00 10.54           C  
ATOM   1044  CG  PRO A 131      28.891  -9.738  18.178  1.00 13.55           C  
ATOM   1045  CD  PRO A 131      28.040 -10.771  18.863  1.00  8.09           C  
ATOM   1046  N   ILE A 132      29.091  -7.212  21.627  1.00  6.46           N  
ATOM   1047  CA  ILE A 132      28.587  -5.905  22.025  1.00  8.43           C  
ATOM   1048  C   ILE A 132      28.831  -4.952  20.869  1.00  9.44           C  
ATOM   1049  O   ILE A 132      29.957  -4.868  20.370  1.00 10.82           O  
ATOM   1050  CB  ILE A 132      29.297  -5.408  23.287  1.00  8.82           C  
ATOM   1051  CG1 ILE A 132      29.150  -6.383  24.434  1.00 22.51           C  
ATOM   1052  CG2 ILE A 132      28.770  -4.010  23.643  1.00 10.66           C  
ATOM   1053  CD1 ILE A 132      27.825  -6.380  25.065  1.00 25.27           C  
ATOM   1054  N   SER A 133      27.774  -4.283  20.400  1.00  5.65           N  
ATOM   1055  CA  SER A 133      27.964  -3.212  19.439  1.00  5.06           C  
ATOM   1056  C   SER A 133      26.803  -2.224  19.326  1.00  4.79           C  
ATOM   1057  O   SER A 133      26.865  -1.324  18.502  1.00  4.80           O  
ATOM   1058  CB  SER A 133      28.299  -3.781  18.051  1.00  9.48           C  
ATOM   1059  OG  SER A 133      27.394  -4.767  17.592  1.00  6.93           O  
ATOM   1060  N   HIS A 134      25.766  -2.353  20.153  1.00  2.69           N  
ATOM   1061  CA  HIS A 134      24.715  -1.338  20.169  1.00  5.44           C  
ATOM   1062  C   HIS A 134      25.174  -0.106  20.939  1.00  4.81           C  
ATOM   1063  O   HIS A 134      24.822   1.042  20.599  1.00  4.56           O  
ATOM   1064  CB  HIS A 134      23.438  -1.901  20.781  1.00  3.98           C  
ATOM   1065  CG  HIS A 134      22.306  -0.920  20.806  1.00  5.38           C  
ATOM   1066  ND1 HIS A 134      21.735  -0.409  19.660  1.00  3.82           N  
ATOM   1067  CD2 HIS A 134      21.644  -0.358  21.840  1.00  6.22           C  
ATOM   1068  CE1 HIS A 134      20.763   0.436  19.993  1.00  5.82           C  
ATOM   1069  NE2 HIS A 134      20.687   0.472  21.306  1.00  4.58           N  
ATOM   1070  N   THR A 135      25.932  -0.330  21.998  1.00  6.11           N  
ATOM   1071  CA  THR A 135      26.542   0.700  22.806  1.00  6.01           C  
ATOM   1072  C   THR A 135      28.005   0.857  22.427  1.00  4.96           C  
ATOM   1073  O   THR A 135      28.586   0.036  21.712  1.00  6.53           O  
ATOM   1074  CB  THR A 135      26.394   0.363  24.297  1.00  5.38           C  
ATOM   1075  OG1 THR A 135      26.860  -0.976  24.550  1.00  6.68           O  
ATOM   1076  CG2 THR A 135      24.949   0.464  24.763  1.00  4.96           C  
ATOM   1077  N   LEU A 136      28.601   1.960  22.889  1.00  3.85           N  
ATOM   1078  CA  LEU A 136      30.016   2.188  22.636  1.00  4.88           C  
ATOM   1079  C   LEU A 136      30.868   1.126  23.328  1.00  5.78           C  
ATOM   1080  O   LEU A 136      31.859   0.638  22.761  1.00  7.77           O  
ATOM   1081  CB  LEU A 136      30.436   3.575  23.121  1.00  3.89           C  
ATOM   1082  CG  LEU A 136      29.808   4.781  22.435  1.00  6.48           C  
ATOM   1083  CD1 LEU A 136      30.165   6.079  23.188  1.00  7.83           C  
ATOM   1084  CD2 LEU A 136      30.235   4.847  20.965  1.00  6.82           C  
ATOM   1085  N   TYR A 137      30.509   0.791  24.555  1.00  5.00           N  
ATOM   1086  CA  TYR A 137      31.291  -0.105  25.392  1.00  4.60           C  
ATOM   1087  C   TYR A 137      30.438  -1.273  25.857  1.00  5.73           C  
ATOM   1088  O   TYR A 137      29.203  -1.233  25.840  1.00  7.89           O  
ATOM   1089  CB  TYR A 137      31.860   0.614  26.641  1.00  5.49           C  
ATOM   1090  CG  TYR A 137      32.739   1.804  26.370  1.00  6.16           C  
ATOM   1091  CD1 TYR A 137      32.200   3.075  26.239  1.00  3.73           C  
ATOM   1092  CD2 TYR A 137      34.118   1.661  26.245  1.00  7.56           C  
ATOM   1093  CE1 TYR A 137      32.997   4.183  25.973  1.00  4.96           C  
ATOM   1094  CE2 TYR A 137      34.925   2.756  25.985  1.00  7.71           C  
ATOM   1095  CZ  TYR A 137      34.368   4.016  25.854  1.00  6.41           C  
ATOM   1096  OH  TYR A 137      35.143   5.122  25.617  1.00  8.36           O  
ATOM   1097  N   ASP A 138      31.115  -2.297  26.333  1.00  3.82           N  
ATOM   1098  CA  ASP A 138      30.510  -3.330  27.155  1.00  7.32           C  
ATOM   1099  C   ASP A 138      30.106  -2.652  28.465  1.00  8.88           C  
ATOM   1100  O   ASP A 138      30.951  -2.349  29.306  1.00  5.98           O  
ATOM   1101  CB  ASP A 138      31.522  -4.447  27.343  1.00  8.65           C  
ATOM   1102  CG  ASP A 138      30.994  -5.584  28.192  1.00 14.13           C  
ATOM   1103  OD1 ASP A 138      30.050  -5.373  28.955  1.00 10.39           O  
ATOM   1104  OD2 ASP A 138      31.563  -6.692  28.080  1.00 15.86           O  
ATOM   1105  N   THR A 139      28.805  -2.378  28.645  1.00  7.29           N  
ATOM   1106  CA  THR A 139      28.430  -1.590  29.819  1.00  8.04           C  
ATOM   1107  C   THR A 139      28.584  -2.389  31.112  1.00  7.83           C  
ATOM   1108  O   THR A 139      28.805  -1.797  32.171  1.00  8.40           O  
ATOM   1109  CB  THR A 139      27.028  -1.004  29.640  1.00 15.46           C  
ATOM   1110  OG1 THR A 139      26.109  -2.015  29.268  1.00  9.63           O  
ATOM   1111  CG2 THR A 139      27.023   0.098  28.532  1.00 11.35           C  
ATOM   1112  N   ASP A 140      28.548  -3.722  31.058  1.00  8.21           N  
ATOM   1113  CA  ASP A 140      28.858  -4.498  32.253  1.00  8.97           C  
ATOM   1114  C   ASP A 140      30.338  -4.373  32.619  1.00  8.14           C  
ATOM   1115  O   ASP A 140      30.693  -4.353  33.802  1.00  9.11           O  
ATOM   1116  CB  ASP A 140      28.488  -5.957  32.044  1.00 11.49           C  
ATOM   1117  CG  ASP A 140      26.985  -6.158  31.958  1.00 16.44           C  
ATOM   1118  OD1 ASP A 140      26.274  -5.545  32.772  1.00 15.69           O  
ATOM   1119  OD2 ASP A 140      26.532  -6.900  31.063  1.00 19.38           O  
ATOM   1120  N   MET A 141      31.215  -4.308  31.620  1.00  7.18           N  
ATOM   1121  CA  MET A 141      32.625  -4.002  31.887  1.00  8.95           C  
ATOM   1122  C   MET A 141      32.780  -2.639  32.549  1.00  9.28           C  
ATOM   1123  O   MET A 141      33.589  -2.476  33.467  1.00  6.90           O  
ATOM   1124  CB  MET A 141      33.413  -4.072  30.587  1.00  8.20           C  
ATOM   1125  CG  MET A 141      34.863  -3.606  30.695  1.00  8.99           C  
ATOM   1126  SD  MET A 141      35.108  -1.830  30.547  1.00  9.87           S  
ATOM   1127  CE  MET A 141      34.556  -1.543  28.858  1.00 10.02           C  
ATOM   1128  N   LEU A 142      32.032  -1.617  32.084  1.00  8.07           N  
ATOM   1129  CA  LEU A 142      32.148  -0.308  32.706  1.00  6.02           C  
ATOM   1130  C   LEU A 142      31.774  -0.365  34.178  1.00  8.03           C  
ATOM   1131  O   LEU A 142      32.462   0.205  35.027  1.00  8.06           O  
ATOM   1132  CB  LEU A 142      31.256   0.717  31.997  1.00  9.51           C  
ATOM   1133  CG  LEU A 142      31.584   1.050  30.555  1.00  5.64           C  
ATOM   1134  CD1 LEU A 142      30.622   2.096  30.040  1.00  7.45           C  
ATOM   1135  CD2 LEU A 142      33.030   1.564  30.409  1.00  8.23           C  
ATOM   1136  N   VAL A 143      30.637  -0.992  34.485  1.00  8.88           N  
ATOM   1137  CA  VAL A 143      30.205  -1.142  35.867  1.00  6.75           C  
ATOM   1138  C   VAL A 143      31.284  -1.842  36.689  1.00  8.84           C  
ATOM   1139  O   VAL A 143      31.592  -1.435  37.822  1.00  9.49           O  
ATOM   1140  CB  VAL A 143      28.886  -1.923  35.914  1.00  7.50           C  
ATOM   1141  CG1 VAL A 143      28.541  -2.304  37.356  1.00 14.03           C  
ATOM   1142  CG2 VAL A 143      27.785  -1.078  35.274  1.00  8.42           C  
ATOM   1143  N   ALA A 144      31.858  -2.900  36.136  1.00  8.77           N  
ATOM   1144  CA  ALA A 144      32.888  -3.660  36.849  1.00 11.11           C  
ATOM   1145  C   ALA A 144      34.121  -2.805  37.101  1.00 10.23           C  
ATOM   1146  O   ALA A 144      34.648  -2.756  38.221  1.00 12.53           O  
ATOM   1147  CB  ALA A 144      33.238  -4.906  36.050  1.00 12.55           C  
ATOM   1148  N   ARG A 145      34.612  -2.134  36.069  1.00  9.76           N  
ATOM   1149  CA AARG A 145      35.761  -1.246  36.251  0.60  9.74           C  
ATOM   1150  CA BARG A 145      35.760  -1.246  36.251  0.40  9.77           C  
ATOM   1151  C   ARG A 145      35.463  -0.127  37.239  1.00 19.12           C  
ATOM   1152  O   ARG A 145      36.392   0.409  37.849  1.00 17.79           O  
ATOM   1153  CB AARG A 145      36.193  -0.674  34.907  0.60 10.07           C  
ATOM   1154  CB BARG A 145      36.191  -0.670  34.907  0.40 10.13           C  
ATOM   1155  CG  ARG A 145      36.748  -1.693  33.942  1.00 12.90           C  
ATOM   1156  CD  ARG A 145      38.070  -2.280  34.455  1.00 27.70           C  
ATOM   1157  N   ASN A 146      34.190   0.234  37.420  1.00 10.89           N  
ATOM   1158  CA  ASN A 146      33.832   1.283  38.360  1.00  8.48           C  
ATOM   1159  C   ASN A 146      33.693   0.769  39.791  1.00 13.30           C  
ATOM   1160  O   ASN A 146      33.336   1.540  40.682  1.00 18.96           O  
ATOM   1161  CB  ASN A 146      32.510   1.949  37.953  1.00  8.12           C  
ATOM   1162  CG  ASN A 146      32.357   3.318  38.565  1.00 16.32           C  
ATOM   1163  OD1 ASN A 146      33.279   4.126  38.507  1.00 13.80           O  
ATOM   1164  ND2 ASN A 146      31.207   3.578  39.160  1.00 15.65           N  
ATOM   1165  N   GLY A 147      33.976  -0.503  40.035  1.00 12.94           N  
ATOM   1166  CA  GLY A 147      33.870  -1.061  41.362  1.00 19.34           C  
ATOM   1167  C   GLY A 147      32.589  -1.794  41.665  1.00 17.69           C  
ATOM   1168  O   GLY A 147      32.335  -2.098  42.832  1.00 18.52           O  
ATOM   1169  N   GLY A 148      31.750  -2.079  40.651  1.00 13.63           N  
ATOM   1170  CA  GLY A 148      30.566  -2.877  40.842  1.00 14.82           C  
ATOM   1171  C   GLY A 148      29.258  -2.144  40.724  1.00 13.11           C  
ATOM   1172  O   GLY A 148      28.209  -2.794  40.734  1.00 14.22           O  
ATOM   1173  N   ALA A 149      29.270  -0.827  40.614  1.00 15.81           N  
ATOM   1174  CA  ALA A 149      28.058  -0.041  40.480  1.00 15.32           C  
ATOM   1175  C   ALA A 149      28.243   0.974  39.357  1.00 14.11           C  
ATOM   1176  O   ALA A 149      29.348   1.446  39.108  1.00 10.91           O  
ATOM   1177  CB  ALA A 149      27.693   0.692  41.771  1.00 22.63           C  
ATOM   1178  N   ALA A 150      27.139   1.299  38.680  1.00 13.73           N  
ATOM   1179  CA  ALA A 150      27.199   2.304  37.631  1.00 13.13           C  
ATOM   1180  C   ALA A 150      27.469   3.680  38.232  1.00 11.75           C  
ATOM   1181  O   ALA A 150      26.962   3.988  39.322  1.00 13.52           O  
ATOM   1182  CB  ALA A 150      25.889   2.329  36.847  1.00 13.70           C  
ATOM   1183  N   PRO A 151      28.260   4.519  37.569  1.00 12.46           N  
ATOM   1184  CA  PRO A 151      28.299   5.937  37.964  1.00 16.28           C  
ATOM   1185  C   PRO A 151      26.894   6.514  37.937  1.00 11.67           C  
ATOM   1186  O   PRO A 151      26.055   6.105  37.140  1.00 13.62           O  
ATOM   1187  CB  PRO A 151      29.197   6.593  36.897  1.00 13.10           C  
ATOM   1188  CG  PRO A 151      29.987   5.447  36.321  1.00 12.12           C  
ATOM   1189  CD  PRO A 151      29.092   4.254  36.392  1.00 10.18           C  
ATOM   1190  N   LEU A 152      26.638   7.474  38.825  1.00 15.41           N  
ATOM   1191  CA  LEU A 152      25.328   8.105  38.891  1.00 17.61           C  
ATOM   1192  C   LEU A 152      25.341   9.568  38.486  1.00 17.01           C  
ATOM   1193  O   LEU A 152      24.311  10.225  38.589  1.00 15.87           O  
ATOM   1194  CB  LEU A 152      24.742   7.969  40.303  1.00 14.21           C  
ATOM   1195  CG  LEU A 152      24.441   6.517  40.696  1.00 21.97           C  
ATOM   1196  CD1 LEU A 152      24.117   6.421  42.173  1.00 38.31           C  
ATOM   1197  CD2 LEU A 152      23.295   5.977  39.846  1.00 25.65           C  
ATOM   1198  N   THR A 153      26.478  10.087  38.031  1.00 10.32           N  
ATOM   1199  CA  THR A 153      26.534  11.400  37.423  1.00  9.04           C  
ATOM   1200  C   THR A 153      27.224  11.293  36.077  1.00 11.35           C  
ATOM   1201  O   THR A 153      28.091  10.438  35.863  1.00 10.22           O  
ATOM   1202  CB  THR A 153      27.293  12.442  38.268  1.00  9.99           C  
ATOM   1203  OG1 THR A 153      28.688  12.138  38.237  1.00 14.03           O  
ATOM   1204  CG2 THR A 153      26.787  12.448  39.713  1.00 14.87           C  
ATOM   1205  N   MET A 154      26.851  12.199  35.185  1.00  9.95           N  
ATOM   1206  CA  MET A 154      27.456  12.250  33.866  1.00 10.00           C  
ATOM   1207  C   MET A 154      28.942  12.580  33.960  1.00 11.11           C  
ATOM   1208  O   MET A 154      29.754  12.038  33.206  1.00  9.96           O  
ATOM   1209  CB  MET A 154      26.692  13.273  33.018  1.00  6.36           C  
ATOM   1210  CG  MET A 154      27.220  13.508  31.632  1.00 11.30           C  
ATOM   1211  SD  MET A 154      27.109  12.072  30.525  1.00 14.10           S  
ATOM   1212  CE  MET A 154      27.651  12.905  28.989  1.00 17.22           C  
ATOM   1213  N   GLN A 155      29.327  13.427  34.915  1.00 11.36           N  
ATOM   1214  CA  GLN A 155      30.740  13.786  35.028  1.00 10.96           C  
ATOM   1215  C   GLN A 155      31.572  12.584  35.449  1.00  8.40           C  
ATOM   1216  O   GLN A 155      32.636  12.332  34.880  1.00 10.53           O  
ATOM   1217  CB  GLN A 155      30.900  14.949  36.015  1.00 10.50           C  
ATOM   1218  CG  GLN A 155      32.334  15.402  36.204  1.00 22.86           C  
ATOM   1219  CD  GLN A 155      32.458  16.528  37.215  1.00 52.52           C  
ATOM   1220  OE1 GLN A 155      31.502  16.854  37.917  1.00 57.81           O  
ATOM   1221  NE2 GLN A 155      33.638  17.125  37.290  1.00 57.85           N  
ATOM   1222  N   SER A 156      31.113  11.836  36.457  1.00 10.99           N  
ATOM   1223  CA ASER A 156      31.847  10.658  36.899  0.27  9.65           C  
ATOM   1224  CA BSER A 156      31.863  10.667  36.892  0.73  9.56           C  
ATOM   1225  C   SER A 156      31.836   9.573  35.832  1.00  8.78           C  
ATOM   1226  O   SER A 156      32.816   8.827  35.683  1.00  8.57           O  
ATOM   1227  CB ASER A 156      31.254  10.134  38.205  0.27 13.83           C  
ATOM   1228  CB BSER A 156      31.326  10.159  38.227  0.73 13.85           C  
ATOM   1229  OG ASER A 156      31.868   8.918  38.599  0.27 13.35           O  
ATOM   1230  OG BSER A 156      30.033   9.596  38.099  0.73 17.60           O  
ATOM   1231  N   PHE A 157      30.728   9.472  35.077  1.00  9.61           N  
ATOM   1232  CA  PHE A 157      30.674   8.502  33.994  1.00  8.90           C  
ATOM   1233  C   PHE A 157      31.708   8.829  32.924  1.00  7.94           C  
ATOM   1234  O   PHE A 157      32.371   7.932  32.389  1.00  8.68           O  
ATOM   1235  CB  PHE A 157      29.274   8.462  33.368  1.00  6.31           C  
ATOM   1236  CG  PHE A 157      29.155   7.432  32.279  1.00  5.63           C  
ATOM   1237  CD1 PHE A 157      28.886   6.113  32.595  1.00  5.42           C  
ATOM   1238  CD2 PHE A 157      29.334   7.780  30.950  1.00  7.88           C  
ATOM   1239  CE1 PHE A 157      28.799   5.164  31.583  1.00  3.65           C  
ATOM   1240  CE2 PHE A 157      29.263   6.846  29.965  1.00  8.74           C  
ATOM   1241  CZ  PHE A 157      28.995   5.535  30.279  1.00  7.39           C  
ATOM   1242  N   THR A 158      31.825  10.108  32.570  1.00  6.48           N  
ATOM   1243  CA  THR A 158      32.763  10.519  31.549  1.00  8.53           C  
ATOM   1244  C   THR A 158      34.194  10.238  31.991  1.00  6.44           C  
ATOM   1245  O   THR A 158      35.003   9.762  31.195  1.00  7.75           O  
ATOM   1246  CB  THR A 158      32.567  12.002  31.228  1.00 10.28           C  
ATOM   1247  OG1 THR A 158      31.219  12.208  30.760  1.00 10.27           O  
ATOM   1248  CG2 THR A 158      33.537  12.448  30.154  1.00  8.96           C  
ATOM   1249  N   LYS A 159      34.499  10.483  33.274  1.00  7.97           N  
ATOM   1250  CA  LYS A 159      35.816  10.159  33.803  1.00 11.06           C  
ATOM   1251  C   LYS A 159      36.094   8.665  33.687  1.00  8.13           C  
ATOM   1252  O   LYS A 159      37.211   8.261  33.339  1.00  9.71           O  
ATOM   1253  CB  LYS A 159      35.903  10.581  35.265  1.00 11.03           C  
ATOM   1254  CG  LYS A 159      35.986  12.093  35.472  1.00 19.68           C  
ATOM   1255  CD  LYS A 159      36.029  12.428  36.952  1.00 26.28           C  
ATOM   1256  CE  LYS A 159      36.459  13.874  37.190  1.00 40.53           C  
ATOM   1257  NZ  LYS A 159      37.907  14.098  36.886  1.00 47.83           N  
ATOM   1258  N   LEU A 160      35.076   7.839  33.934  1.00  8.69           N  
ATOM   1259  CA  LEU A 160      35.247   6.390  33.848  1.00  7.05           C  
ATOM   1260  C   LEU A 160      35.581   5.956  32.423  1.00  6.86           C  
ATOM   1261  O   LEU A 160      36.512   5.182  32.210  1.00  8.11           O  
ATOM   1262  CB  LEU A 160      33.984   5.697  34.333  1.00  8.28           C  
ATOM   1263  CG  LEU A 160      33.896   4.171  34.119  1.00  9.14           C  
ATOM   1264  CD1 LEU A 160      34.991   3.439  34.869  1.00 12.33           C  
ATOM   1265  CD2 LEU A 160      32.526   3.703  34.549  1.00 11.10           C  
ATOM   1266  N   VAL A 161      34.780   6.381  31.429  1.00  6.99           N  
ATOM   1267  CA  VAL A 161      35.060   5.921  30.073  1.00  7.10           C  
ATOM   1268  C   VAL A 161      36.425   6.424  29.604  1.00  9.18           C  
ATOM   1269  O   VAL A 161      37.107   5.753  28.821  1.00  9.32           O  
ATOM   1270  CB  VAL A 161      33.946   6.317  29.074  1.00  8.25           C  
ATOM   1271  CG1 VAL A 161      32.609   5.691  29.488  1.00  9.62           C  
ATOM   1272  CG2 VAL A 161      33.830   7.804  28.920  1.00  9.62           C  
ATOM   1273  N   ASP A 162      36.850   7.592  30.084  1.00  7.08           N  
ATOM   1274  CA  ASP A 162      38.174   8.091  29.734  1.00  9.94           C  
ATOM   1275  C   ASP A 162      39.289   7.253  30.356  1.00 12.43           C  
ATOM   1276  O   ASP A 162      40.338   7.078  29.735  1.00 10.14           O  
ATOM   1277  CB  ASP A 162      38.295   9.562  30.124  1.00 10.09           C  
ATOM   1278  CG  ASP A 162      37.542  10.481  29.161  1.00 12.95           C  
ATOM   1279  OD1 ASP A 162      37.140  10.003  28.086  1.00  9.08           O  
ATOM   1280  OD2 ASP A 162      37.333  11.666  29.494  1.00 12.08           O  
ATOM   1281  N   ARG A 163      39.080   6.700  31.555  1.00 10.25           N  
ATOM   1282  CA  ARG A 163      40.059   5.779  32.110  1.00 12.74           C  
ATOM   1283  C   ARG A 163      40.105   4.490  31.305  1.00 11.16           C  
ATOM   1284  O   ARG A 163      41.178   3.901  31.122  1.00 12.02           O  
ATOM   1285  CB  ARG A 163      39.750   5.483  33.579  1.00 13.38           C  
ATOM   1286  CG  ARG A 163      39.914   6.678  34.499  1.00 19.18           C  
ATOM   1287  CD  ARG A 163      39.946   6.268  35.964  1.00 22.86           C  
ATOM   1288  NE  ARG A 163      38.716   5.619  36.405  1.00 26.40           N  
ATOM   1289  CZ  ARG A 163      37.652   6.263  36.891  1.00 24.85           C  
ATOM   1290  NH1 ARG A 163      37.653   7.580  36.990  1.00 23.22           N  
ATOM   1291  NH2 ARG A 163      36.586   5.582  37.280  1.00 30.75           N  
ATOM   1292  N   VAL A 164      38.937   4.013  30.846  1.00  9.12           N  
ATOM   1293  CA  VAL A 164      38.877   2.804  30.037  1.00 10.10           C  
ATOM   1294  C   VAL A 164      39.547   3.020  28.698  1.00  9.64           C  
ATOM   1295  O   VAL A 164      40.245   2.131  28.187  1.00 15.96           O  
ATOM   1296  CB  VAL A 164      37.407   2.359  29.859  1.00 13.01           C  
ATOM   1297  CG1 VAL A 164      37.316   1.189  28.891  1.00 19.12           C  
ATOM   1298  CG2 VAL A 164      36.805   2.006  31.199  1.00 14.39           C  
ATOM   1299  N   GLY A 165      39.361   4.197  28.099  1.00  9.75           N  
ATOM   1300  CA  GLY A 165      39.961   4.547  26.829  1.00  6.51           C  
ATOM   1301  C   GLY A 165      38.917   4.611  25.727  1.00  7.57           C  
ATOM   1302  O   GLY A 165      37.706   4.584  25.983  1.00  9.32           O  
ATOM   1303  N   ASP A 166      39.406   4.647  24.493  1.00 11.31           N  
ATOM   1304  CA  ASP A 166      38.512   4.796  23.350  1.00 11.32           C  
ATOM   1305  C   ASP A 166      37.614   3.572  23.204  1.00  8.17           C  
ATOM   1306  O   ASP A 166      38.012   2.440  23.545  1.00  9.14           O  
ATOM   1307  CB  ASP A 166      39.292   4.958  22.050  1.00 11.87           C  
ATOM   1308  CG  ASP A 166      40.038   6.261  21.959  1.00 14.01           C  
ATOM   1309  OD1 ASP A 166      39.737   7.223  22.719  1.00 12.41           O  
ATOM   1310  OD2 ASP A 166      40.933   6.317  21.105  1.00 14.17           O  
ATOM   1311  N   PRO A 167      36.400   3.751  22.683  1.00  5.54           N  
ATOM   1312  CA  PRO A 167      35.576   2.599  22.337  1.00  7.87           C  
ATOM   1313  C   PRO A 167      36.257   1.770  21.261  1.00  6.25           C  
ATOM   1314  O   PRO A 167      37.115   2.279  20.515  1.00  7.80           O  
ATOM   1315  CB  PRO A 167      34.277   3.244  21.800  1.00  8.91           C  
ATOM   1316  CG  PRO A 167      34.291   4.638  22.248  1.00 10.89           C  
ATOM   1317  CD  PRO A 167      35.739   5.033  22.363  1.00  6.77           C  
ATOM   1318  N   PRO A 168      35.894   0.501  21.140  1.00  7.73           N  
ATOM   1319  CA  PRO A 168      36.417  -0.302  20.028  1.00  9.48           C  
ATOM   1320  C   PRO A 168      36.111   0.347  18.694  1.00 13.61           C  
ATOM   1321  O   PRO A 168      35.115   1.066  18.529  1.00  8.79           O  
ATOM   1322  CB  PRO A 168      35.705  -1.651  20.188  1.00 10.16           C  
ATOM   1323  CG  PRO A 168      35.282  -1.701  21.609  1.00 11.60           C  
ATOM   1324  CD  PRO A 168      34.979  -0.264  21.994  1.00  6.90           C  
ATOM   1325  N   ALA A 169      37.016   0.132  17.741  1.00 11.33           N  
ATOM   1326  CA  ALA A 169      36.786   0.623  16.396  1.00  8.48           C  
ATOM   1327  C   ALA A 169      35.578  -0.095  15.782  1.00  5.26           C  
ATOM   1328  O   ALA A 169      35.267  -1.240  16.160  1.00  7.99           O  
ATOM   1329  CB  ALA A 169      38.012   0.393  15.536  1.00 10.82           C  
ATOM   1330  N   PRO A 170      34.899   0.531  14.837  1.00  5.82           N  
ATOM   1331  CA  PRO A 170      33.851  -0.188  14.098  1.00  7.20           C  
ATOM   1332  C   PRO A 170      34.461  -1.378  13.371  1.00  8.77           C  
ATOM   1333  O   PRO A 170      35.587  -1.313  12.866  1.00 12.34           O  
ATOM   1334  CB  PRO A 170      33.305   0.858  13.119  1.00 12.24           C  
ATOM   1335  CG  PRO A 170      34.351   1.924  13.056  1.00 11.69           C  
ATOM   1336  CD  PRO A 170      35.029   1.931  14.387  1.00  8.64           C  
ATOM   1337  N   ALA A 171      33.722  -2.469  13.358  1.00  7.32           N  
ATOM   1338  CA  ALA A 171      34.127  -3.672  12.663  1.00 10.24           C  
ATOM   1339  C   ALA A 171      34.201  -3.424  11.162  1.00  8.88           C  
ATOM   1340  O   ALA A 171      33.547  -2.529  10.642  1.00 11.35           O  
ATOM   1341  CB  ALA A 171      33.148  -4.809  12.940  1.00  8.34           C  
ATOM   1342  N   PRO A 172      34.959  -4.260  10.438  1.00  9.41           N  
ATOM   1343  CA  PRO A 172      35.019  -4.120   8.981  1.00 13.60           C  
ATOM   1344  C   PRO A 172      33.662  -4.307   8.320  1.00 10.19           C  
ATOM   1345  O   PRO A 172      32.738  -4.886   8.882  1.00  7.59           O  
ATOM   1346  CB  PRO A 172      35.983  -5.235   8.554  1.00 18.20           C  
ATOM   1347  CG  PRO A 172      36.690  -5.659   9.798  1.00 17.40           C  
ATOM   1348  CD  PRO A 172      35.791  -5.360  10.947  1.00 12.57           C  
ATOM   1349  N   ASP A 173      33.555  -3.802   7.094  1.00 11.26           N  
ATOM   1350  CA  ASP A 173      32.386  -4.083   6.280  1.00 15.29           C  
ATOM   1351  C   ASP A 173      32.317  -5.582   5.990  1.00 11.93           C  
ATOM   1352  O   ASP A 173      33.349  -6.265   5.946  1.00 14.08           O  
ATOM   1353  CB  ASP A 173      32.443  -3.297   4.973  1.00 14.32           C  
ATOM   1354  CG  ASP A 173      32.243  -1.803   5.168  1.00 28.87           C  
ATOM   1355  OD1 ASP A 173      31.538  -1.393   6.126  1.00 20.68           O  
ATOM   1356  OD2 ASP A 173      32.778  -1.035   4.349  1.00 25.15           O  
ATOM   1357  N   PRO A 174      31.127  -6.132   5.791  1.00 12.02           N  
ATOM   1358  CA  PRO A 174      31.030  -7.556   5.475  1.00 15.61           C  
ATOM   1359  C   PRO A 174      31.458  -7.809   4.042  1.00 13.26           C  
ATOM   1360  O   PRO A 174      31.611  -6.854   3.250  1.00 16.24           O  
ATOM   1361  CB  PRO A 174      29.540  -7.865   5.679  1.00 18.51           C  
ATOM   1362  CG  PRO A 174      28.879  -6.589   5.334  1.00 14.81           C  
ATOM   1363  CD  PRO A 174      29.793  -5.503   5.848  1.00 17.81           C  
ATOM   1364  N   PRO A 175      31.666  -9.068   3.675  1.00 15.08           N  
ATOM   1365  CA  PRO A 175      32.120  -9.369   2.312  1.00 16.47           C  
ATOM   1366  C   PRO A 175      31.099  -8.937   1.277  1.00 17.05           C  
ATOM   1367  O   PRO A 175      29.909  -8.786   1.559  1.00 13.84           O  
ATOM   1368  CB  PRO A 175      32.296 -10.900   2.320  1.00 18.59           C  
ATOM   1369  CG  PRO A 175      32.368 -11.285   3.771  1.00 26.41           C  
ATOM   1370  CD  PRO A 175      31.513 -10.283   4.493  1.00 16.98           C  
ATOM   1371  N   ALA A 176      31.588  -8.745   0.051  1.00 12.86           N  
ATOM   1372  CA  ALA A 176      30.749  -8.285  -1.046  1.00 14.66           C  
ATOM   1373  C   ALA A 176      29.749  -9.347  -1.498  1.00 11.70           C  
ATOM   1374  O   ALA A 176      28.789  -9.021  -2.189  1.00 10.53           O  
ATOM   1375  CB  ALA A 176      31.627  -7.862  -2.227  1.00 13.21           C  
ATOM   1376  N   ALA A 177      29.995 -10.601  -1.161  1.00  8.80           N  
ATOM   1377  CA  ALA A 177      29.114 -11.718  -1.419  1.00  9.98           C  
ATOM   1378  C   ALA A 177      28.918 -12.483  -0.120  1.00  6.47           C  
ATOM   1379  O   ALA A 177      29.871 -12.708   0.624  1.00 10.45           O  
ATOM   1380  CB  ALA A 177      29.689 -12.656  -2.493  1.00 12.29           C  
ATOM   1381  N   MET A 178      27.680 -12.854   0.158  1.00 10.59           N  
ATOM   1382  CA  MET A 178      27.409 -13.570   1.392  1.00  9.42           C  
ATOM   1383  C   MET A 178      26.828 -14.929   1.085  1.00  9.35           C  
ATOM   1384  O   MET A 178      26.114 -15.083   0.090  1.00 14.43           O  
ATOM   1385  CB  MET A 178      26.422 -12.819   2.286  1.00 16.99           C  
ATOM   1386  CG  MET A 178      27.038 -11.628   2.922  1.00 15.11           C  
ATOM   1387  SD  MET A 178      25.768 -10.763   3.844  0.86 20.84           S  
ATOM   1388  CE  MET A 178      26.811  -9.617   4.700  0.75 15.67           C  
ATOM   1389  N   PRO A 179      27.112 -15.930   1.915  1.00 13.86           N  
ATOM   1390  CA  PRO A 179      26.473 -17.236   1.740  1.00 13.16           C  
ATOM   1391  C   PRO A 179      24.973 -17.087   1.885  1.00 15.26           C  
ATOM   1392  O   PRO A 179      24.503 -16.432   2.829  1.00 18.57           O  
ATOM   1393  CB  PRO A 179      27.065 -18.081   2.874  1.00 14.63           C  
ATOM   1394  CG  PRO A 179      28.285 -17.338   3.352  1.00 16.43           C  
ATOM   1395  CD  PRO A 179      27.958 -15.898   3.119  1.00 11.50           C  
ATOM   1396  N   PRO A 180      24.197 -17.645   0.967  1.00 14.55           N  
ATOM   1397  CA  PRO A 180      22.757 -17.473   1.013  1.00 14.63           C  
ATOM   1398  C   PRO A 180      22.089 -18.542   1.860  1.00 11.16           C  
ATOM   1399  O   PRO A 180      22.727 -19.523   2.271  1.00 11.82           O  
ATOM   1400  CB  PRO A 180      22.354 -17.616  -0.462  1.00 13.75           C  
ATOM   1401  CG  PRO A 180      23.289 -18.665  -0.943  1.00 18.56           C  
ATOM   1402  CD  PRO A 180      24.611 -18.392  -0.240  1.00 22.15           C  
ATOM   1403  N   PRO A 181      20.798 -18.384   2.133  1.00 10.93           N  
ATOM   1404  CA  PRO A 181      20.015 -19.508   2.648  1.00  9.60           C  
ATOM   1405  C   PRO A 181      20.088 -20.692   1.693  1.00 11.84           C  
ATOM   1406  O   PRO A 181      20.289 -20.530   0.487  1.00 16.61           O  
ATOM   1407  CB  PRO A 181      18.590 -18.951   2.716  1.00 10.91           C  
ATOM   1408  CG  PRO A 181      18.749 -17.468   2.748  1.00 12.11           C  
ATOM   1409  CD  PRO A 181      19.976 -17.172   1.935  1.00 19.19           C  
ATOM   1410  N   ALA A 182      19.917 -21.879   2.241  1.00 13.23           N  
ATOM   1411  CA  ALA A 182      19.811 -23.065   1.401  1.00 11.81           C  
ATOM   1412  C   ALA A 182      18.503 -23.032   0.631  1.00 17.11           C  
ATOM   1413  O   ALA A 182      17.509 -22.419   1.049  1.00 15.35           O  
ATOM   1414  CB  ALA A 182      19.889 -24.343   2.243  1.00 11.92           C  
ATOM   1415  N   GLU A 183      18.493 -23.728  -0.505  1.00 17.20           N  
ATOM   1416  CA  GLU A 183      17.303 -23.760  -1.341  1.00 21.11           C  
ATOM   1417  C   GLU A 183      16.256 -24.690  -0.755  1.00 12.62           C  
ATOM   1418  O   GLU A 183      16.565 -25.625  -0.010  1.00 17.08           O  
ATOM   1419  CB  GLU A 183      17.656 -24.217  -2.761  1.00 30.67           C  
ATOM   1420  CG  GLU A 183      18.612 -23.294  -3.495  1.00 30.03           C  
ATOM   1421  CD  GLU A 183      17.987 -21.965  -3.856  1.00 38.35           C  
ATOM   1422  N   ASP A 184      14.988 -24.380  -1.063  1.00 24.28           N  
ATOM   1423  CA  ASP A 184      13.850 -25.250  -0.764  1.00 25.21           C  
ATOM   1424  C   ASP A 184      13.720 -25.542   0.728  1.00 28.81           C  
ATOM   1425  O   ASP A 184      13.286 -26.628   1.130  1.00 22.33           O  
ATOM   1426  CB  ASP A 184      13.945 -26.553  -1.564  1.00 40.40           C  
ATOM   1427  CG  ASP A 184      14.100 -26.302  -3.051  1.00 30.15           C  
ATOM   1428  OD1 ASP A 184      13.638 -25.235  -3.520  1.00 37.44           O  
ATOM   1429  OD2 ASP A 184      14.701 -27.148  -3.740  1.00 42.35           O  
ATOM   1430  N   MET A 185      14.099 -24.581   1.557  1.00 14.03           N  
ATOM   1431  CA  MET A 185      13.809 -24.644   2.989  1.00 12.45           C  
ATOM   1432  C   MET A 185      12.445 -24.012   3.232  1.00 11.92           C  
ATOM   1433  O   MET A 185      12.269 -22.818   2.970  1.00 12.69           O  
ATOM   1434  CB  MET A 185      14.874 -23.909   3.775  1.00 11.65           C  
ATOM   1435  CG  MET A 185      16.225 -24.569   3.729  1.00 12.33           C  
ATOM   1436  SD  MET A 185      16.200 -26.182   4.538  1.00 13.03           S  
ATOM   1437  CE  MET A 185      17.946 -26.523   4.572  1.00 14.52           C  
ATOM   1438  N   PRO A 186      11.464 -24.762   3.738  1.00 11.32           N  
ATOM   1439  CA  PRO A 186      10.088 -24.230   3.765  1.00 13.34           C  
ATOM   1440  C   PRO A 186       9.901 -22.984   4.630  1.00  9.07           C  
ATOM   1441  O   PRO A 186       9.102 -22.108   4.271  1.00 11.41           O  
ATOM   1442  CB  PRO A 186       9.275 -25.417   4.293  1.00 13.37           C  
ATOM   1443  CG  PRO A 186      10.263 -26.319   4.958  1.00 19.16           C  
ATOM   1444  CD  PRO A 186      11.527 -26.161   4.195  1.00 11.05           C  
ATOM   1445  N   SER A 187      10.604 -22.886   5.759  1.00 11.65           N  
ATOM   1446  CA  SER A 187      10.504 -21.692   6.608  1.00  9.85           C  
ATOM   1447  C   SER A 187      11.159 -20.471   5.987  1.00 13.76           C  
ATOM   1448  O   SER A 187      10.967 -19.359   6.494  1.00  9.94           O  
ATOM   1449  CB  SER A 187      11.131 -21.980   7.970  1.00  9.03           C  
ATOM   1450  OG  SER A 187      10.407 -22.989   8.670  1.00  9.59           O  
ATOM   1451  N   ALA A 188      11.944 -20.642   4.929  1.00 11.07           N  
ATOM   1452  CA  ALA A 188      12.524 -19.533   4.199  1.00 11.37           C  
ATOM   1453  C   ALA A 188      11.746 -19.194   2.934  1.00 10.67           C  
ATOM   1454  O   ALA A 188      12.220 -18.395   2.119  1.00 12.78           O  
ATOM   1455  CB  ALA A 188      13.984 -19.834   3.872  1.00 11.75           C  
ATOM   1456  N   ALA A 189      10.552 -19.757   2.765  1.00  9.25           N  
ATOM   1457  CA  ALA A 189       9.754 -19.456   1.582  1.00 12.65           C  
ATOM   1458  C   ALA A 189       9.585 -17.939   1.446  1.00  8.19           C  
ATOM   1459  O   ALA A 189       9.195 -17.280   2.424  1.00 10.74           O  
ATOM   1460  CB  ALA A 189       8.375 -20.116   1.671  1.00 12.51           C  
ATOM   1461  N   PRO A 190       9.814 -17.372   0.269  1.00  9.38           N  
ATOM   1462  CA  PRO A 190       9.696 -15.903   0.127  1.00 15.08           C  
ATOM   1463  C   PRO A 190       8.358 -15.340   0.567  1.00 15.07           C  
ATOM   1464  O   PRO A 190       8.321 -14.263   1.167  1.00 11.23           O  
ATOM   1465  CB  PRO A 190       9.940 -15.678  -1.376  1.00 17.54           C  
ATOM   1466  CG  PRO A 190      10.783 -16.834  -1.801  1.00 23.86           C  
ATOM   1467  CD  PRO A 190      10.341 -18.001  -0.961  1.00 13.40           C  
ATOM   1468  N   ALA A 191       7.250 -16.017   0.270  1.00 10.46           N  
ATOM   1469  CA  ALA A 191       5.936 -15.482   0.567  1.00 12.37           C  
ATOM   1470  C   ALA A 191       5.675 -15.347   2.062  1.00 10.93           C  
ATOM   1471  O   ALA A 191       4.812 -14.563   2.465  1.00 14.77           O  
ATOM   1472  CB  ALA A 191       4.836 -16.365  -0.039  1.00 15.67           C  
ATOM   1473  N   ALA A 192       6.400 -16.086   2.892  1.00  7.20           N  
ATOM   1474  CA  ALA A 192       6.195 -16.054   4.331  1.00 12.64           C  
ATOM   1475  C   ALA A 192       7.238 -15.224   5.064  1.00 11.96           C  
ATOM   1476  O   ALA A 192       7.141 -15.085   6.290  1.00 12.81           O  
ATOM   1477  CB  ALA A 192       6.203 -17.483   4.886  1.00 15.84           C  
ATOM   1478  N   THR A 193       8.195 -14.659   4.350  1.00  7.90           N  
ATOM   1479  CA  THR A 193       9.371 -14.051   4.980  1.00  6.68           C  
ATOM   1480  C   THR A 193       9.688 -12.678   4.415  1.00  9.02           C  
ATOM   1481  O   THR A 193      10.817 -12.187   4.578  1.00  8.86           O  
ATOM   1482  CB  THR A 193      10.574 -14.984   4.841  1.00  7.92           C  
ATOM   1483  OG1 THR A 193      10.867 -15.216   3.461  1.00 10.60           O  
ATOM   1484  CG2 THR A 193      10.328 -16.298   5.566  1.00  8.40           C  
ATOM   1485  N   GLY A 194       8.726 -12.031   3.770  1.00  8.81           N  
ATOM   1486  CA  GLY A 194       8.944 -10.698   3.248  1.00 10.94           C  
ATOM   1487  C   GLY A 194       8.649  -9.602   4.258  1.00  8.28           C  
ATOM   1488  O   GLY A 194       8.016  -9.833   5.287  1.00  8.96           O  
ATOM   1489  N   VAL A 195       9.133  -8.403   3.945  1.00  8.25           N  
ATOM   1490  CA  VAL A 195       8.894  -7.232   4.796  1.00  6.93           C  
ATOM   1491  C   VAL A 195       7.487  -6.741   4.482  1.00  8.08           C  
ATOM   1492  O   VAL A 195       7.223  -6.368   3.327  1.00 11.30           O  
ATOM   1493  CB  VAL A 195       9.930  -6.128   4.558  1.00 11.46           C  
ATOM   1494  CG1 VAL A 195       9.639  -4.960   5.490  1.00 10.81           C  
ATOM   1495  CG2 VAL A 195      11.325  -6.635   4.804  1.00  9.11           C  
ATOM   1496  N   PRO A 196       6.571  -6.726   5.440  1.00  7.05           N  
ATOM   1497  CA  PRO A 196       5.215  -6.227   5.162  1.00  8.42           C  
ATOM   1498  C   PRO A 196       5.196  -4.700   5.081  1.00  7.70           C  
ATOM   1499  O   PRO A 196       6.144  -4.018   5.454  1.00  8.71           O  
ATOM   1500  CB  PRO A 196       4.411  -6.728   6.355  1.00 15.14           C  
ATOM   1501  CG  PRO A 196       5.416  -6.701   7.484  1.00 11.17           C  
ATOM   1502  CD  PRO A 196       6.729  -7.111   6.849  1.00  7.47           C  
ATOM   1503  N   THR A 197       4.078  -4.179   4.587  1.00 11.90           N  
ATOM   1504  CA  THR A 197       3.827  -2.738   4.576  1.00 10.91           C  
ATOM   1505  C   THR A 197       3.030  -2.331   5.813  1.00  7.79           C  
ATOM   1506  O   THR A 197       2.430  -3.157   6.492  1.00 12.15           O  
ATOM   1507  CB  THR A 197       3.038  -2.332   3.323  1.00 12.94           C  
ATOM   1508  OG1 THR A 197       1.714  -2.873   3.434  1.00 13.75           O  
ATOM   1509  CG2 THR A 197       3.714  -2.849   2.077  1.00 15.91           C  
ATOM   1510  N   TRP A 198       3.012  -1.011   6.086  1.00  9.61           N  
ATOM   1511  CA  TRP A 198       2.255  -0.531   7.237  1.00  9.12           C  
ATOM   1512  C   TRP A 198       0.771  -0.864   7.086  1.00  9.68           C  
ATOM   1513  O   TRP A 198       0.103  -1.164   8.078  1.00 12.56           O  
ATOM   1514  CB  TRP A 198       2.474   0.977   7.458  1.00  9.79           C  
ATOM   1515  CG  TRP A 198       2.094   1.917   6.343  1.00  8.35           C  
ATOM   1516  CD1 TRP A 198       2.907   2.453   5.394  1.00 12.38           C  
ATOM   1517  CD2 TRP A 198       0.780   2.468   6.095  1.00 12.67           C  
ATOM   1518  NE1 TRP A 198       2.201   3.266   4.556  1.00 15.74           N  
ATOM   1519  CE2 TRP A 198       0.891   3.299   4.968  1.00 10.45           C  
ATOM   1520  CE3 TRP A 198      -0.456   2.329   6.719  1.00 15.50           C  
ATOM   1521  CZ2 TRP A 198      -0.207   3.998   4.438  1.00 13.54           C  
ATOM   1522  CZ3 TRP A 198      -1.552   3.029   6.193  1.00 11.69           C  
ATOM   1523  CH2 TRP A 198      -1.407   3.851   5.075  1.00 13.13           C  
ATOM   1524  N   GLN A 199       0.254  -0.857   5.859  1.00 11.75           N  
ATOM   1525  CA  GLN A 199      -1.139  -1.258   5.650  1.00 14.01           C  
ATOM   1526  C   GLN A 199      -1.357  -2.715   6.037  1.00 16.98           C  
ATOM   1527  O   GLN A 199      -2.365  -3.059   6.669  1.00 15.82           O  
ATOM   1528  CB  GLN A 199      -1.536  -1.031   4.186  1.00 14.89           C  
ATOM   1529  CG  GLN A 199      -1.457   0.421   3.724  1.00 18.87           C  
ATOM   1530  CD  GLN A 199      -0.182   0.764   2.977  1.00 21.34           C  
ATOM   1531  OE1 GLN A 199       0.922   0.304   3.322  1.00 17.77           O  
ATOM   1532  NE2 GLN A 199      -0.311   1.596   1.952  1.00 26.91           N  
ATOM   1533  N   GLU A 200      -0.404  -3.584   5.690  1.00 12.88           N  
ATOM   1534  CA  GLU A 200      -0.544  -5.010   5.921  1.00 13.76           C  
ATOM   1535  C   GLU A 200      -0.438  -5.387   7.388  1.00 20.10           C  
ATOM   1536  O   GLU A 200      -0.998  -6.405   7.802  1.00 23.21           O  
ATOM   1537  CB  GLU A 200       0.515  -5.756   5.112  1.00 15.51           C  
ATOM   1538  CG  GLU A 200       0.234  -5.705   3.639  1.00 19.49           C  
ATOM   1539  CD  GLU A 200       1.338  -6.274   2.802  1.00 26.79           C  
ATOM   1540  OE1 GLU A 200       2.501  -6.329   3.270  1.00 17.14           O  
ATOM   1541  OE2 GLU A 200       1.033  -6.666   1.661  1.00 32.69           O  
ATOM   1542  N   VAL A 201       0.287  -4.603   8.193  1.00 14.49           N  
ATOM   1543  CA  VAL A 201       0.355  -4.866   9.625  1.00 14.56           C  
ATOM   1544  C   VAL A 201      -0.835  -4.281  10.374  1.00 19.06           C  
ATOM   1545  O   VAL A 201      -0.944  -4.470  11.590  1.00 23.69           O  
ATOM   1546  CB  VAL A 201       1.667  -4.334  10.230  1.00 15.50           C  
ATOM   1547  CG1 VAL A 201       2.862  -5.014   9.566  1.00 16.81           C  
ATOM   1548  CG2 VAL A 201       1.777  -2.825  10.097  1.00 24.75           C  
ATOM   1549  N   GLY A 202      -1.717  -3.571   9.692  1.00 17.66           N  
ATOM   1550  CA  GLY A 202      -3.004  -3.199  10.252  1.00 17.96           C  
ATOM   1551  C   GLY A 202      -3.214  -1.728  10.511  1.00 17.99           C  
ATOM   1552  O   GLY A 202      -4.286  -1.359  10.988  1.00 17.21           O  
ATOM   1553  N   PHE A 203      -2.247  -0.861  10.199  1.00 18.67           N  
ATOM   1554  CA  PHE A 203      -2.455   0.562  10.413  1.00 19.44           C  
ATOM   1555  C   PHE A 203      -3.437   1.115   9.392  1.00 18.12           C  
ATOM   1556  O   PHE A 203      -3.416   0.742   8.217  1.00 17.68           O  
ATOM   1557  CB  PHE A 203      -1.134   1.321  10.328  1.00 17.18           C  
ATOM   1558  CG  PHE A 203      -0.231   1.076  11.489  1.00 13.76           C  
ATOM   1559  CD1 PHE A 203      -0.447   1.721  12.707  1.00 17.26           C  
ATOM   1560  CD2 PHE A 203       0.834   0.202  11.380  1.00 14.05           C  
ATOM   1561  CE1 PHE A 203       0.391   1.481  13.778  1.00 15.24           C  
ATOM   1562  CE2 PHE A 203       1.673  -0.034  12.453  1.00 18.15           C  
ATOM   1563  CZ  PHE A 203       1.450   0.609  13.649  1.00 21.90           C  
ATOM   1564  N   LYS A 204      -4.300   2.025   9.854  1.00 19.30           N  
ATOM   1565  CA  LYS A 204      -5.341   2.605   9.015  1.00 21.26           C  
ATOM   1566  C   LYS A 204      -5.033   4.026   8.568  1.00 27.71           C  
ATOM   1567  O   LYS A 204      -5.642   4.498   7.603  1.00 30.45           O  
ATOM   1568  CB  LYS A 204      -6.676   2.588   9.763  1.00 36.11           C  
ATOM   1569  CG  LYS A 204      -7.126   1.192  10.185  1.00 31.53           C  
ATOM   1570  N   GLU A 205      -4.111   4.723   9.244  1.00 15.93           N  
ATOM   1571  CA  GLU A 205      -3.692   6.065   8.830  1.00 14.24           C  
ATOM   1572  C   GLU A 205      -2.220   6.022   8.400  1.00 11.28           C  
ATOM   1573  O   GLU A 205      -1.447   5.249   8.975  1.00 17.30           O  
ATOM   1574  CB  GLU A 205      -3.842   7.087   9.960  1.00 18.99           C  
ATOM   1575  CG  GLU A 205      -5.275   7.279  10.438  1.00 31.78           C  
ATOM   1576  CD  GLU A 205      -5.369   8.237  11.615  1.00 30.19           C  
ATOM   1577  N   PRO A 206      -1.833   6.799   7.396  1.00 13.65           N  
ATOM   1578  CA  PRO A 206      -0.463   6.710   6.869  1.00 10.15           C  
ATOM   1579  C   PRO A 206       0.526   7.423   7.769  1.00 13.38           C  
ATOM   1580  O   PRO A 206       0.151   8.353   8.514  1.00 14.52           O  
ATOM   1581  CB  PRO A 206      -0.559   7.398   5.502  1.00 19.41           C  
ATOM   1582  CG  PRO A 206      -1.679   8.385   5.680  1.00 27.08           C  
ATOM   1583  CD  PRO A 206      -2.656   7.754   6.632  1.00 24.76           C  
ATOM   1584  N   PRO A 207       1.797   7.033   7.708  1.00  9.56           N  
ATOM   1585  CA  PRO A 207       2.837   7.797   8.425  1.00  7.50           C  
ATOM   1586  C   PRO A 207       3.036   9.169   7.826  1.00 14.29           C  
ATOM   1587  O   PRO A 207       3.048   9.349   6.607  1.00 18.06           O  
ATOM   1588  CB  PRO A 207       4.096   6.925   8.260  1.00 10.27           C  
ATOM   1589  CG  PRO A 207       3.855   6.157   7.000  1.00 11.62           C  
ATOM   1590  CD  PRO A 207       2.366   5.928   6.913  1.00 10.89           C  
ATOM   1591  N   LEU A 208       3.198  10.163   8.699  1.00  7.90           N  
ATOM   1592  CA  LEU A 208       3.461  11.516   8.273  1.00  8.02           C  
ATOM   1593  C   LEU A 208       4.891  11.984   8.530  1.00 11.67           C  
ATOM   1594  O   LEU A 208       5.244  13.089   8.122  1.00  9.69           O  
ATOM   1595  CB  LEU A 208       2.485  12.470   8.967  1.00 10.10           C  
ATOM   1596  CG  LEU A 208       0.993  12.257   8.696  1.00 18.99           C  
ATOM   1597  CD1 LEU A 208       0.189  13.335   9.397  1.00 13.95           C  
ATOM   1598  CD2 LEU A 208       0.701  12.228   7.216  1.00 21.83           C  
ATOM   1599  N   THR A 209       5.733  11.185   9.189  1.00  7.32           N  
ATOM   1600  CA  THR A 209       7.060  11.677   9.517  1.00  5.25           C  
ATOM   1601  C   THR A 209       7.902  11.893   8.255  1.00  9.90           C  
ATOM   1602  O   THR A 209       7.699  11.248   7.205  1.00 11.51           O  
ATOM   1603  CB  THR A 209       7.773  10.731  10.487  1.00  8.74           C  
ATOM   1604  OG1 THR A 209       9.024  11.325  10.872  1.00  7.33           O  
ATOM   1605  CG2 THR A 209       8.039   9.403   9.851  1.00  8.42           C  
ATOM   1606  N   VAL A 210       8.861  12.811   8.358  1.00  6.42           N  
ATOM   1607  CA  VAL A 210       9.716  13.202   7.249  1.00  6.09           C  
ATOM   1608  C   VAL A 210      11.069  12.492   7.249  1.00  8.31           C  
ATOM   1609  O   VAL A 210      11.890  12.746   6.359  1.00 14.09           O  
ATOM   1610  CB  VAL A 210       9.939  14.730   7.245  1.00  7.27           C  
ATOM   1611  CG1 VAL A 210       8.614  15.453   6.983  1.00 11.00           C  
ATOM   1612  CG2 VAL A 210      10.558  15.191   8.566  1.00  8.93           C  
ATOM   1613  N   PHE A 211      11.332  11.615   8.214  1.00  7.28           N  
ATOM   1614  CA  PHE A 211      12.608  10.929   8.316  1.00  5.89           C  
ATOM   1615  C   PHE A 211      12.416   9.466   7.931  1.00  6.47           C  
ATOM   1616  O   PHE A 211      11.579   8.777   8.507  1.00  7.38           O  
ATOM   1617  CB  PHE A 211      13.156  11.062   9.733  1.00  6.19           C  
ATOM   1618  CG  PHE A 211      13.290  12.499  10.172  1.00  4.68           C  
ATOM   1619  CD1 PHE A 211      14.235  13.324   9.600  1.00 10.22           C  
ATOM   1620  CD2 PHE A 211      12.451  13.005  11.147  1.00  8.07           C  
ATOM   1621  CE1 PHE A 211      14.339  14.656   9.998  1.00  8.22           C  
ATOM   1622  CE2 PHE A 211      12.562  14.313  11.564  1.00  7.03           C  
ATOM   1623  CZ  PHE A 211      13.501  15.136  10.974  1.00  6.69           C  
ATOM   1624  N   LYS A 212      13.152   9.036   6.917  1.00  7.13           N  
ATOM   1625  CA  LYS A 212      13.004   7.696   6.369  1.00  8.86           C  
ATOM   1626  C   LYS A 212      13.955   6.717   7.056  1.00  7.44           C  
ATOM   1627  O   LYS A 212      15.083   7.056   7.418  1.00  6.90           O  
ATOM   1628  CB  LYS A 212      13.275   7.710   4.872  1.00 10.41           C  
ATOM   1629  CG  LYS A 212      12.332   8.621   4.092  1.00 12.77           C  
ATOM   1630  N   GLY A 213      13.486   5.479   7.209  1.00  6.12           N  
ATOM   1631  CA  GLY A 213      14.267   4.495   7.935  1.00  4.03           C  
ATOM   1632  C   GLY A 213      15.406   3.910   7.132  1.00  6.42           C  
ATOM   1633  O   GLY A 213      15.505   4.063   5.911  1.00  6.54           O  
ATOM   1634  N   GLY A 214      16.297   3.230   7.843  1.00  7.66           N  
ATOM   1635  CA  GLY A 214      17.239   2.338   7.212  1.00  4.84           C  
ATOM   1636  C   GLY A 214      18.689   2.826   7.314  1.00  6.56           C  
ATOM   1637  O   GLY A 214      18.983   4.019   7.501  1.00  6.20           O  
ATOM   1638  N   GLU A 215      19.590   1.870   7.128  1.00  5.31           N  
ATOM   1639  CA  GLU A 215      21.029   2.102   7.182  1.00  3.41           C  
ATOM   1640  C   GLU A 215      21.481   3.049   6.077  1.00  5.24           C  
ATOM   1641  O   GLU A 215      22.335   3.888   6.303  1.00  6.33           O  
ATOM   1642  CB  GLU A 215      21.752   0.760   7.063  1.00  5.25           C  
ATOM   1643  CG  GLU A 215      23.284   0.869   6.933  1.00  8.05           C  
ATOM   1644  CD  GLU A 215      23.967  -0.478   6.692  1.00  5.08           C  
ATOM   1645  OE1 GLU A 215      23.291  -1.471   6.333  1.00  5.93           O  
ATOM   1646  OE2 GLU A 215      25.203  -0.522   6.856  1.00  6.74           O  
ATOM   1647  N   THR A 216      20.930   2.912   4.873  1.00  6.08           N  
ATOM   1648  CA  THR A 216      21.345   3.784   3.777  1.00  8.06           C  
ATOM   1649  C   THR A 216      21.055   5.243   4.114  1.00  6.30           C  
ATOM   1650  O   THR A 216      21.922   6.107   3.975  1.00  8.19           O  
ATOM   1651  CB  THR A 216      20.640   3.360   2.483  1.00  6.30           C  
ATOM   1652  OG1 THR A 216      21.013   2.013   2.159  1.00  8.47           O  
ATOM   1653  CG2 THR A 216      21.083   4.274   1.322  1.00 12.67           C  
ATOM   1654  N   GLU A 217      19.864   5.526   4.624  1.00  7.62           N  
ATOM   1655  CA  GLU A 217      19.548   6.889   5.057  1.00  7.72           C  
ATOM   1656  C   GLU A 217      20.397   7.307   6.252  1.00  8.47           C  
ATOM   1657  O   GLU A 217      20.854   8.447   6.307  1.00  8.01           O  
ATOM   1658  CB  GLU A 217      18.060   7.008   5.387  1.00  8.47           C  
ATOM   1659  CG  GLU A 217      17.146   6.811   4.186  1.00 10.18           C  
ATOM   1660  CD  GLU A 217      16.982   8.072   3.339  1.00 19.70           C  
ATOM   1661  OE1 GLU A 217      17.674   9.080   3.574  1.00 12.38           O  
ATOM   1662  OE2 GLU A 217      16.160   8.047   2.409  1.00 14.62           O  
ATOM   1663  N   ALA A 218      20.647   6.381   7.193  1.00  4.99           N  
ATOM   1664  CA  ALA A 218      21.474   6.700   8.354  1.00  6.48           C  
ATOM   1665  C   ALA A 218      22.849   7.186   7.921  1.00  7.03           C  
ATOM   1666  O   ALA A 218      23.345   8.202   8.428  1.00  7.00           O  
ATOM   1667  CB  ALA A 218      21.600   5.489   9.267  1.00  8.82           C  
ATOM   1668  N   LEU A 219      23.491   6.463   6.994  1.00  6.77           N  
ATOM   1669  CA  LEU A 219      24.847   6.810   6.584  1.00  6.33           C  
ATOM   1670  C   LEU A 219      24.843   8.112   5.801  1.00  5.10           C  
ATOM   1671  O   LEU A 219      25.745   8.937   5.963  1.00  7.60           O  
ATOM   1672  CB  LEU A 219      25.462   5.670   5.756  1.00  7.56           C  
ATOM   1673  CG  LEU A 219      25.809   4.411   6.550  1.00  8.05           C  
ATOM   1674  CD1 LEU A 219      26.265   3.291   5.610  1.00 10.16           C  
ATOM   1675  CD2 LEU A 219      26.843   4.678   7.607  1.00  9.64           C  
ATOM   1676  N   ALA A 220      23.819   8.328   4.999  1.00  5.90           N  
ATOM   1677  CA  ALA A 220      23.688   9.613   4.291  1.00  7.89           C  
ATOM   1678  C   ALA A 220      23.575  10.768   5.270  1.00  9.42           C  
ATOM   1679  O   ALA A 220      24.179  11.826   5.061  1.00  9.68           O  
ATOM   1680  CB  ALA A 220      22.462   9.576   3.377  1.00 11.82           C  
ATOM   1681  N   ARG A 221      22.768  10.603   6.319  1.00  9.03           N  
ATOM   1682  CA AARG A 221      22.606  11.672   7.298  0.42 10.02           C  
ATOM   1683  CA BARG A 221      22.609  11.676   7.289  0.58 10.05           C  
ATOM   1684  C   ARG A 221      23.874  11.856   8.125  1.00  5.98           C  
ATOM   1685  O   ARG A 221      24.195  12.980   8.527  1.00 10.43           O  
ATOM   1686  CB AARG A 221      21.413  11.388   8.202  0.42 10.98           C  
ATOM   1687  CB BARG A 221      21.404  11.411   8.176  0.58 10.98           C  
ATOM   1688  CG AARG A 221      21.189  12.449   9.272  0.42 10.51           C  
ATOM   1689  CG BARG A 221      20.951  12.656   8.896  0.58  9.55           C  
ATOM   1690  CD AARG A 221      19.843  12.289   9.964  0.42  7.61           C  
ATOM   1691  CD BARG A 221      19.562  12.533   9.494  0.58  9.98           C  
ATOM   1692  NE AARG A 221      18.733  12.717   9.122  0.42 10.75           N  
ATOM   1693  NE BARG A 221      19.086  13.843   9.891  0.58  8.30           N  
ATOM   1694  CZ AARG A 221      18.345  13.978   8.962  0.42  8.73           C  
ATOM   1695  CZ BARG A 221      18.278  14.624   9.178  0.58 13.36           C  
ATOM   1696  NH1AARG A 221      18.975  14.970   9.586  0.42  9.18           N  
ATOM   1697  NH1BARG A 221      17.922  15.814   9.654  0.58  8.76           N  
ATOM   1698  NH2AARG A 221      17.312  14.249   8.176  0.42  6.14           N  
ATOM   1699  NH2BARG A 221      17.812  14.228   8.003  0.58 10.87           N  
ATOM   1700  N   LEU A 222      24.609  10.767   8.388  1.00  7.68           N  
ATOM   1701  CA  LEU A 222      25.914  10.900   9.022  1.00  4.00           C  
ATOM   1702  C   LEU A 222      26.836  11.779   8.174  1.00  7.55           C  
ATOM   1703  O   LEU A 222      27.476  12.696   8.678  1.00 10.75           O  
ATOM   1704  CB  LEU A 222      26.531   9.525   9.241  1.00  7.42           C  
ATOM   1705  CG  LEU A 222      27.942   9.480   9.831  1.00  7.91           C  
ATOM   1706  CD1 LEU A 222      27.897   9.845  11.313  1.00  9.20           C  
ATOM   1707  CD2 LEU A 222      28.592   8.115   9.605  1.00 10.60           C  
ATOM   1708  N   GLU A 223      26.900  11.508   6.877  1.00  9.41           N  
ATOM   1709  CA  GLU A 223      27.787  12.288   6.018  1.00  8.82           C  
ATOM   1710  C   GLU A 223      27.333  13.746   5.958  1.00 12.15           C  
ATOM   1711  O   GLU A 223      28.164  14.653   5.931  1.00 14.78           O  
ATOM   1712  CB  GLU A 223      27.856  11.655   4.627  1.00 11.83           C  
ATOM   1713  CG  GLU A 223      28.481  10.261   4.625  1.00 17.40           C  
ATOM   1714  CD  GLU A 223      29.911  10.233   5.173  1.00 18.99           C  
ATOM   1715  OE1 GLU A 223      30.551  11.299   5.234  1.00 18.41           O  
ATOM   1716  OE2 GLU A 223      30.388   9.132   5.550  1.00 18.60           O  
ATOM   1717  N   ALA A 224      26.021  13.993   5.963  1.00 12.01           N  
ATOM   1718  CA  ALA A 224      25.533  15.367   5.959  1.00 17.12           C  
ATOM   1719  C   ALA A 224      25.980  16.098   7.215  1.00 16.93           C  
ATOM   1720  O   ALA A 224      26.380  17.267   7.158  1.00 15.66           O  
ATOM   1721  CB  ALA A 224      24.010  15.395   5.844  1.00 16.63           C  
ATOM   1722  N   ALA A 225      25.925  15.424   8.363  1.00 12.99           N  
ATOM   1723  CA  ALA A 225      26.364  16.046   9.609  1.00 16.86           C  
ATOM   1724  C   ALA A 225      27.842  16.385   9.569  1.00 15.52           C  
ATOM   1725  O   ALA A 225      28.262  17.387  10.168  1.00 18.50           O  
ATOM   1726  CB  ALA A 225      26.081  15.123  10.792  1.00 17.92           C  
ATOM   1727  N   PHE A 226      28.641  15.595   8.855  1.00  9.35           N  
ATOM   1728  CA  PHE A 226      30.089  15.766   8.841  1.00  7.47           C  
ATOM   1729  C   PHE A 226      30.568  16.596   7.655  1.00 15.28           C  
ATOM   1730  O   PHE A 226      31.778  16.763   7.483  1.00 18.28           O  
ATOM   1731  CB  PHE A 226      30.772  14.407   8.876  1.00 13.25           C  
ATOM   1732  CG  PHE A 226      30.908  13.851  10.263  1.00 10.16           C  
ATOM   1733  CD1 PHE A 226      29.834  13.207  10.886  1.00  9.20           C  
ATOM   1734  CD2 PHE A 226      32.074  13.995  10.968  1.00 10.08           C  
ATOM   1735  CE1 PHE A 226      29.955  12.721  12.186  1.00  7.93           C  
ATOM   1736  CE2 PHE A 226      32.210  13.506  12.246  1.00  7.57           C  
ATOM   1737  CZ  PHE A 226      31.143  12.884  12.868  1.00  8.36           C  
ATOM   1738  N   GLN A 227      29.636  17.158   6.866  1.00 17.78           N  
ATOM   1739  CA  GLN A 227      30.043  18.000   5.738  1.00 20.34           C  
ATOM   1740  C   GLN A 227      30.706  19.291   6.197  1.00 17.74           C  
ATOM   1741  O   GLN A 227      31.504  19.865   5.456  1.00 17.90           O  
ATOM   1742  CB  GLN A 227      28.835  18.319   4.852  1.00 22.70           C  
ATOM   1743  CG  GLN A 227      28.430  17.183   3.918  1.00 40.83           C  
ATOM   1744  CD  GLN A 227      29.584  16.653   3.086  1.00 62.55           C  
ATOM   1745  OE1 GLN A 227      29.925  15.470   3.162  1.00 65.00           O  
ATOM   1746  NE2 GLN A 227      30.196  17.526   2.290  1.00 55.17           N  
ATOM   1747  N   ASP A 228      30.398  19.766   7.403  1.00 14.62           N  
ATOM   1748  CA  ASP A 228      31.063  20.928   7.981  1.00 15.62           C  
ATOM   1749  C   ASP A 228      31.781  20.473   9.242  1.00 12.02           C  
ATOM   1750  O   ASP A 228      31.183  20.443  10.330  1.00 12.31           O  
ATOM   1751  CB  ASP A 228      30.094  22.068   8.292  1.00 22.21           C  
ATOM   1752  CG  ASP A 228      30.815  23.331   8.732  1.00 27.62           C  
ATOM   1753  OD1 ASP A 228      32.062  23.288   8.909  1.00 26.96           O  
ATOM   1754  OD2 ASP A 228      30.153  24.379   8.891  1.00 30.50           O  
ATOM   1755  N   PRO A 229      33.060  20.125   9.153  1.00 12.64           N  
ATOM   1756  CA  PRO A 229      33.778  19.681  10.362  1.00 11.72           C  
ATOM   1757  C   PRO A 229      33.877  20.738  11.433  1.00 11.95           C  
ATOM   1758  O   PRO A 229      34.015  20.384  12.606  1.00 13.07           O  
ATOM   1759  CB  PRO A 229      35.171  19.284   9.826  1.00 17.34           C  
ATOM   1760  CG  PRO A 229      35.299  20.000   8.531  1.00 22.43           C  
ATOM   1761  CD  PRO A 229      33.922  20.093   7.953  1.00 18.04           C  
ATOM   1762  N   LYS A 230      33.810  22.027  11.084  1.00 12.70           N  
ATOM   1763  CA  LYS A 230      33.847  23.064  12.100  1.00 12.77           C  
ATOM   1764  C   LYS A 230      32.574  23.069  12.933  1.00  7.94           C  
ATOM   1765  O   LYS A 230      32.621  23.341  14.137  1.00 10.75           O  
ATOM   1766  CB  LYS A 230      34.058  24.434  11.449  1.00 15.74           C  
ATOM   1767  CG  LYS A 230      35.425  24.613  10.789  1.00 26.78           C  
ATOM   1768  CD  LYS A 230      35.634  26.066  10.381  1.00 28.16           C  
ATOM   1769  CE  LYS A 230      36.905  26.261   9.568  1.00 48.14           C  
ATOM   1770  NZ  LYS A 230      38.121  25.803  10.291  1.00 63.11           N  
ATOM   1771  N   TRP A 231      31.428  22.782  12.304  1.00 12.98           N  
ATOM   1772  CA  TRP A 231      30.190  22.630  13.062  1.00 10.49           C  
ATOM   1773  C   TRP A 231      30.272  21.418  13.989  1.00  7.18           C  
ATOM   1774  O   TRP A 231      29.878  21.508  15.153  1.00 10.64           O  
ATOM   1775  CB  TRP A 231      29.007  22.493  12.103  1.00 13.88           C  
ATOM   1776  CG  TRP A 231      27.677  22.310  12.798  1.00 13.86           C  
ATOM   1777  CD1 TRP A 231      26.861  23.294  13.269  1.00 15.91           C  
ATOM   1778  CD2 TRP A 231      27.020  21.068  13.098  1.00 11.34           C  
ATOM   1779  NE1 TRP A 231      25.739  22.744  13.854  1.00 13.45           N  
ATOM   1780  CE2 TRP A 231      25.815  21.383  13.758  1.00 11.71           C  
ATOM   1781  CE3 TRP A 231      27.335  19.722  12.885  1.00 10.80           C  
ATOM   1782  CZ2 TRP A 231      24.927  20.411  14.195  1.00  9.82           C  
ATOM   1783  CZ3 TRP A 231      26.439  18.761  13.321  1.00  8.74           C  
ATOM   1784  CH2 TRP A 231      25.258  19.105  13.965  1.00 10.09           C  
ATOM   1785  N   VAL A 232      30.810  20.316  13.489  1.00  8.89           N  
ATOM   1786  CA  VAL A 232      30.970  19.112  14.316  1.00  8.65           C  
ATOM   1787  C   VAL A 232      31.878  19.416  15.495  1.00  8.97           C  
ATOM   1788  O   VAL A 232      31.564  19.109  16.646  1.00  9.17           O  
ATOM   1789  CB  VAL A 232      31.500  17.937  13.466  1.00  9.16           C  
ATOM   1790  CG1 VAL A 232      31.905  16.760  14.365  1.00  8.29           C  
ATOM   1791  CG2 VAL A 232      30.462  17.531  12.455  1.00  9.03           C  
ATOM   1792  N   ALA A 233      33.007  20.086  15.227  1.00 10.97           N  
ATOM   1793  CA  ALA A 233      33.992  20.322  16.266  1.00 11.63           C  
ATOM   1794  C   ALA A 233      33.493  21.259  17.345  1.00  8.41           C  
ATOM   1795  O   ALA A 233      33.819  21.076  18.522  1.00 10.60           O  
ATOM   1796  CB  ALA A 233      35.284  20.883  15.644  1.00 13.05           C  
ATOM   1797  N   GLY A 234      32.721  22.287  16.974  1.00  9.56           N  
ATOM   1798  CA  GLY A 234      32.281  23.328  17.872  1.00  8.54           C  
ATOM   1799  C   GLY A 234      30.918  23.110  18.496  1.00  7.25           C  
ATOM   1800  O   GLY A 234      30.481  23.918  19.316  1.00 11.81           O  
ATOM   1801  N   PHE A 235      30.270  22.007  18.143  1.00  8.41           N  
ATOM   1802  CA  PHE A 235      28.921  21.694  18.612  1.00  7.01           C  
ATOM   1803  C   PHE A 235      28.795  21.846  20.121  1.00  6.62           C  
ATOM   1804  O   PHE A 235      29.539  21.224  20.901  1.00  7.37           O  
ATOM   1805  CB  PHE A 235      28.603  20.250  18.179  1.00  6.38           C  
ATOM   1806  CG  PHE A 235      27.208  19.796  18.468  1.00  7.63           C  
ATOM   1807  CD1 PHE A 235      26.891  19.243  19.692  1.00  5.63           C  
ATOM   1808  CD2 PHE A 235      26.235  19.842  17.476  1.00 13.26           C  
ATOM   1809  CE1 PHE A 235      25.600  18.775  19.951  1.00  5.59           C  
ATOM   1810  CE2 PHE A 235      24.960  19.364  17.736  1.00  8.10           C  
ATOM   1811  CZ  PHE A 235      24.664  18.832  18.961  1.00  4.39           C  
ATOM   1812  N   GLN A 236      27.823  22.633  20.550  1.00  6.95           N  
ATOM   1813  CA  GLN A 236      27.488  22.754  21.973  1.00  7.89           C  
ATOM   1814  C   GLN A 236      25.976  22.534  22.116  1.00  5.61           C  
ATOM   1815  O   GLN A 236      25.171  23.424  21.825  1.00  6.87           O  
ATOM   1816  CB  GLN A 236      27.909  24.110  22.542  1.00 10.90           C  
ATOM   1817  CG  GLN A 236      29.421  24.315  22.516  1.00 10.29           C  
ATOM   1818  CD  GLN A 236      29.844  25.446  23.431  1.00 20.19           C  
ATOM   1819  OE1 GLN A 236      29.431  25.509  24.592  1.00 25.39           O  
ATOM   1820  NE2 GLN A 236      30.664  26.334  22.919  1.00 27.99           N  
ATOM   1821  N   LYS A 237      25.604  21.347  22.598  1.00  5.59           N  
ATOM   1822  CA  LYS A 237      24.189  20.973  22.617  1.00  4.15           C  
ATOM   1823  C   LYS A 237      23.272  21.999  23.255  1.00  6.45           C  
ATOM   1824  O   LYS A 237      22.222  22.295  22.668  1.00  6.37           O  
ATOM   1825  CB  LYS A 237      24.052  19.606  23.306  1.00  6.34           C  
ATOM   1826  CG  LYS A 237      22.612  19.079  23.433  1.00  6.90           C  
ATOM   1827  CD  LYS A 237      21.953  18.824  22.074  1.00  4.99           C  
ATOM   1828  CE  LYS A 237      20.764  17.862  22.200  1.00  3.83           C  
ATOM   1829  NZ  LYS A 237      21.247  16.446  22.237  1.00  3.58           N  
ATOM   1830  N   PRO A 238      23.576  22.582  24.422  1.00  6.06           N  
ATOM   1831  CA  PRO A 238      22.626  23.493  25.059  1.00  5.86           C  
ATOM   1832  C   PRO A 238      22.419  24.791  24.293  1.00  7.70           C  
ATOM   1833  O   PRO A 238      21.487  25.532  24.623  1.00 11.44           O  
ATOM   1834  CB  PRO A 238      23.249  23.748  26.436  1.00  8.62           C  
ATOM   1835  CG  PRO A 238      24.173  22.570  26.658  1.00 11.89           C  
ATOM   1836  CD  PRO A 238      24.724  22.284  25.303  1.00  4.85           C  
ATOM   1837  N   ASP A 239      23.262  25.090  23.306  1.00  7.97           N  
ATOM   1838  CA  ASP A 239      23.173  26.310  22.527  1.00  8.81           C  
ATOM   1839  C   ASP A 239      22.442  26.130  21.209  1.00 11.78           C  
ATOM   1840  O   ASP A 239      22.359  27.078  20.424  1.00 13.34           O  
ATOM   1841  CB  ASP A 239      24.578  26.856  22.236  1.00 12.18           C  
ATOM   1842  CG  ASP A 239      25.332  27.213  23.486  1.00 14.31           C  
ATOM   1843  OD1 ASP A 239      24.699  27.430  24.536  1.00 17.25           O  
ATOM   1844  OD2 ASP A 239      26.578  27.278  23.407  1.00 20.88           O  
ATOM   1845  N   THR A 240      21.883  24.942  20.949  1.00  6.28           N  
ATOM   1846  CA  THR A 240      21.208  24.710  19.694  1.00  6.98           C  
ATOM   1847  C   THR A 240      19.710  25.080  19.790  1.00  6.58           C  
ATOM   1848  O   THR A 240      19.125  25.164  20.871  1.00  9.27           O  
ATOM   1849  CB  THR A 240      21.398  23.263  19.250  1.00  6.09           C  
ATOM   1850  OG1 THR A 240      20.932  22.359  20.250  1.00  6.04           O  
ATOM   1851  CG2 THR A 240      22.901  22.993  19.021  1.00  8.39           C  
ATOM   1852  N   ASP A 241      19.108  25.284  18.624  1.00  4.72           N  
ATOM   1853  CA  ASP A 241      17.836  25.989  18.492  1.00  4.80           C  
ATOM   1854  C   ASP A 241      16.688  25.000  18.374  1.00  4.15           C  
ATOM   1855  O   ASP A 241      16.552  24.346  17.327  1.00  6.02           O  
ATOM   1856  CB  ASP A 241      17.886  26.897  17.260  1.00  6.40           C  
ATOM   1857  CG  ASP A 241      16.601  27.660  17.019  1.00  9.91           C  
ATOM   1858  OD1 ASP A 241      15.620  27.524  17.786  1.00  8.06           O  
ATOM   1859  OD2 ASP A 241      16.602  28.457  16.040  1.00  9.97           O  
ATOM   1860  N   PRO A 242      15.838  24.871  19.393  1.00  6.04           N  
ATOM   1861  CA  PRO A 242      14.719  23.908  19.308  1.00  3.99           C  
ATOM   1862  C   PRO A 242      13.612  24.295  18.328  1.00  3.75           C  
ATOM   1863  O   PRO A 242      12.767  23.444  18.024  1.00  7.11           O  
ATOM   1864  CB  PRO A 242      14.189  23.871  20.741  1.00  7.08           C  
ATOM   1865  CG  PRO A 242      14.474  25.236  21.272  1.00  7.37           C  
ATOM   1866  CD  PRO A 242      15.806  25.619  20.670  1.00  9.19           C  
ATOM   1867  N   SER A 243      13.580  25.539  17.832  1.00  6.09           N  
ATOM   1868  CA  SER A 243      12.561  25.947  16.884  1.00  7.28           C  
ATOM   1869  C   SER A 243      12.942  25.687  15.437  1.00  9.31           C  
ATOM   1870  O   SER A 243      12.112  25.921  14.552  1.00  5.92           O  
ATOM   1871  CB  SER A 243      12.258  27.443  17.037  1.00  5.33           C  
ATOM   1872  OG  SER A 243      13.314  28.240  16.543  1.00  8.16           O  
ATOM   1873  N   ALA A 244      14.172  25.257  15.169  1.00  8.23           N  
ATOM   1874  CA  ALA A 244      14.603  24.984  13.808  1.00  5.79           C  
ATOM   1875  C   ALA A 244      14.018  23.644  13.376  1.00  8.04           C  
ATOM   1876  O   ALA A 244      14.328  22.612  13.980  1.00  7.91           O  
ATOM   1877  CB  ALA A 244      16.122  24.964  13.720  1.00  9.09           C  
ATOM   1878  N   TRP A 245      13.172  23.664  12.349  1.00  7.39           N  
ATOM   1879  CA  TRP A 245      12.565  22.443  11.825  1.00  8.93           C  
ATOM   1880  C   TRP A 245      12.893  22.187  10.368  1.00 10.38           C  
ATOM   1881  O   TRP A 245      13.004  21.022   9.977  1.00 11.10           O  
ATOM   1882  CB  TRP A 245      11.036  22.478  12.006  1.00 13.37           C  
ATOM   1883  CG  TRP A 245      10.402  23.636  11.330  1.00 16.61           C  
ATOM   1884  CD1 TRP A 245      10.195  24.893  11.857  1.00 13.06           C  
ATOM   1885  CD2 TRP A 245       9.892  23.674  10.003  1.00 16.33           C  
ATOM   1886  NE1 TRP A 245       9.587  25.697  10.926  1.00 18.69           N  
ATOM   1887  CE2 TRP A 245       9.380  24.963   9.786  1.00 15.52           C  
ATOM   1888  CE3 TRP A 245       9.801  22.733   8.977  1.00 18.61           C  
ATOM   1889  CZ2 TRP A 245       8.805  25.343   8.575  1.00 22.99           C  
ATOM   1890  CZ3 TRP A 245       9.227  23.108   7.780  1.00 26.68           C  
ATOM   1891  CH2 TRP A 245       8.737  24.404   7.588  1.00 24.63           C  
ATOM   1892  N   GLU A 246      13.049  23.234   9.551  1.00 12.44           N  
ATOM   1893  CA  GLU A 246      13.422  23.032   8.155  1.00 12.20           C  
ATOM   1894  C   GLU A 246      14.815  22.430   8.060  1.00 12.31           C  
ATOM   1895  O   GLU A 246      15.047  21.483   7.302  1.00 15.03           O  
ATOM   1896  CB  GLU A 246      13.363  24.349   7.381  1.00 17.42           C  
ATOM   1897  CG  GLU A 246      12.021  25.036   7.375  1.00 22.38           C  
ATOM   1898  CD  GLU A 246      12.082  26.394   6.698  1.00 42.91           C  
ATOM   1899  OE1 GLU A 246      12.569  26.462   5.550  1.00 43.54           O  
ATOM   1900  OE2 GLU A 246      11.661  27.390   7.322  1.00 42.38           O  
ATOM   1901  N   LYS A 247      15.741  22.952   8.849  1.00 10.00           N  
ATOM   1902  CA  LYS A 247      17.079  22.376   9.021  1.00 12.27           C  
ATOM   1903  C   LYS A 247      17.244  22.208  10.526  1.00  6.94           C  
ATOM   1904  O   LYS A 247      17.637  23.157  11.220  1.00  7.64           O  
ATOM   1905  CB  LYS A 247      18.156  23.281   8.437  1.00 14.08           C  
ATOM   1906  CG  LYS A 247      19.552  22.627   8.409  1.00 23.90           C  
ATOM   1907  CD  LYS A 247      20.658  23.655   8.207  1.00 37.58           C  
ATOM   1908  CE  LYS A 247      21.980  22.996   7.840  1.00 35.02           C  
ATOM   1909  NZ  LYS A 247      22.099  21.615   8.404  1.00 50.41           N  
ATOM   1910  N   PRO A 248      16.905  21.033  11.069  1.00  8.97           N  
ATOM   1911  CA  PRO A 248      17.032  20.828  12.514  1.00  8.82           C  
ATOM   1912  C   PRO A 248      18.431  21.184  13.009  1.00  9.06           C  
ATOM   1913  O   PRO A 248      19.426  21.033  12.299  1.00  7.64           O  
ATOM   1914  CB  PRO A 248      16.741  19.324  12.678  1.00  8.95           C  
ATOM   1915  CG  PRO A 248      15.829  19.017  11.552  1.00  8.57           C  
ATOM   1916  CD  PRO A 248      16.323  19.854  10.401  1.00 14.30           C  
ATOM   1917  N   ALA A 249      18.506  21.658  14.255  1.00  6.32           N  
ATOM   1918  CA  ALA A 249      19.755  22.185  14.787  1.00  6.95           C  
ATOM   1919  C   ALA A 249      20.698  21.108  15.308  1.00  6.81           C  
ATOM   1920  O   ALA A 249      21.854  21.427  15.636  1.00  8.71           O  
ATOM   1921  CB  ALA A 249      19.495  23.164  15.915  1.00  7.60           C  
ATOM   1922  N   THR A 250      20.236  19.879  15.443  1.00  5.46           N  
ATOM   1923  CA  THR A 250      21.078  18.750  15.826  1.00  6.72           C  
ATOM   1924  C   THR A 250      21.002  17.709  14.701  1.00  5.61           C  
ATOM   1925  O   THR A 250      20.425  17.965  13.638  1.00  7.11           O  
ATOM   1926  CB  THR A 250      20.637  18.232  17.194  1.00  6.79           C  
ATOM   1927  OG1 THR A 250      19.235  17.897  17.173  1.00  5.84           O  
ATOM   1928  CG2 THR A 250      20.827  19.334  18.252  1.00  2.63           C  
ATOM   1929  N   THR A 251      21.643  16.542  14.898  1.00  3.98           N  
ATOM   1930  CA  THR A 251      21.887  15.643  13.780  1.00  5.66           C  
ATOM   1931  C   THR A 251      20.666  14.852  13.305  1.00  4.22           C  
ATOM   1932  O   THR A 251      20.681  14.378  12.159  1.00  5.42           O  
ATOM   1933  CB  THR A 251      22.969  14.611  14.113  1.00  6.34           C  
ATOM   1934  OG1 THR A 251      22.516  13.750  15.157  1.00  4.82           O  
ATOM   1935  CG2 THR A 251      24.277  15.280  14.550  1.00  3.73           C  
ATOM   1936  N   VAL A 252      19.651  14.672  14.154  1.00  3.59           N  
ATOM   1937  CA  VAL A 252      18.537  13.755  13.967  1.00  3.31           C  
ATOM   1938  C   VAL A 252      19.040  12.354  13.610  1.00  5.47           C  
ATOM   1939  O   VAL A 252      18.429  11.633  12.814  1.00  6.07           O  
ATOM   1940  CB  VAL A 252      17.529  14.256  12.914  1.00  4.57           C  
ATOM   1941  CG1 VAL A 252      16.193  13.559  13.093  1.00  8.20           C  
ATOM   1942  CG2 VAL A 252      17.349  15.766  13.019  1.00  6.51           C  
ATOM   1943  N   LEU A 253      20.144  11.939  14.209  1.00  3.79           N  
ATOM   1944  CA  LEU A 253      20.584  10.564  14.059  1.00  2.89           C  
ATOM   1945  C   LEU A 253      19.935   9.647  15.096  1.00  2.12           C  
ATOM   1946  O   LEU A 253      20.127   8.432  15.047  1.00  4.02           O  
ATOM   1947  CB  LEU A 253      22.116  10.471  14.133  1.00  3.64           C  
ATOM   1948  CG  LEU A 253      22.806  11.087  12.911  1.00  4.39           C  
ATOM   1949  CD1 LEU A 253      24.303  11.224  13.142  1.00  6.52           C  
ATOM   1950  CD2 LEU A 253      22.515  10.263  11.643  1.00  7.45           C  
ATOM   1951  N   SER A 254      19.158  10.205  16.028  1.00  4.63           N  
ATOM   1952  CA  SER A 254      18.641   9.387  17.120  1.00  3.83           C  
ATOM   1953  C   SER A 254      17.770   8.211  16.667  1.00  4.90           C  
ATOM   1954  O   SER A 254      17.889   7.138  17.273  1.00  4.20           O  
ATOM   1955  CB  SER A 254      17.875  10.274  18.115  1.00  5.42           C  
ATOM   1956  OG  SER A 254      16.791  10.958  17.513  1.00  3.65           O  
ATOM   1957  N   PRO A 255      16.884   8.322  15.675  1.00  4.56           N  
ATOM   1958  CA  PRO A 255      16.128   7.113  15.292  1.00  5.00           C  
ATOM   1959  C   PRO A 255      17.024   6.039  14.717  1.00  6.29           C  
ATOM   1960  O   PRO A 255      16.795   4.834  14.906  1.00  5.32           O  
ATOM   1961  CB  PRO A 255      15.133   7.622  14.231  1.00  6.39           C  
ATOM   1962  CG  PRO A 255      15.210   9.128  14.265  1.00  7.98           C  
ATOM   1963  CD  PRO A 255      16.554   9.486  14.829  1.00  3.98           C  
ATOM   1964  N   TYR A 256      18.049   6.467  13.979  1.00  4.35           N  
ATOM   1965  CA  TYR A 256      19.003   5.544  13.375  1.00  5.56           C  
ATOM   1966  C   TYR A 256      19.852   4.859  14.436  1.00  5.07           C  
ATOM   1967  O   TYR A 256      20.103   3.651  14.351  1.00  3.96           O  
ATOM   1968  CB  TYR A 256      19.848   6.301  12.356  1.00  6.45           C  
ATOM   1969  CG  TYR A 256      19.003   6.989  11.325  1.00  5.02           C  
ATOM   1970  CD1 TYR A 256      18.425   6.286  10.271  1.00  6.96           C  
ATOM   1971  CD2 TYR A 256      18.690   8.352  11.445  1.00  5.14           C  
ATOM   1972  CE1 TYR A 256      17.611   6.905   9.363  1.00  5.06           C  
ATOM   1973  CE2 TYR A 256      17.884   8.979  10.547  1.00  6.58           C  
ATOM   1974  CZ  TYR A 256      17.326   8.258   9.497  1.00  6.06           C  
ATOM   1975  OH  TYR A 256      16.495   8.898   8.632  1.00  8.49           O  
ATOM   1976  N   LEU A 257      20.269   5.603  15.459  1.00  3.91           N  
ATOM   1977  CA  LEU A 257      21.003   4.994  16.564  1.00  3.42           C  
ATOM   1978  C   LEU A 257      20.102   4.073  17.385  1.00  1.78           C  
ATOM   1979  O   LEU A 257      20.556   3.031  17.856  1.00  3.27           O  
ATOM   1980  CB  LEU A 257      21.614   6.078  17.442  1.00  2.06           C  
ATOM   1981  CG  LEU A 257      22.795   6.801  16.797  1.00  2.77           C  
ATOM   1982  CD1 LEU A 257      23.079   8.125  17.473  1.00  6.69           C  
ATOM   1983  CD2 LEU A 257      24.031   5.918  16.800  1.00  3.78           C  
ATOM   1984  N   LYS A 258      18.823   4.445  17.568  1.00  3.83           N  
ATOM   1985  CA  LYS A 258      17.886   3.624  18.310  1.00  2.91           C  
ATOM   1986  C   LYS A 258      17.727   2.235  17.675  1.00  3.30           C  
ATOM   1987  O   LYS A 258      17.751   1.206  18.384  1.00  4.18           O  
ATOM   1988  CB  LYS A 258      16.541   4.347  18.390  1.00  4.98           C  
ATOM   1989  CG  LYS A 258      15.406   3.575  19.084  1.00  8.89           C  
ATOM   1990  CD  LYS A 258      14.720   2.595  18.154  1.00  9.64           C  
ATOM   1991  CE  LYS A 258      13.386   2.112  18.692  1.00  9.77           C  
ATOM   1992  NZ  LYS A 258      13.530   1.318  19.926  1.00 14.15           N  
ATOM   1993  N   PHE A 259      17.539   2.192  16.361  1.00  4.58           N  
ATOM   1994  CA  PHE A 259      17.368   0.935  15.637  1.00  4.27           C  
ATOM   1995  C   PHE A 259      18.691   0.281  15.224  1.00  4.28           C  
ATOM   1996  O   PHE A 259      18.667  -0.869  14.741  1.00  5.33           O  
ATOM   1997  CB  PHE A 259      16.512   1.152  14.396  1.00  7.07           C  
ATOM   1998  CG  PHE A 259      15.035   1.263  14.676  1.00  5.32           C  
ATOM   1999  CD1 PHE A 259      14.299   0.147  14.977  1.00  7.10           C  
ATOM   2000  CD2 PHE A 259      14.399   2.485  14.662  1.00  7.30           C  
ATOM   2001  CE1 PHE A 259      12.945   0.229  15.240  1.00 11.08           C  
ATOM   2002  CE2 PHE A 259      13.023   2.579  14.910  1.00  8.52           C  
ATOM   2003  CZ  PHE A 259      12.308   1.435  15.197  1.00  8.52           C  
ATOM   2004  N   GLY A 260      19.824   0.935  15.400  1.00  3.13           N  
ATOM   2005  CA  GLY A 260      21.083   0.386  14.955  1.00  5.98           C  
ATOM   2006  C   GLY A 260      21.335   0.513  13.473  1.00  6.43           C  
ATOM   2007  O   GLY A 260      22.283  -0.107  12.960  1.00  4.93           O  
ATOM   2008  N   CYS A 261      20.521   1.285  12.770  1.00  3.70           N  
ATOM   2009  CA  CYS A 261      20.812   1.646  11.388  1.00  5.72           C  
ATOM   2010  C   CYS A 261      22.137   2.379  11.272  1.00  7.01           C  
ATOM   2011  O   CYS A 261      22.802   2.297  10.225  1.00  5.74           O  
ATOM   2012  CB  CYS A 261      19.712   2.536  10.820  1.00  4.77           C  
ATOM   2013  SG  CYS A 261      18.053   1.848  10.877  1.00  6.70           S  
ATOM   2014  N   LEU A 262      22.521   3.121  12.317  1.00  6.47           N  
ATOM   2015  CA  LEU A 262      23.824   3.758  12.429  1.00  5.99           C  
ATOM   2016  C   LEU A 262      24.546   3.148  13.608  1.00  5.14           C  
ATOM   2017  O   LEU A 262      23.970   3.030  14.688  1.00  5.73           O  
ATOM   2018  CB  LEU A 262      23.722   5.270  12.640  1.00  6.07           C  
ATOM   2019  CG  LEU A 262      25.058   5.994  12.853  1.00  5.06           C  
ATOM   2020  CD1 LEU A 262      25.943   5.873  11.634  1.00  7.91           C  
ATOM   2021  CD2 LEU A 262      24.888   7.453  13.243  1.00  8.32           C  
ATOM   2022  N   SER A 263      25.802   2.785  13.401  1.00  3.95           N  
ATOM   2023  CA  SER A 263      26.653   2.326  14.487  1.00  5.38           C  
ATOM   2024  C   SER A 263      27.090   3.482  15.382  1.00  4.41           C  
ATOM   2025  O   SER A 263      27.633   4.485  14.893  1.00  4.60           O  
ATOM   2026  CB  SER A 263      27.897   1.651  13.911  1.00  6.59           C  
ATOM   2027  OG  SER A 263      28.957   1.678  14.856  1.00  5.91           O  
ATOM   2028  N   ALA A 264      26.945   3.293  16.699  1.00  4.62           N  
ATOM   2029  CA  ALA A 264      27.473   4.277  17.638  1.00  4.29           C  
ATOM   2030  C   ALA A 264      28.996   4.374  17.556  1.00  3.49           C  
ATOM   2031  O   ALA A 264      29.554   5.468  17.658  1.00  4.54           O  
ATOM   2032  CB  ALA A 264      27.025   3.922  19.052  1.00  6.77           C  
ATOM   2033  N   ARG A 265      29.667   3.232  17.375  1.00  7.46           N  
ATOM   2034  CA  ARG A 265      31.138   3.220  17.297  1.00  5.07           C  
ATOM   2035  C   ARG A 265      31.645   3.905  16.042  1.00  3.24           C  
ATOM   2036  O   ARG A 265      32.676   4.601  16.084  1.00  6.40           O  
ATOM   2037  CB  ARG A 265      31.645   1.771  17.361  1.00  5.21           C  
ATOM   2038  CG  ARG A 265      31.552   1.223  18.751  1.00  7.50           C  
ATOM   2039  CD  ARG A 265      31.999  -0.205  18.837  1.00 13.55           C  
ATOM   2040  NE  ARG A 265      31.814  -0.695  20.194  1.00 10.99           N  
ATOM   2041  CZ  ARG A 265      31.861  -1.971  20.532  1.00 16.40           C  
ATOM   2042  NH1 ARG A 265      32.104  -2.880  19.600  1.00 12.21           N  
ATOM   2043  NH2 ARG A 265      31.663  -2.322  21.801  1.00 12.94           N  
ATOM   2044  N   LEU A 266      30.946   3.749  14.922  1.00  5.67           N  
ATOM   2045  CA  LEU A 266      31.301   4.503  13.726  1.00  6.89           C  
ATOM   2046  C   LEU A 266      31.182   6.000  13.980  1.00  7.21           C  
ATOM   2047  O   LEU A 266      32.082   6.772  13.660  1.00  6.51           O  
ATOM   2048  CB  LEU A 266      30.423   4.059  12.551  1.00  4.68           C  
ATOM   2049  CG  LEU A 266      30.620   4.869  11.275  1.00  4.98           C  
ATOM   2050  CD1 LEU A 266      32.080   4.828  10.815  1.00 10.16           C  
ATOM   2051  CD2 LEU A 266      29.684   4.425  10.164  1.00  6.52           C  
ATOM   2052  N   PHE A 267      30.036   6.431  14.519  1.00  4.26           N  
ATOM   2053  CA  PHE A 267      29.824   7.841  14.801  1.00  4.23           C  
ATOM   2054  C   PHE A 267      30.947   8.379  15.682  1.00  6.64           C  
ATOM   2055  O   PHE A 267      31.543   9.413  15.383  1.00  5.51           O  
ATOM   2056  CB  PHE A 267      28.451   7.987  15.459  1.00  5.32           C  
ATOM   2057  CG  PHE A 267      27.924   9.385  15.568  1.00  7.51           C  
ATOM   2058  CD1 PHE A 267      28.656  10.491  15.204  1.00  4.79           C  
ATOM   2059  CD2 PHE A 267      26.646   9.577  16.085  1.00  6.03           C  
ATOM   2060  CE1 PHE A 267      28.120  11.769  15.350  1.00  8.43           C  
ATOM   2061  CE2 PHE A 267      26.110  10.832  16.222  1.00  4.41           C  
ATOM   2062  CZ  PHE A 267      26.869  11.940  15.869  1.00  9.28           C  
ATOM   2063  N   HIS A 268      31.275   7.652  16.739  1.00  5.22           N  
ATOM   2064  CA  HIS A 268      32.333   8.059  17.665  1.00  6.54           C  
ATOM   2065  C   HIS A 268      33.688   8.146  16.962  1.00  5.82           C  
ATOM   2066  O   HIS A 268      34.439   9.095  17.182  1.00  6.51           O  
ATOM   2067  CB  HIS A 268      32.392   7.085  18.834  1.00  5.19           C  
ATOM   2068  CG  HIS A 268      33.150   7.582  20.025  1.00  4.57           C  
ATOM   2069  ND1 HIS A 268      34.525   7.486  20.133  1.00  7.53           N  
ATOM   2070  CD2 HIS A 268      32.722   8.140  21.183  1.00  9.85           C  
ATOM   2071  CE1 HIS A 268      34.905   7.993  21.284  1.00  7.47           C  
ATOM   2072  NE2 HIS A 268      33.835   8.394  21.948  1.00  9.33           N  
ATOM   2073  N   ALA A 269      34.014   7.145  16.144  1.00  7.29           N  
ATOM   2074  CA  ALA A 269      35.297   7.147  15.435  1.00  7.75           C  
ATOM   2075  C   ALA A 269      35.388   8.340  14.498  1.00 10.57           C  
ATOM   2076  O   ALA A 269      36.449   8.984  14.391  1.00  9.67           O  
ATOM   2077  CB  ALA A 269      35.468   5.833  14.682  1.00  8.13           C  
ATOM   2078  N   ARG A 270      34.283   8.674  13.830  1.00  9.12           N  
ATOM   2079  CA  ARG A 270      34.273   9.825  12.940  1.00  9.91           C  
ATOM   2080  C   ARG A 270      34.434  11.123  13.730  1.00 10.96           C  
ATOM   2081  O   ARG A 270      35.079  12.070  13.261  1.00  9.70           O  
ATOM   2082  CB  ARG A 270      32.989   9.828  12.106  1.00  8.64           C  
ATOM   2083  CG  ARG A 270      32.878   8.716  11.068  1.00 11.92           C  
ATOM   2084  CD  ARG A 270      33.834   8.937   9.898  1.00 14.84           C  
ATOM   2085  NE  ARG A 270      33.508  10.147   9.156  1.00 16.89           N  
ATOM   2086  CZ  ARG A 270      32.637  10.203   8.151  1.00 15.56           C  
ATOM   2087  NH1 ARG A 270      31.987   9.108   7.765  1.00 21.71           N  
ATOM   2088  NH2 ARG A 270      32.409  11.361   7.537  1.00 16.95           N  
ATOM   2089  N   LEU A 271      33.852  11.202  14.936  1.00  6.95           N  
ATOM   2090  CA  LEU A 271      34.056  12.366  15.783  1.00  7.14           C  
ATOM   2091  C   LEU A 271      35.525  12.520  16.171  1.00  8.49           C  
ATOM   2092  O   LEU A 271      36.081  13.621  16.097  1.00  6.88           O  
ATOM   2093  CB  LEU A 271      33.199  12.258  17.041  1.00  6.93           C  
ATOM   2094  CG  LEU A 271      31.700  12.453  16.800  1.00  8.38           C  
ATOM   2095  CD1 LEU A 271      30.933  12.020  18.030  1.00  5.43           C  
ATOM   2096  CD2 LEU A 271      31.415  13.911  16.456  1.00  6.23           C  
ATOM   2097  N   LEU A 272      36.165  11.422  16.592  1.00  9.15           N  
ATOM   2098  CA  LEU A 272      37.560  11.528  17.015  1.00  9.83           C  
ATOM   2099  C   LEU A 272      38.447  11.986  15.863  1.00 10.95           C  
ATOM   2100  O   LEU A 272      39.387  12.760  16.070  1.00 10.60           O  
ATOM   2101  CB  LEU A 272      38.045  10.204  17.585  1.00  9.74           C  
ATOM   2102  CG  LEU A 272      37.408   9.748  18.891  1.00 12.00           C  
ATOM   2103  CD1 LEU A 272      38.245   8.626  19.541  1.00 12.32           C  
ATOM   2104  CD2 LEU A 272      37.153  10.863  19.861  1.00 13.82           C  
ATOM   2105  N   GLU A 273      38.145  11.548  14.647  1.00  8.77           N  
ATOM   2106  CA  GLU A 273      38.902  12.002  13.480  1.00 11.84           C  
ATOM   2107  C   GLU A 273      38.839  13.518  13.344  1.00 11.44           C  
ATOM   2108  O   GLU A 273      39.868  14.193  13.133  1.00 11.07           O  
ATOM   2109  CB  GLU A 273      38.385  11.331  12.215  1.00 11.14           C  
ATOM   2110  CG  GLU A 273      38.654   9.861  12.090  1.00 18.26           C  
ATOM   2111  CD  GLU A 273      37.956   9.251  10.893  1.00 24.55           C  
ATOM   2112  OE1 GLU A 273      37.378  10.024  10.085  1.00 24.56           O  
ATOM   2113  OE2 GLU A 273      37.967   8.005  10.762  1.00 28.12           O  
ATOM   2114  N   VAL A 274      37.634  14.083  13.447  1.00  8.47           N  
ATOM   2115  CA  VAL A 274      37.466  15.530  13.380  1.00 12.15           C  
ATOM   2116  C   VAL A 274      38.180  16.197  14.539  1.00  9.32           C  
ATOM   2117  O   VAL A 274      38.894  17.206  14.368  1.00 13.28           O  
ATOM   2118  CB  VAL A 274      35.963  15.890  13.345  1.00 11.52           C  
ATOM   2119  CG1 VAL A 274      35.764  17.398  13.498  1.00 10.47           C  
ATOM   2120  CG2 VAL A 274      35.334  15.401  12.061  1.00 10.08           C  
ATOM   2121  N   TYR A 275      38.018  15.661  15.741  1.00  8.91           N  
ATOM   2122  CA  TYR A 275      38.585  16.276  16.926  1.00  8.41           C  
ATOM   2123  C   TYR A 275      40.111  16.346  16.839  1.00  9.49           C  
ATOM   2124  O   TYR A 275      40.705  17.326  17.309  1.00 12.35           O  
ATOM   2125  CB  TYR A 275      38.174  15.500  18.171  1.00  7.37           C  
ATOM   2126  CG  TYR A 275      36.696  15.628  18.536  1.00  9.47           C  
ATOM   2127  CD1 TYR A 275      35.866  16.553  17.899  1.00  9.98           C  
ATOM   2128  CD2 TYR A 275      36.151  14.844  19.530  1.00  9.17           C  
ATOM   2129  CE1 TYR A 275      34.506  16.680  18.268  1.00 10.25           C  
ATOM   2130  CE2 TYR A 275      34.824  14.966  19.894  1.00  4.06           C  
ATOM   2131  CZ  TYR A 275      34.007  15.878  19.265  1.00  6.67           C  
ATOM   2132  OH  TYR A 275      32.674  15.987  19.642  1.00  7.67           O  
ATOM   2133  N   ARG A 276      40.725  15.352  16.221  1.00 11.75           N  
ATOM   2134  CA  ARG A 276      42.193  15.354  16.089  1.00 17.29           C  
ATOM   2135  C   ARG A 276      42.667  16.510  15.215  1.00 24.50           C  
ATOM   2136  O   ARG A 276      43.797  16.984  15.380  1.00 20.59           O  
ATOM   2137  CB  ARG A 276      42.678  14.030  15.524  1.00 14.23           C  
ATOM   2138  CG  ARG A 276      42.538  12.851  16.493  1.00 23.21           C  
ATOM   2139  CD  ARG A 276      43.353  11.632  16.068  1.00 34.35           C  
ATOM   2140  NE  ARG A 276      43.065  11.177  14.709  1.00 38.80           N  
ATOM   2141  CZ  ARG A 276      42.227  10.188  14.392  1.00 53.02           C  
ATOM   2142  NH1 ARG A 276      41.562   9.522  15.334  1.00 33.70           N  
ATOM   2143  NH2 ARG A 276      42.050   9.866  13.113  1.00 41.06           N  
ATOM   2144  N   ARG A 277      41.832  16.961  14.275  1.00 17.72           N  
ATOM   2145  CA  ARG A 277      42.161  18.101  13.422  1.00 22.65           C  
ATOM   2146  C   ARG A 277      41.675  19.432  13.980  1.00 31.93           C  
ATOM   2147  O   ARG A 277      41.958  20.475  13.380  1.00 25.12           O  
ATOM   2148  CB  ARG A 277      41.576  17.887  12.023  1.00 24.99           C  
ATOM   2149  CG  ARG A 277      42.017  16.617  11.340  1.00 27.19           C  
ATOM   2150  CD  ARG A 277      41.367  16.461   9.975  1.00 32.90           C  
ATOM   2151  N   HIS A 278      40.956  19.427  15.103  1.00 19.93           N  
ATOM   2152  CA  HIS A 278      40.412  20.640  15.708  1.00 13.97           C  
ATOM   2153  C   HIS A 278      40.623  20.591  17.210  1.00 27.43           C  
ATOM   2154  O   HIS A 278      39.701  20.332  17.982  1.00 15.65           O  
ATOM   2155  CB  HIS A 278      38.921  20.805  15.380  1.00 15.15           C  
ATOM   2156  CG  HIS A 278      38.631  20.974  13.928  1.00 13.05           C  
ATOM   2157  ND1 HIS A 278      38.603  19.927  13.038  1.00 18.44           N  
ATOM   2158  CD2 HIS A 278      38.349  22.085  13.210  1.00 15.07           C  
ATOM   2159  CE1 HIS A 278      38.319  20.384  11.834  1.00 14.90           C  
ATOM   2160  NE2 HIS A 278      38.171  21.693  11.911  1.00 18.91           N  
ATOM   2161  N   PRO A 279      41.843  20.849  17.676  1.00 42.92           N  
ATOM   2162  CA  PRO A 279      42.113  20.717  19.118  1.00 28.26           C  
ATOM   2163  C   PRO A 279      41.306  21.650  20.017  1.00 22.42           C  
ATOM   2164  O   PRO A 279      41.278  21.429  21.238  1.00 25.54           O  
ATOM   2165  CB  PRO A 279      43.624  21.003  19.212  1.00 39.53           C  
ATOM   2166  CG  PRO A 279      44.143  20.547  17.873  1.00 26.70           C  
ATOM   2167  CD  PRO A 279      43.086  20.982  16.891  1.00 38.02           C  
ATOM   2168  N   ALA A 280      40.645  22.682  19.489  1.00 18.47           N  
ATOM   2169  CA  ALA A 280      39.766  23.509  20.286  1.00 16.58           C  
ATOM   2170  C   ALA A 280      38.316  22.980  20.312  1.00 10.53           C  
ATOM   2171  O   ALA A 280      37.424  23.685  20.772  1.00 15.25           O  
ATOM   2172  CB  ALA A 280      39.764  24.951  19.774  1.00 26.99           C  
ATOM   2173  N   HIS A 281      38.107  21.771  19.827  1.00 12.83           N  
ATOM   2174  CA  HIS A 281      36.759  21.207  19.740  1.00 11.14           C  
ATOM   2175  C   HIS A 281      36.101  21.174  21.111  1.00  9.06           C  
ATOM   2176  O   HIS A 281      36.756  21.113  22.162  1.00  9.86           O  
ATOM   2177  CB  HIS A 281      36.829  19.806  19.134  1.00  9.63           C  
ATOM   2178  CG  HIS A 281      37.544  18.811  19.989  1.00 11.16           C  
ATOM   2179  ND1 HIS A 281      36.964  18.206  21.085  1.00 10.20           N  
ATOM   2180  CD2 HIS A 281      38.819  18.348  19.930  1.00  9.68           C  
ATOM   2181  CE1 HIS A 281      37.836  17.376  21.641  1.00 15.86           C  
ATOM   2182  NE2 HIS A 281      38.970  17.438  20.955  1.00  8.63           N  
ATOM   2183  N   SER A 282      34.759  21.156  21.102  1.00 10.05           N  
ATOM   2184  CA  SER A 282      34.023  21.112  22.337  1.00  6.55           C  
ATOM   2185  C   SER A 282      34.256  19.777  23.037  1.00  4.35           C  
ATOM   2186  O   SER A 282      34.580  18.764  22.408  1.00  6.55           O  
ATOM   2187  CB  SER A 282      32.504  21.319  22.082  1.00  6.19           C  
ATOM   2188  OG  SER A 282      32.069  20.418  21.102  1.00  7.43           O  
ATOM   2189  N   GLN A 283      34.061  19.789  24.333  1.00  8.81           N  
ATOM   2190  CA  GLN A 283      34.285  18.653  25.205  1.00  4.86           C  
ATOM   2191  C   GLN A 283      32.961  18.211  25.814  1.00  6.44           C  
ATOM   2192  O   GLN A 283      31.977  18.967  25.798  1.00  8.60           O  
ATOM   2193  CB  GLN A 283      35.275  19.015  26.323  1.00 12.05           C  
ATOM   2194  CG  GLN A 283      36.691  19.299  25.809  1.00 11.43           C  
ATOM   2195  CD  GLN A 283      37.416  18.033  25.378  1.00 14.94           C  
ATOM   2196  OE1 GLN A 283      37.024  16.937  25.730  1.00 16.80           O  
ATOM   2197  NE2 GLN A 283      38.503  18.191  24.610  1.00 14.03           N  
ATOM   2198  N   PRO A 284      32.901  17.007  26.387  1.00  7.11           N  
ATOM   2199  CA  PRO A 284      31.688  16.589  27.065  1.00  6.31           C  
ATOM   2200  C   PRO A 284      31.399  17.496  28.254  1.00  9.66           C  
ATOM   2201  O   PRO A 284      32.331  18.066  28.854  1.00  9.22           O  
ATOM   2202  CB  PRO A 284      31.995  15.152  27.507  1.00 11.98           C  
ATOM   2203  CG  PRO A 284      33.112  14.695  26.592  1.00  8.29           C  
ATOM   2204  CD  PRO A 284      33.926  15.947  26.376  1.00  9.48           C  
ATOM   2205  N   PRO A 285      30.125  17.640  28.630  1.00  6.95           N  
ATOM   2206  CA  PRO A 285      28.962  16.925  28.078  1.00  6.96           C  
ATOM   2207  C   PRO A 285      28.379  17.544  26.807  1.00  7.29           C  
ATOM   2208  O   PRO A 285      27.638  16.837  26.101  1.00  8.62           O  
ATOM   2209  CB  PRO A 285      27.937  17.010  29.225  1.00 10.39           C  
ATOM   2210  CG  PRO A 285      28.229  18.365  29.830  1.00  8.72           C  
ATOM   2211  CD  PRO A 285      29.740  18.528  29.744  1.00 10.79           C  
ATOM   2212  N   VAL A 286      28.697  18.815  26.515  1.00  6.68           N  
ATOM   2213  CA  VAL A 286      27.971  19.546  25.483  1.00  5.86           C  
ATOM   2214  C   VAL A 286      28.355  19.149  24.069  1.00  6.16           C  
ATOM   2215  O   VAL A 286      27.596  19.427  23.128  1.00  6.19           O  
ATOM   2216  CB  VAL A 286      28.162  21.078  25.615  1.00  6.43           C  
ATOM   2217  CG1 VAL A 286      27.735  21.535  26.976  1.00  8.74           C  
ATOM   2218  CG2 VAL A 286      29.590  21.481  25.308  1.00  9.64           C  
ATOM   2219  N   SER A 287      29.506  18.509  23.877  1.00  7.14           N  
ATOM   2220  CA  SER A 287      29.987  18.161  22.553  1.00  7.75           C  
ATOM   2221  C   SER A 287      29.126  17.065  21.922  1.00  4.93           C  
ATOM   2222  O   SER A 287      28.331  16.387  22.576  1.00  5.25           O  
ATOM   2223  CB  SER A 287      31.426  17.667  22.637  1.00  5.74           C  
ATOM   2224  OG  SER A 287      31.412  16.460  23.341  1.00  4.20           O  
ATOM   2225  N   LEU A 288      29.339  16.846  20.623  1.00  6.45           N  
ATOM   2226  CA ALEU A 288      28.602  15.774  19.960  0.55  6.78           C  
ATOM   2227  CA BLEU A 288      28.626  15.767  19.938  0.45  6.76           C  
ATOM   2228  C   LEU A 288      29.014  14.409  20.506  1.00  6.81           C  
ATOM   2229  O   LEU A 288      28.184  13.509  20.652  1.00  5.65           O  
ATOM   2230  CB ALEU A 288      28.791  15.874  18.453  0.55  8.57           C  
ATOM   2231  CB BLEU A 288      28.902  15.809  18.440  0.45  8.82           C  
ATOM   2232  CG ALEU A 288      27.847  15.083  17.561  0.55  3.20           C  
ATOM   2233  CG BLEU A 288      27.836  16.442  17.560  0.45  5.71           C  
ATOM   2234  CD1ALEU A 288      26.382  15.193  18.007  0.55  6.69           C  
ATOM   2235  CD1BLEU A 288      28.268  16.408  16.108  0.45  8.40           C  
ATOM   2236  CD2ALEU A 288      27.998  15.544  16.123  0.55  6.06           C  
ATOM   2237  CD2BLEU A 288      26.481  15.757  17.729  0.45  7.29           C  
ATOM   2238  N   ARG A 289      30.293  14.234  20.864  1.00  6.08           N  
ATOM   2239  CA  ARG A 289      30.675  13.006  21.562  1.00  5.42           C  
ATOM   2240  C   ARG A 289      29.974  12.929  22.911  1.00  4.46           C  
ATOM   2241  O   ARG A 289      29.538  11.855  23.329  1.00  4.78           O  
ATOM   2242  CB  ARG A 289      32.190  12.954  21.735  1.00  5.31           C  
ATOM   2243  CG  ARG A 289      32.686  11.838  22.638  1.00  6.18           C  
ATOM   2244  CD  ARG A 289      34.242  11.751  22.716  1.00  6.77           C  
ATOM   2245  NE  ARG A 289      34.610  10.762  23.733  1.00  7.24           N  
ATOM   2246  CZ  ARG A 289      35.089  11.042  24.935  1.00  5.67           C  
ATOM   2247  NH1 ARG A 289      35.342  12.307  25.288  1.00  9.02           N  
ATOM   2248  NH2 ARG A 289      35.316  10.076  25.797  1.00  9.17           N  
ATOM   2249  N   GLY A 290      29.824  14.076  23.581  1.00  5.09           N  
ATOM   2250  CA  GLY A 290      29.087  14.112  24.841  1.00  3.65           C  
ATOM   2251  C   GLY A 290      27.675  13.558  24.694  1.00  3.74           C  
ATOM   2252  O   GLY A 290      27.152  12.937  25.619  1.00  4.80           O  
ATOM   2253  N   GLN A 291      27.062  13.760  23.538  1.00  7.91           N  
ATOM   2254  CA  GLN A 291      25.691  13.276  23.335  1.00  4.87           C  
ATOM   2255  C   GLN A 291      25.655  11.758  23.269  1.00  4.50           C  
ATOM   2256  O   GLN A 291      24.767  11.121  23.855  1.00  4.83           O  
ATOM   2257  CB  GLN A 291      25.114  13.914  22.085  1.00  3.42           C  
ATOM   2258  CG  GLN A 291      25.126  15.431  22.092  1.00  4.82           C  
ATOM   2259  CD  GLN A 291      24.676  16.007  23.398  1.00  4.26           C  
ATOM   2260  OE1 GLN A 291      23.510  15.885  23.804  1.00  3.68           O  
ATOM   2261  NE2 GLN A 291      25.622  16.608  24.124  1.00  5.07           N  
ATOM   2262  N   LEU A 292      26.635  11.146  22.590  1.00  4.05           N  
ATOM   2263  CA  LEU A 292      26.740   9.700  22.629  1.00  5.63           C  
ATOM   2264  C   LEU A 292      27.041   9.213  24.044  1.00  3.20           C  
ATOM   2265  O   LEU A 292      26.661   8.102  24.417  1.00  3.55           O  
ATOM   2266  CB  LEU A 292      27.821   9.221  21.665  1.00  5.94           C  
ATOM   2267  CG  LEU A 292      27.560   9.531  20.196  1.00  5.46           C  
ATOM   2268  CD1 LEU A 292      28.722   9.029  19.349  1.00  6.21           C  
ATOM   2269  CD2 LEU A 292      26.252   8.932  19.759  1.00  5.88           C  
ATOM   2270  N   LEU A 293      27.733  10.028  24.844  1.00  5.23           N  
ATOM   2271  CA  LEU A 293      27.994   9.643  26.224  1.00  3.57           C  
ATOM   2272  C   LEU A 293      26.770   9.805  27.122  1.00  3.26           C  
ATOM   2273  O   LEU A 293      26.607   9.014  28.051  1.00  4.93           O  
ATOM   2274  CB  LEU A 293      29.198  10.416  26.764  1.00  4.16           C  
ATOM   2275  CG  LEU A 293      30.525  10.070  26.083  1.00  5.35           C  
ATOM   2276  CD1 LEU A 293      31.638  10.901  26.737  1.00  5.73           C  
ATOM   2277  CD2 LEU A 293      30.854   8.595  26.165  1.00  3.92           C  
ATOM   2278  N   TRP A 294      25.889  10.786  26.873  1.00  5.70           N  
ATOM   2279  CA  TRP A 294      24.615  10.791  27.576  1.00  6.43           C  
ATOM   2280  C   TRP A 294      23.898   9.469  27.354  1.00  5.91           C  
ATOM   2281  O   TRP A 294      23.355   8.861  28.289  1.00  4.46           O  
ATOM   2282  CB  TRP A 294      23.715  11.945  27.099  1.00  4.63           C  
ATOM   2283  CG  TRP A 294      24.061  13.298  27.666  1.00  3.10           C  
ATOM   2284  CD1 TRP A 294      24.485  14.389  26.970  1.00 10.54           C  
ATOM   2285  CD2 TRP A 294      23.910  13.717  29.026  1.00  3.78           C  
ATOM   2286  NE1 TRP A 294      24.655  15.446  27.820  1.00  8.75           N  
ATOM   2287  CE2 TRP A 294      24.310  15.063  29.088  1.00  5.88           C  
ATOM   2288  CE3 TRP A 294      23.512  13.071  30.198  1.00  6.63           C  
ATOM   2289  CZ2 TRP A 294      24.314  15.789  30.287  1.00  9.40           C  
ATOM   2290  CZ3 TRP A 294      23.515  13.786  31.393  1.00 14.41           C  
ATOM   2291  CH2 TRP A 294      23.913  15.131  31.426  1.00 11.54           C  
ATOM   2292  N   ARG A 295      23.858   9.020  26.098  1.00  2.41           N  
ATOM   2293  CA  ARG A 295      23.221   7.758  25.751  1.00  3.67           C  
ATOM   2294  C   ARG A 295      23.895   6.598  26.477  1.00  3.98           C  
ATOM   2295  O   ARG A 295      23.221   5.755  27.072  1.00  2.75           O  
ATOM   2296  CB  ARG A 295      23.278   7.577  24.239  1.00  4.56           C  
ATOM   2297  CG  ARG A 295      22.863   6.207  23.709  1.00  4.54           C  
ATOM   2298  CD  ARG A 295      23.002   6.218  22.218  1.00  3.95           C  
ATOM   2299  NE  ARG A 295      22.459   5.062  21.534  1.00  3.40           N  
ATOM   2300  CZ  ARG A 295      23.160   3.983  21.187  1.00  4.05           C  
ATOM   2301  NH1 ARG A 295      24.445   3.872  21.505  1.00  5.09           N  
ATOM   2302  NH2 ARG A 295      22.553   3.003  20.540  1.00  5.35           N  
ATOM   2303  N   GLU A 296      25.230   6.560  26.455  1.00  3.61           N  
ATOM   2304  CA  GLU A 296      25.968   5.480  27.104  1.00  4.08           C  
ATOM   2305  C   GLU A 296      25.756   5.504  28.613  1.00  5.27           C  
ATOM   2306  O   GLU A 296      25.562   4.457  29.231  1.00  4.61           O  
ATOM   2307  CB  GLU A 296      27.452   5.593  26.757  1.00  5.09           C  
ATOM   2308  CG  GLU A 296      28.244   4.322  27.046  1.00  5.86           C  
ATOM   2309  CD  GLU A 296      28.152   3.295  25.939  1.00  4.79           C  
ATOM   2310  OE1 GLU A 296      28.696   2.200  26.112  1.00  5.37           O  
ATOM   2311  OE2 GLU A 296      27.556   3.583  24.884  1.00  5.38           O  
ATOM   2312  N   PHE A 297      25.788   6.687  29.217  1.00  4.38           N  
ATOM   2313  CA  PHE A 297      25.530   6.866  30.644  1.00  2.41           C  
ATOM   2314  C   PHE A 297      24.188   6.279  31.045  1.00  5.37           C  
ATOM   2315  O   PHE A 297      24.095   5.438  31.957  1.00  4.03           O  
ATOM   2316  CB  PHE A 297      25.607   8.387  30.958  1.00  5.83           C  
ATOM   2317  CG  PHE A 297      25.197   8.755  32.380  1.00  2.37           C  
ATOM   2318  CD1 PHE A 297      25.682   8.075  33.458  1.00  5.71           C  
ATOM   2319  CD2 PHE A 297      24.385   9.858  32.594  1.00  8.52           C  
ATOM   2320  CE1 PHE A 297      25.289   8.450  34.766  1.00  7.22           C  
ATOM   2321  CE2 PHE A 297      24.014  10.229  33.874  1.00 10.73           C  
ATOM   2322  CZ  PHE A 297      24.477   9.523  34.948  1.00  9.17           C  
ATOM   2323  N   PHE A 298      23.131   6.672  30.355  1.00  5.04           N  
ATOM   2324  CA  PHE A 298      21.793   6.183  30.703  1.00  4.94           C  
ATOM   2325  C   PHE A 298      21.612   4.700  30.396  1.00  5.35           C  
ATOM   2326  O   PHE A 298      20.926   4.004  31.155  1.00  4.45           O  
ATOM   2327  CB  PHE A 298      20.752   7.045  29.988  1.00  5.14           C  
ATOM   2328  CG  PHE A 298      20.680   8.473  30.474  1.00  4.90           C  
ATOM   2329  CD1 PHE A 298      20.909   8.787  31.812  1.00  7.90           C  
ATOM   2330  CD2 PHE A 298      20.360   9.488  29.608  1.00  5.45           C  
ATOM   2331  CE1 PHE A 298      20.812  10.111  32.254  1.00  5.91           C  
ATOM   2332  CE2 PHE A 298      20.304  10.818  30.057  1.00  5.70           C  
ATOM   2333  CZ  PHE A 298      20.515  11.102  31.363  1.00  6.84           C  
ATOM   2334  N   TYR A 299      22.245   4.177  29.336  1.00  3.96           N  
ATOM   2335  CA  TYR A 299      22.240   2.730  29.117  1.00  4.76           C  
ATOM   2336  C   TYR A 299      22.930   2.000  30.261  1.00  5.66           C  
ATOM   2337  O   TYR A 299      22.503   0.917  30.677  1.00  6.10           O  
ATOM   2338  CB  TYR A 299      22.915   2.383  27.787  1.00  6.04           C  
ATOM   2339  CG  TYR A 299      21.942   2.155  26.645  1.00  5.84           C  
ATOM   2340  CD1 TYR A 299      21.422   3.238  25.934  1.00  4.06           C  
ATOM   2341  CD2 TYR A 299      21.532   0.886  26.303  1.00  5.95           C  
ATOM   2342  CE1 TYR A 299      20.526   3.041  24.910  1.00  3.93           C  
ATOM   2343  CE2 TYR A 299      20.620   0.673  25.271  1.00  5.26           C  
ATOM   2344  CZ  TYR A 299      20.127   1.758  24.578  1.00  2.90           C  
ATOM   2345  OH  TYR A 299      19.237   1.563  23.552  1.00  5.37           O  
ATOM   2346  N   THR A 300      24.014   2.572  30.779  1.00  4.60           N  
ATOM   2347  CA  THR A 300      24.764   1.855  31.814  1.00  5.97           C  
ATOM   2348  C   THR A 300      24.011   1.852  33.137  1.00  9.83           C  
ATOM   2349  O   THR A 300      23.859   0.801  33.772  1.00  7.74           O  
ATOM   2350  CB  THR A 300      26.147   2.469  31.953  1.00  5.20           C  
ATOM   2351  OG1 THR A 300      26.841   2.370  30.693  1.00  4.11           O  
ATOM   2352  CG2 THR A 300      26.952   1.771  33.024  1.00  6.56           C  
ATOM   2353  N   VAL A 301      23.527   3.018  33.586  1.00  6.68           N  
ATOM   2354  CA AVAL A 301      22.741   3.063  34.821  0.54  9.46           C  
ATOM   2355  CA BVAL A 301      22.768   3.020  34.833  0.46  9.45           C  
ATOM   2356  C   VAL A 301      21.435   2.298  34.653  1.00  7.37           C  
ATOM   2357  O   VAL A 301      21.022   1.506  35.521  1.00  8.78           O  
ATOM   2358  CB AVAL A 301      22.469   4.523  35.232  0.54  9.10           C  
ATOM   2359  CB BVAL A 301      22.580   4.457  35.352  0.46  9.04           C  
ATOM   2360  CG1AVAL A 301      21.539   4.553  36.450  0.54 11.00           C  
ATOM   2361  CG1BVAL A 301      21.783   5.283  34.374  0.46  6.74           C  
ATOM   2362  CG2AVAL A 301      23.757   5.256  35.503  0.54 10.04           C  
ATOM   2363  CG2BVAL A 301      21.900   4.422  36.725  0.46 10.49           C  
ATOM   2364  N   GLY A 302      20.743   2.528  33.532  1.00  6.41           N  
ATOM   2365  CA  GLY A 302      19.447   1.894  33.342  1.00  8.16           C  
ATOM   2366  C   GLY A 302      19.518   0.376  33.385  1.00  6.04           C  
ATOM   2367  O   GLY A 302      18.691  -0.278  34.025  1.00  9.28           O  
ATOM   2368  N   SER A 303      20.536  -0.207  32.740  1.00  7.21           N  
ATOM   2369  CA  SER A 303      20.626  -1.649  32.610  1.00  8.36           C  
ATOM   2370  C   SER A 303      20.947  -2.324  33.936  1.00  9.40           C  
ATOM   2371  O   SER A 303      20.714  -3.534  34.066  1.00 12.06           O  
ATOM   2372  CB  SER A 303      21.694  -2.016  31.573  1.00  8.13           C  
ATOM   2373  OG  SER A 303      22.984  -1.611  31.992  1.00 14.07           O  
ATOM   2374  N   THR A 304      21.461  -1.581  34.917  1.00 11.54           N  
ATOM   2375  CA  THR A 304      21.824  -2.162  36.203  1.00 10.90           C  
ATOM   2376  C   THR A 304      20.934  -1.673  37.344  1.00 12.02           C  
ATOM   2377  O   THR A 304      21.267  -1.886  38.505  1.00 15.15           O  
ATOM   2378  CB  THR A 304      23.300  -1.892  36.498  1.00 12.94           C  
ATOM   2379  OG1 THR A 304      23.564  -0.490  36.485  1.00 16.19           O  
ATOM   2380  CG2 THR A 304      24.197  -2.583  35.470  1.00 18.33           C  
ATOM   2381  N   THR A 305      19.793  -1.059  37.035  1.00 11.04           N  
ATOM   2382  CA  THR A 305      18.882  -0.524  38.032  1.00 10.12           C  
ATOM   2383  C   THR A 305      17.524  -1.204  37.916  1.00 10.67           C  
ATOM   2384  O   THR A 305      16.888  -1.144  36.848  1.00 10.03           O  
ATOM   2385  CB  THR A 305      18.711   1.001  37.857  1.00  6.33           C  
ATOM   2386  OG1 THR A 305      19.978   1.656  37.997  1.00  9.35           O  
ATOM   2387  CG2 THR A 305      17.730   1.548  38.889  1.00 13.63           C  
ATOM   2388  N   PRO A 306      17.026  -1.878  38.953  1.00 11.99           N  
ATOM   2389  CA  PRO A 306      15.705  -2.495  38.828  1.00 16.34           C  
ATOM   2390  C   PRO A 306      14.602  -1.456  38.666  1.00  6.84           C  
ATOM   2391  O   PRO A 306      14.651  -0.364  39.232  1.00 11.98           O  
ATOM   2392  CB  PRO A 306      15.549  -3.284  40.137  1.00 21.71           C  
ATOM   2393  CG  PRO A 306      16.549  -2.714  41.070  1.00 21.17           C  
ATOM   2394  CD  PRO A 306      17.669  -2.173  40.247  1.00 16.63           C  
ATOM   2395  N   ASN A 307      13.590  -1.830  37.880  1.00 13.78           N  
ATOM   2396  CA  ASN A 307      12.404  -1.000  37.651  1.00 14.38           C  
ATOM   2397  C   ASN A 307      12.774   0.406  37.179  1.00  9.46           C  
ATOM   2398  O   ASN A 307      12.129   1.394  37.532  1.00 11.59           O  
ATOM   2399  CB  ASN A 307      11.546  -0.915  38.911  1.00 15.35           C  
ATOM   2400  CG  ASN A 307      11.188  -2.287  39.447  1.00 20.68           C  
ATOM   2401  OD1 ASN A 307      11.459  -2.610  40.604  1.00 24.79           O  
ATOM   2402  ND2 ASN A 307      10.598  -3.097  38.596  1.00 17.53           N  
ATOM   2403  N   PHE A 308      13.816   0.483  36.345  1.00 11.08           N  
ATOM   2404  CA  PHE A 308      14.362   1.788  35.970  1.00  8.62           C  
ATOM   2405  C   PHE A 308      13.337   2.650  35.251  1.00  8.24           C  
ATOM   2406  O   PHE A 308      13.390   3.884  35.344  1.00  9.92           O  
ATOM   2407  CB  PHE A 308      15.589   1.598  35.081  1.00  9.22           C  
ATOM   2408  CG  PHE A 308      16.284   2.883  34.709  1.00  9.03           C  
ATOM   2409  CD1 PHE A 308      17.073   3.548  35.633  1.00 11.20           C  
ATOM   2410  CD2 PHE A 308      16.166   3.408  33.436  1.00  6.05           C  
ATOM   2411  CE1 PHE A 308      17.737   4.710  35.284  1.00 11.36           C  
ATOM   2412  CE2 PHE A 308      16.827   4.577  33.081  1.00  6.54           C  
ATOM   2413  CZ  PHE A 308      17.607   5.226  34.009  1.00  9.28           C  
ATOM   2414  N   HIS A 309      12.395   2.039  34.532  1.00  9.26           N  
ATOM   2415  CA  HIS A 309      11.391   2.792  33.791  1.00 11.69           C  
ATOM   2416  C   HIS A 309      10.131   3.061  34.598  1.00 15.97           C  
ATOM   2417  O   HIS A 309       9.113   3.489  34.028  1.00 13.19           O  
ATOM   2418  CB  HIS A 309      11.033   2.060  32.499  1.00 16.81           C  
ATOM   2419  CG  HIS A 309      10.269   0.802  32.723  1.00 21.25           C  
ATOM   2420  ND1 HIS A 309      10.817  -0.294  33.340  1.00 17.33           N  
ATOM   2421  CD2 HIS A 309       8.987   0.473  32.430  1.00 20.02           C  
ATOM   2422  CE1 HIS A 309       9.916  -1.260  33.402  1.00 20.14           C  
ATOM   2423  NE2 HIS A 309       8.797  -0.817  32.860  1.00 24.89           N  
ATOM   2424  N   ARG A 310      10.175   2.840  35.907  1.00 12.38           N  
ATOM   2425  CA  ARG A 310       9.060   3.107  36.787  1.00 10.07           C  
ATOM   2426  C   ARG A 310       9.521   4.003  37.935  1.00  7.94           C  
ATOM   2427  O   ARG A 310      10.717   4.209  38.152  1.00 10.26           O  
ATOM   2428  CB  ARG A 310       8.473   1.806  37.354  1.00 14.93           C  
ATOM   2429  CG  ARG A 310       8.145   0.759  36.297  1.00 17.13           C  
ATOM   2430  CD  ARG A 310       7.407  -0.423  36.895  1.00 21.63           C  
ATOM   2431  NE  ARG A 310       7.141  -1.469  35.902  1.00 28.60           N  
ATOM   2432  CZ  ARG A 310       6.173  -1.411  34.989  1.00 35.10           C  
ATOM   2433  NH1 ARG A 310       6.000  -2.415  34.133  1.00 28.27           N  
ATOM   2434  NH2 ARG A 310       5.378  -0.353  34.922  1.00 23.73           N  
ATOM   2435  N   MET A 311       8.555   4.519  38.685  1.00  8.76           N  
ATOM   2436  CA  MET A 311       8.855   5.266  39.900  1.00 13.76           C  
ATOM   2437  C   MET A 311       8.951   4.317  41.097  1.00 11.53           C  
ATOM   2438  O   MET A 311      10.016   4.173  41.706  1.00 12.45           O  
ATOM   2439  CB  MET A 311       7.804   6.350  40.147  1.00 10.77           C  
ATOM   2440  CG  MET A 311       8.098   7.212  41.346  1.00  9.87           C  
ATOM   2441  SD  MET A 311       6.814   8.415  41.746  1.00 11.27           S  
ATOM   2442  CE  MET A 311       5.620   7.336  42.561  1.00 18.49           C  
ATOM   2443  N   ALA A 312       7.852   3.634  41.411  1.00 13.37           N  
ATOM   2444  CA  ALA A 312       7.858   2.715  42.547  1.00 20.14           C  
ATOM   2445  C   ALA A 312       8.825   1.568  42.303  1.00 15.00           C  
ATOM   2446  O   ALA A 312       8.855   0.972  41.219  1.00 16.00           O  
ATOM   2447  CB  ALA A 312       6.453   2.170  42.789  1.00 21.81           C  
ATOM   2448  N   GLY A 313       9.622   1.247  43.329  1.00 13.24           N  
ATOM   2449  CA  GLY A 313      10.553   0.140  43.239  1.00 16.15           C  
ATOM   2450  C   GLY A 313      11.825   0.463  42.489  1.00 15.96           C  
ATOM   2451  O   GLY A 313      12.640  -0.432  42.257  1.00 15.26           O  
ATOM   2452  N   ASN A 314      11.999   1.723  42.087  1.00 13.03           N  
ATOM   2453  CA  ASN A 314      13.180   2.159  41.362  1.00 13.59           C  
ATOM   2454  C   ASN A 314      14.114   2.860  42.335  1.00  9.68           C  
ATOM   2455  O   ASN A 314      13.794   3.968  42.795  1.00 12.30           O  
ATOM   2456  CB  ASN A 314      12.775   3.110  40.235  1.00 12.21           C  
ATOM   2457  CG  ASN A 314      13.953   3.599  39.438  1.00  9.14           C  
ATOM   2458  OD1 ASN A 314      15.113   3.424  39.826  1.00  9.19           O  
ATOM   2459  ND2 ASN A 314      13.665   4.247  38.314  1.00  8.59           N  
ATOM   2460  N   PRO A 315      15.276   2.273  42.676  1.00  9.68           N  
ATOM   2461  CA  PRO A 315      16.096   2.868  43.742  1.00 12.83           C  
ATOM   2462  C   PRO A 315      16.743   4.202  43.389  1.00 15.14           C  
ATOM   2463  O   PRO A 315      17.191   4.896  44.309  1.00 17.55           O  
ATOM   2464  CB  PRO A 315      17.161   1.787  44.014  1.00 19.04           C  
ATOM   2465  CG  PRO A 315      17.182   0.945  42.789  1.00 18.51           C  
ATOM   2466  CD  PRO A 315      15.806   0.979  42.216  1.00 13.64           C  
ATOM   2467  N   VAL A 316      16.825   4.594  42.107  1.00 11.13           N  
ATOM   2468  CA  VAL A 316      17.387   5.894  41.782  1.00 11.75           C  
ATOM   2469  C   VAL A 316      16.324   6.985  41.713  1.00 10.47           C  
ATOM   2470  O   VAL A 316      16.664   8.163  41.586  1.00 13.78           O  
ATOM   2471  CB  VAL A 316      18.179   5.909  40.452  1.00 14.15           C  
ATOM   2472  CG1 VAL A 316      19.231   4.791  40.432  1.00 17.79           C  
ATOM   2473  CG2 VAL A 316      17.255   5.807  39.273  1.00 19.38           C  
ATOM   2474  N   CYS A 317      15.048   6.624  41.803  1.00 12.85           N  
ATOM   2475  CA  CYS A 317      13.957   7.537  41.520  1.00  9.39           C  
ATOM   2476  C   CYS A 317      13.319   8.026  42.814  1.00 15.02           C  
ATOM   2477  O   CYS A 317      12.965   7.215  43.682  1.00 11.78           O  
ATOM   2478  CB  CYS A 317      12.888   6.855  40.645  1.00  8.49           C  
ATOM   2479  SG  CYS A 317      11.657   8.004  40.055  1.00 10.10           S  
ATOM   2480  N   LYS A 318      13.154   9.341  42.922  1.00 10.55           N  
ATOM   2481  CA  LYS A 318      12.424   9.929  44.036  1.00 11.61           C  
ATOM   2482  C   LYS A 318      10.952   9.583  43.921  1.00 10.65           C  
ATOM   2483  O   LYS A 318      10.370   9.621  42.840  1.00 10.56           O  
ATOM   2484  CB  LYS A 318      12.591  11.440  44.069  1.00 14.78           C  
ATOM   2485  CG  LYS A 318      14.031  11.887  44.292  1.00 45.32           C  
ATOM   2486  CD  LYS A 318      14.096  13.326  44.782  1.00 34.12           C  
ATOM   2487  CE  LYS A 318      13.779  13.420  46.269  1.00 37.88           C  
ATOM   2488  NZ  LYS A 318      14.866  12.835  47.106  1.00 45.34           N  
ATOM   2489  N   GLN A 319      10.348   9.231  45.056  1.00 13.17           N  
ATOM   2490  CA  GLN A 319       8.917   8.947  45.103  1.00 17.95           C  
ATOM   2491  C   GLN A 319       8.201  10.275  45.306  1.00 16.73           C  
ATOM   2492  O   GLN A 319       8.354  10.914  46.349  1.00 16.19           O  
ATOM   2493  CB  GLN A 319       8.603   7.957  46.217  1.00 14.11           C  
ATOM   2494  CG  GLN A 319       9.434   6.680  46.136  1.00 17.94           C  
ATOM   2495  CD  GLN A 319       9.264   5.959  44.817  1.00 16.73           C  
ATOM   2496  OE1 GLN A 319       8.169   5.505  44.474  1.00 17.20           O  
ATOM   2497  NE2 GLN A 319      10.338   5.864  44.058  1.00 16.08           N  
ATOM   2498  N   ILE A 320       7.456  10.711  44.296  1.00 12.41           N  
ATOM   2499  CA  ILE A 320       6.820  12.020  44.295  1.00 11.08           C  
ATOM   2500  C   ILE A 320       5.315  11.839  44.140  1.00 14.88           C  
ATOM   2501  O   ILE A 320       4.844  10.902  43.474  1.00 11.91           O  
ATOM   2502  CB  ILE A 320       7.409  12.922  43.185  1.00 11.72           C  
ATOM   2503  CG1 ILE A 320       8.891  13.229  43.502  1.00 15.22           C  
ATOM   2504  CG2 ILE A 320       6.609  14.214  43.028  1.00 11.46           C  
ATOM   2505  CD1 ILE A 320       9.605  14.014  42.414  1.00 16.89           C  
ATOM   2506  N   ASP A 321       4.566  12.735  44.777  1.00 16.91           N  
ATOM   2507  CA  ASP A 321       3.111  12.604  44.913  1.00 16.18           C  
ATOM   2508  C   ASP A 321       2.364  13.180  43.717  1.00 11.52           C  
ATOM   2509  O   ASP A 321       1.477  14.018  43.844  1.00 13.13           O  
ATOM   2510  CB  ASP A 321       2.654  13.276  46.206  1.00 15.40           C  
ATOM   2511  CG  ASP A 321       2.950  14.760  46.231  1.00 18.52           C  
ATOM   2512  OD1 ASP A 321       4.048  15.177  45.804  1.00 17.78           O  
ATOM   2513  OD2 ASP A 321       2.074  15.536  46.679  1.00 18.39           O  
ATOM   2514  N   TRP A 322       2.718  12.719  42.515  1.00 12.49           N  
ATOM   2515  CA  TRP A 322       2.103  13.231  41.312  1.00 10.50           C  
ATOM   2516  C   TRP A 322       0.584  13.109  41.395  1.00 13.06           C  
ATOM   2517  O   TRP A 322       0.034  12.145  41.967  1.00 11.42           O  
ATOM   2518  CB  TRP A 322       2.608  12.466  40.090  1.00 11.72           C  
ATOM   2519  CG  TRP A 322       4.091  12.453  39.960  1.00  8.79           C  
ATOM   2520  CD1 TRP A 322       4.923  11.377  40.124  1.00 14.18           C  
ATOM   2521  CD2 TRP A 322       4.931  13.570  39.649  1.00  9.42           C  
ATOM   2522  NE1 TRP A 322       6.238  11.762  39.917  1.00  9.15           N  
ATOM   2523  CE2 TRP A 322       6.260  13.103  39.640  1.00  8.53           C  
ATOM   2524  CE3 TRP A 322       4.683  14.918  39.379  1.00  8.32           C  
ATOM   2525  CZ2 TRP A 322       7.341  13.946  39.371  1.00  6.51           C  
ATOM   2526  CZ3 TRP A 322       5.767  15.761  39.103  1.00 11.43           C  
ATOM   2527  CH2 TRP A 322       7.063  15.264  39.099  1.00  8.02           C  
ATOM   2528  N   ASP A 323      -0.094  14.085  40.803  1.00 12.00           N  
ATOM   2529  CA  ASP A 323      -1.555  14.080  40.752  1.00 11.26           C  
ATOM   2530  C   ASP A 323      -2.044  13.074  39.719  1.00 17.20           C  
ATOM   2531  O   ASP A 323      -1.455  12.919  38.648  1.00 14.86           O  
ATOM   2532  CB  ASP A 323      -2.089  15.468  40.386  1.00 12.76           C  
ATOM   2533  CG  ASP A 323      -2.015  16.452  41.531  1.00 13.58           C  
ATOM   2534  OD1 ASP A 323      -1.946  16.012  42.696  1.00 13.74           O  
ATOM   2535  OD2 ASP A 323      -2.045  17.681  41.267  1.00 14.38           O  
ATOM   2536  N   ASP A 324      -3.154  12.417  40.040  1.00 17.24           N  
ATOM   2537  CA  ASP A 324      -3.944  11.690  39.054  1.00 21.73           C  
ATOM   2538  C   ASP A 324      -4.879  12.719  38.435  1.00 20.41           C  
ATOM   2539  O   ASP A 324      -5.958  13.001  38.957  1.00 19.43           O  
ATOM   2540  CB  ASP A 324      -4.705  10.545  39.708  1.00 24.54           C  
ATOM   2541  CG  ASP A 324      -5.663   9.866  38.756  1.00 30.18           C  
ATOM   2542  OD1 ASP A 324      -5.515  10.033  37.535  1.00 27.76           O  
ATOM   2543  OD2 ASP A 324      -6.574   9.168  39.239  1.00 47.64           O  
ATOM   2544  N   ASN A 325      -4.444  13.321  37.326  1.00 15.20           N  
ATOM   2545  CA  ASN A 325      -5.174  14.401  36.676  1.00  9.94           C  
ATOM   2546  C   ASN A 325      -5.341  14.052  35.208  1.00 13.78           C  
ATOM   2547  O   ASN A 325      -4.642  14.596  34.341  1.00  9.64           O  
ATOM   2548  CB  ASN A 325      -4.467  15.748  36.852  1.00 12.88           C  
ATOM   2549  CG  ASN A 325      -5.363  16.919  36.525  1.00 16.42           C  
ATOM   2550  OD1 ASN A 325      -6.228  16.834  35.662  1.00 14.60           O  
ATOM   2551  ND2 ASN A 325      -5.161  18.020  37.220  1.00 14.99           N  
ATOM   2552  N   PRO A 326      -6.274  13.156  34.888  1.00 16.01           N  
ATOM   2553  CA  PRO A 326      -6.402  12.725  33.488  1.00 11.66           C  
ATOM   2554  C   PRO A 326      -6.765  13.845  32.547  1.00 11.06           C  
ATOM   2555  O   PRO A 326      -6.370  13.810  31.378  1.00 11.54           O  
ATOM   2556  CB  PRO A 326      -7.491  11.633  33.541  1.00 14.48           C  
ATOM   2557  CG  PRO A 326      -8.241  11.905  34.813  1.00 16.46           C  
ATOM   2558  CD  PRO A 326      -7.255  12.510  35.779  1.00 19.63           C  
ATOM   2559  N   GLU A 327      -7.509  14.857  33.013  1.00  8.67           N  
ATOM   2560  CA  GLU A 327      -7.892  15.953  32.134  1.00 10.52           C  
ATOM   2561  C   GLU A 327      -6.663  16.755  31.697  1.00  7.70           C  
ATOM   2562  O   GLU A 327      -6.581  17.177  30.540  1.00 11.69           O  
ATOM   2563  CB  GLU A 327      -8.910  16.857  32.823  1.00 19.30           C  
ATOM   2564  CG  GLU A 327     -10.228  16.163  33.187  1.00 18.45           C  
ATOM   2565  CD  GLU A 327     -10.140  15.336  34.470  1.00 34.87           C  
ATOM   2566  OE1 GLU A 327      -9.089  15.377  35.163  1.00 23.92           O  
ATOM   2567  OE2 GLU A 327     -11.134  14.644  34.789  1.00 39.67           O  
ATOM   2568  N   PHE A 328      -5.729  16.983  32.621  1.00 10.14           N  
ATOM   2569  CA  PHE A 328      -4.509  17.707  32.263  1.00 11.61           C  
ATOM   2570  C   PHE A 328      -3.633  16.861  31.337  1.00  7.42           C  
ATOM   2571  O   PHE A 328      -3.072  17.377  30.345  1.00  7.07           O  
ATOM   2572  CB  PHE A 328      -3.727  18.076  33.530  1.00  9.24           C  
ATOM   2573  CG  PHE A 328      -4.131  19.385  34.169  1.00 10.87           C  
ATOM   2574  CD1 PHE A 328      -5.172  20.148  33.660  1.00 12.22           C  
ATOM   2575  CD2 PHE A 328      -3.444  19.849  35.287  1.00 12.34           C  
ATOM   2576  CE1 PHE A 328      -5.527  21.352  34.256  1.00 26.98           C  
ATOM   2577  CE2 PHE A 328      -3.785  21.053  35.875  1.00 17.87           C  
ATOM   2578  CZ  PHE A 328      -4.829  21.804  35.358  1.00 14.84           C  
ATOM   2579  N   LEU A 329      -3.490  15.570  31.647  1.00  9.54           N  
ATOM   2580  CA  LEU A 329      -2.736  14.674  30.782  1.00  9.88           C  
ATOM   2581  C   LEU A 329      -3.325  14.665  29.382  1.00  8.38           C  
ATOM   2582  O   LEU A 329      -2.605  14.716  28.386  1.00  9.20           O  
ATOM   2583  CB  LEU A 329      -2.735  13.256  31.382  1.00  9.12           C  
ATOM   2584  CG  LEU A 329      -2.120  12.145  30.524  1.00  9.73           C  
ATOM   2585  CD1 LEU A 329      -0.669  12.492  30.171  1.00 10.44           C  
ATOM   2586  CD2 LEU A 329      -2.202  10.803  31.228  1.00 13.12           C  
ATOM   2587  N   ALA A 330      -4.658  14.593  29.278  1.00 10.34           N  
ATOM   2588  CA  ALA A 330      -5.284  14.527  27.955  1.00  8.47           C  
ATOM   2589  C   ALA A 330      -5.044  15.805  27.162  1.00  8.49           C  
ATOM   2590  O   ALA A 330      -4.724  15.754  25.973  1.00  6.72           O  
ATOM   2591  CB  ALA A 330      -6.793  14.271  28.117  1.00 11.93           C  
ATOM   2592  N   ALA A 331      -5.182  16.967  27.798  1.00  4.76           N  
ATOM   2593  CA  ALA A 331      -4.991  18.222  27.090  1.00  4.36           C  
ATOM   2594  C   ALA A 331      -3.555  18.331  26.561  1.00  5.31           C  
ATOM   2595  O   ALA A 331      -3.324  18.818  25.453  1.00  8.44           O  
ATOM   2596  CB  ALA A 331      -5.314  19.402  28.012  1.00  9.36           C  
ATOM   2597  N   TRP A 332      -2.595  17.874  27.353  1.00  5.56           N  
ATOM   2598  CA  TRP A 332      -1.192  17.872  26.937  1.00  4.27           C  
ATOM   2599  C   TRP A 332      -0.968  16.909  25.782  1.00  3.55           C  
ATOM   2600  O   TRP A 332      -0.418  17.284  24.736  1.00  5.78           O  
ATOM   2601  CB  TRP A 332      -0.333  17.520  28.143  1.00  4.92           C  
ATOM   2602  CG  TRP A 332       1.142  17.420  27.904  1.00  4.70           C  
ATOM   2603  CD1 TRP A 332       2.035  18.446  27.921  1.00  8.15           C  
ATOM   2604  CD2 TRP A 332       1.892  16.218  27.665  1.00  4.51           C  
ATOM   2605  NE1 TRP A 332       3.303  17.967  27.668  1.00  6.17           N  
ATOM   2606  CE2 TRP A 332       3.250  16.601  27.528  1.00  4.07           C  
ATOM   2607  CE3 TRP A 332       1.554  14.865  27.569  1.00  6.97           C  
ATOM   2608  CZ2 TRP A 332       4.251  15.679  27.267  1.00  4.27           C  
ATOM   2609  CZ3 TRP A 332       2.561  13.943  27.299  1.00  4.52           C  
ATOM   2610  CH2 TRP A 332       3.893  14.352  27.175  1.00  5.97           C  
ATOM   2611  N   ARG A 333      -1.398  15.658  25.952  1.00  4.65           N  
ATOM   2612  CA  ARG A 333      -1.246  14.620  24.947  1.00  9.58           C  
ATOM   2613  C   ARG A 333      -1.891  15.022  23.631  1.00  7.11           C  
ATOM   2614  O   ARG A 333      -1.383  14.660  22.554  1.00  9.07           O  
ATOM   2615  CB  ARG A 333      -1.885  13.337  25.497  1.00 11.97           C  
ATOM   2616  CG  ARG A 333      -1.870  12.122  24.591  1.00 16.81           C  
ATOM   2617  CD  ARG A 333      -2.554  10.933  25.283  1.00 12.20           C  
ATOM   2618  NE  ARG A 333      -4.015  11.108  25.290  1.00 14.65           N  
ATOM   2619  CZ  ARG A 333      -4.800  11.097  26.370  1.00 15.61           C  
ATOM   2620  NH1 ARG A 333      -4.319  10.874  27.591  1.00 15.89           N  
ATOM   2621  NH2 ARG A 333      -6.109  11.295  26.213  1.00 19.09           N  
ATOM   2622  N   GLU A 334      -3.033  15.706  23.695  1.00  6.63           N  
ATOM   2623  CA  GLU A 334      -3.804  16.066  22.524  1.00  8.31           C  
ATOM   2624  C   GLU A 334      -3.468  17.444  21.978  1.00  5.62           C  
ATOM   2625  O   GLU A 334      -4.133  17.913  21.061  1.00  6.12           O  
ATOM   2626  CB  GLU A 334      -5.310  15.972  22.858  1.00  5.60           C  
ATOM   2627  CG  GLU A 334      -5.741  14.551  23.158  1.00  7.33           C  
ATOM   2628  CD  GLU A 334      -7.146  14.465  23.763  1.00  8.77           C  
ATOM   2629  OE1 GLU A 334      -7.443  13.429  24.392  1.00 12.67           O  
ATOM   2630  OE2 GLU A 334      -7.906  15.416  23.609  1.00  9.17           O  
ATOM   2631  N   ALA A 335      -2.405  18.088  22.477  1.00  6.57           N  
ATOM   2632  CA  ALA A 335      -1.937  19.363  21.931  1.00  7.11           C  
ATOM   2633  C   ALA A 335      -3.025  20.443  21.989  1.00  7.01           C  
ATOM   2634  O   ALA A 335      -3.195  21.227  21.053  1.00  9.12           O  
ATOM   2635  CB  ALA A 335      -1.419  19.196  20.501  1.00  9.87           C  
ATOM   2636  N   ARG A 336      -3.722  20.509  23.110  1.00  8.40           N  
ATOM   2637  CA  ARG A 336      -4.719  21.551  23.351  1.00  5.27           C  
ATOM   2638  C   ARG A 336      -4.544  22.169  24.731  1.00  9.71           C  
ATOM   2639  O   ARG A 336      -5.516  22.401  25.461  1.00  9.63           O  
ATOM   2640  CB  ARG A 336      -6.128  20.991  23.154  1.00  9.75           C  
ATOM   2641  CG  ARG A 336      -6.419  19.756  23.953  1.00  7.47           C  
ATOM   2642  CD  ARG A 336      -7.848  19.208  23.684  1.00 10.05           C  
ATOM   2643  NE  ARG A 336      -8.114  18.013  24.473  1.00 10.98           N  
ATOM   2644  CZ  ARG A 336      -8.480  18.010  25.750  1.00 11.04           C  
ATOM   2645  NH1 ARG A 336      -8.655  19.157  26.406  1.00 14.75           N  
ATOM   2646  NH2 ARG A 336      -8.666  16.877  26.379  1.00 14.55           N  
ATOM   2647  N   THR A 337      -3.295  22.440  25.110  1.00  6.95           N  
ATOM   2648  CA  THR A 337      -3.024  23.147  26.364  1.00  8.51           C  
ATOM   2649  C   THR A 337      -3.355  24.634  26.271  1.00  7.89           C  
ATOM   2650  O   THR A 337      -3.472  25.281  27.312  1.00  9.79           O  
ATOM   2651  CB  THR A 337      -1.546  23.011  26.775  1.00  6.33           C  
ATOM   2652  OG1 THR A 337      -0.723  23.745  25.860  1.00  7.91           O  
ATOM   2653  CG2 THR A 337      -1.122  21.537  26.836  1.00  7.70           C  
ATOM   2654  N   GLY A 338      -3.423  25.186  25.078  1.00  7.65           N  
ATOM   2655  CA  GLY A 338      -3.618  26.609  24.888  1.00  6.80           C  
ATOM   2656  C   GLY A 338      -2.343  27.425  24.920  1.00  6.11           C  
ATOM   2657  O   GLY A 338      -2.405  28.659  24.770  1.00  7.66           O  
ATOM   2658  N   PHE A 339      -1.184  26.776  25.087  1.00  6.53           N  
ATOM   2659  CA  PHE A 339       0.111  27.438  24.933  1.00  6.23           C  
ATOM   2660  C   PHE A 339       0.697  27.003  23.597  1.00  4.68           C  
ATOM   2661  O   PHE A 339       1.124  25.845  23.478  1.00  6.03           O  
ATOM   2662  CB  PHE A 339       1.046  27.048  26.083  1.00  4.10           C  
ATOM   2663  CG  PHE A 339       0.644  27.561  27.413  1.00  7.05           C  
ATOM   2664  CD1 PHE A 339      -0.216  26.840  28.233  1.00  9.06           C  
ATOM   2665  CD2 PHE A 339       1.140  28.772  27.875  1.00 10.02           C  
ATOM   2666  CE1 PHE A 339      -0.582  27.323  29.463  1.00 11.41           C  
ATOM   2667  CE2 PHE A 339       0.773  29.255  29.109  1.00 10.79           C  
ATOM   2668  CZ  PHE A 339      -0.090  28.530  29.903  1.00  9.78           C  
ATOM   2669  N   PRO A 340       0.752  27.870  22.582  1.00  5.21           N  
ATOM   2670  CA  PRO A 340       1.122  27.413  21.245  1.00  6.61           C  
ATOM   2671  C   PRO A 340       2.484  26.769  21.165  1.00  2.81           C  
ATOM   2672  O   PRO A 340       2.663  25.822  20.372  1.00  7.39           O  
ATOM   2673  CB  PRO A 340       1.064  28.692  20.410  1.00 11.94           C  
ATOM   2674  CG  PRO A 340      -0.060  29.470  21.064  1.00 10.50           C  
ATOM   2675  CD  PRO A 340       0.131  29.222  22.539  1.00  9.11           C  
ATOM   2676  N   TRP A 341       3.464  27.229  21.958  1.00  5.37           N  
ATOM   2677  CA  TRP A 341       4.772  26.566  21.943  1.00  5.78           C  
ATOM   2678  C   TRP A 341       4.635  25.096  22.334  1.00  5.62           C  
ATOM   2679  O   TRP A 341       5.170  24.205  21.661  1.00  4.57           O  
ATOM   2680  CB  TRP A 341       5.726  27.307  22.892  1.00  7.86           C  
ATOM   2681  CG  TRP A 341       7.125  26.727  23.022  1.00  5.74           C  
ATOM   2682  CD1 TRP A 341       7.687  26.220  24.158  1.00  4.58           C  
ATOM   2683  CD2 TRP A 341       8.131  26.645  22.010  1.00  5.23           C  
ATOM   2684  NE1 TRP A 341       8.970  25.817  23.911  1.00  5.39           N  
ATOM   2685  CE2 TRP A 341       9.263  26.062  22.599  1.00  5.51           C  
ATOM   2686  CE3 TRP A 341       8.192  27.010  20.660  1.00  5.69           C  
ATOM   2687  CZ2 TRP A 341      10.432  25.817  21.877  1.00  5.48           C  
ATOM   2688  CZ3 TRP A 341       9.344  26.763  19.948  1.00 11.71           C  
ATOM   2689  CH2 TRP A 341      10.452  26.179  20.556  1.00  7.60           C  
ATOM   2690  N   ILE A 342       3.905  24.829  23.408  1.00  6.15           N  
ATOM   2691  CA  ILE A 342       3.688  23.473  23.886  1.00  4.41           C  
ATOM   2692  C   ILE A 342       2.900  22.660  22.866  1.00  5.83           C  
ATOM   2693  O   ILE A 342       3.253  21.507  22.561  1.00  5.21           O  
ATOM   2694  CB  ILE A 342       2.979  23.494  25.250  1.00  5.15           C  
ATOM   2695  CG1 ILE A 342       3.795  24.267  26.304  1.00  7.82           C  
ATOM   2696  CG2 ILE A 342       2.649  22.071  25.732  1.00  6.36           C  
ATOM   2697  CD1 ILE A 342       5.138  23.646  26.613  1.00  7.73           C  
ATOM   2698  N   ASP A 343       1.798  23.214  22.373  1.00  5.60           N  
ATOM   2699  CA  ASP A 343       0.938  22.466  21.452  1.00  4.61           C  
ATOM   2700  C   ASP A 343       1.619  22.225  20.126  1.00  5.47           C  
ATOM   2701  O   ASP A 343       1.417  21.166  19.501  1.00  6.37           O  
ATOM   2702  CB  ASP A 343      -0.396  23.223  21.270  1.00  7.54           C  
ATOM   2703  CG  ASP A 343      -1.251  23.224  22.531  1.00  6.90           C  
ATOM   2704  OD1 ASP A 343      -1.040  22.371  23.425  1.00  6.88           O  
ATOM   2705  OD2 ASP A 343      -2.140  24.107  22.639  1.00  7.12           O  
ATOM   2706  N   ALA A 344       2.465  23.165  19.680  1.00  3.40           N  
ATOM   2707  CA  ALA A 344       3.217  22.949  18.453  1.00  6.51           C  
ATOM   2708  C   ALA A 344       4.207  21.801  18.615  1.00  4.16           C  
ATOM   2709  O   ALA A 344       4.321  20.942  17.738  1.00  3.76           O  
ATOM   2710  CB  ALA A 344       3.930  24.239  18.057  1.00  5.68           C  
ATOM   2711  N   ILE A 345       4.909  21.748  19.756  1.00  7.28           N  
ATOM   2712  CA  ILE A 345       5.848  20.663  20.002  1.00  6.06           C  
ATOM   2713  C   ILE A 345       5.122  19.314  20.093  1.00  5.15           C  
ATOM   2714  O   ILE A 345       5.588  18.288  19.558  1.00  5.33           O  
ATOM   2715  CB  ILE A 345       6.673  20.945  21.273  1.00  4.88           C  
ATOM   2716  CG1 ILE A 345       7.539  22.193  21.072  1.00  3.40           C  
ATOM   2717  CG2 ILE A 345       7.462  19.715  21.644  1.00  5.55           C  
ATOM   2718  CD1 ILE A 345       8.152  22.710  22.361  1.00  5.68           C  
ATOM   2719  N   MET A 346       3.975  19.279  20.774  1.00  5.69           N  
ATOM   2720  CA  MET A 346       3.236  18.021  20.887  1.00  6.59           C  
ATOM   2721  C   MET A 346       2.659  17.601  19.542  1.00  5.93           C  
ATOM   2722  O   MET A 346       2.440  16.398  19.301  1.00  6.76           O  
ATOM   2723  CB  MET A 346       2.132  18.150  21.935  1.00  6.60           C  
ATOM   2724  CG  MET A 346       2.681  18.347  23.357  1.00  5.07           C  
ATOM   2725  SD  MET A 346       3.783  17.016  23.915  1.00  6.93           S  
ATOM   2726  CE  MET A 346       2.642  15.615  24.054  1.00  4.57           C  
ATOM   2727  N   THR A 347       2.400  18.561  18.657  1.00  6.82           N  
ATOM   2728  CA  THR A 347       1.986  18.224  17.302  1.00  4.46           C  
ATOM   2729  C   THR A 347       3.158  17.677  16.503  1.00  6.78           C  
ATOM   2730  O   THR A 347       3.013  16.680  15.767  1.00  6.65           O  
ATOM   2731  CB  THR A 347       1.375  19.450  16.623  1.00  6.81           C  
ATOM   2732  OG1 THR A 347       0.192  19.870  17.357  1.00  7.95           O  
ATOM   2733  CG2 THR A 347       0.973  19.129  15.193  1.00  6.67           C  
ATOM   2734  N   GLN A 348       4.345  18.279  16.653  1.00  6.15           N  
ATOM   2735  CA  GLN A 348       5.531  17.718  16.013  1.00  7.29           C  
ATOM   2736  C   GLN A 348       5.783  16.291  16.490  1.00  5.32           C  
ATOM   2737  O   GLN A 348       6.171  15.431  15.696  1.00  4.95           O  
ATOM   2738  CB  GLN A 348       6.757  18.603  16.277  1.00  5.05           C  
ATOM   2739  CG  GLN A 348       7.995  18.154  15.542  1.00  4.74           C  
ATOM   2740  CD  GLN A 348       9.212  19.024  15.805  1.00  4.41           C  
ATOM   2741  OE1 GLN A 348       9.467  19.444  16.927  1.00  4.93           O  
ATOM   2742  NE2 GLN A 348       9.977  19.275  14.757  1.00  5.28           N  
ATOM   2743  N   LEU A 349       5.562  16.024  17.778  1.00  4.55           N  
ATOM   2744  CA  LEU A 349       5.688  14.667  18.297  1.00  4.71           C  
ATOM   2745  C   LEU A 349       4.837  13.690  17.512  1.00  6.35           C  
ATOM   2746  O   LEU A 349       5.306  12.620  17.113  1.00  5.32           O  
ATOM   2747  CB  LEU A 349       5.300  14.631  19.771  1.00  5.51           C  
ATOM   2748  CG  LEU A 349       5.193  13.222  20.389  1.00  6.30           C  
ATOM   2749  CD1 LEU A 349       6.554  12.527  20.441  1.00  4.39           C  
ATOM   2750  CD2 LEU A 349       4.568  13.326  21.782  1.00  6.27           C  
ATOM   2751  N   VAL A 350       3.560  14.017  17.337  1.00  4.28           N  
ATOM   2752  CA AVAL A 350       2.626  13.087  16.686  0.68  4.89           C  
ATOM   2753  CA BVAL A 350       2.652  13.065  16.695  0.32  4.99           C  
ATOM   2754  C   VAL A 350       2.847  13.021  15.181  1.00  6.20           C  
ATOM   2755  O   VAL A 350       2.659  11.958  14.571  1.00  9.05           O  
ATOM   2756  CB AVAL A 350       1.182  13.475  17.025  0.68  8.61           C  
ATOM   2757  CB BVAL A 350       1.193  13.377  17.062  0.32  8.56           C  
ATOM   2758  CG1AVAL A 350       0.209  12.689  16.159  0.68  5.15           C  
ATOM   2759  CG1BVAL A 350       0.995  13.279  18.571  0.32 10.55           C  
ATOM   2760  CG2AVAL A 350       0.906  13.228  18.503  0.68 10.66           C  
ATOM   2761  CG2BVAL A 350       0.786  14.742  16.553  0.32  8.63           C  
ATOM   2762  N   THR A 351       3.237  14.126  14.550  1.00  4.57           N  
ATOM   2763  CA ATHR A 351       3.394  14.193  13.096  0.33  6.65           C  
ATOM   2764  CA BTHR A 351       3.371  14.134  13.098  0.33  6.71           C  
ATOM   2765  CA CTHR A 351       3.365  14.104  13.098  0.33  6.67           C  
ATOM   2766  C   THR A 351       4.748  13.669  12.637  1.00  6.82           C  
ATOM   2767  O   THR A 351       4.849  12.928  11.651  1.00  7.71           O  
ATOM   2768  CB ATHR A 351       3.225  15.644  12.625  0.33  8.92           C  
ATOM   2769  CB BTHR A 351       3.078  15.532  12.540  0.33  9.47           C  
ATOM   2770  CB CTHR A 351       3.000  15.465  12.499  0.33  9.97           C  
ATOM   2771  OG1ATHR A 351       1.976  16.176  13.096  0.33 11.66           O  
ATOM   2772  OG1BTHR A 351       3.109  15.494  11.106  0.33  8.15           O  
ATOM   2773  OG1CTHR A 351       3.897  16.465  12.942  0.33  7.36           O  
ATOM   2774  CG2ATHR A 351       3.269  15.716  11.103  0.33  7.34           C  
ATOM   2775  CG2BTHR A 351       4.095  16.545  13.033  0.33  7.52           C  
ATOM   2776  CG2CTHR A 351       1.573  15.854  12.894  0.33 10.37           C  
ATOM   2777  N   TRP A 352       5.818  14.064  13.335  1.00  5.42           N  
ATOM   2778  CA  TRP A 352       7.160  13.660  12.959  1.00  7.00           C  
ATOM   2779  C   TRP A 352       7.740  12.553  13.825  1.00  5.87           C  
ATOM   2780  O   TRP A 352       8.596  11.803  13.346  1.00  7.26           O  
ATOM   2781  CB  TRP A 352       8.127  14.845  13.020  1.00  5.19           C  
ATOM   2782  CG  TRP A 352       7.999  15.813  11.916  1.00  6.61           C  
ATOM   2783  CD1 TRP A 352       6.988  15.918  11.005  1.00  8.00           C  
ATOM   2784  CD2 TRP A 352       8.950  16.825  11.581  1.00  8.34           C  
ATOM   2785  NE1 TRP A 352       7.264  16.937  10.122  1.00  8.98           N  
ATOM   2786  CE2 TRP A 352       8.457  17.507  10.462  1.00  8.16           C  
ATOM   2787  CE3 TRP A 352      10.183  17.214  12.124  1.00  6.90           C  
ATOM   2788  CZ2 TRP A 352       9.155  18.578   9.872  1.00 13.09           C  
ATOM   2789  CZ3 TRP A 352      10.874  18.246  11.528  1.00 10.03           C  
ATOM   2790  CH2 TRP A 352      10.354  18.928  10.430  1.00 10.95           C  
ATOM   2791  N   GLY A 353       7.332  12.455  15.086  1.00  4.93           N  
ATOM   2792  CA  GLY A 353       7.943  11.504  15.983  1.00  4.84           C  
ATOM   2793  C   GLY A 353       9.334  11.905  16.423  1.00  5.35           C  
ATOM   2794  O   GLY A 353      10.088  11.082  16.928  1.00  5.27           O  
ATOM   2795  N   TRP A 354       9.689  13.166  16.238  1.00  4.18           N  
ATOM   2796  CA  TRP A 354      10.987  13.669  16.660  1.00  4.48           C  
ATOM   2797  C   TRP A 354      10.835  15.148  16.945  1.00  2.56           C  
ATOM   2798  O   TRP A 354      10.191  15.861  16.173  1.00  4.64           O  
ATOM   2799  CB  TRP A 354      12.046  13.431  15.584  1.00  5.97           C  
ATOM   2800  CG  TRP A 354      13.411  13.884  16.013  1.00  5.09           C  
ATOM   2801  CD1 TRP A 354      14.387  13.121  16.580  1.00  7.11           C  
ATOM   2802  CD2 TRP A 354      13.932  15.219  15.949  1.00  4.61           C  
ATOM   2803  NE1 TRP A 354      15.476  13.884  16.873  1.00  6.50           N  
ATOM   2804  CE2 TRP A 354      15.231  15.177  16.491  1.00  4.35           C  
ATOM   2805  CE3 TRP A 354      13.436  16.437  15.471  1.00  5.44           C  
ATOM   2806  CZ2 TRP A 354      16.038  16.317  16.564  1.00  7.07           C  
ATOM   2807  CZ3 TRP A 354      14.231  17.565  15.544  1.00  6.62           C  
ATOM   2808  CH2 TRP A 354      15.514  17.497  16.098  1.00  6.91           C  
ATOM   2809  N   MET A 355      11.440  15.602  18.055  1.00  4.43           N  
ATOM   2810  CA  MET A 355      11.570  17.019  18.347  1.00  3.57           C  
ATOM   2811  C   MET A 355      12.967  17.245  18.919  1.00  3.04           C  
ATOM   2812  O   MET A 355      13.583  16.339  19.468  1.00  4.28           O  
ATOM   2813  CB  MET A 355      10.514  17.514  19.370  1.00  2.78           C  
ATOM   2814  CG  MET A 355       9.139  16.963  19.174  1.00  3.20           C  
ATOM   2815  SD  MET A 355       8.928  15.394  20.093  1.00  6.22           S  
ATOM   2816  CE  MET A 355       8.365  16.053  21.659  1.00  4.84           C  
ATOM   2817  N   HIS A 356      13.442  18.480  18.792  1.00  4.40           N  
ATOM   2818  CA  HIS A 356      14.700  18.868  19.399  1.00  5.12           C  
ATOM   2819  C   HIS A 356      14.677  18.623  20.907  1.00  2.57           C  
ATOM   2820  O   HIS A 356      13.640  18.739  21.565  1.00  5.00           O  
ATOM   2821  CB  HIS A 356      14.968  20.340  19.108  1.00  2.62           C  
ATOM   2822  CG  HIS A 356      16.301  20.811  19.591  1.00  4.94           C  
ATOM   2823  ND1 HIS A 356      16.493  21.301  20.871  1.00  6.17           N  
ATOM   2824  CD2 HIS A 356      17.501  20.898  18.967  1.00  3.88           C  
ATOM   2825  CE1 HIS A 356      17.763  21.626  21.010  1.00  5.17           C  
ATOM   2826  NE2 HIS A 356      18.389  21.391  19.871  1.00  4.74           N  
ATOM   2827  N   HIS A 357      15.853  18.334  21.459  1.00  2.82           N  
ATOM   2828  CA  HIS A 357      15.984  18.050  22.897  1.00  5.12           C  
ATOM   2829  C   HIS A 357      15.308  19.098  23.785  1.00  4.21           C  
ATOM   2830  O   HIS A 357      14.634  18.751  24.776  1.00  3.85           O  
ATOM   2831  CB  HIS A 357      17.472  17.908  23.231  1.00  5.66           C  
ATOM   2832  CG  HIS A 357      17.761  17.549  24.647  1.00  4.37           C  
ATOM   2833  ND1 HIS A 357      17.362  16.346  25.207  1.00  6.09           N  
ATOM   2834  CD2 HIS A 357      18.407  18.229  25.628  1.00  6.47           C  
ATOM   2835  CE1 HIS A 357      17.760  16.298  26.468  1.00  7.91           C  
ATOM   2836  NE2 HIS A 357      18.379  17.439  26.755  1.00  6.67           N  
ATOM   2837  N   LEU A 358      15.509  20.388  23.492  1.00  4.16           N  
ATOM   2838  CA  LEU A 358      14.957  21.410  24.367  1.00  3.99           C  
ATOM   2839  C   LEU A 358      13.447  21.583  24.160  1.00  5.85           C  
ATOM   2840  O   LEU A 358      12.754  22.059  25.072  1.00  8.11           O  
ATOM   2841  CB  LEU A 358      15.696  22.723  24.162  1.00  3.25           C  
ATOM   2842  CG  LEU A 358      17.121  22.750  24.669  1.00  3.07           C  
ATOM   2843  CD1 LEU A 358      17.856  24.025  24.254  1.00  9.67           C  
ATOM   2844  CD2 LEU A 358      17.162  22.551  26.207  1.00  9.57           C  
ATOM   2845  N   ALA A 359      12.931  21.206  22.998  1.00  2.68           N  
ATOM   2846  CA  ALA A 359      11.479  21.095  22.824  1.00  4.06           C  
ATOM   2847  C   ALA A 359      10.909  19.992  23.700  1.00  5.76           C  
ATOM   2848  O   ALA A 359       9.884  20.183  24.378  1.00  4.60           O  
ATOM   2849  CB  ALA A 359      11.163  20.869  21.363  1.00  5.53           C  
ATOM   2850  N   ARG A 360      11.598  18.856  23.781  1.00  5.18           N  
ATOM   2851  CA  ARG A 360      11.200  17.812  24.714  1.00  3.27           C  
ATOM   2852  C   ARG A 360      11.280  18.319  26.145  1.00  4.10           C  
ATOM   2853  O   ARG A 360      10.409  17.992  26.970  1.00  5.71           O  
ATOM   2854  CB  ARG A 360      12.080  16.564  24.529  1.00  5.96           C  
ATOM   2855  CG  ARG A 360      12.123  16.042  23.105  1.00  4.70           C  
ATOM   2856  CD  ARG A 360      12.818  14.691  22.974  1.00  4.16           C  
ATOM   2857  NE  ARG A 360      13.179  14.441  21.563  1.00  5.41           N  
ATOM   2858  CZ  ARG A 360      13.394  13.265  20.995  1.00  6.18           C  
ATOM   2859  NH1 ARG A 360      13.279  12.134  21.672  1.00  5.61           N  
ATOM   2860  NH2 ARG A 360      13.706  13.221  19.696  1.00  6.47           N  
ATOM   2861  N   HIS A 361      12.327  19.095  26.469  1.00  4.57           N  
ATOM   2862  CA  HIS A 361      12.416  19.709  27.782  1.00  6.26           C  
ATOM   2863  C   HIS A 361      11.166  20.539  28.078  1.00  3.12           C  
ATOM   2864  O   HIS A 361      10.568  20.409  29.146  1.00  6.51           O  
ATOM   2865  CB  HIS A 361      13.639  20.610  27.890  1.00  8.39           C  
ATOM   2866  CG  HIS A 361      14.859  19.922  28.411  1.00 10.40           C  
ATOM   2867  ND1 HIS A 361      15.530  20.360  29.535  0.83  8.49           N  
ATOM   2868  CD2 HIS A 361      15.545  18.851  27.951  1.00 11.20           C  
ATOM   2869  CE1 HIS A 361      16.554  19.557  29.769  1.00 15.10           C  
ATOM   2870  NE2 HIS A 361      16.584  18.630  28.825  1.00 11.35           N  
ATOM   2871  N   SER A 362      10.797  21.427  27.146  1.00  5.67           N  
ATOM   2872  CA  SER A 362       9.666  22.313  27.379  1.00  4.33           C  
ATOM   2873  C   SER A 362       8.407  21.507  27.720  1.00  5.90           C  
ATOM   2874  O   SER A 362       7.708  21.810  28.699  1.00  6.37           O  
ATOM   2875  CB  SER A 362       9.394  23.204  26.172  1.00  9.63           C  
ATOM   2876  OG  SER A 362      10.291  24.288  26.088  1.00  8.71           O  
ATOM   2877  N   VAL A 363       8.077  20.520  26.894  1.00  6.51           N  
ATOM   2878  CA  VAL A 363       6.792  19.849  27.094  1.00  3.97           C  
ATOM   2879  C   VAL A 363       6.859  18.918  28.305  1.00  3.62           C  
ATOM   2880  O   VAL A 363       5.855  18.710  28.989  1.00  6.94           O  
ATOM   2881  CB  VAL A 363       6.316  19.110  25.827  1.00  4.33           C  
ATOM   2882  CG1 VAL A 363       6.113  20.067  24.669  1.00  6.55           C  
ATOM   2883  CG2 VAL A 363       7.258  17.976  25.406  1.00  6.76           C  
ATOM   2884  N   ALA A 364       8.017  18.331  28.603  1.00  5.01           N  
ATOM   2885  CA  ALA A 364       8.124  17.426  29.742  1.00  3.93           C  
ATOM   2886  C   ALA A 364       8.069  18.195  31.068  1.00 10.01           C  
ATOM   2887  O   ALA A 364       7.449  17.730  32.032  1.00  6.96           O  
ATOM   2888  CB  ALA A 364       9.417  16.593  29.660  1.00  5.61           C  
ATOM   2889  N   CYS A 365       8.765  19.335  31.149  1.00  5.54           N  
ATOM   2890  CA  CYS A 365       8.656  20.196  32.322  1.00  7.77           C  
ATOM   2891  C   CYS A 365       7.213  20.651  32.528  1.00  7.23           C  
ATOM   2892  O   CYS A 365       6.675  20.563  33.633  1.00  8.74           O  
ATOM   2893  CB  CYS A 365       9.601  21.373  32.164  1.00  8.22           C  
ATOM   2894  SG  CYS A 365       9.668  22.486  33.592  1.00 11.70           S  
ATOM   2895  N   PHE A 366       6.569  21.119  31.464  1.00  7.93           N  
ATOM   2896  CA  PHE A 366       5.183  21.580  31.555  1.00  7.46           C  
ATOM   2897  C   PHE A 366       4.284  20.493  32.133  1.00  7.04           C  
ATOM   2898  O   PHE A 366       3.472  20.756  33.035  1.00  7.82           O  
ATOM   2899  CB  PHE A 366       4.707  22.030  30.174  1.00  8.36           C  
ATOM   2900  CG  PHE A 366       3.344  22.646  30.165  1.00  5.20           C  
ATOM   2901  CD1 PHE A 366       3.168  24.019  30.347  1.00  7.32           C  
ATOM   2902  CD2 PHE A 366       2.203  21.865  29.971  1.00  7.38           C  
ATOM   2903  CE1 PHE A 366       1.913  24.586  30.351  1.00  7.49           C  
ATOM   2904  CE2 PHE A 366       0.952  22.422  29.962  1.00  9.46           C  
ATOM   2905  CZ  PHE A 366       0.784  23.803  30.139  1.00  8.69           C  
ATOM   2906  N   LEU A 367       4.436  19.264  31.672  1.00  7.59           N  
ATOM   2907  CA  LEU A 367       3.534  18.193  32.119  1.00  6.74           C  
ATOM   2908  C   LEU A 367       3.754  17.833  33.575  1.00  9.82           C  
ATOM   2909  O   LEU A 367       2.789  17.508  34.276  1.00 10.58           O  
ATOM   2910  CB  LEU A 367       3.728  16.945  31.253  1.00  8.80           C  
ATOM   2911  CG  LEU A 367       2.902  15.724  31.698  1.00  8.01           C  
ATOM   2912  CD1 LEU A 367       1.423  16.006  31.421  1.00  6.26           C  
ATOM   2913  CD2 LEU A 367       3.343  14.448  31.024  1.00  6.09           C  
ATOM   2914  N   THR A 368       5.018  17.860  34.055  1.00  6.88           N  
ATOM   2915  CA  THR A 368       5.363  17.214  35.317  1.00  4.70           C  
ATOM   2916  C   THR A 368       5.591  18.303  36.358  1.00  7.11           C  
ATOM   2917  O   THR A 368       4.611  18.864  36.882  1.00 11.15           O  
ATOM   2918  CB  THR A 368       6.560  16.270  35.172  1.00  6.76           C  
ATOM   2919  OG1 THR A 368       7.766  16.963  34.753  1.00  6.97           O  
ATOM   2920  CG2 THR A 368       6.262  15.162  34.149  1.00  5.69           C  
ATOM   2921  N   ARG A 369       6.829  18.615  36.710  1.00  7.44           N  
ATOM   2922  CA  ARG A 369       7.130  19.464  37.858  1.00  7.44           C  
ATOM   2923  C   ARG A 369       6.909  20.946  37.582  1.00  9.32           C  
ATOM   2924  O   ARG A 369       6.991  21.750  38.514  1.00 11.43           O  
ATOM   2925  CB  ARG A 369       8.578  19.215  38.290  1.00  6.74           C  
ATOM   2926  CG  ARG A 369       9.585  19.641  37.262  1.00  6.89           C  
ATOM   2927  CD  ARG A 369      11.023  19.431  37.747  1.00 12.57           C  
ATOM   2928  NE  ARG A 369      11.974  19.899  36.754  1.00 11.25           N  
ATOM   2929  CZ  ARG A 369      12.339  21.160  36.584  1.00 14.63           C  
ATOM   2930  NH1 ARG A 369      11.817  22.100  37.356  1.00  9.16           N  
ATOM   2931  NH2 ARG A 369      13.218  21.478  35.650  1.00 10.46           N  
ATOM   2932  N   GLY A 370       6.652  21.327  36.339  1.00  8.79           N  
ATOM   2933  CA  GLY A 370       6.532  22.720  35.972  1.00  7.73           C  
ATOM   2934  C   GLY A 370       5.125  23.273  36.078  1.00 12.22           C  
ATOM   2935  O   GLY A 370       4.932  24.373  36.625  1.00  9.50           O  
ATOM   2936  N   ASP A 371       4.128  22.551  35.557  1.00  9.23           N  
ATOM   2937  CA  ASP A 371       2.793  23.151  35.469  1.00 10.97           C  
ATOM   2938  C   ASP A 371       1.661  22.217  35.860  1.00  9.48           C  
ATOM   2939  O   ASP A 371       0.789  22.597  36.657  1.00 10.78           O  
ATOM   2940  CB  ASP A 371       2.521  23.663  34.039  1.00  7.91           C  
ATOM   2941  CG  ASP A 371       3.345  24.866  33.686  1.00 11.56           C  
ATOM   2942  OD1 ASP A 371       4.528  24.701  33.346  1.00 10.16           O  
ATOM   2943  OD2 ASP A 371       2.794  25.990  33.772  1.00  8.11           O  
ATOM   2944  N   LEU A 372       1.630  20.990  35.296  1.00  7.55           N  
ATOM   2945  CA ALEU A 372       0.455  20.131  35.428  0.50  7.96           C  
ATOM   2946  CA BLEU A 372       0.447  20.150  35.446  0.50  7.80           C  
ATOM   2947  C   LEU A 372       0.565  19.110  36.551  1.00 11.34           C  
ATOM   2948  O   LEU A 372      -0.465  18.543  36.963  1.00 11.70           O  
ATOM   2949  CB ALEU A 372       0.198  19.394  34.107  0.50  8.17           C  
ATOM   2950  CB BLEU A 372       0.138  19.445  34.107  0.50  8.09           C  
ATOM   2951  CG ALEU A 372      -0.605  20.153  33.049  0.50  8.20           C  
ATOM   2952  CG BLEU A 372      -0.019  20.360  32.886  0.50  7.19           C  
ATOM   2953  CD1ALEU A 372      -0.153  21.600  32.935  0.50  8.55           C  
ATOM   2954  CD1BLEU A 372      -0.445  19.550  31.646  0.50  8.28           C  
ATOM   2955  CD2ALEU A 372      -0.494  19.453  31.700  0.50  8.30           C  
ATOM   2956  CD2BLEU A 372      -0.990  21.474  33.147  0.50  6.89           C  
ATOM   2957  N   TYR A 373       1.767  18.844  37.044  1.00  7.87           N  
ATOM   2958  CA  TYR A 373       2.018  17.919  38.142  1.00  8.90           C  
ATOM   2959  C   TYR A 373       1.470  16.522  37.876  1.00 11.65           C  
ATOM   2960  O   TYR A 373       1.028  15.831  38.794  1.00  8.51           O  
ATOM   2961  CB  TYR A 373       1.484  18.467  39.478  1.00  9.04           C  
ATOM   2962  CG  TYR A 373       2.407  18.103  40.618  1.00 11.83           C  
ATOM   2963  CD1 TYR A 373       3.689  18.651  40.680  1.00 12.31           C  
ATOM   2964  CD2 TYR A 373       2.044  17.195  41.593  1.00 12.19           C  
ATOM   2965  CE1 TYR A 373       4.557  18.307  41.697  1.00 12.25           C  
ATOM   2966  CE2 TYR A 373       2.909  16.858  42.621  1.00 16.96           C  
ATOM   2967  CZ  TYR A 373       4.163  17.418  42.660  1.00  9.21           C  
ATOM   2968  OH  TYR A 373       5.059  17.094  43.668  1.00 18.25           O  
ATOM   2969  N   VAL A 374       1.540  16.090  36.615  1.00  7.90           N  
ATOM   2970  CA  VAL A 374       1.266  14.731  36.180  1.00  6.49           C  
ATOM   2971  C   VAL A 374       2.560  13.922  36.210  1.00  8.46           C  
ATOM   2972  O   VAL A 374       3.640  14.431  35.902  1.00  7.01           O  
ATOM   2973  CB  VAL A 374       0.633  14.748  34.773  1.00  8.42           C  
ATOM   2974  CG1 VAL A 374       0.544  13.355  34.177  1.00 11.99           C  
ATOM   2975  CG2 VAL A 374      -0.740  15.441  34.819  1.00  9.95           C  
ATOM   2976  N   SER A 375       2.446  12.639  36.542  1.00  9.68           N  
ATOM   2977  CA  SER A 375       3.621  11.787  36.649  1.00  8.07           C  
ATOM   2978  C   SER A 375       4.404  11.712  35.338  1.00  4.39           C  
ATOM   2979  O   SER A 375       3.835  11.625  34.250  1.00  6.87           O  
ATOM   2980  CB  SER A 375       3.225  10.373  37.053  1.00 11.16           C  
ATOM   2981  OG  SER A 375       4.375   9.547  36.971  1.00  9.86           O  
ATOM   2982  N   TRP A 376       5.740  11.698  35.465  1.00  7.15           N  
ATOM   2983  CA  TRP A 376       6.618  11.476  34.331  1.00  7.71           C  
ATOM   2984  C   TRP A 376       6.345  10.137  33.658  1.00  8.83           C  
ATOM   2985  O   TRP A 376       6.601   9.981  32.465  1.00  7.96           O  
ATOM   2986  CB  TRP A 376       8.075  11.551  34.797  1.00  7.35           C  
ATOM   2987  CG  TRP A 376       8.496  10.488  35.797  1.00  7.45           C  
ATOM   2988  CD1 TRP A 376       8.488  10.588  37.156  1.00  6.55           C  
ATOM   2989  CD2 TRP A 376       9.036   9.189  35.505  1.00  8.64           C  
ATOM   2990  NE1 TRP A 376       8.967   9.434  37.730  1.00  8.96           N  
ATOM   2991  CE2 TRP A 376       9.297   8.556  36.734  1.00  8.36           C  
ATOM   2992  CE3 TRP A 376       9.295   8.490  34.320  1.00  6.84           C  
ATOM   2993  CZ2 TRP A 376       9.845   7.264  36.815  1.00  5.81           C  
ATOM   2994  CZ3 TRP A 376       9.818   7.225  34.402  1.00  5.66           C  
ATOM   2995  CH2 TRP A 376      10.093   6.621  35.643  1.00  7.76           C  
ATOM   2996  N   GLU A 377       5.841   9.159  34.398  1.00  6.89           N  
ATOM   2997  CA  GLU A 377       5.537   7.867  33.781  1.00  8.39           C  
ATOM   2998  C   GLU A 377       4.480   8.031  32.696  1.00  8.06           C  
ATOM   2999  O   GLU A 377       4.532   7.357  31.654  1.00  8.12           O  
ATOM   3000  CB  GLU A 377       5.080   6.872  34.851  1.00  8.09           C  
ATOM   3001  CG  GLU A 377       6.177   6.469  35.825  1.00  9.19           C  
ATOM   3002  CD  GLU A 377       5.751   5.362  36.783  1.00  9.21           C  
ATOM   3003  OE1 GLU A 377       5.205   5.702  37.843  1.00 14.84           O  
ATOM   3004  OE2 GLU A 377       5.961   4.177  36.460  1.00 15.43           O  
ATOM   3005  N   ARG A 378       3.530   8.934  32.917  1.00  6.56           N  
ATOM   3006  CA  ARG A 378       2.485   9.157  31.917  1.00  9.54           C  
ATOM   3007  C   ARG A 378       3.047   9.867  30.690  1.00  9.59           C  
ATOM   3008  O   ARG A 378       2.700   9.526  29.553  1.00  7.73           O  
ATOM   3009  CB  ARG A 378       1.336   9.977  32.509  1.00 12.79           C  
ATOM   3010  CG  ARG A 378       0.653   9.389  33.726  1.00 10.23           C  
ATOM   3011  CD  ARG A 378      -0.139   8.121  33.397  1.00 12.71           C  
ATOM   3012  NE  ARG A 378       0.689   6.927  33.341  1.00 10.61           N  
ATOM   3013  CZ  ARG A 378       1.160   6.290  34.410  1.00 11.66           C  
ATOM   3014  NH1 ARG A 378       1.897   5.211  34.265  1.00 12.74           N  
ATOM   3015  NH2 ARG A 378       0.929   6.779  35.623  1.00 12.19           N  
ATOM   3016  N   GLY A 379       3.923  10.857  30.905  1.00  6.76           N  
ATOM   3017  CA  GLY A 379       4.593  11.492  29.784  1.00  6.97           C  
ATOM   3018  C   GLY A 379       5.448  10.515  28.990  1.00  7.22           C  
ATOM   3019  O   GLY A 379       5.445  10.528  27.757  1.00  7.40           O  
ATOM   3020  N   MET A 380       6.177   9.656  29.688  1.00  5.56           N  
ATOM   3021  CA  MET A 380       7.007   8.655  29.013  1.00  5.22           C  
ATOM   3022  C   MET A 380       6.155   7.771  28.099  1.00  6.15           C  
ATOM   3023  O   MET A 380       6.573   7.444  26.979  1.00  5.98           O  
ATOM   3024  CB  MET A 380       7.754   7.811  30.040  1.00  8.09           C  
ATOM   3025  CG  MET A 380       8.681   6.809  29.434  1.00  7.36           C  
ATOM   3026  SD  MET A 380       9.421   5.746  30.691  1.00 12.12           S  
ATOM   3027  CE  MET A 380       7.996   4.812  31.218  1.00 19.03           C  
ATOM   3028  N   GLU A 381       4.954   7.390  28.551  1.00  7.48           N  
ATOM   3029  CA  GLU A 381       4.102   6.523  27.749  1.00  8.29           C  
ATOM   3030  C   GLU A 381       3.667   7.212  26.459  1.00  5.90           C  
ATOM   3031  O   GLU A 381       3.590   6.574  25.403  1.00  7.17           O  
ATOM   3032  CB  GLU A 381       2.877   6.101  28.569  1.00  9.26           C  
ATOM   3033  CG  GLU A 381       3.233   5.156  29.702  1.00  7.97           C  
ATOM   3034  CD  GLU A 381       2.146   5.063  30.768  1.00 16.31           C  
ATOM   3035  OE1 GLU A 381       1.187   5.843  30.728  1.00 12.50           O  
ATOM   3036  OE2 GLU A 381       2.282   4.194  31.659  1.00 17.29           O  
ATOM   3037  N   VAL A 382       3.339   8.496  26.539  1.00  6.51           N  
ATOM   3038  CA  VAL A 382       2.952   9.232  25.336  1.00  5.97           C  
ATOM   3039  C   VAL A 382       4.132   9.328  24.370  1.00  4.41           C  
ATOM   3040  O   VAL A 382       3.998   9.121  23.161  1.00  5.73           O  
ATOM   3041  CB  VAL A 382       2.386  10.607  25.695  1.00  7.94           C  
ATOM   3042  CG1 VAL A 382       2.138  11.429  24.458  1.00  8.01           C  
ATOM   3043  CG2 VAL A 382       1.107  10.455  26.551  1.00  8.40           C  
ATOM   3044  N   PHE A 383       5.313   9.680  24.890  1.00  6.42           N  
ATOM   3045  CA  PHE A 383       6.496   9.678  24.049  1.00  4.62           C  
ATOM   3046  C   PHE A 383       6.746   8.285  23.465  1.00  5.32           C  
ATOM   3047  O   PHE A 383       7.170   8.165  22.309  1.00  6.50           O  
ATOM   3048  CB  PHE A 383       7.725  10.130  24.844  1.00  3.69           C  
ATOM   3049  CG  PHE A 383       7.921  11.618  24.895  1.00  4.79           C  
ATOM   3050  CD1 PHE A 383       6.859  12.503  24.789  1.00  6.15           C  
ATOM   3051  CD2 PHE A 383       9.198  12.142  25.035  1.00  5.54           C  
ATOM   3052  CE1 PHE A 383       7.071  13.885  24.838  1.00  5.85           C  
ATOM   3053  CE2 PHE A 383       9.421  13.484  25.088  1.00  4.58           C  
ATOM   3054  CZ  PHE A 383       8.374  14.387  24.993  1.00  5.53           C  
ATOM   3055  N   GLU A 384       6.521   7.234  24.251  1.00  4.66           N  
ATOM   3056  CA  GLU A 384       6.827   5.891  23.780  1.00  6.68           C  
ATOM   3057  C   GLU A 384       5.947   5.523  22.595  1.00  6.30           C  
ATOM   3058  O   GLU A 384       6.401   4.836  21.668  1.00  6.58           O  
ATOM   3059  CB  GLU A 384       6.658   4.870  24.896  1.00  7.82           C  
ATOM   3060  CG  GLU A 384       6.940   3.432  24.447  1.00  9.89           C  
ATOM   3061  CD  GLU A 384       7.162   2.471  25.592  1.00 33.83           C  
ATOM   3062  OE1 GLU A 384       7.928   2.801  26.523  1.00 19.23           O  
ATOM   3063  OE2 GLU A 384       6.570   1.373  25.551  1.00 33.90           O  
ATOM   3064  N   GLU A 385       4.701   5.978  22.610  1.00  7.58           N  
ATOM   3065  CA  GLU A 385       3.807   5.710  21.483  1.00  6.74           C  
ATOM   3066  C   GLU A 385       4.309   6.343  20.192  1.00  8.99           C  
ATOM   3067  O   GLU A 385       4.280   5.707  19.133  1.00  7.43           O  
ATOM   3068  CB  GLU A 385       2.403   6.195  21.801  1.00  9.71           C  
ATOM   3069  CG  GLU A 385       1.435   6.027  20.663  1.00  9.72           C  
ATOM   3070  CD  GLU A 385      -0.010   6.347  21.054  1.00 16.54           C  
ATOM   3071  OE1 GLU A 385      -0.311   6.504  22.257  1.00 14.51           O  
ATOM   3072  OE2 GLU A 385      -0.842   6.417  20.139  1.00 13.65           O  
ATOM   3073  N   HIS A 386       4.771   7.601  20.250  1.00  5.06           N  
ATOM   3074  CA  HIS A 386       4.959   8.410  19.063  1.00  5.71           C  
ATOM   3075  C   HIS A 386       6.405   8.592  18.607  1.00  4.31           C  
ATOM   3076  O   HIS A 386       6.629   8.796  17.421  1.00  5.00           O  
ATOM   3077  CB  HIS A 386       4.358   9.800  19.301  1.00  4.64           C  
ATOM   3078  CG  HIS A 386       2.876   9.763  19.491  1.00  4.87           C  
ATOM   3079  ND1 HIS A 386       2.002   9.504  18.452  1.00  6.81           N  
ATOM   3080  CD2 HIS A 386       2.113   9.903  20.609  1.00  6.97           C  
ATOM   3081  CE1 HIS A 386       0.760   9.515  18.921  1.00 12.62           C  
ATOM   3082  NE2 HIS A 386       0.795   9.749  20.226  1.00 10.36           N  
ATOM   3083  N   LEU A 387       7.395   8.548  19.497  1.00  6.11           N  
ATOM   3084  CA  LEU A 387       8.757   8.830  19.058  1.00  5.62           C  
ATOM   3085  C   LEU A 387       9.284   7.767  18.110  1.00  3.98           C  
ATOM   3086  O   LEU A 387       9.260   6.572  18.434  1.00  5.08           O  
ATOM   3087  CB  LEU A 387       9.686   8.931  20.260  1.00  5.74           C  
ATOM   3088  CG  LEU A 387       9.624  10.181  21.139  1.00  5.59           C  
ATOM   3089  CD1 LEU A 387      10.520   9.949  22.337  1.00  2.99           C  
ATOM   3090  CD2 LEU A 387       9.998  11.426  20.376  1.00  3.96           C  
ATOM   3091  N   ILE A 388       9.824   8.196  16.966  1.00  4.44           N  
ATOM   3092  CA  ILE A 388      10.527   7.269  16.101  1.00  4.55           C  
ATOM   3093  C   ILE A 388      11.883   6.882  16.671  1.00  5.61           C  
ATOM   3094  O   ILE A 388      12.459   5.893  16.221  1.00  6.64           O  
ATOM   3095  CB  ILE A 388      10.683   7.815  14.666  1.00  4.00           C  
ATOM   3096  CG1 ILE A 388      11.473   9.110  14.594  1.00  4.61           C  
ATOM   3097  CG2 ILE A 388       9.298   7.993  14.035  1.00  7.29           C  
ATOM   3098  CD1 ILE A 388      11.790   9.495  13.136  1.00  6.19           C  
ATOM   3099  N   ASP A 389      12.397   7.623  17.673  1.00  4.06           N  
ATOM   3100  CA  ASP A 389      13.638   7.235  18.342  1.00  5.31           C  
ATOM   3101  C   ASP A 389      13.368   6.662  19.731  1.00  5.31           C  
ATOM   3102  O   ASP A 389      14.290   6.542  20.550  1.00  4.94           O  
ATOM   3103  CB  ASP A 389      14.620   8.414  18.393  1.00  4.83           C  
ATOM   3104  CG  ASP A 389      14.069   9.660  19.073  1.00  5.18           C  
ATOM   3105  OD1 ASP A 389      13.081   9.587  19.854  1.00  6.01           O  
ATOM   3106  OD2 ASP A 389      14.648  10.753  18.851  1.00  5.71           O  
ATOM   3107  N   GLN A 390      12.117   6.261  19.998  1.00  4.34           N  
ATOM   3108  CA AGLN A 390      11.761   5.789  21.326  0.29  4.69           C  
ATOM   3109  CA BGLN A 390      11.726   5.737  21.301  0.71  4.62           C  
ATOM   3110  C   GLN A 390      12.759   4.735  21.793  1.00  4.64           C  
ATOM   3111  O   GLN A 390      12.988   3.708  21.131  1.00  4.10           O  
ATOM   3112  CB AGLN A 390      10.331   5.247  21.345  0.29  7.44           C  
ATOM   3113  CB BGLN A 390      10.351   5.078  21.176  0.71  7.34           C  
ATOM   3114  CG AGLN A 390      10.171   3.790  20.992  0.29 10.06           C  
ATOM   3115  CG BGLN A 390       9.873   4.354  22.409  0.71 12.79           C  
ATOM   3116  CD AGLN A 390      10.416   2.858  22.169  0.29  9.42           C  
ATOM   3117  CD BGLN A 390      10.316   2.916  22.475  0.71  7.76           C  
ATOM   3118  OE1AGLN A 390      10.503   3.287  23.319  0.29 10.42           O  
ATOM   3119  OE1BGLN A 390      10.336   2.189  21.456  0.71 11.05           O  
ATOM   3120  NE2AGLN A 390      10.526   1.565  21.875  0.29 14.30           N  
ATOM   3121  NE2BGLN A 390      10.668   2.477  23.677  0.71 15.63           N  
ATOM   3122  N   ASP A 391      13.356   5.015  22.942  1.00  4.59           N  
ATOM   3123  CA  ASP A 391      14.439   4.192  23.464  1.00  3.07           C  
ATOM   3124  C   ASP A 391      14.201   4.001  24.944  1.00  6.19           C  
ATOM   3125  O   ASP A 391      14.209   4.970  25.710  1.00  5.73           O  
ATOM   3126  CB  ASP A 391      15.797   4.827  23.169  1.00  4.88           C  
ATOM   3127  CG  ASP A 391      16.963   3.945  23.605  1.00  8.54           C  
ATOM   3128  OD1 ASP A 391      17.044   3.659  24.811  1.00  5.32           O  
ATOM   3129  OD2 ASP A 391      17.772   3.547  22.729  1.00  4.29           O  
ATOM   3130  N   HIS A 392      13.983   2.745  25.326  1.00  7.74           N  
ATOM   3131  CA  HIS A 392      13.532   2.405  26.664  1.00  7.66           C  
ATOM   3132  C   HIS A 392      14.333   3.143  27.725  1.00  6.92           C  
ATOM   3133  O   HIS A 392      13.768   3.859  28.565  1.00  6.32           O  
ATOM   3134  CB  HIS A 392      13.630   0.886  26.825  1.00  6.33           C  
ATOM   3135  CG  HIS A 392      13.296   0.391  28.193  1.00 10.65           C  
ATOM   3136  ND1 HIS A 392      11.992   0.187  28.615  1.00 12.16           N  
ATOM   3137  CD2 HIS A 392      14.088   0.074  29.248  1.00  9.98           C  
ATOM   3138  CE1 HIS A 392      12.007  -0.232  29.866  1.00 11.43           C  
ATOM   3139  NE2 HIS A 392      13.260  -0.300  30.276  1.00 11.76           N  
ATOM   3140  N   TYR A 393      15.651   2.983  27.703  1.00  3.36           N  
ATOM   3141  CA  TYR A 393      16.466   3.580  28.760  1.00  3.54           C  
ATOM   3142  C   TYR A 393      16.557   5.092  28.612  1.00  4.53           C  
ATOM   3143  O   TYR A 393      16.535   5.827  29.610  1.00  6.33           O  
ATOM   3144  CB  TYR A 393      17.870   2.961  28.782  1.00  6.92           C  
ATOM   3145  CG  TYR A 393      17.906   1.548  29.332  1.00  3.11           C  
ATOM   3146  CD1 TYR A 393      17.259   1.222  30.513  1.00  4.47           C  
ATOM   3147  CD2 TYR A 393      18.574   0.535  28.660  1.00  5.78           C  
ATOM   3148  CE1 TYR A 393      17.268  -0.066  31.016  1.00  8.95           C  
ATOM   3149  CE2 TYR A 393      18.599  -0.758  29.167  1.00  5.53           C  
ATOM   3150  CZ  TYR A 393      17.938  -1.048  30.335  1.00  9.99           C  
ATOM   3151  OH  TYR A 393      17.951  -2.344  30.838  1.00 10.17           O  
ATOM   3152  N   LEU A 394      16.677   5.599  27.372  1.00  5.55           N  
ATOM   3153  CA  LEU A 394      16.881   7.038  27.210  1.00  4.25           C  
ATOM   3154  C   LEU A 394      15.620   7.822  27.560  1.00  5.79           C  
ATOM   3155  O   LEU A 394      15.696   8.901  28.142  1.00  5.95           O  
ATOM   3156  CB  LEU A 394      17.328   7.371  25.795  1.00  6.86           C  
ATOM   3157  CG  LEU A 394      18.561   6.604  25.304  1.00  6.79           C  
ATOM   3158  CD1 LEU A 394      19.065   7.246  24.009  1.00  5.00           C  
ATOM   3159  CD2 LEU A 394      19.620   6.559  26.347  1.00  4.27           C  
ATOM   3160  N   ASN A 395      14.460   7.294  27.171  1.00  3.47           N  
ATOM   3161  CA  ASN A 395      13.181   7.950  27.459  1.00  5.35           C  
ATOM   3162  C   ASN A 395      12.910   7.976  28.959  1.00  4.55           C  
ATOM   3163  O   ASN A 395      12.572   9.021  29.525  1.00  6.21           O  
ATOM   3164  CB  ASN A 395      12.087   7.192  26.688  1.00  5.05           C  
ATOM   3165  CG  ASN A 395      10.798   7.991  26.507  1.00  6.93           C  
ATOM   3166  OD1 ASN A 395      10.776   9.196  26.575  1.00  8.58           O  
ATOM   3167  ND2 ASN A 395       9.721   7.290  26.231  1.00  7.30           N  
ATOM   3168  N   ALA A 396      13.123   6.845  29.632  1.00  4.04           N  
ATOM   3169  CA  ALA A 396      12.955   6.790  31.087  1.00  5.38           C  
ATOM   3170  C   ALA A 396      13.906   7.764  31.782  1.00  4.82           C  
ATOM   3171  O   ALA A 396      13.501   8.552  32.654  1.00  6.84           O  
ATOM   3172  CB  ALA A 396      13.172   5.372  31.588  1.00  9.41           C  
ATOM   3173  N   ALA A 397      15.190   7.719  31.424  1.00  5.07           N  
ATOM   3174  CA  ALA A 397      16.166   8.528  32.130  1.00  4.46           C  
ATOM   3175  C   ALA A 397      15.882  10.014  31.962  1.00  5.40           C  
ATOM   3176  O   ALA A 397      15.922  10.788  32.918  1.00  4.71           O  
ATOM   3177  CB  ALA A 397      17.587   8.176  31.637  1.00  5.24           C  
ATOM   3178  N   ASN A 398      15.605  10.449  30.736  1.00  5.14           N  
ATOM   3179  CA  ASN A 398      15.326  11.857  30.513  1.00  6.32           C  
ATOM   3180  C   ASN A 398      14.012  12.296  31.160  1.00  4.50           C  
ATOM   3181  O   ASN A 398      13.921  13.433  31.626  1.00  6.21           O  
ATOM   3182  CB  ASN A 398      15.329  12.166  29.022  1.00  4.27           C  
ATOM   3183  CG  ASN A 398      16.717  12.378  28.469  1.00  3.62           C  
ATOM   3184  OD1 ASN A 398      17.298  13.476  28.578  1.00  7.14           O  
ATOM   3185  ND2 ASN A 398      17.274  11.351  27.849  1.00  5.32           N  
ATOM   3186  N   TRP A 399      12.994  11.431  31.216  1.00  4.09           N  
ATOM   3187  CA  TRP A 399      11.783  11.809  31.934  1.00  6.16           C  
ATOM   3188  C   TRP A 399      12.022  11.938  33.434  1.00  6.08           C  
ATOM   3189  O   TRP A 399      11.456  12.820  34.087  1.00  7.09           O  
ATOM   3190  CB  TRP A 399      10.645  10.818  31.654  1.00  6.26           C  
ATOM   3191  CG  TRP A 399       9.889  11.191  30.401  1.00  3.58           C  
ATOM   3192  CD1 TRP A 399      10.027  10.645  29.171  1.00  6.06           C  
ATOM   3193  CD2 TRP A 399       8.912  12.237  30.270  1.00  3.59           C  
ATOM   3194  NE1 TRP A 399       9.184  11.270  28.269  1.00  5.43           N  
ATOM   3195  CE2 TRP A 399       8.481  12.238  28.926  1.00  3.47           C  
ATOM   3196  CE3 TRP A 399       8.354  13.150  31.164  1.00  6.75           C  
ATOM   3197  CZ2 TRP A 399       7.529  13.147  28.441  1.00  3.08           C  
ATOM   3198  CZ3 TRP A 399       7.390  14.047  30.679  1.00  6.33           C  
ATOM   3199  CH2 TRP A 399       6.995  14.015  29.319  1.00  3.56           C  
ATOM   3200  N   MET A 400      12.867  11.085  34.003  1.00  4.65           N  
ATOM   3201  CA  MET A 400      13.220  11.242  35.405  1.00  6.29           C  
ATOM   3202  C   MET A 400      14.052  12.502  35.624  1.00  6.99           C  
ATOM   3203  O   MET A 400      13.865  13.201  36.635  1.00  7.52           O  
ATOM   3204  CB  MET A 400      13.947   9.987  35.902  1.00  7.29           C  
ATOM   3205  CG  MET A 400      13.007   8.800  36.147  1.00  9.45           C  
ATOM   3206  SD  MET A 400      13.797   7.412  36.966  1.00  8.64           S  
ATOM   3207  CE  MET A 400      14.911   6.867  35.683  1.00 11.68           C  
ATOM   3208  N   TRP A 401      14.939  12.835  34.684  1.00  6.61           N  
ATOM   3209  CA  TRP A 401      15.714  14.065  34.786  1.00  8.98           C  
ATOM   3210  C   TRP A 401      14.810  15.279  34.777  1.00  8.45           C  
ATOM   3211  O   TRP A 401      14.902  16.150  35.658  1.00  9.70           O  
ATOM   3212  CB  TRP A 401      16.700  14.135  33.616  1.00  8.64           C  
ATOM   3213  CG  TRP A 401      17.648  15.308  33.686  1.00  6.45           C  
ATOM   3214  CD1 TRP A 401      17.336  16.617  33.562  1.00 13.79           C  
ATOM   3215  CD2 TRP A 401      19.055  15.234  33.881  1.00 11.55           C  
ATOM   3216  NE1 TRP A 401      18.476  17.389  33.674  1.00 11.89           N  
ATOM   3217  CE2 TRP A 401      19.539  16.553  33.880  1.00  8.50           C  
ATOM   3218  CE3 TRP A 401      19.955  14.182  34.071  1.00 13.97           C  
ATOM   3219  CZ2 TRP A 401      20.893  16.851  34.059  1.00 12.14           C  
ATOM   3220  CZ3 TRP A 401      21.300  14.490  34.252  1.00 12.93           C  
ATOM   3221  CH2 TRP A 401      21.746  15.807  34.238  1.00 12.90           C  
ATOM   3222  N   LEU A 402      13.920  15.361  33.788  1.00  8.83           N  
ATOM   3223  CA  LEU A 402      13.091  16.554  33.573  1.00  5.99           C  
ATOM   3224  C   LEU A 402      12.069  16.769  34.681  1.00 11.40           C  
ATOM   3225  O   LEU A 402      11.621  17.902  34.899  1.00 11.82           O  
ATOM   3226  CB  LEU A 402      12.368  16.447  32.222  1.00  9.22           C  
ATOM   3227  CG  LEU A 402      12.979  17.266  31.074  1.00 12.00           C  
ATOM   3228  CD1 LEU A 402      12.803  18.749  31.340  1.00 11.27           C  
ATOM   3229  CD2 LEU A 402      14.454  16.921  30.893  1.00 11.42           C  
ATOM   3230  N   SER A 403      11.665  15.711  35.370  1.00  8.69           N  
ATOM   3231  CA  SER A 403      10.716  15.815  36.467  1.00  9.23           C  
ATOM   3232  C   SER A 403      11.422  15.927  37.814  1.00  7.88           C  
ATOM   3233  O   SER A 403      10.752  15.902  38.853  1.00  8.67           O  
ATOM   3234  CB  SER A 403       9.774  14.617  36.453  1.00  6.70           C  
ATOM   3235  OG  SER A 403      10.466  13.398  36.664  1.00  7.19           O  
ATOM   3236  N   ALA A 404      12.743  16.081  37.801  1.00  7.80           N  
ATOM   3237  CA  ALA A 404      13.551  16.175  39.011  1.00  7.88           C  
ATOM   3238  C   ALA A 404      13.343  14.949  39.910  1.00 12.24           C  
ATOM   3239  O   ALA A 404      13.339  15.043  41.142  1.00 13.37           O  
ATOM   3240  CB  ALA A 404      13.265  17.470  39.767  1.00  9.10           C  
ATOM   3241  N   SER A 405      13.175  13.787  39.283  1.00  7.12           N  
ATOM   3242  CA  SER A 405      13.018  12.530  40.009  1.00  8.09           C  
ATOM   3243  C   SER A 405      14.308  11.735  40.161  1.00 12.43           C  
ATOM   3244  O   SER A 405      14.440  10.968  41.112  1.00  8.76           O  
ATOM   3245  CB  SER A 405      11.981  11.639  39.316  1.00 10.28           C  
ATOM   3246  OG  SER A 405      10.709  12.245  39.253  1.00  8.47           O  
ATOM   3247  N   ALA A 406      15.257  11.886  39.236  1.00  9.94           N  
ATOM   3248  CA  ALA A 406      16.560  11.265  39.324  1.00 12.22           C  
ATOM   3249  C   ALA A 406      17.543  12.137  38.564  1.00  9.82           C  
ATOM   3250  O   ALA A 406      17.157  12.860  37.644  1.00 10.68           O  
ATOM   3251  CB  ALA A 406      16.556   9.840  38.753  1.00 10.97           C  
ATOM   3252  N   PHE A 407      18.811  12.077  38.977  1.00 10.51           N  
ATOM   3253  CA  PHE A 407      19.933  12.749  38.319  1.00 10.66           C  
ATOM   3254  C   PHE A 407      19.905  14.278  38.451  1.00 13.71           C  
ATOM   3255  O   PHE A 407      20.959  14.913  38.566  1.00 15.87           O  
ATOM   3256  CB  PHE A 407      19.995  12.387  36.830  1.00 11.31           C  
ATOM   3257  CG  PHE A 407      19.949  10.914  36.549  1.00 10.65           C  
ATOM   3258  CD1 PHE A 407      20.986  10.084  36.936  1.00 14.60           C  
ATOM   3259  CD2 PHE A 407      18.881  10.364  35.873  1.00 11.60           C  
ATOM   3260  CE1 PHE A 407      20.936   8.719  36.668  1.00 17.29           C  
ATOM   3261  CE2 PHE A 407      18.828   9.009  35.594  1.00 12.37           C  
ATOM   3262  CZ  PHE A 407      19.857   8.193  35.998  1.00 16.29           C  
ATOM   3263  N   PHE A 408      18.715  14.881  38.429  1.00 12.16           N  
ATOM   3264  CA  PHE A 408      18.548  16.333  38.456  1.00 15.25           C  
ATOM   3265  C   PHE A 408      17.640  16.682  39.625  1.00 10.80           C  
ATOM   3266  O   PHE A 408      16.624  16.014  39.848  1.00 11.89           O  
ATOM   3267  CB  PHE A 408      17.946  16.834  37.125  1.00  8.31           C  
ATOM   3268  CG  PHE A 408      17.588  18.291  37.099  1.00  8.54           C  
ATOM   3269  CD1 PHE A 408      18.518  19.234  36.739  1.00 12.36           C  
ATOM   3270  CD2 PHE A 408      16.304  18.697  37.415  1.00 10.75           C  
ATOM   3271  CE1 PHE A 408      18.181  20.576  36.708  1.00  9.81           C  
ATOM   3272  CE2 PHE A 408      15.957  20.026  37.398  1.00 10.51           C  
ATOM   3273  CZ  PHE A 408      16.902  20.973  37.028  1.00 12.89           C  
ATOM   3274  N   SER A 409      18.004  17.734  40.374  1.00  9.29           N  
ATOM   3275  CA  SER A 409      17.234  18.076  41.560  1.00 12.12           C  
ATOM   3276  C   SER A 409      16.889  19.554  41.684  1.00 12.71           C  
ATOM   3277  O   SER A 409      16.304  19.943  42.691  1.00 13.07           O  
ATOM   3278  CB  SER A 409      17.991  17.644  42.832  1.00 11.84           C  
ATOM   3279  OG  SER A 409      19.252  18.300  42.913  1.00 15.53           O  
ATOM   3280  N   GLN A 410      17.206  20.374  40.690  1.00 10.28           N  
ATOM   3281  CA  GLN A 410      16.974  21.824  40.800  1.00 12.37           C  
ATOM   3282  C   GLN A 410      15.570  22.180  40.317  1.00 10.67           C  
ATOM   3283  O   GLN A 410      15.364  22.765  39.246  1.00 10.67           O  
ATOM   3284  CB  GLN A 410      18.036  22.582  40.020  1.00 10.94           C  
ATOM   3285  CG  GLN A 410      17.938  24.086  40.172  1.00 11.77           C  
ATOM   3286  CD  GLN A 410      17.665  24.472  41.609  1.00 16.59           C  
ATOM   3287  OE1 GLN A 410      16.520  24.559  42.030  1.00 12.00           O  
ATOM   3288  NE2 GLN A 410      18.734  24.656  42.381  1.00 13.93           N  
ATOM   3289  N   TYR A 411      14.584  21.820  41.146  1.00 10.47           N  
ATOM   3290  CA  TYR A 411      13.177  21.980  40.781  1.00  9.01           C  
ATOM   3291  C   TYR A 411      12.722  23.440  40.817  1.00 12.28           C  
ATOM   3292  O   TYR A 411      11.580  23.728  40.442  1.00 12.42           O  
ATOM   3293  CB  TYR A 411      12.279  21.129  41.680  1.00 11.52           C  
ATOM   3294  CG  TYR A 411      12.446  21.357  43.166  1.00 12.60           C  
ATOM   3295  CD1 TYR A 411      11.841  22.436  43.802  1.00 16.36           C  
ATOM   3296  CD2 TYR A 411      13.215  20.491  43.935  1.00 16.81           C  
ATOM   3297  CE1 TYR A 411      12.004  22.640  45.161  1.00 17.92           C  
ATOM   3298  CE2 TYR A 411      13.369  20.686  45.294  1.00 23.22           C  
ATOM   3299  CZ  TYR A 411      12.766  21.765  45.899  1.00 18.84           C  
ATOM   3300  OH  TYR A 411      12.930  21.975  47.254  1.00 26.67           O  
ATOM   3301  N   PHE A 412      13.583  24.376  41.232  1.00 10.92           N  
ATOM   3302  CA  PHE A 412      13.258  25.784  41.107  1.00 10.70           C  
ATOM   3303  C   PHE A 412      13.485  26.319  39.696  1.00 12.97           C  
ATOM   3304  O   PHE A 412      13.026  27.428  39.396  1.00 11.82           O  
ATOM   3305  CB  PHE A 412      14.073  26.620  42.106  1.00  8.56           C  
ATOM   3306  CG  PHE A 412      13.656  26.404  43.534  1.00  9.54           C  
ATOM   3307  CD1 PHE A 412      12.449  26.904  44.006  1.00 13.86           C  
ATOM   3308  CD2 PHE A 412      14.483  25.715  44.411  1.00 12.59           C  
ATOM   3309  CE1 PHE A 412      12.072  26.704  45.314  1.00 14.57           C  
ATOM   3310  CE2 PHE A 412      14.101  25.511  45.735  1.00 15.96           C  
ATOM   3311  CZ  PHE A 412      12.894  26.005  46.179  1.00 13.43           C  
ATOM   3312  N   ARG A 413      14.159  25.563  38.824  1.00  9.80           N  
ATOM   3313  CA  ARG A 413      14.360  25.968  37.436  1.00  8.92           C  
ATOM   3314  C   ARG A 413      13.171  25.464  36.616  1.00 10.34           C  
ATOM   3315  O   ARG A 413      13.062  24.263  36.356  1.00 13.00           O  
ATOM   3316  CB  ARG A 413      15.667  25.416  36.882  1.00  9.08           C  
ATOM   3317  CG  ARG A 413      15.924  25.804  35.411  1.00 11.03           C  
ATOM   3318  CD  ARG A 413      16.248  27.305  35.234  1.00 13.12           C  
ATOM   3319  NE  ARG A 413      16.417  27.619  33.808  1.00 14.68           N  
ATOM   3320  CZ  ARG A 413      15.460  28.108  33.019  1.00 13.68           C  
ATOM   3321  NH1 ARG A 413      14.254  28.388  33.493  1.00 18.94           N  
ATOM   3322  NH2 ARG A 413      15.727  28.342  31.736  1.00 18.02           N  
ATOM   3323  N   VAL A 414      12.285  26.377  36.214  1.00  7.86           N  
ATOM   3324  CA  VAL A 414      11.058  26.010  35.507  1.00 10.74           C  
ATOM   3325  C   VAL A 414      10.999  26.808  34.218  1.00  9.49           C  
ATOM   3326  O   VAL A 414      11.033  28.041  34.243  1.00  9.69           O  
ATOM   3327  CB  VAL A 414       9.806  26.250  36.355  1.00  9.02           C  
ATOM   3328  CG1 VAL A 414       8.546  25.960  35.518  1.00  9.98           C  
ATOM   3329  CG2 VAL A 414       9.842  25.371  37.598  1.00 16.29           C  
ATOM   3330  N   TYR A 415      10.917  26.107  33.097  1.00  7.19           N  
ATOM   3331  CA  TYR A 415      10.812  26.762  31.810  1.00  9.39           C  
ATOM   3332  C   TYR A 415       9.460  27.455  31.683  1.00 10.50           C  
ATOM   3333  O   TYR A 415       8.441  26.967  32.188  1.00 12.26           O  
ATOM   3334  CB  TYR A 415      10.955  25.745  30.684  1.00  7.02           C  
ATOM   3335  CG  TYR A 415      12.210  24.906  30.757  1.00 16.01           C  
ATOM   3336  CD1 TYR A 415      13.469  25.497  30.710  1.00 19.32           C  
ATOM   3337  CD2 TYR A 415      12.138  23.528  30.861  1.00 12.25           C  
ATOM   3338  CE1 TYR A 415      14.619  24.727  30.767  1.00 22.43           C  
ATOM   3339  CE2 TYR A 415      13.268  22.746  30.935  1.00 13.57           C  
ATOM   3340  CZ  TYR A 415      14.516  23.355  30.882  1.00 19.34           C  
ATOM   3341  OH  TYR A 415      15.668  22.591  30.941  1.00 19.20           O  
ATOM   3342  N   SER A 416       9.454  28.563  30.986  1.00  8.14           N  
ATOM   3343  CA  SER A 416       8.204  29.244  30.699  1.00  7.42           C  
ATOM   3344  C   SER A 416       7.632  28.736  29.382  1.00 10.09           C  
ATOM   3345  O   SER A 416       8.320  28.799  28.352  1.00  7.00           O  
ATOM   3346  CB  SER A 416       8.392  30.748  30.588  1.00  7.86           C  
ATOM   3347  OG  SER A 416       7.220  31.304  30.014  1.00  9.89           O  
ATOM   3348  N   PRO A 417       6.366  28.300  29.354  1.00  7.16           N  
ATOM   3349  CA  PRO A 417       5.761  27.890  28.076  1.00  7.75           C  
ATOM   3350  C   PRO A 417       5.494  29.038  27.128  1.00  8.13           C  
ATOM   3351  O   PRO A 417       5.155  28.791  25.963  1.00  9.58           O  
ATOM   3352  CB  PRO A 417       4.444  27.213  28.504  1.00 10.17           C  
ATOM   3353  CG  PRO A 417       4.098  27.863  29.826  1.00 12.91           C  
ATOM   3354  CD  PRO A 417       5.422  28.202  30.490  1.00  9.97           C  
ATOM   3355  N   VAL A 418       5.624  30.276  27.589  1.00 10.06           N  
ATOM   3356  CA  VAL A 418       5.481  31.465  26.751  1.00 10.00           C  
ATOM   3357  C   VAL A 418       6.825  31.990  26.284  1.00 11.12           C  
ATOM   3358  O   VAL A 418       7.037  32.208  25.091  1.00 16.74           O  
ATOM   3359  CB  VAL A 418       4.709  32.554  27.527  1.00 11.37           C  
ATOM   3360  CG1 VAL A 418       4.723  33.865  26.736  1.00 16.79           C  
ATOM   3361  CG2 VAL A 418       3.294  32.093  27.842  1.00 17.22           C  
ATOM   3362  N   VAL A 419       7.754  32.208  27.221  1.00  7.41           N  
ATOM   3363  CA  VAL A 419       9.001  32.914  26.925  1.00 11.08           C  
ATOM   3364  C   VAL A 419      10.041  32.017  26.269  1.00  9.68           C  
ATOM   3365  O   VAL A 419      10.834  32.492  25.444  1.00  9.51           O  
ATOM   3366  CB  VAL A 419       9.554  33.516  28.238  1.00 14.27           C  
ATOM   3367  CG1 VAL A 419      10.915  34.139  28.023  1.00 28.62           C  
ATOM   3368  CG2 VAL A 419       8.557  34.537  28.791  1.00 24.15           C  
ATOM   3369  N   PHE A 420      10.055  30.721  26.602  1.00  9.99           N  
ATOM   3370  CA  PHE A 420      11.182  29.872  26.216  1.00  8.90           C  
ATOM   3371  C   PHE A 420      11.414  29.894  24.708  1.00 10.45           C  
ATOM   3372  O   PHE A 420      12.522  30.164  24.252  1.00 14.97           O  
ATOM   3373  CB  PHE A 420      10.970  28.435  26.684  1.00  9.95           C  
ATOM   3374  CG  PHE A 420      12.156  27.544  26.456  1.00 10.27           C  
ATOM   3375  CD1 PHE A 420      13.238  27.584  27.319  1.00 26.49           C  
ATOM   3376  CD2 PHE A 420      12.194  26.675  25.374  1.00  9.82           C  
ATOM   3377  CE1 PHE A 420      14.343  26.767  27.104  1.00 32.52           C  
ATOM   3378  CE2 PHE A 420      13.271  25.863  25.157  1.00 13.69           C  
ATOM   3379  CZ  PHE A 420      14.357  25.899  26.022  1.00 20.12           C  
ATOM   3380  N   GLY A 421      10.386  29.610  23.918  1.00  8.47           N  
ATOM   3381  CA  GLY A 421      10.573  29.546  22.481  1.00  9.34           C  
ATOM   3382  C   GLY A 421      10.729  30.914  21.846  1.00 10.72           C  
ATOM   3383  O   GLY A 421      11.416  31.059  20.830  1.00  9.04           O  
ATOM   3384  N   LYS A 422      10.118  31.933  22.449  1.00 10.90           N  
ATOM   3385  CA  LYS A 422      10.127  33.274  21.858  1.00 11.30           C  
ATOM   3386  C   LYS A 422      11.546  33.814  21.761  1.00 10.92           C  
ATOM   3387  O   LYS A 422      11.864  34.603  20.856  1.00 13.30           O  
ATOM   3388  CB  LYS A 422       9.233  34.183  22.700  1.00 18.30           C  
ATOM   3389  CG  LYS A 422       8.764  35.435  21.977  1.00 16.03           C  
ATOM   3390  CD  LYS A 422       8.090  36.402  22.939  1.00 20.47           C  
ATOM   3391  CE  LYS A 422       6.727  35.920  23.381  1.00 32.25           C  
ATOM   3392  NZ  LYS A 422       6.066  36.906  24.306  1.00 37.23           N  
ATOM   3393  N   LYS A 423      12.430  33.387  22.663  1.00 12.69           N  
ATOM   3394  CA  LYS A 423      13.798  33.858  22.616  1.00  9.39           C  
ATOM   3395  C   LYS A 423      14.542  33.340  21.394  1.00 16.93           C  
ATOM   3396  O   LYS A 423      15.503  33.966  20.951  1.00 24.01           O  
ATOM   3397  CB  LYS A 423      14.535  33.456  23.896  1.00 20.89           C  
ATOM   3398  CG  LYS A 423      15.135  32.063  23.845  1.00 22.25           C  
ATOM   3399  N   TYR A 424      14.122  32.201  20.838  1.00  9.79           N  
ATOM   3400  CA  TYR A 424      14.702  31.686  19.621  1.00  5.88           C  
ATOM   3401  C   TYR A 424      13.968  32.107  18.364  1.00  9.23           C  
ATOM   3402  O   TYR A 424      14.596  32.272  17.306  1.00  9.75           O  
ATOM   3403  CB  TYR A 424      14.706  30.137  19.618  1.00  7.15           C  
ATOM   3404  CG  TYR A 424      15.439  29.507  20.753  1.00  7.59           C  
ATOM   3405  CD1 TYR A 424      16.792  29.203  20.646  1.00  5.66           C  
ATOM   3406  CD2 TYR A 424      14.779  29.156  21.916  1.00  7.99           C  
ATOM   3407  CE1 TYR A 424      17.469  28.611  21.674  1.00  7.42           C  
ATOM   3408  CE2 TYR A 424      15.453  28.546  22.964  1.00  8.86           C  
ATOM   3409  CZ  TYR A 424      16.803  28.289  22.835  1.00  8.41           C  
ATOM   3410  OH  TYR A 424      17.464  27.686  23.877  1.00  8.76           O  
ATOM   3411  N   ASP A 425      12.641  32.241  18.451  1.00  6.12           N  
ATOM   3412  CA  ASP A 425      11.769  32.275  17.280  1.00  7.89           C  
ATOM   3413  C   ASP A 425      10.659  33.279  17.551  1.00  7.19           C  
ATOM   3414  O   ASP A 425       9.493  32.923  17.696  1.00  6.32           O  
ATOM   3415  CB  ASP A 425      11.216  30.870  17.015  1.00  6.27           C  
ATOM   3416  CG  ASP A 425      10.356  30.765  15.779  1.00  8.20           C  
ATOM   3417  OD1 ASP A 425      10.286  31.707  14.947  1.00 10.22           O  
ATOM   3418  OD2 ASP A 425       9.750  29.692  15.617  1.00  7.54           O  
ATOM   3419  N   PRO A 426      11.000  34.574  17.652  1.00  8.22           N  
ATOM   3420  CA  PRO A 426       9.956  35.566  17.989  1.00  7.44           C  
ATOM   3421  C   PRO A 426       8.861  35.672  16.946  1.00  8.78           C  
ATOM   3422  O   PRO A 426       7.724  35.985  17.299  1.00 13.50           O  
ATOM   3423  CB  PRO A 426      10.757  36.883  18.127  1.00 10.72           C  
ATOM   3424  CG  PRO A 426      12.035  36.639  17.419  1.00 10.25           C  
ATOM   3425  CD  PRO A 426      12.340  35.166  17.557  1.00 12.29           C  
ATOM   3426  N   GLU A 427       9.169  35.417  15.670  1.00  7.72           N  
ATOM   3427  CA  GLU A 427       8.138  35.418  14.642  1.00  9.73           C  
ATOM   3428  C   GLU A 427       7.179  34.241  14.786  1.00 15.20           C  
ATOM   3429  O   GLU A 427       6.069  34.278  14.223  1.00 13.13           O  
ATOM   3430  CB  GLU A 427       8.786  35.390  13.267  1.00 14.13           C  
ATOM   3431  CG  GLU A 427       9.545  36.661  12.934  1.00 35.27           C  
ATOM   3432  N   GLY A 428       7.574  33.204  15.524  1.00 10.07           N  
ATOM   3433  CA  GLY A 428       6.739  32.024  15.656  1.00 12.37           C  
ATOM   3434  C   GLY A 428       6.700  31.134  14.430  1.00 13.33           C  
ATOM   3435  O   GLY A 428       5.670  30.520  14.146  1.00 11.28           O  
ATOM   3436  N   ARG A 429       7.807  31.024  13.705  1.00 10.37           N  
ATOM   3437  CA  ARG A 429       7.800  30.198  12.499  1.00 12.39           C  
ATOM   3438  C   ARG A 429       7.494  28.742  12.835  1.00  7.93           C  
ATOM   3439  O   ARG A 429       6.781  28.057  12.082  1.00 11.23           O  
ATOM   3440  CB  ARG A 429       9.140  30.307  11.784  1.00 11.50           C  
ATOM   3441  CG  ARG A 429       9.397  31.689  11.203  1.00 21.53           C  
ATOM   3442  CD  ARG A 429      10.731  31.753  10.478  1.00 39.44           C  
ATOM   3443  NE  ARG A 429      10.961  33.068   9.882  1.00 56.21           N  
ATOM   3444  N   PHE A 430       8.002  28.264  13.971  1.00  6.83           N  
ATOM   3445  CA  PHE A 430       7.759  26.876  14.378  1.00  6.34           C  
ATOM   3446  C   PHE A 430       6.287  26.660  14.705  1.00  6.85           C  
ATOM   3447  O   PHE A 430       5.663  25.700  14.237  1.00  8.96           O  
ATOM   3448  CB  PHE A 430       8.665  26.543  15.573  1.00  7.53           C  
ATOM   3449  CG  PHE A 430       8.526  25.131  16.078  1.00  6.51           C  
ATOM   3450  CD1 PHE A 430       7.600  24.813  17.051  1.00  7.13           C  
ATOM   3451  CD2 PHE A 430       9.352  24.129  15.609  1.00  5.79           C  
ATOM   3452  CE1 PHE A 430       7.477  23.518  17.532  1.00  6.79           C  
ATOM   3453  CE2 PHE A 430       9.243  22.827  16.079  1.00  7.33           C  
ATOM   3454  CZ  PHE A 430       8.314  22.522  17.046  1.00  7.08           C  
ATOM   3455  N   ILE A 431       5.700  27.563  15.502  1.00  7.15           N  
ATOM   3456  CA  ILE A 431       4.279  27.491  15.812  1.00  8.20           C  
ATOM   3457  C   ILE A 431       3.434  27.506  14.534  1.00  5.61           C  
ATOM   3458  O   ILE A 431       2.474  26.729  14.400  1.00 11.05           O  
ATOM   3459  CB  ILE A 431       3.890  28.653  16.750  1.00  7.03           C  
ATOM   3460  CG1 ILE A 431       4.412  28.421  18.159  1.00  9.16           C  
ATOM   3461  CG2 ILE A 431       2.365  28.813  16.781  1.00  8.59           C  
ATOM   3462  CD1 ILE A 431       4.493  29.692  19.014  1.00  8.53           C  
ATOM   3463  N   ARG A 432       3.758  28.382  13.592  1.00  7.72           N  
ATOM   3464  CA  ARG A 432       2.934  28.508  12.392  1.00 15.08           C  
ATOM   3465  C   ARG A 432       3.006  27.246  11.540  1.00 14.23           C  
ATOM   3466  O   ARG A 432       2.008  26.884  10.888  1.00 11.09           O  
ATOM   3467  CB  ARG A 432       3.365  29.718  11.575  1.00 14.70           C  
ATOM   3468  CG  ARG A 432       3.149  31.038  12.297  1.00 11.82           C  
ATOM   3469  CD  ARG A 432       3.741  32.192  11.534  1.00 11.92           C  
ATOM   3470  NE  ARG A 432       4.017  33.330  12.413  1.00 18.12           N  
ATOM   3471  CZ  ARG A 432       3.121  34.251  12.757  1.00 17.22           C  
ATOM   3472  NH1 ARG A 432       1.882  34.182  12.298  1.00 14.62           N  
ATOM   3473  NH2 ARG A 432       3.467  35.228  13.577  1.00 12.97           N  
ATOM   3474  N   LYS A 433       4.165  26.568  11.550  1.00  8.36           N  
ATOM   3475  CA  LYS A 433       4.336  25.320  10.816  1.00  9.13           C  
ATOM   3476  C   LYS A 433       3.444  24.224  11.369  1.00 11.89           C  
ATOM   3477  O   LYS A 433       2.715  23.561  10.618  1.00 11.77           O  
ATOM   3478  CB  LYS A 433       5.806  24.892  10.847  1.00  9.00           C  
ATOM   3479  CG  LYS A 433       6.054  23.470  10.395  1.00 12.30           C  
ATOM   3480  CD  LYS A 433       5.619  23.241   8.965  1.00 14.39           C  
ATOM   3481  CE  LYS A 433       6.032  21.832   8.504  1.00 18.32           C  
ATOM   3482  NZ  LYS A 433       5.708  21.602   7.076  1.00 23.40           N  
ATOM   3483  N   PHE A 434       3.481  24.006  12.682  1.00  8.01           N  
ATOM   3484  CA  PHE A 434       2.789  22.862  13.258  1.00  8.13           C  
ATOM   3485  C   PHE A 434       1.393  23.181  13.755  1.00 14.41           C  
ATOM   3486  O   PHE A 434       0.600  22.250  13.948  1.00 11.07           O  
ATOM   3487  CB  PHE A 434       3.654  22.262  14.358  1.00  9.56           C  
ATOM   3488  CG  PHE A 434       4.889  21.613  13.825  1.00  8.89           C  
ATOM   3489  CD1 PHE A 434       4.821  20.358  13.216  1.00 11.98           C  
ATOM   3490  CD2 PHE A 434       6.106  22.265  13.859  1.00  7.27           C  
ATOM   3491  CE1 PHE A 434       5.935  19.770  12.687  1.00  8.43           C  
ATOM   3492  CE2 PHE A 434       7.237  21.686  13.329  1.00  9.90           C  
ATOM   3493  CZ  PHE A 434       7.150  20.420  12.731  1.00  7.58           C  
ATOM   3494  N   LEU A 435       1.060  24.454  13.919  1.00  9.73           N  
ATOM   3495  CA  LEU A 435      -0.281  24.900  14.298  1.00  8.00           C  
ATOM   3496  C   LEU A 435      -0.775  25.914  13.274  1.00 15.65           C  
ATOM   3497  O   LEU A 435      -0.887  27.107  13.560  1.00 11.54           O  
ATOM   3498  CB  LEU A 435      -0.298  25.500  15.703  1.00 11.82           C  
ATOM   3499  CG  LEU A 435       0.182  24.637  16.852  1.00 10.37           C  
ATOM   3500  CD1 LEU A 435       0.171  25.469  18.128  1.00  9.39           C  
ATOM   3501  CD2 LEU A 435      -0.678  23.382  17.003  1.00 16.20           C  
ATOM   3502  N   PRO A 436      -1.103  25.462  12.062  1.00 13.63           N  
ATOM   3503  CA  PRO A 436      -1.504  26.427  11.015  1.00 15.52           C  
ATOM   3504  C   PRO A 436      -2.753  27.224  11.359  1.00 14.13           C  
ATOM   3505  O   PRO A 436      -2.993  28.260  10.723  1.00 17.90           O  
ATOM   3506  CB  PRO A 436      -1.717  25.542   9.778  1.00 22.19           C  
ATOM   3507  CG  PRO A 436      -1.831  24.151  10.298  1.00 18.92           C  
ATOM   3508  CD  PRO A 436      -1.023  24.088  11.550  1.00 14.79           C  
ATOM   3509  N   VAL A 437      -3.532  26.813  12.364  1.00 13.31           N  
ATOM   3510  CA  VAL A 437      -4.662  27.633  12.785  1.00 16.59           C  
ATOM   3511  C   VAL A 437      -4.182  29.005  13.252  1.00 18.52           C  
ATOM   3512  O   VAL A 437      -4.951  29.973  13.224  1.00 16.20           O  
ATOM   3513  CB  VAL A 437      -5.488  26.941  13.884  1.00 14.79           C  
ATOM   3514  CG1 VAL A 437      -4.730  26.884  15.199  1.00 16.04           C  
ATOM   3515  CG2 VAL A 437      -6.826  27.655  14.077  1.00 16.98           C  
ATOM   3516  N   LEU A 438      -2.914  29.114  13.662  1.00 10.90           N  
ATOM   3517  CA  LEU A 438      -2.336  30.368  14.128  1.00 13.92           C  
ATOM   3518  C   LEU A 438      -1.480  31.048  13.069  1.00 11.41           C  
ATOM   3519  O   LEU A 438      -0.809  32.036  13.373  1.00 13.08           O  
ATOM   3520  CB  LEU A 438      -1.502  30.114  15.391  1.00 10.96           C  
ATOM   3521  CG  LEU A 438      -2.255  29.864  16.679  1.00 11.70           C  
ATOM   3522  CD1 LEU A 438      -1.436  29.093  17.687  1.00 11.84           C  
ATOM   3523  CD2 LEU A 438      -2.684  31.209  17.305  1.00 15.02           C  
ATOM   3524  N   LYS A 439      -1.508  30.560  11.816  1.00 11.05           N  
ATOM   3525  CA  LYS A 439      -0.564  31.021  10.822  1.00  9.53           C  
ATOM   3526  C   LYS A 439      -0.679  32.515  10.541  1.00 14.91           C  
ATOM   3527  O   LYS A 439       0.296  33.125  10.095  1.00 17.21           O  
ATOM   3528  CB  LYS A 439      -0.713  30.250   9.515  1.00 15.87           C  
ATOM   3529  CG  LYS A 439      -1.964  30.563   8.730  1.00 24.63           C  
ATOM   3530  CD  LYS A 439      -1.930  29.852   7.379  1.00 30.50           C  
ATOM   3531  CE  LYS A 439      -2.984  30.410   6.437  1.00 40.27           C  
ATOM   3532  NZ  LYS A 439      -4.346  30.369   7.041  1.00 62.46           N  
ATOM   3533  N   ASP A 440      -1.842  33.116  10.799  1.00 15.97           N  
ATOM   3534  CA  ASP A 440      -2.068  34.527  10.509  1.00 15.45           C  
ATOM   3535  C   ASP A 440      -2.090  35.396  11.758  1.00 22.00           C  
ATOM   3536  O   ASP A 440      -2.434  36.581  11.675  1.00 19.39           O  
ATOM   3537  CB  ASP A 440      -3.378  34.686   9.731  1.00 19.41           C  
ATOM   3538  CG  ASP A 440      -3.274  34.152   8.320  1.00 24.59           C  
ATOM   3539  OD1 ASP A 440      -2.237  34.383   7.681  1.00 28.93           O  
ATOM   3540  OD2 ASP A 440      -4.225  33.485   7.862  1.00 37.00           O  
ATOM   3541  N   MET A 441      -1.731  34.847  12.904  1.00 15.15           N  
ATOM   3542  CA  MET A 441      -1.732  35.609  14.147  1.00 18.15           C  
ATOM   3543  C   MET A 441      -0.497  36.503  14.203  1.00 15.06           C  
ATOM   3544  O   MET A 441       0.623  36.020  13.992  1.00 14.68           O  
ATOM   3545  CB  MET A 441      -1.759  34.658  15.343  1.00  9.43           C  
ATOM   3546  CG  MET A 441      -1.799  35.336  16.694  1.00 17.35           C  
ATOM   3547  SD  MET A 441      -3.377  36.183  16.988  1.00 16.16           S  
ATOM   3548  CE  MET A 441      -4.479  34.792  17.221  1.00 15.80           C  
ATOM   3549  N   PRO A 442      -0.653  37.808  14.448  1.00 13.02           N  
ATOM   3550  CA  PRO A 442       0.532  38.664  14.574  1.00 14.50           C  
ATOM   3551  C   PRO A 442       1.535  38.114  15.587  1.00 12.51           C  
ATOM   3552  O   PRO A 442       1.178  37.643  16.662  1.00 10.63           O  
ATOM   3553  CB  PRO A 442      -0.046  40.007  15.024  1.00 16.26           C  
ATOM   3554  CG  PRO A 442      -1.429  40.019  14.460  1.00 16.38           C  
ATOM   3555  CD  PRO A 442      -1.908  38.582  14.521  1.00 17.93           C  
ATOM   3556  N   ALA A 443       2.814  38.212  15.237  1.00 12.59           N  
ATOM   3557  CA  ALA A 443       3.864  37.641  16.071  1.00 10.04           C  
ATOM   3558  C   ALA A 443       3.786  38.132  17.502  1.00 10.48           C  
ATOM   3559  O   ALA A 443       4.100  37.384  18.435  1.00 11.90           O  
ATOM   3560  CB  ALA A 443       5.241  37.977  15.486  1.00 14.14           C  
ATOM   3561  N   LYS A 444       3.351  39.391  17.704  1.00 11.13           N  
ATOM   3562  CA  LYS A 444       3.255  39.929  19.046  1.00 11.72           C  
ATOM   3563  C   LYS A 444       2.387  39.080  19.956  1.00 13.19           C  
ATOM   3564  O   LYS A 444       2.567  39.110  21.173  1.00 13.19           O  
ATOM   3565  CB  LYS A 444       2.708  41.374  18.970  1.00 18.64           C  
ATOM   3566  CG  LYS A 444       2.211  41.950  20.286  1.00 23.67           C  
ATOM   3567  CD  LYS A 444       1.720  43.394  20.081  0.61 14.39           C  
ATOM   3568  CE  LYS A 444       1.334  44.039  21.395  0.72 28.03           C  
ATOM   3569  NZ  LYS A 444       0.775  45.407  21.198  0.40 28.73           N  
ATOM   3570  N   TYR A 445       1.427  38.323  19.398  1.00  9.99           N  
ATOM   3571  CA  TYR A 445       0.532  37.525  20.221  1.00 11.27           C  
ATOM   3572  C   TYR A 445       0.658  36.024  20.030  1.00  9.79           C  
ATOM   3573  O   TYR A 445      -0.067  35.268  20.704  1.00 11.88           O  
ATOM   3574  CB  TYR A 445      -0.927  37.903  19.935  1.00 11.97           C  
ATOM   3575  CG  TYR A 445      -1.204  39.394  19.966  1.00 10.92           C  
ATOM   3576  CD1 TYR A 445      -1.282  40.074  21.160  1.00 14.88           C  
ATOM   3577  CD2 TYR A 445      -1.373  40.089  18.789  1.00  9.76           C  
ATOM   3578  CE1 TYR A 445      -1.539  41.430  21.185  1.00 19.66           C  
ATOM   3579  CE2 TYR A 445      -1.646  41.455  18.798  1.00 14.20           C  
ATOM   3580  CZ  TYR A 445      -1.720  42.103  19.999  1.00 20.86           C  
ATOM   3581  OH  TYR A 445      -1.973  43.464  20.009  1.00 24.27           O  
ATOM   3582  N   ILE A 446       1.540  35.559  19.141  1.00  8.31           N  
ATOM   3583  CA  ILE A 446       1.448  34.152  18.732  1.00 13.02           C  
ATOM   3584  C   ILE A 446       1.841  33.213  19.865  1.00 11.84           C  
ATOM   3585  O   ILE A 446       1.375  32.062  19.894  1.00 11.54           O  
ATOM   3586  CB  ILE A 446       2.270  33.920  17.453  1.00 12.35           C  
ATOM   3587  CG1 ILE A 446       1.863  32.580  16.807  1.00 13.84           C  
ATOM   3588  CG2 ILE A 446       3.760  33.980  17.740  1.00 15.69           C  
ATOM   3589  CD1 ILE A 446       2.228  32.456  15.363  1.00 13.87           C  
ATOM   3590  N   TYR A 447       2.673  33.658  20.825  1.00  7.51           N  
ATOM   3591  CA  TYR A 447       2.972  32.818  21.982  1.00  7.43           C  
ATOM   3592  C   TYR A 447       1.910  32.942  23.070  1.00 10.86           C  
ATOM   3593  O   TYR A 447       1.857  32.104  23.978  1.00  9.29           O  
ATOM   3594  CB  TYR A 447       4.355  33.173  22.554  1.00 10.30           C  
ATOM   3595  CG  TYR A 447       5.472  32.644  21.689  1.00 10.22           C  
ATOM   3596  CD1 TYR A 447       5.969  33.387  20.641  1.00  8.59           C  
ATOM   3597  CD2 TYR A 447       5.999  31.370  21.896  1.00 10.35           C  
ATOM   3598  CE1 TYR A 447       6.975  32.904  19.840  1.00  9.21           C  
ATOM   3599  CE2 TYR A 447       7.001  30.880  21.088  1.00  4.22           C  
ATOM   3600  CZ  TYR A 447       7.478  31.637  20.070  1.00  8.97           C  
ATOM   3601  OH  TYR A 447       8.495  31.127  19.275  1.00  7.55           O  
ATOM   3602  N   GLU A 448       1.076  33.975  22.995  1.00 10.91           N  
ATOM   3603  CA  GLU A 448       0.080  34.272  24.027  1.00 12.26           C  
ATOM   3604  C   GLU A 448      -1.190  34.762  23.343  1.00 13.04           C  
ATOM   3605  O   GLU A 448      -1.625  35.901  23.550  1.00 11.88           O  
ATOM   3606  CB  GLU A 448       0.597  35.322  25.005  1.00 21.96           C  
ATOM   3607  CG  GLU A 448       1.935  35.059  25.594  1.00 26.75           C  
ATOM   3608  CD  GLU A 448       2.764  36.329  25.656  1.00 33.70           C  
ATOM   3609  OE1 GLU A 448       3.347  36.706  24.612  1.00 28.45           O  
ATOM   3610  OE2 GLU A 448       2.798  36.942  26.738  1.00 25.49           O  
ATOM   3611  N   PRO A 449      -1.807  33.923  22.508  1.00 12.97           N  
ATOM   3612  CA  PRO A 449      -2.904  34.415  21.657  1.00 11.64           C  
ATOM   3613  C   PRO A 449      -4.081  34.916  22.452  1.00 13.23           C  
ATOM   3614  O   PRO A 449      -4.866  35.707  21.912  1.00 14.99           O  
ATOM   3615  CB  PRO A 449      -3.284  33.192  20.815  1.00 12.99           C  
ATOM   3616  CG  PRO A 449      -2.734  32.003  21.561  1.00 10.50           C  
ATOM   3617  CD  PRO A 449      -1.472  32.513  22.227  1.00  9.41           C  
ATOM   3618  N   TRP A 450      -4.218  34.496  23.700  1.00 11.61           N  
ATOM   3619  CA  TRP A 450      -5.323  34.969  24.533  1.00 23.41           C  
ATOM   3620  C   TRP A 450      -5.192  36.447  24.868  1.00 19.46           C  
ATOM   3621  O   TRP A 450      -6.165  37.043  25.338  1.00 25.59           O  
ATOM   3622  CB  TRP A 450      -5.405  34.160  25.824  1.00 16.37           C  
ATOM   3623  CG  TRP A 450      -4.193  34.270  26.669  1.00 17.22           C  
ATOM   3624  CD1 TRP A 450      -3.935  35.212  27.632  1.00 18.95           C  
ATOM   3625  CD2 TRP A 450      -3.037  33.429  26.620  1.00 13.26           C  
ATOM   3626  NE1 TRP A 450      -2.709  34.991  28.192  1.00 19.17           N  
ATOM   3627  CE2 TRP A 450      -2.133  33.901  27.587  1.00 13.80           C  
ATOM   3628  CE3 TRP A 450      -2.691  32.301  25.865  1.00 16.31           C  
ATOM   3629  CZ2 TRP A 450      -0.897  33.299  27.807  1.00 15.72           C  
ATOM   3630  CZ3 TRP A 450      -1.464  31.707  26.092  1.00 12.31           C  
ATOM   3631  CH2 TRP A 450      -0.593  32.200  27.055  1.00 15.17           C  
ATOM   3632  N   THR A 451      -4.027  37.042  24.634  1.00 16.03           N  
ATOM   3633  CA  THR A 451      -3.823  38.463  24.856  1.00 14.68           C  
ATOM   3634  C   THR A 451      -4.119  39.305  23.620  1.00 19.03           C  
ATOM   3635  O   THR A 451      -4.085  40.539  23.708  1.00 20.76           O  
ATOM   3636  CB  THR A 451      -2.385  38.742  25.320  1.00 18.54           C  
ATOM   3637  OG1 THR A 451      -1.468  38.449  24.259  1.00 14.69           O  
ATOM   3638  CG2 THR A 451      -2.038  37.937  26.552  1.00 18.36           C  
ATOM   3639  N   ALA A 452      -4.401  38.690  22.480  1.00 14.23           N  
ATOM   3640  CA  ALA A 452      -4.698  39.438  21.274  1.00 12.18           C  
ATOM   3641  C   ALA A 452      -6.087  40.081  21.407  1.00 18.57           C  
ATOM   3642  O   ALA A 452      -7.025  39.434  21.883  1.00 16.80           O  
ATOM   3643  CB  ALA A 452      -4.681  38.540  20.041  1.00 12.84           C  
ATOM   3644  N   PRO A 453      -6.243  41.339  21.012  1.00 19.86           N  
ATOM   3645  CA  PRO A 453      -7.593  41.916  20.960  1.00 21.72           C  
ATOM   3646  C   PRO A 453      -8.506  41.039  20.123  1.00 20.48           C  
ATOM   3647  O   PRO A 453      -8.090  40.446  19.119  1.00 18.45           O  
ATOM   3648  CB  PRO A 453      -7.372  43.288  20.316  1.00 28.00           C  
ATOM   3649  CG  PRO A 453      -5.965  43.639  20.640  1.00 25.96           C  
ATOM   3650  CD  PRO A 453      -5.197  42.329  20.670  1.00 15.84           C  
ATOM   3651  N   LEU A 454      -9.765  40.943  20.545  1.00 21.48           N  
ATOM   3652  CA  LEU A 454     -10.717  40.110  19.817  1.00 19.36           C  
ATOM   3653  C   LEU A 454     -10.736  40.480  18.340  1.00 22.52           C  
ATOM   3654  O   LEU A 454     -10.850  39.611  17.472  1.00 20.64           O  
ATOM   3655  CB  LEU A 454     -12.111  40.248  20.435  1.00 32.36           C  
ATOM   3656  CG  LEU A 454     -13.235  39.398  19.847  1.00 38.40           C  
ATOM   3657  CD1 LEU A 454     -12.843  37.938  19.733  1.00 32.69           C  
ATOM   3658  CD2 LEU A 454     -14.489  39.541  20.712  1.00 38.34           C  
ATOM   3659  N   GLU A 455     -10.619  41.771  18.034  1.00 24.00           N  
ATOM   3660  CA  GLU A 455     -10.573  42.197  16.643  1.00 20.15           C  
ATOM   3661  C   GLU A 455      -9.393  41.569  15.912  1.00 26.23           C  
ATOM   3662  O   GLU A 455      -9.485  41.262  14.716  1.00 18.33           O  
ATOM   3663  CB  GLU A 455     -10.486  43.727  16.571  1.00 25.81           C  
ATOM   3664  N   VAL A 456      -8.268  41.390  16.610  1.00 22.05           N  
ATOM   3665  CA  VAL A 456      -7.104  40.768  15.993  1.00 22.42           C  
ATOM   3666  C   VAL A 456      -7.338  39.271  15.818  1.00 14.00           C  
ATOM   3667  O   VAL A 456      -6.985  38.697  14.787  1.00 18.70           O  
ATOM   3668  CB  VAL A 456      -5.849  41.052  16.837  1.00 17.51           C  
ATOM   3669  CG1 VAL A 456      -4.678  40.180  16.391  1.00 20.90           C  
ATOM   3670  CG2 VAL A 456      -5.463  42.531  16.739  1.00 24.40           C  
ATOM   3671  N   GLN A 457      -7.925  38.625  16.823  1.00 15.97           N  
ATOM   3672  CA  GLN A 457      -8.205  37.196  16.708  1.00 12.35           C  
ATOM   3673  C   GLN A 457      -9.120  36.924  15.526  1.00 18.63           C  
ATOM   3674  O   GLN A 457      -8.875  36.023  14.718  1.00 18.05           O  
ATOM   3675  CB  GLN A 457      -8.827  36.681  17.999  1.00 14.04           C  
ATOM   3676  CG  GLN A 457      -7.981  36.874  19.238  1.00 14.59           C  
ATOM   3677  CD  GLN A 457      -8.669  36.392  20.488  1.00 11.80           C  
ATOM   3678  OE1 GLN A 457      -9.515  35.482  20.435  1.00 19.49           O  
ATOM   3679  NE2 GLN A 457      -8.340  36.992  21.613  1.00 19.24           N  
ATOM   3680  N   ARG A 458     -10.188  37.721  15.393  1.00 24.17           N  
ATOM   3681  CA  ARG A 458     -11.126  37.511  14.298  1.00 25.97           C  
ATOM   3682  C   ARG A 458     -10.447  37.712  12.953  1.00 16.22           C  
ATOM   3683  O   ARG A 458     -10.638  36.917  12.026  1.00 21.96           O  
ATOM   3684  CB  ARG A 458     -12.325  38.459  14.458  1.00 17.84           C  
ATOM   3685  CG  ARG A 458     -13.132  38.183  15.703  1.00 26.02           C  
ATOM   3686  CD  ARG A 458     -14.136  39.300  15.986  0.49 29.47           C  
ATOM   3687  NE  ARG A 458     -15.433  38.769  16.384  0.51 32.97           N  
ATOM   3688  CZ  ARG A 458     -16.395  39.484  16.964  0.84 41.18           C  
ATOM   3689  NH1 ARG A 458     -16.207  40.767  17.232  1.00 44.89           N  
ATOM   3690  NH2 ARG A 458     -17.543  38.906  17.285  0.40 33.72           N  
ATOM   3691  N   LYS A 459      -9.661  38.782  12.818  1.00 16.90           N  
ATOM   3692  CA  LYS A 459      -8.979  39.036  11.556  1.00 18.82           C  
ATOM   3693  C   LYS A 459      -7.984  37.937  11.226  1.00 22.86           C  
ATOM   3694  O   LYS A 459      -7.754  37.636  10.050  1.00 17.60           O  
ATOM   3695  CB  LYS A 459      -8.258  40.382  11.603  1.00 24.70           C  
ATOM   3696  CG  LYS A 459      -7.403  40.659  10.384  1.00 30.91           C  
ATOM   3697  N   ALA A 460      -7.379  37.333  12.248  1.00 21.70           N  
ATOM   3698  CA  ALA A 460      -6.446  36.238  12.034  1.00 16.48           C  
ATOM   3699  C   ALA A 460      -7.142  34.915  11.774  1.00 19.19           C  
ATOM   3700  O   ALA A 460      -6.467  33.933  11.439  1.00 19.48           O  
ATOM   3701  CB  ALA A 460      -5.527  36.101  13.244  1.00 16.21           C  
ATOM   3702  N   GLY A 461      -8.468  34.874  11.883  1.00 20.38           N  
ATOM   3703  CA  GLY A 461      -9.184  33.619  11.757  1.00 18.08           C  
ATOM   3704  C   GLY A 461      -8.875  32.648  12.870  1.00 16.51           C  
ATOM   3705  O   GLY A 461      -8.886  31.426  12.646  1.00 19.00           O  
ATOM   3706  N   CYS A 462      -8.605  33.153  14.073  1.00 14.97           N  
ATOM   3707  CA  CYS A 462      -8.219  32.287  15.187  1.00 17.18           C  
ATOM   3708  C   CYS A 462      -8.704  32.916  16.487  1.00 13.98           C  
ATOM   3709  O   CYS A 462      -7.962  33.626  17.165  1.00 16.02           O  
ATOM   3710  CB  CYS A 462      -6.712  32.061  15.189  1.00 19.91           C  
ATOM   3711  SG  CYS A 462      -6.174  30.931  16.467  1.00 17.63           S  
ATOM   3712  N   VAL A 463      -9.956  32.635  16.838  1.00 11.14           N  
ATOM   3713  CA  VAL A 463     -10.556  33.142  18.060  1.00 15.25           C  
ATOM   3714  C   VAL A 463     -10.290  32.160  19.181  1.00 18.90           C  
ATOM   3715  O   VAL A 463     -10.636  30.975  19.071  1.00 18.40           O  
ATOM   3716  CB  VAL A 463     -12.069  33.379  17.888  1.00 20.59           C  
ATOM   3717  CG1 VAL A 463     -12.676  33.813  19.207  1.00 19.76           C  
ATOM   3718  CG2 VAL A 463     -12.304  34.420  16.810  1.00 20.37           C  
ATOM   3719  N   VAL A 464      -9.671  32.645  20.257  1.00 14.12           N  
ATOM   3720  CA  VAL A 464      -9.367  31.785  21.391  1.00 16.29           C  
ATOM   3721  C   VAL A 464     -10.673  31.353  22.046  1.00 22.35           C  
ATOM   3722  O   VAL A 464     -11.582  32.172  22.271  1.00 18.03           O  
ATOM   3723  CB  VAL A 464      -8.452  32.495  22.391  1.00 14.21           C  
ATOM   3724  CG1 VAL A 464      -8.246  31.636  23.637  1.00 15.18           C  
ATOM   3725  CG2 VAL A 464      -7.123  32.857  21.724  1.00 14.77           C  
ATOM   3726  N   GLY A 465     -10.761  30.073  22.370  1.00 19.91           N  
ATOM   3727  CA  GLY A 465     -11.987  29.465  22.834  1.00 23.54           C  
ATOM   3728  C   GLY A 465     -12.847  28.884  21.738  1.00 19.39           C  
ATOM   3729  O   GLY A 465     -13.800  28.150  22.041  1.00 24.26           O  
ATOM   3730  N   ARG A 466     -12.553  29.189  20.478  1.00 14.95           N  
ATOM   3731  CA  ARG A 466     -13.311  28.658  19.348  1.00 19.91           C  
ATOM   3732  C   ARG A 466     -12.427  27.881  18.384  1.00 26.47           C  
ATOM   3733  O   ARG A 466     -12.684  26.697  18.133  1.00 21.75           O  
ATOM   3734  CB  ARG A 466     -14.031  29.800  18.605  1.00 22.56           C  
ATOM   3735  CG  ARG A 466     -14.833  29.338  17.391  1.00 36.37           C  
ATOM   3736  CD  ARG A 466     -15.594  30.485  16.732  1.00 41.96           C  
ATOM   3737  NE  ARG A 466     -14.732  31.365  15.944  1.00 52.43           N  
ATOM   3738  CZ  ARG A 466     -14.360  31.130  14.687  1.00 54.22           C  
ATOM   3739  NH1 ARG A 466     -14.763  30.030  14.061  1.00 72.34           N  
ATOM   3740  NH2 ARG A 466     -13.578  31.994  14.055  1.00 34.16           N  
ATOM   3741  N   ASP A 467     -11.391  28.512  17.830  1.00 16.55           N  
ATOM   3742  CA  ASP A 467     -10.506  27.874  16.869  1.00 18.46           C  
ATOM   3743  C   ASP A 467      -9.246  27.312  17.519  1.00 12.04           C  
ATOM   3744  O   ASP A 467      -8.586  26.453  16.920  1.00 13.68           O  
ATOM   3745  CB  ASP A 467     -10.095  28.884  15.791  1.00 18.15           C  
ATOM   3746  CG  ASP A 467     -11.292  29.566  15.137  1.00 24.55           C  
ATOM   3747  OD1 ASP A 467     -12.064  28.886  14.423  1.00 19.34           O  
ATOM   3748  OD2 ASP A 467     -11.455  30.779  15.351  1.00 18.52           O  
ATOM   3749  N   TYR A 468      -8.910  27.790  18.709  1.00 12.76           N  
ATOM   3750  CA  TYR A 468      -7.683  27.419  19.430  1.00  8.81           C  
ATOM   3751  C   TYR A 468      -8.053  27.588  20.894  1.00 13.02           C  
ATOM   3752  O   TYR A 468      -8.675  28.595  21.252  1.00 15.22           O  
ATOM   3753  CB  TYR A 468      -6.495  28.300  19.042  1.00 12.93           C  
ATOM   3754  CG  TYR A 468      -5.243  27.871  19.753  1.00  8.51           C  
ATOM   3755  CD1 TYR A 468      -4.593  26.695  19.387  1.00 10.19           C  
ATOM   3756  CD2 TYR A 468      -4.745  28.600  20.826  1.00  8.57           C  
ATOM   3757  CE1 TYR A 468      -3.452  26.280  20.070  1.00  8.47           C  
ATOM   3758  CE2 TYR A 468      -3.618  28.192  21.512  1.00  8.37           C  
ATOM   3759  CZ  TYR A 468      -2.979  27.046  21.135  1.00  7.77           C  
ATOM   3760  OH  TYR A 468      -1.871  26.629  21.840  1.00  9.55           O  
ATOM   3761  N   PRO A 469      -7.705  26.647  21.775  1.00  8.84           N  
ATOM   3762  CA  PRO A 469      -8.191  26.732  23.154  1.00 12.85           C  
ATOM   3763  C   PRO A 469      -7.506  27.815  23.954  1.00 17.99           C  
ATOM   3764  O   PRO A 469      -6.388  28.236  23.652  1.00 13.15           O  
ATOM   3765  CB  PRO A 469      -7.884  25.349  23.729  1.00 14.09           C  
ATOM   3766  CG  PRO A 469      -6.779  24.855  22.916  1.00 12.44           C  
ATOM   3767  CD  PRO A 469      -6.963  25.395  21.539  1.00 13.32           C  
ATOM   3768  N   ALA A 470      -8.206  28.260  24.996  1.00 12.44           N  
ATOM   3769  CA  ALA A 470      -7.611  29.105  26.010  1.00 10.28           C  
ATOM   3770  C   ALA A 470      -6.612  28.306  26.828  1.00  7.38           C  
ATOM   3771  O   ALA A 470      -6.722  27.075  26.932  1.00 13.21           O  
ATOM   3772  CB  ALA A 470      -8.703  29.680  26.921  1.00 18.82           C  
ATOM   3773  N   PRO A 471      -5.635  28.969  27.447  1.00 15.77           N  
ATOM   3774  CA  PRO A 471      -4.644  28.235  28.244  1.00 12.19           C  
ATOM   3775  C   PRO A 471      -5.292  27.474  29.388  1.00 18.52           C  
ATOM   3776  O   PRO A 471      -6.156  27.998  30.106  1.00 14.39           O  
ATOM   3777  CB  PRO A 471      -3.712  29.342  28.766  1.00 14.26           C  
ATOM   3778  CG  PRO A 471      -4.523  30.597  28.678  1.00 20.74           C  
ATOM   3779  CD  PRO A 471      -5.420  30.428  27.494  1.00 16.24           C  
ATOM   3780  N   ILE A 472      -4.849  26.221  29.580  1.00 12.03           N  
ATOM   3781  CA  ILE A 472      -5.480  25.398  30.600  1.00  9.70           C  
ATOM   3782  C   ILE A 472      -5.031  25.730  32.013  1.00 13.57           C  
ATOM   3783  O   ILE A 472      -5.682  25.293  32.978  1.00 13.50           O  
ATOM   3784  CB  ILE A 472      -5.255  23.894  30.340  1.00 11.11           C  
ATOM   3785  CG1 ILE A 472      -3.765  23.549  30.335  1.00 10.22           C  
ATOM   3786  CG2 ILE A 472      -5.894  23.488  29.020  1.00 11.07           C  
ATOM   3787  CD1 ILE A 472      -3.514  22.050  30.358  1.00 17.14           C  
ATOM   3788  N   VAL A 473      -3.934  26.482  32.164  1.00 11.81           N  
ATOM   3789  CA  VAL A 473      -3.484  26.981  33.455  1.00 10.09           C  
ATOM   3790  C   VAL A 473      -2.933  28.388  33.263  1.00  7.77           C  
ATOM   3791  O   VAL A 473      -2.606  28.809  32.152  1.00 12.77           O  
ATOM   3792  CB  VAL A 473      -2.397  26.102  34.117  1.00 14.10           C  
ATOM   3793  CG1 VAL A 473      -2.943  24.713  34.429  1.00 17.69           C  
ATOM   3794  CG2 VAL A 473      -1.157  26.026  33.238  1.00 15.02           C  
ATOM   3795  N   ASP A 474      -2.837  29.113  34.373  1.00 13.19           N  
ATOM   3796  CA  ASP A 474      -1.992  30.294  34.474  1.00 14.12           C  
ATOM   3797  C   ASP A 474      -0.603  29.815  34.893  1.00  8.27           C  
ATOM   3798  O   ASP A 474      -0.446  29.225  35.964  1.00 12.28           O  
ATOM   3799  CB  ASP A 474      -2.585  31.282  35.479  1.00 15.46           C  
ATOM   3800  CG  ASP A 474      -1.703  32.496  35.705  1.00 17.00           C  
ATOM   3801  OD1 ASP A 474      -0.463  32.338  35.755  1.00 17.30           O  
ATOM   3802  OD2 ASP A 474      -2.246  33.614  35.837  1.00 16.03           O  
ATOM   3803  N   HIS A 475       0.398  30.056  34.040  1.00 11.86           N  
ATOM   3804  CA  HIS A 475       1.723  29.480  34.289  1.00  9.49           C  
ATOM   3805  C   HIS A 475       2.284  29.939  35.626  1.00  9.37           C  
ATOM   3806  O   HIS A 475       2.893  29.146  36.359  1.00 11.66           O  
ATOM   3807  CB  HIS A 475       2.691  29.831  33.167  1.00  9.46           C  
ATOM   3808  CG  HIS A 475       4.079  29.352  33.430  1.00 10.69           C  
ATOM   3809  ND1 HIS A 475       4.386  28.013  33.549  1.00  9.88           N  
ATOM   3810  CD2 HIS A 475       5.237  30.026  33.647  1.00 11.16           C  
ATOM   3811  CE1 HIS A 475       5.679  27.882  33.816  1.00 13.97           C  
ATOM   3812  NE2 HIS A 475       6.214  29.090  33.882  1.00 12.02           N  
ATOM   3813  N   ALA A 476       2.102  31.224  35.966  1.00 10.93           N  
ATOM   3814  CA  ALA A 476       2.653  31.725  37.220  1.00 12.08           C  
ATOM   3815  C   ALA A 476       2.029  31.014  38.410  1.00 10.21           C  
ATOM   3816  O   ALA A 476       2.723  30.654  39.366  1.00 13.77           O  
ATOM   3817  CB  ALA A 476       2.441  33.234  37.325  1.00 15.75           C  
ATOM   3818  N   VAL A 477       0.704  30.824  38.377  1.00 12.09           N  
ATOM   3819  CA  VAL A 477       0.017  30.134  39.451  1.00 10.16           C  
ATOM   3820  C   VAL A 477       0.399  28.662  39.477  1.00 12.44           C  
ATOM   3821  O   VAL A 477       0.731  28.100  40.533  1.00 12.03           O  
ATOM   3822  CB  VAL A 477      -1.508  30.315  39.289  1.00 12.46           C  
ATOM   3823  CG1 VAL A 477      -2.254  29.532  40.355  1.00 13.64           C  
ATOM   3824  CG2 VAL A 477      -1.882  31.786  39.311  1.00 16.19           C  
ATOM   3825  N   ALA A 478       0.380  28.018  38.306  1.00 12.71           N  
ATOM   3826  CA  ALA A 478       0.661  26.591  38.237  1.00 10.71           C  
ATOM   3827  C   ALA A 478       2.077  26.271  38.706  1.00 13.48           C  
ATOM   3828  O   ALA A 478       2.287  25.327  39.474  1.00 14.04           O  
ATOM   3829  CB  ALA A 478       0.417  26.094  36.804  1.00 10.86           C  
ATOM   3830  N   SER A 479       3.069  27.036  38.241  1.00 10.26           N  
ATOM   3831  CA  SER A 479       4.447  26.707  38.599  1.00 11.04           C  
ATOM   3832  C   SER A 479       4.707  26.959  40.078  1.00  9.66           C  
ATOM   3833  O   SER A 479       5.433  26.195  40.723  1.00 12.39           O  
ATOM   3834  CB  SER A 479       5.423  27.486  37.722  1.00 15.06           C  
ATOM   3835  OG  SER A 479       5.247  28.874  37.797  1.00 14.97           O  
ATOM   3836  N   LYS A 480       4.112  28.017  40.634  1.00 15.28           N  
ATOM   3837  CA  LYS A 480       4.226  28.244  42.078  1.00 13.60           C  
ATOM   3838  C   LYS A 480       3.689  27.052  42.856  1.00 14.17           C  
ATOM   3839  O   LYS A 480       4.292  26.610  43.839  1.00 16.39           O  
ATOM   3840  CB  LYS A 480       3.476  29.515  42.472  1.00 18.15           C  
ATOM   3841  CG  LYS A 480       3.631  29.880  43.947  1.00 23.92           C  
ATOM   3842  CD  LYS A 480       2.833  31.145  44.295  1.00 28.18           C  
ATOM   3843  CE  LYS A 480       3.036  31.536  45.746  1.00 39.13           C  
ATOM   3844  NZ  LYS A 480       2.057  32.573  46.179  1.00 58.14           N  
ATOM   3845  N   ALA A 481       2.547  26.505  42.419  1.00 13.40           N  
ATOM   3846  CA  ALA A 481       1.952  25.381  43.116  1.00 16.62           C  
ATOM   3847  C   ALA A 481       2.802  24.123  42.971  1.00 11.66           C  
ATOM   3848  O   ALA A 481       2.986  23.383  43.937  1.00 14.46           O  
ATOM   3849  CB  ALA A 481       0.539  25.146  42.581  1.00 17.12           C  
ATOM   3850  N   CYS A 482       3.312  23.857  41.760  1.00 12.98           N  
ATOM   3851  CA  CYS A 482       4.106  22.650  41.551  1.00 15.34           C  
ATOM   3852  C   CYS A 482       5.414  22.715  42.324  1.00 11.39           C  
ATOM   3853  O   CYS A 482       5.892  21.698  42.834  1.00 12.80           O  
ATOM   3854  CB  CYS A 482       4.393  22.455  40.056  1.00 10.45           C  
ATOM   3855  SG  CYS A 482       2.950  22.019  39.075  1.00 11.46           S  
ATOM   3856  N   ILE A 483       6.030  23.901  42.389  1.00 11.02           N  
ATOM   3857  CA  ILE A 483       7.287  24.023  43.121  1.00 13.15           C  
ATOM   3858  C   ILE A 483       7.064  23.751  44.601  1.00 11.27           C  
ATOM   3859  O   ILE A 483       7.866  23.073  45.251  1.00 16.27           O  
ATOM   3860  CB  ILE A 483       7.917  25.406  42.879  1.00 13.16           C  
ATOM   3861  CG1 ILE A 483       8.449  25.489  41.447  1.00 13.86           C  
ATOM   3862  CG2 ILE A 483       9.033  25.681  43.900  1.00 18.90           C  
ATOM   3863  CD1 ILE A 483       8.964  26.851  41.068  1.00 15.38           C  
ATOM   3864  N   ALA A 484       5.945  24.250  45.151  1.00 16.73           N  
ATOM   3865  CA  ALA A 484       5.631  23.958  46.543  1.00 21.54           C  
ATOM   3866  C   ALA A 484       5.465  22.459  46.780  1.00 17.79           C  
ATOM   3867  O   ALA A 484       5.960  21.926  47.780  1.00 15.65           O  
ATOM   3868  CB  ALA A 484       4.363  24.704  46.960  1.00 18.64           C  
ATOM   3869  N   ARG A 485       4.757  21.764  45.881  1.00 16.94           N  
ATOM   3870  CA  ARG A 485       4.590  20.316  46.027  1.00 13.80           C  
ATOM   3871  C   ARG A 485       5.925  19.587  45.938  1.00 20.88           C  
ATOM   3872  O   ARG A 485       6.180  18.619  46.683  1.00 16.36           O  
ATOM   3873  CB  ARG A 485       3.630  19.793  44.948  1.00 16.97           C  
ATOM   3874  CG  ARG A 485       2.219  20.329  45.029  1.00 14.14           C  
ATOM   3875  CD  ARG A 485       1.398  19.575  46.068  1.00 20.42           C  
ATOM   3876  NE  ARG A 485       1.122  18.179  45.696  1.00 18.91           N  
ATOM   3877  CZ  ARG A 485       0.174  17.801  44.840  1.00 18.03           C  
ATOM   3878  NH1 ARG A 485      -0.585  18.689  44.231  1.00 18.97           N  
ATOM   3879  NH2 ARG A 485      -0.011  16.512  44.585  1.00 17.19           N  
ATOM   3880  N   MET A 486       6.779  20.001  45.002  1.00 14.60           N  
ATOM   3881  CA  MET A 486       8.071  19.335  44.845  1.00 11.76           C  
ATOM   3882  C   MET A 486       8.908  19.487  46.105  1.00 17.28           C  
ATOM   3883  O   MET A 486       9.532  18.515  46.569  1.00 15.01           O  
ATOM   3884  CB  MET A 486       8.812  19.907  43.637  1.00 12.94           C  
ATOM   3885  CG  MET A 486       8.189  19.579  42.291  1.00 13.09           C  
ATOM   3886  SD  MET A 486       8.336  17.834  41.829  1.00 15.18           S  
ATOM   3887  CE  MET A 486      10.101  17.734  41.598  1.00 13.09           C  
ATOM   3888  N   ALA A 487       8.949  20.700  46.660  1.00 15.73           N  
ATOM   3889  CA  ALA A 487       9.702  20.923  47.894  1.00 18.24           C  
ATOM   3890  C   ALA A 487       9.241  19.981  48.999  1.00 17.98           C  
ATOM   3891  O   ALA A 487      10.063  19.362  49.685  1.00 21.92           O  
ATOM   3892  CB  ALA A 487       9.560  22.387  48.326  1.00 20.54           C  
ATOM   3893  N   ALA A 488       7.924  19.858  49.179  1.00 21.07           N  
ATOM   3894  CA  ALA A 488       7.386  18.956  50.193  1.00 21.25           C  
ATOM   3895  C   ALA A 488       7.757  17.512  49.906  1.00 30.48           C  
ATOM   3896  O   ALA A 488       8.077  16.751  50.825  1.00 24.09           O  
ATOM   3897  CB  ALA A 488       5.865  19.107  50.263  1.00 20.73           C  
ATOM   3898  N   ALA A 489       7.706  17.104  48.632  1.00 15.72           N  
ATOM   3899  CA  ALA A 489       8.048  15.736  48.286  1.00 20.07           C  
ATOM   3900  C   ALA A 489       9.515  15.455  48.586  1.00 17.94           C  
ATOM   3901  O   ALA A 489       9.865  14.364  49.058  1.00 19.37           O  
ATOM   3902  CB  ALA A 489       7.734  15.474  46.813  1.00 22.07           C  
ATOM   3903  N   TYR A 490      10.386  16.423  48.312  1.00 15.55           N  
ATOM   3904  CA  TYR A 490      11.801  16.247  48.634  1.00 20.35           C  
ATOM   3905  C   TYR A 490      11.996  16.091  50.139  1.00 28.21           C  
ATOM   3906  O   TYR A 490      12.786  15.254  50.585  1.00 25.14           O  
ATOM   3907  CB  TYR A 490      12.612  17.424  48.087  1.00 16.61           C  
ATOM   3908  CG  TYR A 490      13.181  17.135  46.708  1.00 18.73           C  
ATOM   3909  CD1 TYR A 490      12.340  16.882  45.625  1.00 20.33           C  
ATOM   3910  CD2 TYR A 490      14.552  17.093  46.499  1.00 20.99           C  
ATOM   3911  CE1 TYR A 490      12.862  16.598  44.364  1.00 18.92           C  
ATOM   3912  CE2 TYR A 490      15.079  16.814  45.246  1.00 23.46           C  
ATOM   3913  CZ  TYR A 490      14.230  16.566  44.186  1.00 31.56           C  
ATOM   3914  OH  TYR A 490      14.758  16.270  42.943  1.00 20.13           O  
ATOM   3915  N   ARG A 491      11.260  16.872  50.938  1.00 21.25           N  
ATOM   3916  CA  ARG A 491      11.397  16.775  52.390  1.00 25.23           C  
ATOM   3917  C   ARG A 491      10.938  15.421  52.912  1.00 26.15           C  
ATOM   3918  O   ARG A 491      11.501  14.915  53.891  1.00 29.61           O  
ATOM   3919  CB  ARG A 491      10.603  17.883  53.074  1.00 31.71           C  
ATOM   3920  CG  ARG A 491      11.113  19.288  52.796  1.00 36.48           C  
ATOM   3921  CD  ARG A 491      10.497  20.301  53.760  1.00 41.76           C  
ATOM   3922  NE  ARG A 491       9.063  20.492  53.536  1.00 49.11           N  
ATOM   3923  CZ  ARG A 491       8.537  21.462  52.785  1.00 51.76           C  
ATOM   3924  NH1 ARG A 491       9.318  22.346  52.171  1.00 43.27           N  
ATOM   3925  NH2 ARG A 491       7.221  21.550  52.650  1.00 55.24           N  
ATOM   3926  N   ARG A 492       9.916  14.825  52.288  1.00 22.07           N  
ATOM   3927  CA  ARG A 492       9.415  13.534  52.751  1.00 28.84           C  
ATOM   3928  C   ARG A 492      10.437  12.427  52.547  1.00 34.04           C  
ATOM   3929  O   ARG A 492      10.476  11.471  53.328  1.00 34.99           O  
ATOM   3930  CB  ARG A 492       8.116  13.180  52.030  1.00 33.80           C  
ATOM   3931  CG  ARG A 492       6.925  13.994  52.490  1.00 31.62           C  
ATOM   3932  CD  ARG A 492       5.635  13.556  51.798  1.00 32.08           C  
ATOM   3933  NE  ARG A 492       4.765  14.706  51.568  1.00 42.66           N  
ATOM   3934  CZ  ARG A 492       4.480  15.221  50.374  1.00 29.13           C  
ATOM   3935  NH1 ARG A 492       4.957  14.679  49.259  1.00 30.95           N  
ATOM   3936  NH2 ARG A 492       3.678  16.272  50.295  1.00 51.00           N  
ATOM   3937  N   SER A 493      11.269  12.535  51.511  1.00 35.51           N  
ATOM   3938  CA  SER A 493      12.280  11.524  51.226  1.00 46.44           C  
ATOM   3939  C   SER A 493      13.509  11.635  52.121  1.00 57.82           C  
ATOM   3940  O   SER A 493      14.412  10.797  52.009  1.00 59.45           O  
ATOM   3941  CB  SER A 493      12.708  11.620  49.759  1.00 45.29           C  
ATOM   3942  OG  SER A 493      13.255  12.897  49.479  1.00 45.29           O  
ATOM   3943  N   LYS A 494      13.564  12.632  53.002  1.00 50.84           N  
ATOM   3944  CA  LYS A 494      14.717  12.832  53.877  1.00 50.64           C  
ATOM   3945  C   LYS A 494      15.107  11.551  54.607  1.00 44.35           C  
ATOM   3946  O   LYS A 494      14.310  10.987  55.354  1.00 43.15           O  
ATOM   3947  CB  LYS A 494      14.424  13.938  54.895  1.00 50.21           C  
TER    3948      LYS A 494                                                      
ATOM   3949  PA  FAD A 601      22.157  14.995  18.824  1.00  3.81           P  
ATOM   3950  O1A FAD A 601      22.254  16.185  19.691  1.00  4.58           O  
ATOM   3951  O2A FAD A 601      22.583  15.074  17.403  1.00  5.41           O  
ATOM   3952  O5B FAD A 601      22.892  13.828  19.615  1.00  3.75           O  
ATOM   3953  C5B FAD A 601      23.442  12.683  18.939  1.00  3.95           C  
ATOM   3954  C4B FAD A 601      22.931  11.409  19.586  1.00  5.78           C  
ATOM   3955  O4B FAD A 601      23.268  11.389  20.990  1.00  4.56           O  
ATOM   3956  C3B FAD A 601      21.419  11.226  19.566  1.00  2.74           C  
ATOM   3957  O3B FAD A 601      20.947  10.704  18.342  1.00  3.17           O  
ATOM   3958  C2B FAD A 601      21.189  10.286  20.744  1.00  2.49           C  
ATOM   3959  O2B FAD A 601      21.472   8.924  20.401  1.00  3.30           O  
ATOM   3960  C1B FAD A 601      22.235  10.793  21.740  1.00  2.86           C  
ATOM   3961  N9A FAD A 601      21.705  11.785  22.672  1.00  2.19           N  
ATOM   3962  C8A FAD A 601      21.574  13.123  22.475  1.00  3.55           C  
ATOM   3963  N7A FAD A 601      21.039  13.768  23.494  1.00  4.13           N  
ATOM   3964  C5A FAD A 601      20.780  12.768  24.412  1.00  4.89           C  
ATOM   3965  C6A FAD A 601      20.221  12.785  25.710  1.00  5.13           C  
ATOM   3966  N6A FAD A 601      19.804  13.889  26.316  1.00  6.64           N  
ATOM   3967  N1A FAD A 601      20.094  11.599  26.353  1.00  4.57           N  
ATOM   3968  C2A FAD A 601      20.505  10.484  25.735  1.00  4.19           C  
ATOM   3969  N3A FAD A 601      21.076  10.361  24.534  1.00  3.60           N  
ATOM   3970  C4A FAD A 601      21.181  11.533  23.922  1.00  4.86           C  
ATOM   3971  N1  FAD A 601      16.495  10.235  23.050  1.00  3.73           N  
ATOM   3972  C2  FAD A 601      16.287   9.061  22.387  1.00  4.81           C  
ATOM   3973  O2  FAD A 601      17.099   8.636  21.580  1.00  6.50           O  
ATOM   3974  N3  FAD A 601      15.119   8.344  22.602  1.00  4.51           N  
ATOM   3975  C4  FAD A 601      14.103   8.721  23.438  1.00  5.00           C  
ATOM   3976  O4  FAD A 601      13.135   7.971  23.598  1.00  4.63           O  
ATOM   3977  C4X FAD A 601      14.330   9.988  24.114  1.00  4.46           C  
ATOM   3978  N5  FAD A 601      13.392  10.423  24.939  1.00  4.44           N  
ATOM   3979  C5X FAD A 601      13.590  11.657  25.556  1.00  3.75           C  
ATOM   3980  C6  FAD A 601      12.609  12.141  26.428  1.00  3.03           C  
ATOM   3981  C7  FAD A 601      12.767  13.369  27.069  1.00  2.21           C  
ATOM   3982  C7M FAD A 601      11.695  13.855  28.003  1.00  5.42           C  
ATOM   3983  C8  FAD A 601      13.945  14.105  26.861  1.00  5.11           C  
ATOM   3984  C8M FAD A 601      14.178  15.413  27.576  1.00  6.93           C  
ATOM   3985  C9  FAD A 601      14.922  13.612  26.021  1.00  3.82           C  
ATOM   3986  C9A FAD A 601      14.772  12.401  25.363  1.00  3.80           C  
ATOM   3987  N10 FAD A 601      15.744  11.896  24.459  1.00  3.75           N  
ATOM   3988  C10 FAD A 601      15.560  10.677  23.848  1.00  4.04           C  
ATOM   3989  C1' FAD A 601      17.083  12.521  24.359  1.00  2.11           C  
ATOM   3990  C2' FAD A 601      17.272  13.595  23.296  1.00  3.26           C  
ATOM   3991  O2' FAD A 601      16.306  14.612  23.396  1.00  4.39           O  
ATOM   3992  C3' FAD A 601      17.387  12.946  21.918  1.00  2.90           C  
ATOM   3993  O3' FAD A 601      18.377  11.921  21.939  1.00  4.92           O  
ATOM   3994  C4' FAD A 601      17.763  13.979  20.854  1.00  3.94           C  
ATOM   3995  O4' FAD A 601      16.719  14.950  20.765  1.00  5.80           O  
ATOM   3996  C5' FAD A 601      17.942  13.292  19.526  1.00  5.24           C  
ATOM   3997  O5' FAD A 601      18.248  14.276  18.528  1.00  4.15           O  
ATOM   3998  P   FAD A 601      19.570  14.209  17.723  1.00  3.79           P  
ATOM   3999  O1P FAD A 601      19.556  15.401  16.791  1.00  3.72           O  
ATOM   4000  O2P FAD A 601      19.749  12.850  17.194  1.00  4.25           O  
ATOM   4001  O3P FAD A 601      20.636  14.455  18.884  1.00  3.93           O  
