# Supplementary material for: Direct experimental observation of blue-light-induced conformational change and intermolecular interactions of cryptochrome
Source: Commun Biol. 2022 Oct 18;5:1103. doi: 10.1038/s42003-022-04054-9 (PMC9579160; doi:10.1038/s42003-022-04054-9)
Supplement: Supplementary file 4 — Supplementary Data 1 and 2 [file 42003_2022_4054_MOESM4_ESM.zip › Supplementary Data/Supplementary Data 1/dark53_dimer.pdb]

HEADER    dimer
CRYST1  154.768  154.768  154.768  90.00  90.00  90.00 P 1           1
ATOM      1  N   MET A   1      77.199  28.150 150.874  1.00  0.00           N  
ATOM      2  CA  MET A   1      76.773  28.578 149.524  1.00  0.00           C  
ATOM      3  C   MET A   1      77.004  27.675 148.361  1.00  0.00           C  
ATOM      4  O   MET A   1      77.969  26.924 148.223  1.00  0.00           O  
ATOM      5  CB  MET A   1      77.067  30.051 149.192  1.00  0.00           C  
ATOM      6  CG  MET A   1      78.538  30.433 149.014  1.00  0.00           C  
ATOM      7  SD  MET A   1      79.170  30.352 147.311  1.00  0.00           S  
ATOM      8  CE  MET A   1      80.952  30.501 147.623  1.00  0.00           C  
ATOM      9  HA  MET A   1      75.716  28.632 149.739  1.00  0.00           H  
ATOM     10  HB1 MET A   1      76.563  30.356 148.249  1.00  0.00           H  
ATOM     11  HB2 MET A   1      76.591  30.677 149.975  1.00  0.00           H  
ATOM     12  HG1 MET A   1      78.750  31.457 149.390  1.00  0.00           H  
ATOM     13  HG2 MET A   1      79.198  29.836 149.679  1.00  0.00           H  
ATOM     14  HE1 MET A   1      81.237  31.495 148.029  1.00  0.00           H  
ATOM     15  HE2 MET A   1      81.293  29.746 148.365  1.00  0.00           H  
ATOM     16  HE3 MET A   1      81.562  30.295 146.717  1.00  0.00           H  
ATOM     17  H1  MET A   1      76.624  27.363 151.233  1.00  0.00           H  
ATOM     18  H2  MET A   1      78.179  27.812 150.810  1.00  0.00           H  
ATOM     19  H3  MET A   1      77.151  28.954 151.534  1.00  0.00           H  
ATOM     20  N   ALA A   2      76.032  27.664 147.433  1.00  0.00           N  
ATOM     21  CA  ALA A   2      75.990  26.772 146.317  1.00  0.00           C  
ATOM     22  C   ALA A   2      77.077  26.896 145.305  1.00  0.00           C  
ATOM     23  O   ALA A   2      77.544  25.848 144.860  1.00  0.00           O  
ATOM     24  CB  ALA A   2      74.641  26.822 145.581  1.00  0.00           C  
ATOM     25  HN  ALA A   2      75.227  28.163 147.748  1.00  0.00           H  
ATOM     26  HA  ALA A   2      76.134  25.779 146.718  1.00  0.00           H  
ATOM     27  HB1 ALA A   2      74.669  26.309 144.597  1.00  0.00           H  
ATOM     28  HB2 ALA A   2      73.833  26.446 146.243  1.00  0.00           H  
ATOM     29  HB3 ALA A   2      74.290  27.872 145.488  1.00  0.00           H  
ATOM     30  N   GLY A   3      77.575  28.102 144.978  1.00  0.00           N  
ATOM     31  CA  GLY A   3      78.594  28.218 143.980  1.00  0.00           C  
ATOM     32  C   GLY A   3      78.050  28.638 142.659  1.00  0.00           C  
ATOM     33  O   GLY A   3      78.706  28.688 141.618  1.00  0.00           O  
ATOM     34  HN  GLY A   3      77.191  28.961 145.308  1.00  0.00           H  
ATOM     35  HA1 GLY A   3      79.262  28.970 144.370  1.00  0.00           H  
ATOM     36  HA2 GLY A   3      79.063  27.257 143.823  1.00  0.00           H  
ATOM     37  N   VAL A   4      76.714  28.765 142.581  1.00  0.00           N  
ATOM     38  CA  VAL A   4      76.094  28.989 141.311  1.00  0.00           C  
ATOM     39  C   VAL A   4      75.834  30.451 141.189  1.00  0.00           C  
ATOM     40  O   VAL A   4      75.596  31.050 142.238  1.00  0.00           O  
ATOM     41  CB  VAL A   4      74.774  28.302 141.123  1.00  0.00           C  
ATOM     42  CG1 VAL A   4      75.159  26.813 141.124  1.00  0.00           C  
ATOM     43  CG2 VAL A   4      73.738  28.568 142.230  1.00  0.00           C  
ATOM     44  HN  VAL A   4      76.040  28.910 143.302  1.00  0.00           H  
ATOM     45  HA  VAL A   4      76.725  28.685 140.490  1.00  0.00           H  
ATOM     46  HB  VAL A   4      74.281  28.605 140.174  1.00  0.00           H  
ATOM     47 1HG1 VAL A   4      75.704  26.507 140.206  1.00  0.00           H  
ATOM     48 2HG1 VAL A   4      75.845  26.538 141.953  1.00  0.00           H  
ATOM     49 3HG1 VAL A   4      74.171  26.307 141.162  1.00  0.00           H  
ATOM     50 1HG2 VAL A   4      73.884  27.994 143.169  1.00  0.00           H  
ATOM     51 2HG2 VAL A   4      73.596  29.623 142.550  1.00  0.00           H  
ATOM     52 3HG2 VAL A   4      72.725  28.273 141.882  1.00  0.00           H  
ATOM     53  N   LYS A   5      75.843  31.121 140.023  1.00  0.00           N  
ATOM     54  CA  LYS A   5      75.406  32.474 139.868  1.00  0.00           C  
ATOM     55  C   LYS A   5      73.986  32.640 140.284  1.00  0.00           C  
ATOM     56  O   LYS A   5      73.113  31.827 139.984  1.00  0.00           O  
ATOM     57  CB  LYS A   5      75.588  33.021 138.442  1.00  0.00           C  
ATOM     58  CG  LYS A   5      77.039  32.864 137.981  1.00  0.00           C  
ATOM     59  CD  LYS A   5      77.277  33.618 136.671  1.00  0.00           C  
ATOM     60  CE  LYS A   5      76.939  35.110 136.620  1.00  0.00           C  
ATOM     61  NZ  LYS A   5      77.456  35.769 135.400  1.00  0.00           N1+
ATOM     62  HN  LYS A   5      75.933  30.654 139.148  1.00  0.00           H  
ATOM     63  HA  LYS A   5      75.972  33.052 140.582  1.00  0.00           H  
ATOM     64  HB1 LYS A   5      74.942  32.524 137.687  1.00  0.00           H  
ATOM     65  HB2 LYS A   5      75.382  34.110 138.521  1.00  0.00           H  
ATOM     66  HG1 LYS A   5      77.747  33.280 138.729  1.00  0.00           H  
ATOM     67  HG2 LYS A   5      77.253  31.780 137.867  1.00  0.00           H  
ATOM     68  HD1 LYS A   5      78.367  33.483 136.500  1.00  0.00           H  
ATOM     69  HD2 LYS A   5      76.730  33.082 135.867  1.00  0.00           H  
ATOM     70  HE1 LYS A   5      75.838  35.257 136.626  1.00  0.00           H  
ATOM     71  HE2 LYS A   5      77.489  35.598 137.453  1.00  0.00           H  
ATOM     72  HZ1 LYS A   5      77.044  36.724 135.386  1.00  0.00           H  
ATOM     73  HZ2 LYS A   5      78.487  35.891 135.458  1.00  0.00           H  
ATOM     74  HZ3 LYS A   5      77.250  35.282 134.503  1.00  0.00           H  
ATOM     75  N   ASN A   6      73.611  33.818 140.815  1.00  0.00           N  
ATOM     76  CA  ASN A   6      72.298  34.245 141.187  1.00  0.00           C  
ATOM     77  C   ASN A   6      72.204  35.728 141.286  1.00  0.00           C  
ATOM     78  O   ASN A   6      73.135  36.432 141.675  1.00  0.00           O  
ATOM     79  CB  ASN A   6      71.724  33.523 142.419  1.00  0.00           C  
ATOM     80  CG  ASN A   6      72.615  33.751 143.631  1.00  0.00           C  
ATOM     81  ND2 ASN A   6      73.631  32.873 143.842  1.00  0.00           N  
ATOM     82  OD1 ASN A   6      72.271  34.483 144.558  1.00  0.00           O  
ATOM     83  HN  ASN A   6      74.326  34.513 140.786  1.00  0.00           H  
ATOM     84  HA  ASN A   6      71.620  34.028 140.376  1.00  0.00           H  
ATOM     85  HB1 ASN A   6      70.776  33.991 142.760  1.00  0.00           H  
ATOM     86  HB2 ASN A   6      71.650  32.428 142.252  1.00  0.00           H  
ATOM     87 1HD2 ASN A   6      73.930  32.353 143.041  1.00  0.00           H  
ATOM     88 2HD2 ASN A   6      74.166  32.918 144.686  1.00  0.00           H  
ATOM     89  N   SER A   7      71.006  36.276 141.020  1.00  0.00           N  
ATOM     90  CA  SER A   7      70.863  37.675 140.759  1.00  0.00           C  
ATOM     91  C   SER A   7      69.869  38.267 141.697  1.00  0.00           C  
ATOM     92  O   SER A   7      68.666  38.020 141.630  1.00  0.00           O  
ATOM     93  CB  SER A   7      70.364  37.978 139.336  1.00  0.00           C  
ATOM     94  OG  SER A   7      71.438  38.069 138.412  1.00  0.00           O  
ATOM     95  HN  SER A   7      70.319  35.609 140.741  1.00  0.00           H  
ATOM     96  HA  SER A   7      71.811  38.179 140.876  1.00  0.00           H  
ATOM     97  HB1 SER A   7      69.729  37.119 139.032  1.00  0.00           H  
ATOM     98  HB2 SER A   7      69.779  38.921 139.385  1.00  0.00           H  
ATOM     99  HG1 SER A   7      70.920  38.082 137.604  1.00  0.00           H  
ATOM    100  N   ILE A   8      70.299  39.166 142.600  1.00  0.00           N  
ATOM    101  CA  ILE A   8      69.345  39.925 143.347  1.00  0.00           C  
ATOM    102  C   ILE A   8      68.902  41.105 142.552  1.00  0.00           C  
ATOM    103  O   ILE A   8      69.671  41.953 142.103  1.00  0.00           O  
ATOM    104  CB  ILE A   8      69.840  40.306 144.711  1.00  0.00           C  
ATOM    105  CG1 ILE A   8      69.896  39.030 145.568  1.00  0.00           C  
ATOM    106  CG2 ILE A   8      69.083  41.469 145.374  1.00  0.00           C  
ATOM    107  CD  ILE A   8      70.522  39.239 146.946  1.00  0.00           C  
ATOM    108  HN  ILE A   8      71.255  39.447 142.594  1.00  0.00           H  
ATOM    109  HA  ILE A   8      68.398  39.405 143.375  1.00  0.00           H  
ATOM    110  HB  ILE A   8      70.883  40.679 144.618  1.00  0.00           H  
ATOM    111 1HG1 ILE A   8      68.881  38.593 145.680  1.00  0.00           H  
ATOM    112 2HG1 ILE A   8      70.503  38.283 145.010  1.00  0.00           H  
ATOM    113 1HG2 ILE A   8      67.996  41.241 145.337  1.00  0.00           H  
ATOM    114 2HG2 ILE A   8      69.438  41.536 146.424  1.00  0.00           H  
ATOM    115 3HG2 ILE A   8      69.171  42.440 144.840  1.00  0.00           H  
ATOM    116  HD1 ILE A   8      70.206  40.169 147.468  1.00  0.00           H  
ATOM    117  HD2 ILE A   8      70.345  38.438 147.695  1.00  0.00           H  
ATOM    118  HD3 ILE A   8      71.609  39.342 146.734  1.00  0.00           H  
ATOM    119  N   ILE A   9      67.597  41.354 142.345  1.00  0.00           N  
ATOM    120  CA  ILE A   9      67.118  42.611 141.861  1.00  0.00           C  
ATOM    121  C   ILE A   9      66.409  43.279 142.990  1.00  0.00           C  
ATOM    122  O   ILE A   9      65.447  42.675 143.462  1.00  0.00           O  
ATOM    123  CB  ILE A   9      66.483  42.420 140.516  1.00  0.00           C  
ATOM    124  CG1 ILE A   9      66.485  43.635 139.572  1.00  0.00           C  
ATOM    125  CG2 ILE A   9      65.068  41.855 140.730  1.00  0.00           C  
ATOM    126  CD  ILE A   9      65.574  44.775 140.025  1.00  0.00           C  
ATOM    127  HN  ILE A   9      66.946  40.671 142.668  1.00  0.00           H  
ATOM    128  HA  ILE A   9      67.884  43.301 141.535  1.00  0.00           H  
ATOM    129  HB  ILE A   9      67.130  41.684 139.997  1.00  0.00           H  
ATOM    130 1HG1 ILE A   9      67.533  43.929 139.348  1.00  0.00           H  
ATOM    131 2HG1 ILE A   9      66.026  43.372 138.596  1.00  0.00           H  
ATOM    132 1HG2 ILE A   9      64.442  42.508 141.375  1.00  0.00           H  
ATOM    133 2HG2 ILE A   9      64.588  41.631 139.753  1.00  0.00           H  
ATOM    134 3HG2 ILE A   9      65.247  40.891 141.250  1.00  0.00           H  
ATOM    135  HD1 ILE A   9      65.545  45.596 139.278  1.00  0.00           H  
ATOM    136  HD2 ILE A   9      64.518  44.453 140.143  1.00  0.00           H  
ATOM    137  HD3 ILE A   9      65.923  45.160 141.008  1.00  0.00           H  
ATOM    138  N   TRP A  10      66.752  44.485 143.478  1.00  0.00           N  
ATOM    139  CA  TRP A  10      66.164  45.093 144.632  1.00  0.00           C  
ATOM    140  C   TRP A  10      65.243  46.162 144.150  1.00  0.00           C  
ATOM    141  O   TRP A  10      65.619  47.007 143.338  1.00  0.00           O  
ATOM    142  CB  TRP A  10      67.233  45.683 145.566  1.00  0.00           C  
ATOM    143  CG  TRP A  10      66.920  46.455 146.826  1.00  0.00           C  
ATOM    144  CD1 TRP A  10      65.707  46.630 147.427  1.00  0.00           C  
ATOM    145  CD2 TRP A  10      67.829  47.393 147.432  1.00  0.00           C  
ATOM    146  CE2 TRP A  10      67.125  48.115 148.403  1.00  0.00           C  
ATOM    147  CE3 TRP A  10      69.080  47.818 147.075  1.00  0.00           C  
ATOM    148  NE1 TRP A  10      65.847  47.607 148.377  1.00  0.00           N  
ATOM    149  CZ2 TRP A  10      67.726  49.127 149.100  1.00  0.00           C  
ATOM    150  CZ3 TRP A  10      69.632  48.874 147.761  1.00  0.00           C  
ATOM    151  CH2 TRP A  10      69.007  49.526 148.797  1.00  0.00           C  
ATOM    152  HN  TRP A  10      67.483  45.038 143.086  1.00  0.00           H  
ATOM    153  HA  TRP A  10      65.587  44.380 145.202  1.00  0.00           H  
ATOM    154  HB1 TRP A  10      67.993  44.936 145.880  1.00  0.00           H  
ATOM    155  HB2 TRP A  10      67.762  46.447 144.958  1.00  0.00           H  
ATOM    156  HD1 TRP A  10      64.849  45.983 147.325  1.00  0.00           H  
ATOM    157  HE1 TRP A  10      65.046  47.968 148.801  1.00  0.00           H  
ATOM    158  HE3 TRP A  10      69.714  47.373 146.321  1.00  0.00           H  
ATOM    159  HZ2 TRP A  10      67.207  49.658 149.884  1.00  0.00           H  
ATOM    160  HZ3 TRP A  10      70.618  49.167 147.433  1.00  0.00           H  
ATOM    161  HH2 TRP A  10      69.553  50.366 149.198  1.00  0.00           H  
ATOM    162  N   PHE A  11      63.983  46.144 144.616  1.00  0.00           N  
ATOM    163  CA  PHE A  11      63.003  47.100 144.200  1.00  0.00           C  
ATOM    164  C   PHE A  11      62.865  48.137 145.261  1.00  0.00           C  
ATOM    165  O   PHE A  11      62.918  47.845 146.454  1.00  0.00           O  
ATOM    166  CB  PHE A  11      61.687  46.366 143.897  1.00  0.00           C  
ATOM    167  CG  PHE A  11      61.609  45.771 142.533  1.00  0.00           C  
ATOM    168  CD1 PHE A  11      61.069  46.561 141.546  1.00  0.00           C  
ATOM    169  CD2 PHE A  11      62.120  44.544 142.182  1.00  0.00           C  
ATOM    170  CE1 PHE A  11      60.855  46.039 140.292  1.00  0.00           C  
ATOM    171  CE2 PHE A  11      61.991  44.041 140.909  1.00  0.00           C  
ATOM    172  CZ  PHE A  11      61.356  44.803 139.956  1.00  0.00           C  
ATOM    173  HN  PHE A  11      63.727  45.439 145.271  1.00  0.00           H  
ATOM    174  HA  PHE A  11      63.384  47.553 143.297  1.00  0.00           H  
ATOM    175  HB1 PHE A  11      61.512  45.641 144.721  1.00  0.00           H  
ATOM    176  HB2 PHE A  11      60.848  47.076 144.059  1.00  0.00           H  
ATOM    177  HD1 PHE A  11      60.748  47.565 141.783  1.00  0.00           H  
ATOM    178  HD2 PHE A  11      62.587  43.840 142.856  1.00  0.00           H  
ATOM    179  HE1 PHE A  11      60.242  46.510 139.537  1.00  0.00           H  
ATOM    180  HE2 PHE A  11      62.369  43.059 140.671  1.00  0.00           H  
ATOM    181  HZ  PHE A  11      61.221  44.342 138.990  1.00  0.00           H  
ATOM    182  N   ARG A  12      62.689  49.384 144.789  1.00  0.00           N  
ATOM    183  CA  ARG A  12      62.372  50.455 145.682  1.00  0.00           C  
ATOM    184  C   ARG A  12      61.202  51.186 145.120  1.00  0.00           C  
ATOM    185  O   ARG A  12      60.016  50.902 145.279  1.00  0.00           O  
ATOM    186  CB  ARG A  12      63.584  51.390 145.844  1.00  0.00           C  
ATOM    187  CG  ARG A  12      64.848  50.726 146.390  1.00  0.00           C  
ATOM    188  CD  ARG A  12      65.856  50.288 145.327  1.00  0.00           C  
ATOM    189  NE  ARG A  12      66.540  51.534 144.881  1.00  0.00           N  
ATOM    190  CZ  ARG A  12      67.864  51.831 145.031  1.00  0.00           C  
ATOM    191  NH1 ARG A  12      68.696  51.242 145.938  1.00  0.00           N1+
ATOM    192  NH2 ARG A  12      68.328  52.858 144.261  1.00  0.00           N  
ATOM    193  HN  ARG A  12      62.663  49.539 143.804  1.00  0.00           H  
ATOM    194  HA  ARG A  12      62.122  50.143 146.684  1.00  0.00           H  
ATOM    195  HB1 ARG A  12      63.756  51.960 144.905  1.00  0.00           H  
ATOM    196  HB2 ARG A  12      63.376  52.177 146.602  1.00  0.00           H  
ATOM    197  HG1 ARG A  12      65.309  51.381 147.159  1.00  0.00           H  
ATOM    198  HG2 ARG A  12      64.529  49.854 147.001  1.00  0.00           H  
ATOM    199  HD1 ARG A  12      66.636  49.606 145.733  1.00  0.00           H  
ATOM    200  HD2 ARG A  12      65.436  49.669 144.507  1.00  0.00           H  
ATOM    201  HE  ARG A  12      66.057  52.060 144.180  1.00  0.00           H  
ATOM    202 1HH1 ARG A  12      68.222  50.575 146.514  1.00  0.00           H  
ATOM    203 2HH1 ARG A  12      69.482  51.730 146.318  1.00  0.00           H  
ATOM    204 1HH2 ARG A  12      67.822  53.301 143.522  1.00  0.00           H  
ATOM    205 2HH2 ARG A  12      69.177  53.273 144.592  1.00  0.00           H  
ATOM    206  N   LYS A  13      61.511  52.305 144.439  1.00  0.00           N  
ATOM    207  CA  LYS A  13      60.632  53.245 143.816  1.00  0.00           C  
ATOM    208  C   LYS A  13      60.545  52.916 142.364  1.00  0.00           C  
ATOM    209  O   LYS A  13      60.791  53.757 141.501  1.00  0.00           O  
ATOM    210  CB  LYS A  13      61.110  54.703 143.917  1.00  0.00           C  
ATOM    211  CG  LYS A  13      61.492  55.253 145.293  1.00  0.00           C  
ATOM    212  CD  LYS A  13      62.011  56.692 145.326  1.00  0.00           C  
ATOM    213  CE  LYS A  13      63.335  56.812 144.568  1.00  0.00           C  
ATOM    214  NZ  LYS A  13      63.832  58.195 144.745  1.00  0.00           N1+
ATOM    215  HN  LYS A  13      62.473  52.514 144.586  1.00  0.00           H  
ATOM    216  HA  LYS A  13      59.687  53.059 144.305  1.00  0.00           H  
ATOM    217  HB1 LYS A  13      62.046  54.930 143.363  1.00  0.00           H  
ATOM    218  HB2 LYS A  13      60.277  55.331 143.537  1.00  0.00           H  
ATOM    219  HG1 LYS A  13      60.664  55.049 146.004  1.00  0.00           H  
ATOM    220  HG2 LYS A  13      62.310  54.543 145.541  1.00  0.00           H  
ATOM    221  HD1 LYS A  13      61.270  57.394 144.890  1.00  0.00           H  
ATOM    222  HD2 LYS A  13      62.141  56.947 146.400  1.00  0.00           H  
ATOM    223  HE1 LYS A  13      64.135  56.063 144.749  1.00  0.00           H  
ATOM    224  HE2 LYS A  13      63.077  56.616 143.505  1.00  0.00           H  
ATOM    225  HZ1 LYS A  13      63.114  58.815 144.318  1.00  0.00           H  
ATOM    226  HZ2 LYS A  13      63.821  58.645 145.682  1.00  0.00           H  
ATOM    227  HZ3 LYS A  13      64.763  58.460 144.366  1.00  0.00           H  
ATOM    228  N   GLY A  14      60.388  51.631 141.998  1.00  0.00           N  
ATOM    229  CA  GLY A  14      60.541  51.205 140.642  1.00  0.00           C  
ATOM    230  C   GLY A  14      59.718  49.995 140.360  1.00  0.00           C  
ATOM    231  O   GLY A  14      60.130  49.074 139.654  1.00  0.00           O  
ATOM    232  HN  GLY A  14      60.158  50.934 142.673  1.00  0.00           H  
ATOM    233  HA1 GLY A  14      60.175  52.000 140.008  1.00  0.00           H  
ATOM    234  HA2 GLY A  14      61.581  50.932 140.554  1.00  0.00           H  
ATOM    235  N   LEU A  15      58.558  49.913 141.034  1.00  0.00           N  
ATOM    236  CA  LEU A  15      57.612  48.840 141.054  1.00  0.00           C  
ATOM    237  C   LEU A  15      56.855  48.670 139.782  1.00  0.00           C  
ATOM    238  O   LEU A  15      55.671  48.990 139.690  1.00  0.00           O  
ATOM    239  CB  LEU A  15      56.651  48.974 142.247  1.00  0.00           C  
ATOM    240  CG  LEU A  15      57.174  49.270 143.663  1.00  0.00           C  
ATOM    241  CD1 LEU A  15      56.130  49.589 144.747  1.00  0.00           C  
ATOM    242  CD2 LEU A  15      57.958  48.042 144.158  1.00  0.00           C  
ATOM    243  HN  LEU A  15      58.230  50.788 141.384  1.00  0.00           H  
ATOM    244  HA  LEU A  15      58.178  47.932 141.207  1.00  0.00           H  
ATOM    245  HB1 LEU A  15      55.943  49.807 142.043  1.00  0.00           H  
ATOM    246  HB2 LEU A  15      55.994  48.081 142.322  1.00  0.00           H  
ATOM    247  HG  LEU A  15      57.826  50.168 143.634  1.00  0.00           H  
ATOM    248 1HD1 LEU A  15      56.636  49.457 145.728  1.00  0.00           H  
ATOM    249 2HD1 LEU A  15      55.858  50.663 144.668  1.00  0.00           H  
ATOM    250 3HD1 LEU A  15      55.179  49.037 144.593  1.00  0.00           H  
ATOM    251 1HD2 LEU A  15      57.266  47.204 144.387  1.00  0.00           H  
ATOM    252 2HD2 LEU A  15      58.791  47.837 143.452  1.00  0.00           H  
ATOM    253 3HD2 LEU A  15      58.548  48.355 145.047  1.00  0.00           H  
ATOM    254  N   ARG A  16      57.550  48.268 138.703  1.00  0.00           N  
ATOM    255  CA  ARG A  16      56.975  47.922 137.441  1.00  0.00           C  
ATOM    256  C   ARG A  16      57.787  46.951 136.655  1.00  0.00           C  
ATOM    257  O   ARG A  16      58.960  46.721 136.943  1.00  0.00           O  
ATOM    258  CB  ARG A  16      56.910  49.150 136.518  1.00  0.00           C  
ATOM    259  CG  ARG A  16      58.234  49.801 136.116  1.00  0.00           C  
ATOM    260  CD  ARG A  16      58.197  51.032 135.207  1.00  0.00           C  
ATOM    261  NE  ARG A  16      59.611  51.290 134.813  1.00  0.00           N  
ATOM    262  CZ  ARG A  16      60.466  52.043 135.565  1.00  0.00           C  
ATOM    263  NH1 ARG A  16      60.127  52.634 136.748  1.00  0.00           N1+
ATOM    264  NH2 ARG A  16      61.794  52.071 135.255  1.00  0.00           N  
ATOM    265  HN  ARG A  16      58.510  48.009 138.781  1.00  0.00           H  
ATOM    266  HA  ARG A  16      56.007  47.451 137.532  1.00  0.00           H  
ATOM    267  HB1 ARG A  16      56.230  48.984 135.655  1.00  0.00           H  
ATOM    268  HB2 ARG A  16      56.316  49.868 137.123  1.00  0.00           H  
ATOM    269  HG1 ARG A  16      58.759  50.070 137.057  1.00  0.00           H  
ATOM    270  HG2 ARG A  16      58.861  48.970 135.726  1.00  0.00           H  
ATOM    271  HD1 ARG A  16      57.664  50.875 134.246  1.00  0.00           H  
ATOM    272  HD2 ARG A  16      57.814  51.962 135.681  1.00  0.00           H  
ATOM    273  HE  ARG A  16      60.050  50.818 134.048  1.00  0.00           H  
ATOM    274 1HH1 ARG A  16      59.268  52.325 137.154  1.00  0.00           H  
ATOM    275 2HH1 ARG A  16      60.738  53.285 137.198  1.00  0.00           H  
ATOM    276 1HH2 ARG A  16      62.128  51.482 134.519  1.00  0.00           H  
ATOM    277 2HH2 ARG A  16      62.456  52.439 135.907  1.00  0.00           H  
ATOM    278  N   LEU A  17      57.244  46.239 135.652  1.00  0.00           N  
ATOM    279  CA  LEU A  17      57.947  45.326 134.804  1.00  0.00           C  
ATOM    280  C   LEU A  17      58.391  45.971 133.538  1.00  0.00           C  
ATOM    281  O   LEU A  17      59.459  45.669 133.007  1.00  0.00           O  
ATOM    282  CB  LEU A  17      57.046  44.124 134.475  1.00  0.00           C  
ATOM    283  CG  LEU A  17      56.747  43.159 135.635  1.00  0.00           C  
ATOM    284  CD1 LEU A  17      55.772  42.079 135.138  1.00  0.00           C  
ATOM    285  CD2 LEU A  17      57.952  42.528 136.353  1.00  0.00           C  
ATOM    286  HN  LEU A  17      56.316  46.432 135.343  1.00  0.00           H  
ATOM    287  HA  LEU A  17      58.788  44.880 135.314  1.00  0.00           H  
ATOM    288  HB1 LEU A  17      56.138  44.410 133.903  1.00  0.00           H  
ATOM    289  HB2 LEU A  17      57.509  43.434 133.737  1.00  0.00           H  
ATOM    290  HG  LEU A  17      56.189  43.729 136.410  1.00  0.00           H  
ATOM    291 1HD1 LEU A  17      55.337  41.544 136.010  1.00  0.00           H  
ATOM    292 2HD1 LEU A  17      55.032  42.657 134.545  1.00  0.00           H  
ATOM    293 3HD1 LEU A  17      56.304  41.304 134.548  1.00  0.00           H  
ATOM    294 1HD2 LEU A  17      58.581  41.894 135.690  1.00  0.00           H  
ATOM    295 2HD2 LEU A  17      58.558  43.398 136.683  1.00  0.00           H  
ATOM    296 3HD2 LEU A  17      57.601  41.953 137.237  1.00  0.00           H  
ATOM    297  N   HIS A  18      57.565  46.873 132.978  1.00  0.00           N  
ATOM    298  CA  HIS A  18      57.908  47.523 131.751  1.00  0.00           C  
ATOM    299  C   HIS A  18      58.891  48.640 131.821  1.00  0.00           C  
ATOM    300  O   HIS A  18      58.878  49.580 132.616  1.00  0.00           O  
ATOM    301  CB  HIS A  18      56.768  48.104 130.898  1.00  0.00           C  
ATOM    302  CG  HIS A  18      56.134  49.361 131.415  1.00  0.00           C  
ATOM    303  CD2 HIS A  18      56.191  50.666 131.040  1.00  0.00           C  
ATOM    304  ND1 HIS A  18      55.363  49.345 132.559  1.00  0.00           N  
ATOM    305  CE1 HIS A  18      55.094  50.640 132.876  1.00  0.00           C  
ATOM    306  NE2 HIS A  18      55.519  51.469 131.940  1.00  0.00           N  
ATOM    307  HN  HIS A  18      56.759  47.200 133.466  1.00  0.00           H  
ATOM    308  HA  HIS A  18      58.433  46.822 131.119  1.00  0.00           H  
ATOM    309  HB1 HIS A  18      57.102  48.280 129.854  1.00  0.00           H  
ATOM    310  HB2 HIS A  18      55.914  47.412 130.737  1.00  0.00           H  
ATOM    311  HD1 HIS A  18      55.053  48.583 133.128  1.00  0.00           H  
ATOM    312  HD2 HIS A  18      56.687  51.165 130.216  1.00  0.00           H  
ATOM    313  HE1 HIS A  18      54.536  50.796 133.799  1.00  0.00           H  
ATOM    314  N   ASP A  19      59.881  48.640 130.910  1.00  0.00           N  
ATOM    315  CA  ASP A  19      60.995  49.535 130.971  1.00  0.00           C  
ATOM    316  C   ASP A  19      61.857  49.506 132.184  1.00  0.00           C  
ATOM    317  O   ASP A  19      62.008  50.444 132.965  1.00  0.00           O  
ATOM    318  CB  ASP A  19      60.625  50.939 130.465  1.00  0.00           C  
ATOM    319  CG  ASP A  19      61.892  51.768 130.288  1.00  0.00           C  
ATOM    320  OD1 ASP A  19      62.965  51.251 129.879  1.00  0.00           O  
ATOM    321  OD2 ASP A  19      61.823  53.011 130.478  1.00  0.00           O1-
ATOM    322  HN  ASP A  19      59.851  48.024 130.127  1.00  0.00           H  
ATOM    323  HA  ASP A  19      61.686  49.096 130.266  1.00  0.00           H  
ATOM    324  HB1 ASP A  19      60.008  50.921 129.541  1.00  0.00           H  
ATOM    325  HB2 ASP A  19      60.000  51.491 131.199  1.00  0.00           H  
ATOM    326  N   ASN A  20      62.352  48.302 132.528  1.00  0.00           N  
ATOM    327  CA  ASN A  20      62.990  47.995 133.770  1.00  0.00           C  
ATOM    328  C   ASN A  20      64.280  47.403 133.320  1.00  0.00           C  
ATOM    329  O   ASN A  20      64.470  46.188 133.337  1.00  0.00           O  
ATOM    330  CB  ASN A  20      62.071  47.049 134.561  1.00  0.00           C  
ATOM    331  CG  ASN A  20      62.619  46.888 135.971  1.00  0.00           C  
ATOM    332  ND2 ASN A  20      61.721  46.602 136.951  1.00  0.00           N  
ATOM    333  OD1 ASN A  20      63.789  47.108 136.282  1.00  0.00           O  
ATOM    334  HN  ASN A  20      61.914  47.557 132.032  1.00  0.00           H  
ATOM    335  HA  ASN A  20      63.170  48.864 134.385  1.00  0.00           H  
ATOM    336  HB1 ASN A  20      61.142  47.648 134.677  1.00  0.00           H  
ATOM    337  HB2 ASN A  20      61.950  46.114 133.973  1.00  0.00           H  
ATOM    338 1HD2 ASN A  20      60.751  46.542 136.719  1.00  0.00           H  
ATOM    339 2HD2 ASN A  20      62.037  46.258 137.835  1.00  0.00           H  
ATOM    340  N   PRO A  21      65.232  48.075 132.743  1.00  0.00           N  
ATOM    341  CA  PRO A  21      66.533  47.567 132.417  1.00  0.00           C  
ATOM    342  C   PRO A  21      67.304  47.014 133.565  1.00  0.00           C  
ATOM    343  O   PRO A  21      68.071  46.085 133.314  1.00  0.00           O  
ATOM    344  CB  PRO A  21      67.246  48.709 131.695  1.00  0.00           C  
ATOM    345  CG  PRO A  21      66.689  49.932 132.442  1.00  0.00           C  
ATOM    346  CD  PRO A  21      65.212  49.511 132.512  1.00  0.00           C  
ATOM    347  HA  PRO A  21      66.426  46.646 131.864  1.00  0.00           H  
ATOM    348  HB1 PRO A  21      68.357  48.685 131.729  1.00  0.00           H  
ATOM    349  HB2 PRO A  21      67.009  48.761 130.612  1.00  0.00           H  
ATOM    350  HG1 PRO A  21      67.141  50.114 133.439  1.00  0.00           H  
ATOM    351  HG2 PRO A  21      66.964  50.862 131.900  1.00  0.00           H  
ATOM    352  HD1 PRO A  21      64.583  50.067 133.239  1.00  0.00           H  
ATOM    353  HD2 PRO A  21      64.810  49.637 131.483  1.00  0.00           H  
ATOM    354  N   ALA A  22      67.042  47.330 134.846  1.00  0.00           N  
ATOM    355  CA  ALA A  22      67.575  46.569 135.932  1.00  0.00           C  
ATOM    356  C   ALA A  22      67.086  45.163 136.016  1.00  0.00           C  
ATOM    357  O   ALA A  22      67.798  44.218 136.353  1.00  0.00           O  
ATOM    358  CB  ALA A  22      67.380  47.289 137.278  1.00  0.00           C  
ATOM    359  HN  ALA A  22      66.408  48.037 135.151  1.00  0.00           H  
ATOM    360  HA  ALA A  22      68.627  46.464 135.709  1.00  0.00           H  
ATOM    361  HB1 ALA A  22      67.580  48.360 137.061  1.00  0.00           H  
ATOM    362  HB2 ALA A  22      66.349  47.243 137.688  1.00  0.00           H  
ATOM    363  HB3 ALA A  22      68.163  46.911 137.970  1.00  0.00           H  
ATOM    364  N   LEU A  23      65.804  44.853 135.752  1.00  0.00           N  
ATOM    365  CA  LEU A  23      65.323  43.507 135.706  1.00  0.00           C  
ATOM    366  C   LEU A  23      65.765  42.686 134.545  1.00  0.00           C  
ATOM    367  O   LEU A  23      65.967  41.474 134.602  1.00  0.00           O  
ATOM    368  CB  LEU A  23      63.787  43.540 135.753  1.00  0.00           C  
ATOM    369  CG  LEU A  23      63.073  42.184 135.893  1.00  0.00           C  
ATOM    370  CD1 LEU A  23      63.569  41.480 137.167  1.00  0.00           C  
ATOM    371  CD2 LEU A  23      61.591  42.546 136.088  1.00  0.00           C  
ATOM    372  HN  LEU A  23      65.119  45.545 135.535  1.00  0.00           H  
ATOM    373  HA  LEU A  23      65.669  42.951 136.565  1.00  0.00           H  
ATOM    374  HB1 LEU A  23      63.511  44.209 136.596  1.00  0.00           H  
ATOM    375  HB2 LEU A  23      63.432  44.032 134.822  1.00  0.00           H  
ATOM    376  HG  LEU A  23      63.191  41.539 134.997  1.00  0.00           H  
ATOM    377 1HD1 LEU A  23      63.594  42.198 138.015  1.00  0.00           H  
ATOM    378 2HD1 LEU A  23      62.952  40.585 137.399  1.00  0.00           H  
ATOM    379 3HD1 LEU A  23      64.629  41.199 136.983  1.00  0.00           H  
ATOM    380 1HD2 LEU A  23      61.192  42.924 135.124  1.00  0.00           H  
ATOM    381 2HD2 LEU A  23      60.944  41.672 136.312  1.00  0.00           H  
ATOM    382 3HD2 LEU A  23      61.357  43.283 136.887  1.00  0.00           H  
ATOM    383  N   LEU A  24      66.029  43.294 133.375  1.00  0.00           N  
ATOM    384  CA  LEU A  24      66.582  42.616 132.243  1.00  0.00           C  
ATOM    385  C   LEU A  24      68.005  42.240 132.472  1.00  0.00           C  
ATOM    386  O   LEU A  24      68.386  41.131 132.099  1.00  0.00           O  
ATOM    387  CB  LEU A  24      66.574  43.550 131.022  1.00  0.00           C  
ATOM    388  CG  LEU A  24      65.189  43.885 130.444  1.00  0.00           C  
ATOM    389  CD1 LEU A  24      65.442  44.983 129.398  1.00  0.00           C  
ATOM    390  CD2 LEU A  24      64.451  42.661 129.878  1.00  0.00           C  
ATOM    391  HN  LEU A  24      66.004  44.291 133.375  1.00  0.00           H  
ATOM    392  HA  LEU A  24      66.093  41.659 132.132  1.00  0.00           H  
ATOM    393  HB1 LEU A  24      67.150  44.497 131.103  1.00  0.00           H  
ATOM    394  HB2 LEU A  24      67.048  42.912 130.246  1.00  0.00           H  
ATOM    395  HG  LEU A  24      64.616  44.282 131.310  1.00  0.00           H  
ATOM    396 1HD1 LEU A  24      65.951  44.678 128.459  1.00  0.00           H  
ATOM    397 2HD1 LEU A  24      64.456  45.386 129.081  1.00  0.00           H  
ATOM    398 3HD1 LEU A  24      66.085  45.722 129.920  1.00  0.00           H  
ATOM    399 1HD2 LEU A  24      64.167  41.986 130.715  1.00  0.00           H  
ATOM    400 2HD2 LEU A  24      63.601  42.944 129.222  1.00  0.00           H  
ATOM    401 3HD2 LEU A  24      65.164  42.006 129.334  1.00  0.00           H  
ATOM    402  N   GLU A  25      68.874  43.093 133.044  1.00  0.00           N  
ATOM    403  CA  GLU A  25      70.223  42.871 133.466  1.00  0.00           C  
ATOM    404  C   GLU A  25      70.403  41.758 134.441  1.00  0.00           C  
ATOM    405  O   GLU A  25      71.198  40.840 134.240  1.00  0.00           O  
ATOM    406  CB  GLU A  25      70.861  44.164 133.997  1.00  0.00           C  
ATOM    407  CG  GLU A  25      72.344  44.360 133.673  1.00  0.00           C  
ATOM    408  CD  GLU A  25      72.687  44.260 132.194  1.00  0.00           C  
ATOM    409  OE1 GLU A  25      71.938  44.923 131.428  1.00  0.00           O  
ATOM    410  OE2 GLU A  25      73.716  43.665 131.777  1.00  0.00           O1-
ATOM    411  HN  GLU A  25      68.570  44.021 133.241  1.00  0.00           H  
ATOM    412  HA  GLU A  25      70.787  42.579 132.594  1.00  0.00           H  
ATOM    413  HB1 GLU A  25      70.279  44.969 133.499  1.00  0.00           H  
ATOM    414  HB2 GLU A  25      70.710  44.316 135.087  1.00  0.00           H  
ATOM    415  HG1 GLU A  25      72.646  45.335 134.112  1.00  0.00           H  
ATOM    416  HG2 GLU A  25      72.847  43.562 134.259  1.00  0.00           H  
ATOM    417  N   ALA A  26      69.523  41.770 135.458  1.00  0.00           N  
ATOM    418  CA  ALA A  26      69.411  40.670 136.366  1.00  0.00           C  
ATOM    419  C   ALA A  26      69.129  39.329 135.782  1.00  0.00           C  
ATOM    420  O   ALA A  26      69.783  38.363 136.173  1.00  0.00           O  
ATOM    421  CB  ALA A  26      68.270  41.011 137.340  1.00  0.00           C  
ATOM    422  HN  ALA A  26      68.807  42.462 135.498  1.00  0.00           H  
ATOM    423  HA  ALA A  26      70.349  40.540 136.884  1.00  0.00           H  
ATOM    424  HB1 ALA A  26      67.254  41.050 136.894  1.00  0.00           H  
ATOM    425  HB2 ALA A  26      68.279  40.338 138.225  1.00  0.00           H  
ATOM    426  HB3 ALA A  26      68.441  42.013 137.787  1.00  0.00           H  
ATOM    427  N   CYS A  27      68.109  39.201 134.914  1.00  0.00           N  
ATOM    428  CA  CYS A  27      67.731  38.042 134.168  1.00  0.00           C  
ATOM    429  C   CYS A  27      68.750  37.749 133.122  1.00  0.00           C  
ATOM    430  O   CYS A  27      68.896  36.610 132.678  1.00  0.00           O  
ATOM    431  CB  CYS A  27      66.361  38.131 133.473  1.00  0.00           C  
ATOM    432  SG  CYS A  27      65.013  38.153 134.694  1.00  0.00           S  
ATOM    433  HN  CYS A  27      67.477  39.954 134.753  1.00  0.00           H  
ATOM    434  HA  CYS A  27      67.710  37.197 134.842  1.00  0.00           H  
ATOM    435  HB1 CYS A  27      66.298  39.045 132.845  1.00  0.00           H  
ATOM    436  HB2 CYS A  27      66.224  37.208 132.871  1.00  0.00           H  
ATOM    437  HG1 CYS A  27      65.929  38.112 135.652  1.00  0.00           H  
ATOM    438  N   LYS A  28      69.606  38.675 132.655  1.00  0.00           N  
ATOM    439  CA  LYS A  28      70.692  38.300 131.805  1.00  0.00           C  
ATOM    440  C   LYS A  28      71.767  37.477 132.426  1.00  0.00           C  
ATOM    441  O   LYS A  28      72.305  36.536 131.842  1.00  0.00           O  
ATOM    442  CB  LYS A  28      71.255  39.626 131.267  1.00  0.00           C  
ATOM    443  CG  LYS A  28      72.136  39.630 130.016  1.00  0.00           C  
ATOM    444  CD  LYS A  28      72.626  41.031 129.647  1.00  0.00           C  
ATOM    445  CE  LYS A  28      71.618  42.130 129.302  1.00  0.00           C  
ATOM    446  NZ  LYS A  28      72.288  43.429 129.065  1.00  0.00           N1+
ATOM    447  HN  LYS A  28      69.604  39.621 132.975  1.00  0.00           H  
ATOM    448  HA  LYS A  28      70.283  37.775 130.955  1.00  0.00           H  
ATOM    449  HB1 LYS A  28      70.424  40.334 131.054  1.00  0.00           H  
ATOM    450  HB2 LYS A  28      71.906  40.104 132.029  1.00  0.00           H  
ATOM    451  HG1 LYS A  28      73.066  39.055 130.218  1.00  0.00           H  
ATOM    452  HG2 LYS A  28      71.601  39.403 129.070  1.00  0.00           H  
ATOM    453  HD1 LYS A  28      73.085  41.422 130.580  1.00  0.00           H  
ATOM    454  HD2 LYS A  28      73.444  40.896 128.907  1.00  0.00           H  
ATOM    455  HE1 LYS A  28      70.946  41.885 128.452  1.00  0.00           H  
ATOM    456  HE2 LYS A  28      70.933  42.311 130.157  1.00  0.00           H  
ATOM    457  HZ1 LYS A  28      71.705  44.103 128.529  1.00  0.00           H  
ATOM    458  HZ2 LYS A  28      72.485  43.774 130.025  1.00  0.00           H  
ATOM    459  HZ3 LYS A  28      73.171  43.323 128.526  1.00  0.00           H  
ATOM    460  N   ASP A  29      72.166  37.721 133.688  1.00  0.00           N  
ATOM    461  CA  ASP A  29      73.309  37.152 134.328  1.00  0.00           C  
ATOM    462  C   ASP A  29      73.062  35.836 134.982  1.00  0.00           C  
ATOM    463  O   ASP A  29      73.999  35.058 135.146  1.00  0.00           O  
ATOM    464  CB  ASP A  29      73.792  38.213 135.331  1.00  0.00           C  
ATOM    465  CG  ASP A  29      75.275  38.140 135.664  1.00  0.00           C  
ATOM    466  OD1 ASP A  29      75.663  38.012 136.856  1.00  0.00           O  
ATOM    467  OD2 ASP A  29      76.063  38.226 134.685  1.00  0.00           O1-
ATOM    468  HN  ASP A  29      71.603  38.428 134.111  1.00  0.00           H  
ATOM    469  HA  ASP A  29      73.987  36.947 133.513  1.00  0.00           H  
ATOM    470  HB1 ASP A  29      73.654  39.192 134.823  1.00  0.00           H  
ATOM    471  HB2 ASP A  29      73.249  38.144 136.298  1.00  0.00           H  
ATOM    472  N   ALA A  30      71.821  35.450 135.329  1.00  0.00           N  
ATOM    473  CA  ALA A  30      71.552  34.230 136.025  1.00  0.00           C  
ATOM    474  C   ALA A  30      70.223  33.625 135.732  1.00  0.00           C  
ATOM    475  O   ALA A  30      69.269  34.290 135.331  1.00  0.00           O  
ATOM    476  CB  ALA A  30      71.434  34.531 137.529  1.00  0.00           C  
ATOM    477  HN  ALA A  30      71.047  36.043 135.114  1.00  0.00           H  
ATOM    478  HA  ALA A  30      72.232  33.469 135.671  1.00  0.00           H  
ATOM    479  HB1 ALA A  30      72.271  35.160 137.901  1.00  0.00           H  
ATOM    480  HB2 ALA A  30      70.488  35.049 137.798  1.00  0.00           H  
ATOM    481  HB3 ALA A  30      71.513  33.568 138.078  1.00  0.00           H  
ATOM    482  N   LYS A  31      70.014  32.323 136.001  1.00  0.00           N  
ATOM    483  CA  LYS A  31      68.771  31.654 135.779  1.00  0.00           C  
ATOM    484  C   LYS A  31      67.946  31.860 137.002  1.00  0.00           C  
ATOM    485  O   LYS A  31      66.722  31.988 137.001  1.00  0.00           O  
ATOM    486  CB  LYS A  31      69.048  30.182 135.425  1.00  0.00           C  
ATOM    487  CG  LYS A  31      69.592  30.063 134.000  1.00  0.00           C  
ATOM    488  CD  LYS A  31      69.669  28.600 133.558  1.00  0.00           C  
ATOM    489  CE  LYS A  31      70.346  28.436 132.197  1.00  0.00           C  
ATOM    490  NZ  LYS A  31      71.784  28.752 132.357  1.00  0.00           N1+
ATOM    491  HN  LYS A  31      70.735  31.773 136.416  1.00  0.00           H  
ATOM    492  HA  LYS A  31      68.238  32.132 134.969  1.00  0.00           H  
ATOM    493  HB1 LYS A  31      69.744  29.778 136.189  1.00  0.00           H  
ATOM    494  HB2 LYS A  31      68.101  29.612 135.544  1.00  0.00           H  
ATOM    495  HG1 LYS A  31      68.860  30.536 133.311  1.00  0.00           H  
ATOM    496  HG2 LYS A  31      70.530  30.653 133.930  1.00  0.00           H  
ATOM    497  HD1 LYS A  31      70.056  27.980 134.396  1.00  0.00           H  
ATOM    498  HD2 LYS A  31      68.635  28.254 133.345  1.00  0.00           H  
ATOM    499  HE1 LYS A  31      70.206  27.360 131.960  1.00  0.00           H  
ATOM    500  HE2 LYS A  31      69.930  29.113 131.420  1.00  0.00           H  
ATOM    501  HZ1 LYS A  31      72.101  29.059 133.298  1.00  0.00           H  
ATOM    502  HZ2 LYS A  31      72.260  27.871 132.072  1.00  0.00           H  
ATOM    503  HZ3 LYS A  31      72.131  29.463 131.682  1.00  0.00           H  
ATOM    504  N   HIS A  32      68.640  31.994 138.146  1.00  0.00           N  
ATOM    505  CA  HIS A  32      68.161  32.302 139.458  1.00  0.00           C  
ATOM    506  C   HIS A  32      68.185  33.757 139.777  1.00  0.00           C  
ATOM    507  O   HIS A  32      69.249  34.238 140.169  1.00  0.00           O  
ATOM    508  CB  HIS A  32      69.156  31.628 140.418  1.00  0.00           C  
ATOM    509  CG  HIS A  32      69.191  30.131 140.306  1.00  0.00           C  
ATOM    510  CD2 HIS A  32      70.279  29.319 140.230  1.00  0.00           C  
ATOM    511  ND1 HIS A  32      68.038  29.388 140.456  1.00  0.00           N  
ATOM    512  CE1 HIS A  32      68.430  28.128 140.495  1.00  0.00           C  
ATOM    513  NE2 HIS A  32      69.774  28.037 140.304  1.00  0.00           N  
ATOM    514  HN  HIS A  32      69.632  31.896 138.129  1.00  0.00           H  
ATOM    515  HA  HIS A  32      67.157  31.925 139.582  1.00  0.00           H  
ATOM    516  HB1 HIS A  32      70.169  31.878 140.035  1.00  0.00           H  
ATOM    517  HB2 HIS A  32      69.016  31.845 141.499  1.00  0.00           H  
ATOM    518  HD2 HIS A  32      71.318  29.586 140.381  1.00  0.00           H  
ATOM    519  HE1 HIS A  32      67.814  27.249 140.682  1.00  0.00           H  
ATOM    520  HE2 HIS A  32      70.336  27.212 140.260  1.00  0.00           H  
ATOM    521  N   VAL A  33      67.091  34.493 139.516  1.00  0.00           N  
ATOM    522  CA  VAL A  33      66.784  35.877 139.708  1.00  0.00           C  
ATOM    523  C   VAL A  33      65.886  36.126 140.871  1.00  0.00           C  
ATOM    524  O   VAL A  33      64.824  35.512 140.962  1.00  0.00           O  
ATOM    525  CB  VAL A  33      66.226  36.407 138.421  1.00  0.00           C  
ATOM    526  CG1 VAL A  33      66.286  37.940 138.526  1.00  0.00           C  
ATOM    527  CG2 VAL A  33      66.973  35.954 137.156  1.00  0.00           C  
ATOM    528  HN  VAL A  33      66.284  33.948 139.302  1.00  0.00           H  
ATOM    529  HA  VAL A  33      67.695  36.411 139.933  1.00  0.00           H  
ATOM    530  HB  VAL A  33      65.189  36.016 138.345  1.00  0.00           H  
ATOM    531 1HG1 VAL A  33      67.324  38.229 138.793  1.00  0.00           H  
ATOM    532 2HG1 VAL A  33      65.850  38.458 137.644  1.00  0.00           H  
ATOM    533 3HG1 VAL A  33      65.628  38.382 139.305  1.00  0.00           H  
ATOM    534 1HG2 VAL A  33      68.052  36.215 137.208  1.00  0.00           H  
ATOM    535 2HG2 VAL A  33      66.809  34.856 137.138  1.00  0.00           H  
ATOM    536 3HG2 VAL A  33      66.461  36.510 136.340  1.00  0.00           H  
ATOM    537  N   TYR A  34      66.245  36.983 141.843  1.00  0.00           N  
ATOM    538  CA  TYR A  34      65.403  37.130 142.991  1.00  0.00           C  
ATOM    539  C   TYR A  34      64.904  38.531 143.088  1.00  0.00           C  
ATOM    540  O   TYR A  34      65.773  39.397 143.182  1.00  0.00           O  
ATOM    541  CB  TYR A  34      66.192  36.766 144.260  1.00  0.00           C  
ATOM    542  CG  TYR A  34      66.582  35.330 144.195  1.00  0.00           C  
ATOM    543  CD1 TYR A  34      67.923  35.038 144.303  1.00  0.00           C  
ATOM    544  CD2 TYR A  34      65.649  34.321 144.189  1.00  0.00           C  
ATOM    545  CE1 TYR A  34      68.361  33.735 144.349  1.00  0.00           C  
ATOM    546  CE2 TYR A  34      66.097  33.021 144.246  1.00  0.00           C  
ATOM    547  CZ  TYR A  34      67.436  32.718 144.317  1.00  0.00           C  
ATOM    548  OH  TYR A  34      67.884  31.381 144.310  1.00  0.00           O  
ATOM    549  HN  TYR A  34      67.124  37.452 141.863  1.00  0.00           H  
ATOM    550  HA  TYR A  34      64.569  36.459 142.850  1.00  0.00           H  
ATOM    551  HB1 TYR A  34      67.068  37.438 144.387  1.00  0.00           H  
ATOM    552  HB2 TYR A  34      65.575  36.877 145.178  1.00  0.00           H  
ATOM    553  HD1 TYR A  34      68.625  35.849 144.418  1.00  0.00           H  
ATOM    554  HD2 TYR A  34      64.583  34.486 144.152  1.00  0.00           H  
ATOM    555  HE1 TYR A  34      69.417  33.556 144.479  1.00  0.00           H  
ATOM    556  HE2 TYR A  34      65.321  32.270 144.227  1.00  0.00           H  
ATOM    557  HH  TYR A  34      68.842  31.336 144.369  1.00  0.00           H  
ATOM    558  N   PRO A  35      63.638  38.815 143.017  1.00  0.00           N  
ATOM    559  CA  PRO A  35      63.117  40.134 143.227  1.00  0.00           C  
ATOM    560  C   PRO A  35      62.871  40.398 144.673  1.00  0.00           C  
ATOM    561  O   PRO A  35      62.208  39.533 145.245  1.00  0.00           O  
ATOM    562  CB  PRO A  35      61.931  40.295 142.279  1.00  0.00           C  
ATOM    563  CG  PRO A  35      61.425  38.847 142.183  1.00  0.00           C  
ATOM    564  CD  PRO A  35      62.734  38.041 142.179  1.00  0.00           C  
ATOM    565  HA  PRO A  35      63.885  40.833 142.927  1.00  0.00           H  
ATOM    566  HB1 PRO A  35      61.148  40.996 142.634  1.00  0.00           H  
ATOM    567  HB2 PRO A  35      62.333  40.590 141.286  1.00  0.00           H  
ATOM    568  HG1 PRO A  35      60.894  38.661 143.140  1.00  0.00           H  
ATOM    569  HG2 PRO A  35      60.713  38.619 141.361  1.00  0.00           H  
ATOM    570  HD1 PRO A  35      62.471  37.050 142.610  1.00  0.00           H  
ATOM    571  HD2 PRO A  35      63.156  37.817 141.176  1.00  0.00           H  
ATOM    572  N   VAL A  36      63.605  41.383 145.220  1.00  0.00           N  
ATOM    573  CA  VAL A  36      63.510  41.699 146.611  1.00  0.00           C  
ATOM    574  C   VAL A  36      62.879  43.037 146.793  1.00  0.00           C  
ATOM    575  O   VAL A  36      63.169  43.955 146.029  1.00  0.00           O  
ATOM    576  CB  VAL A  36      64.887  41.638 147.205  1.00  0.00           C  
ATOM    577  CG1 VAL A  36      64.863  41.995 148.701  1.00  0.00           C  
ATOM    578  CG2 VAL A  36      65.379  40.191 147.042  1.00  0.00           C  
ATOM    579  HN  VAL A  36      64.165  41.914 144.591  1.00  0.00           H  
ATOM    580  HA  VAL A  36      62.881  40.996 147.139  1.00  0.00           H  
ATOM    581  HB  VAL A  36      65.596  42.271 146.630  1.00  0.00           H  
ATOM    582 1HG1 VAL A  36      65.863  41.784 149.137  1.00  0.00           H  
ATOM    583 2HG1 VAL A  36      64.685  43.086 148.814  1.00  0.00           H  
ATOM    584 3HG1 VAL A  36      64.072  41.412 149.219  1.00  0.00           H  
ATOM    585 1HG2 VAL A  36      64.603  39.545 147.505  1.00  0.00           H  
ATOM    586 2HG2 VAL A  36      65.614  39.840 146.015  1.00  0.00           H  
ATOM    587 3HG2 VAL A  36      66.282  40.079 147.682  1.00  0.00           H  
ATOM    588  N   PHE A  37      61.966  43.147 147.774  1.00  0.00           N  
ATOM    589  CA  PHE A  37      61.675  44.466 148.247  1.00  0.00           C  
ATOM    590  C   PHE A  37      62.236  44.439 149.626  1.00  0.00           C  
ATOM    591  O   PHE A  37      62.240  43.430 150.329  1.00  0.00           O  
ATOM    592  CB  PHE A  37      60.158  44.719 148.254  1.00  0.00           C  
ATOM    593  CG  PHE A  37      59.882  46.145 148.587  1.00  0.00           C  
ATOM    594  CD1 PHE A  37      60.102  47.091 147.613  1.00  0.00           C  
ATOM    595  CD2 PHE A  37      59.657  46.550 149.882  1.00  0.00           C  
ATOM    596  CE1 PHE A  37      59.938  48.409 147.967  1.00  0.00           C  
ATOM    597  CE2 PHE A  37      59.326  47.863 150.118  1.00  0.00           C  
ATOM    598  CZ  PHE A  37      59.416  48.847 149.161  1.00  0.00           C  
ATOM    599  HN  PHE A  37      61.779  42.343 148.332  1.00  0.00           H  
ATOM    600  HA  PHE A  37      62.277  45.210 147.747  1.00  0.00           H  
ATOM    601  HB1 PHE A  37      59.909  44.625 147.176  1.00  0.00           H  
ATOM    602  HB2 PHE A  37      59.627  43.957 148.863  1.00  0.00           H  
ATOM    603  HD1 PHE A  37      60.330  46.888 146.576  1.00  0.00           H  
ATOM    604  HD2 PHE A  37      59.505  45.870 150.707  1.00  0.00           H  
ATOM    605  HE1 PHE A  37      60.179  49.145 147.214  1.00  0.00           H  
ATOM    606  HE2 PHE A  37      59.088  48.204 151.116  1.00  0.00           H  
ATOM    607  HZ  PHE A  37      59.161  49.888 149.297  1.00  0.00           H  
ATOM    608  N   VAL A  38      62.662  45.590 150.178  1.00  0.00           N  
ATOM    609  CA  VAL A  38      63.122  45.669 151.530  1.00  0.00           C  
ATOM    610  C   VAL A  38      62.284  46.653 152.272  1.00  0.00           C  
ATOM    611  O   VAL A  38      62.275  47.856 152.016  1.00  0.00           O  
ATOM    612  CB  VAL A  38      64.566  46.074 151.557  1.00  0.00           C  
ATOM    613  CG1 VAL A  38      65.128  45.775 152.956  1.00  0.00           C  
ATOM    614  CG2 VAL A  38      65.395  45.233 150.572  1.00  0.00           C  
ATOM    615  HN  VAL A  38      62.821  46.412 149.638  1.00  0.00           H  
ATOM    616  HA  VAL A  38      63.051  44.752 152.094  1.00  0.00           H  
ATOM    617  HB  VAL A  38      64.744  47.134 151.278  1.00  0.00           H  
ATOM    618 1HG1 VAL A  38      64.939  46.748 153.458  1.00  0.00           H  
ATOM    619 2HG1 VAL A  38      64.599  44.932 153.450  1.00  0.00           H  
ATOM    620 3HG1 VAL A  38      66.231  45.635 152.960  1.00  0.00           H  
ATOM    621 1HG2 VAL A  38      66.479  45.477 150.586  1.00  0.00           H  
ATOM    622 2HG2 VAL A  38      65.360  44.171 150.892  1.00  0.00           H  
ATOM    623 3HG2 VAL A  38      65.111  45.267 149.498  1.00  0.00           H  
ATOM    624  N   LEU A  39      61.417  46.208 153.199  1.00  0.00           N  
ATOM    625  CA  LEU A  39      60.606  47.114 153.949  1.00  0.00           C  
ATOM    626  C   LEU A  39      61.479  47.725 154.991  1.00  0.00           C  
ATOM    627  O   LEU A  39      62.370  47.102 155.567  1.00  0.00           O  
ATOM    628  CB  LEU A  39      59.396  46.380 154.551  1.00  0.00           C  
ATOM    629  CG  LEU A  39      58.383  47.261 155.301  1.00  0.00           C  
ATOM    630  CD1 LEU A  39      57.387  47.877 154.304  1.00  0.00           C  
ATOM    631  CD2 LEU A  39      57.673  46.464 156.408  1.00  0.00           C  
ATOM    632  HN  LEU A  39      61.380  45.232 153.400  1.00  0.00           H  
ATOM    633  HA  LEU A  39      60.204  47.826 153.243  1.00  0.00           H  
ATOM    634  HB1 LEU A  39      59.010  45.721 153.743  1.00  0.00           H  
ATOM    635  HB2 LEU A  39      59.880  45.772 155.346  1.00  0.00           H  
ATOM    636  HG  LEU A  39      58.907  48.087 155.824  1.00  0.00           H  
ATOM    637 1HD1 LEU A  39      57.888  48.395 153.459  1.00  0.00           H  
ATOM    638 2HD1 LEU A  39      56.774  47.095 153.807  1.00  0.00           H  
ATOM    639 3HD1 LEU A  39      56.675  48.620 154.724  1.00  0.00           H  
ATOM    640 1HD2 LEU A  39      56.800  47.068 156.735  1.00  0.00           H  
ATOM    641 2HD2 LEU A  39      57.307  45.470 156.074  1.00  0.00           H  
ATOM    642 3HD2 LEU A  39      58.330  46.289 157.288  1.00  0.00           H  
ATOM    643  N   ASP A  40      61.371  49.031 155.292  1.00  0.00           N  
ATOM    644  CA  ASP A  40      62.089  49.705 156.330  1.00  0.00           C  
ATOM    645  C   ASP A  40      61.475  49.273 157.617  1.00  0.00           C  
ATOM    646  O   ASP A  40      60.263  49.070 157.599  1.00  0.00           O  
ATOM    647  CB  ASP A  40      62.018  51.234 156.180  1.00  0.00           C  
ATOM    648  CG  ASP A  40      62.664  52.009 157.320  1.00  0.00           C  
ATOM    649  OD1 ASP A  40      61.987  52.332 158.331  1.00  0.00           O  
ATOM    650  OD2 ASP A  40      63.844  52.422 157.161  1.00  0.00           O1-
ATOM    651  HN  ASP A  40      60.643  49.573 154.878  1.00  0.00           H  
ATOM    652  HA  ASP A  40      63.106  49.414 156.111  1.00  0.00           H  
ATOM    653  HB1 ASP A  40      62.573  51.532 155.264  1.00  0.00           H  
ATOM    654  HB2 ASP A  40      60.975  51.529 155.939  1.00  0.00           H  
ATOM    655  N   PRO A  41      62.160  49.122 158.713  1.00  0.00           N  
ATOM    656  CA  PRO A  41      61.585  48.615 159.924  1.00  0.00           C  
ATOM    657  C   PRO A  41      60.859  49.644 160.722  1.00  0.00           C  
ATOM    658  O   PRO A  41      59.993  49.191 161.470  1.00  0.00           O  
ATOM    659  CB  PRO A  41      62.755  48.007 160.693  1.00  0.00           C  
ATOM    660  CG  PRO A  41      63.914  48.941 160.310  1.00  0.00           C  
ATOM    661  CD  PRO A  41      63.611  49.162 158.820  1.00  0.00           C  
ATOM    662  HA  PRO A  41      60.863  47.877 159.609  1.00  0.00           H  
ATOM    663  HB1 PRO A  41      62.596  48.069 161.791  1.00  0.00           H  
ATOM    664  HB2 PRO A  41      62.907  46.963 160.341  1.00  0.00           H  
ATOM    665  HG1 PRO A  41      63.961  49.846 160.952  1.00  0.00           H  
ATOM    666  HG2 PRO A  41      64.858  48.365 160.417  1.00  0.00           H  
ATOM    667  HD1 PRO A  41      64.117  50.133 158.634  1.00  0.00           H  
ATOM    668  HD2 PRO A  41      63.993  48.285 158.257  1.00  0.00           H  
ATOM    669  N   HIS A  42      61.348  50.897 160.756  1.00  0.00           N  
ATOM    670  CA  HIS A  42      60.686  52.001 161.381  1.00  0.00           C  
ATOM    671  C   HIS A  42      59.425  52.355 160.670  1.00  0.00           C  
ATOM    672  O   HIS A  42      58.439  52.702 161.319  1.00  0.00           O  
ATOM    673  CB  HIS A  42      61.645  53.199 161.490  1.00  0.00           C  
ATOM    674  CG  HIS A  42      62.885  53.013 162.313  1.00  0.00           C  
ATOM    675  CD2 HIS A  42      63.023  52.451 163.545  1.00  0.00           C  
ATOM    676  ND1 HIS A  42      64.129  53.351 161.818  1.00  0.00           N  
ATOM    677  CE1 HIS A  42      64.991  52.851 162.684  1.00  0.00           C  
ATOM    678  NE2 HIS A  42      64.377  52.341 163.786  1.00  0.00           N  
ATOM    679  HN  HIS A  42      62.122  51.200 160.205  1.00  0.00           H  
ATOM    680  HA  HIS A  42      60.437  51.684 162.383  1.00  0.00           H  
ATOM    681  HB1 HIS A  42      62.095  53.499 160.521  1.00  0.00           H  
ATOM    682  HB2 HIS A  42      61.076  54.029 161.958  1.00  0.00           H  
ATOM    683  HD2 HIS A  42      62.307  52.020 164.232  1.00  0.00           H  
ATOM    684  HE1 HIS A  42      66.070  52.978 162.742  1.00  0.00           H  
ATOM    685  HE2 HIS A  42      64.809  51.947 164.597  1.00  0.00           H  
ATOM    686  N   PHE A  43      59.415  52.291 159.326  1.00  0.00           N  
ATOM    687  CA  PHE A  43      58.281  52.533 158.489  1.00  0.00           C  
ATOM    688  C   PHE A  43      57.167  51.597 158.809  1.00  0.00           C  
ATOM    689  O   PHE A  43      56.034  52.072 158.866  1.00  0.00           O  
ATOM    690  CB  PHE A  43      58.778  52.348 157.046  1.00  0.00           C  
ATOM    691  CG  PHE A  43      57.858  52.999 156.074  1.00  0.00           C  
ATOM    692  CD1 PHE A  43      56.997  52.185 155.375  1.00  0.00           C  
ATOM    693  CD2 PHE A  43      57.761  54.365 155.949  1.00  0.00           C  
ATOM    694  CE1 PHE A  43      56.055  52.749 154.548  1.00  0.00           C  
ATOM    695  CE2 PHE A  43      56.963  54.919 154.975  1.00  0.00           C  
ATOM    696  CZ  PHE A  43      56.122  54.094 154.269  1.00  0.00           C  
ATOM    697  HN  PHE A  43      60.287  52.183 158.855  1.00  0.00           H  
ATOM    698  HA  PHE A  43      58.115  53.600 158.495  1.00  0.00           H  
ATOM    699  HB1 PHE A  43      59.780  52.824 157.111  1.00  0.00           H  
ATOM    700  HB2 PHE A  43      58.877  51.261 156.838  1.00  0.00           H  
ATOM    701  HD1 PHE A  43      57.088  51.112 155.469  1.00  0.00           H  
ATOM    702  HD2 PHE A  43      58.349  54.978 156.616  1.00  0.00           H  
ATOM    703  HE1 PHE A  43      55.420  52.085 153.981  1.00  0.00           H  
ATOM    704  HE2 PHE A  43      57.020  55.998 154.950  1.00  0.00           H  
ATOM    705  HZ  PHE A  43      55.447  54.534 153.550  1.00  0.00           H  
ATOM    706  N   LEU A  44      57.392  50.327 159.193  1.00  0.00           N  
ATOM    707  CA  LEU A  44      56.419  49.399 159.681  1.00  0.00           C  
ATOM    708  C   LEU A  44      55.989  49.704 161.074  1.00  0.00           C  
ATOM    709  O   LEU A  44      54.820  49.853 161.427  1.00  0.00           O  
ATOM    710  CB  LEU A  44      57.112  48.028 159.588  1.00  0.00           C  
ATOM    711  CG  LEU A  44      56.245  46.902 160.177  1.00  0.00           C  
ATOM    712  CD1 LEU A  44      54.838  46.802 159.566  1.00  0.00           C  
ATOM    713  CD2 LEU A  44      56.998  45.565 160.071  1.00  0.00           C  
ATOM    714  HN  LEU A  44      58.240  49.930 158.847  1.00  0.00           H  
ATOM    715  HA  LEU A  44      55.547  49.381 159.042  1.00  0.00           H  
ATOM    716  HB1 LEU A  44      57.585  47.858 158.597  1.00  0.00           H  
ATOM    717  HB2 LEU A  44      58.053  48.043 160.179  1.00  0.00           H  
ATOM    718  HG  LEU A  44      56.030  47.104 161.248  1.00  0.00           H  
ATOM    719 1HD1 LEU A  44      54.378  45.862 159.940  1.00  0.00           H  
ATOM    720 2HD1 LEU A  44      54.111  47.571 159.902  1.00  0.00           H  
ATOM    721 3HD1 LEU A  44      54.793  46.523 158.491  1.00  0.00           H  
ATOM    722 1HD2 LEU A  44      56.335  44.785 160.503  1.00  0.00           H  
ATOM    723 2HD2 LEU A  44      57.144  45.241 159.018  1.00  0.00           H  
ATOM    724 3HD2 LEU A  44      57.986  45.630 160.575  1.00  0.00           H  
ATOM    725  N   GLN A  45      56.987  49.991 161.926  1.00  0.00           N  
ATOM    726  CA  GLN A  45      56.756  50.179 163.325  1.00  0.00           C  
ATOM    727  C   GLN A  45      55.940  51.356 163.737  1.00  0.00           C  
ATOM    728  O   GLN A  45      55.105  51.338 164.640  1.00  0.00           O  
ATOM    729  CB  GLN A  45      58.119  50.123 164.037  1.00  0.00           C  
ATOM    730  CG  GLN A  45      58.005  49.846 165.536  1.00  0.00           C  
ATOM    731  CD  GLN A  45      59.359  49.843 166.232  1.00  0.00           C  
ATOM    732  NE2 GLN A  45      60.033  48.681 166.017  1.00  0.00           N  
ATOM    733  OE1 GLN A  45      59.830  50.854 166.750  1.00  0.00           O  
ATOM    734  HN  GLN A  45      57.904  49.953 161.535  1.00  0.00           H  
ATOM    735  HA  GLN A  45      56.211  49.356 163.767  1.00  0.00           H  
ATOM    736  HB1 GLN A  45      58.719  49.320 163.558  1.00  0.00           H  
ATOM    737  HB2 GLN A  45      58.712  51.024 163.773  1.00  0.00           H  
ATOM    738  HG1 GLN A  45      57.422  50.676 165.987  1.00  0.00           H  
ATOM    739  HG2 GLN A  45      57.535  48.864 165.755  1.00  0.00           H  
ATOM    740 1HE2 GLN A  45      59.441  47.887 165.882  1.00  0.00           H  
ATOM    741 2HE2 GLN A  45      61.032  48.622 166.024  1.00  0.00           H  
ATOM    742  N   GLN A  46      56.286  52.496 163.114  1.00  0.00           N  
ATOM    743  CA  GLN A  46      55.776  53.774 163.502  1.00  0.00           C  
ATOM    744  C   GLN A  46      54.426  54.069 162.946  1.00  0.00           C  
ATOM    745  O   GLN A  46      53.814  55.116 163.144  1.00  0.00           O  
ATOM    746  CB  GLN A  46      56.765  54.888 163.118  1.00  0.00           C  
ATOM    747  CG  GLN A  46      58.063  54.937 163.926  1.00  0.00           C  
ATOM    748  CD  GLN A  46      58.810  56.239 163.671  1.00  0.00           C  
ATOM    749  NE2 GLN A  46      58.897  57.158 164.671  1.00  0.00           N  
ATOM    750  OE1 GLN A  46      59.352  56.379 162.577  1.00  0.00           O  
ATOM    751  HN  GLN A  46      57.013  52.434 162.434  1.00  0.00           H  
ATOM    752  HA  GLN A  46      55.546  53.803 164.556  1.00  0.00           H  
ATOM    753  HB1 GLN A  46      56.925  54.785 162.023  1.00  0.00           H  
ATOM    754  HB2 GLN A  46      56.283  55.861 163.348  1.00  0.00           H  
ATOM    755  HG1 GLN A  46      57.995  54.776 165.022  1.00  0.00           H  
ATOM    756  HG2 GLN A  46      58.731  54.118 163.581  1.00  0.00           H  
ATOM    757 1HE2 GLN A  46      58.319  56.989 165.469  1.00  0.00           H  
ATOM    758 2HE2 GLN A  46      59.471  57.976 164.668  1.00  0.00           H  
ATOM    759  N   SER A  47      53.894  53.135 162.137  1.00  0.00           N  
ATOM    760  CA  SER A  47      52.704  53.363 161.377  1.00  0.00           C  
ATOM    761  C   SER A  47      52.631  54.615 160.572  1.00  0.00           C  
ATOM    762  O   SER A  47      53.597  55.010 159.924  1.00  0.00           O  
ATOM    763  CB  SER A  47      51.495  52.880 162.196  1.00  0.00           C  
ATOM    764  OG  SER A  47      50.199  52.952 161.620  1.00  0.00           O  
ATOM    765  HN  SER A  47      54.380  52.264 162.159  1.00  0.00           H  
ATOM    766  HA  SER A  47      52.819  52.669 160.558  1.00  0.00           H  
ATOM    767  HB1 SER A  47      51.751  51.860 162.556  1.00  0.00           H  
ATOM    768  HB2 SER A  47      51.605  53.448 163.145  1.00  0.00           H  
ATOM    769  HG1 SER A  47      50.149  52.177 161.058  1.00  0.00           H  
ATOM    770  N   SER A  48      51.470  55.289 160.644  1.00  0.00           N  
ATOM    771  CA  SER A  48      51.474  56.594 160.058  1.00  0.00           C  
ATOM    772  C   SER A  48      51.969  57.573 161.067  1.00  0.00           C  
ATOM    773  O   SER A  48      51.256  58.098 161.919  1.00  0.00           O  
ATOM    774  CB  SER A  48      50.036  56.888 159.598  1.00  0.00           C  
ATOM    775  OG  SER A  48      49.801  58.143 158.978  1.00  0.00           O  
ATOM    776  HN  SER A  48      50.746  54.908 161.214  1.00  0.00           H  
ATOM    777  HA  SER A  48      52.148  56.764 159.231  1.00  0.00           H  
ATOM    778  HB1 SER A  48      49.830  56.057 158.891  1.00  0.00           H  
ATOM    779  HB2 SER A  48      49.260  56.776 160.385  1.00  0.00           H  
ATOM    780  HG1 SER A  48      50.551  58.396 158.435  1.00  0.00           H  
ATOM    781  N   TYR A  49      53.288  57.832 161.010  1.00  0.00           N  
ATOM    782  CA  TYR A  49      54.009  58.754 161.833  1.00  0.00           C  
ATOM    783  C   TYR A  49      53.764  60.063 161.163  1.00  0.00           C  
ATOM    784  O   TYR A  49      52.720  60.672 161.381  1.00  0.00           O  
ATOM    785  CB  TYR A  49      55.508  58.416 161.882  1.00  0.00           C  
ATOM    786  CG  TYR A  49      56.257  59.259 162.855  1.00  0.00           C  
ATOM    787  CD1 TYR A  49      57.245  60.101 162.403  1.00  0.00           C  
ATOM    788  CD2 TYR A  49      56.097  59.157 164.217  1.00  0.00           C  
ATOM    789  CE1 TYR A  49      58.097  60.753 163.264  1.00  0.00           C  
ATOM    790  CE2 TYR A  49      56.887  59.873 165.085  1.00  0.00           C  
ATOM    791  CZ  TYR A  49      57.818  60.766 164.611  1.00  0.00           C  
ATOM    792  OH  TYR A  49      58.666  61.393 165.547  1.00  0.00           O  
ATOM    793  HN  TYR A  49      53.708  57.225 160.339  1.00  0.00           H  
ATOM    794  HA  TYR A  49      53.641  58.700 162.847  1.00  0.00           H  
ATOM    795  HB1 TYR A  49      55.661  57.347 162.144  1.00  0.00           H  
ATOM    796  HB2 TYR A  49      55.964  58.524 160.873  1.00  0.00           H  
ATOM    797  HD1 TYR A  49      57.358  60.362 161.361  1.00  0.00           H  
ATOM    798  HD2 TYR A  49      55.312  58.506 164.573  1.00  0.00           H  
ATOM    799  HE1 TYR A  49      59.007  61.250 162.962  1.00  0.00           H  
ATOM    800  HE2 TYR A  49      56.723  59.772 166.149  1.00  0.00           H  
ATOM    801  HH  TYR A  49      58.253  61.562 166.396  1.00  0.00           H  
ATOM    802  N   LYS A  50      54.650  60.696 160.374  1.00  0.00           N  
ATOM    803  CA  LYS A  50      54.344  61.962 159.782  1.00  0.00           C  
ATOM    804  C   LYS A  50      53.797  61.826 158.403  1.00  0.00           C  
ATOM    805  O   LYS A  50      52.953  62.600 157.957  1.00  0.00           O  
ATOM    806  CB  LYS A  50      55.630  62.774 159.550  1.00  0.00           C  
ATOM    807  CG  LYS A  50      55.363  64.255 159.275  1.00  0.00           C  
ATOM    808  CD  LYS A  50      56.616  65.068 158.940  1.00  0.00           C  
ATOM    809  CE  LYS A  50      56.476  66.403 158.209  1.00  0.00           C  
ATOM    810  NZ  LYS A  50      55.587  67.334 158.941  1.00  0.00           N1+
ATOM    811  HN  LYS A  50      55.570  60.330 160.255  1.00  0.00           H  
ATOM    812  HA  LYS A  50      53.707  62.616 160.357  1.00  0.00           H  
ATOM    813  HB1 LYS A  50      56.376  62.716 160.370  1.00  0.00           H  
ATOM    814  HB2 LYS A  50      56.140  62.353 158.657  1.00  0.00           H  
ATOM    815  HG1 LYS A  50      54.596  64.264 158.471  1.00  0.00           H  
ATOM    816  HG2 LYS A  50      54.767  64.684 160.109  1.00  0.00           H  
ATOM    817  HD1 LYS A  50      57.083  65.308 159.919  1.00  0.00           H  
ATOM    818  HD2 LYS A  50      57.398  64.477 158.415  1.00  0.00           H  
ATOM    819  HE1 LYS A  50      57.487  66.859 158.276  1.00  0.00           H  
ATOM    820  HE2 LYS A  50      56.221  66.230 157.140  1.00  0.00           H  
ATOM    821  HZ1 LYS A  50      55.934  68.307 158.832  1.00  0.00           H  
ATOM    822  HZ2 LYS A  50      54.599  67.261 158.625  1.00  0.00           H  
ATOM    823  HZ3 LYS A  50      55.549  67.062 159.944  1.00  0.00           H  
ATOM    824  N   VAL A  51      54.144  60.675 157.799  1.00  0.00           N  
ATOM    825  CA  VAL A  51      53.642  60.223 156.539  1.00  0.00           C  
ATOM    826  C   VAL A  51      52.155  60.131 156.524  1.00  0.00           C  
ATOM    827  O   VAL A  51      51.498  59.717 157.479  1.00  0.00           O  
ATOM    828  CB  VAL A  51      54.290  58.951 156.076  1.00  0.00           C  
ATOM    829  CG1 VAL A  51      54.217  57.822 157.118  1.00  0.00           C  
ATOM    830  CG2 VAL A  51      53.846  58.393 154.714  1.00  0.00           C  
ATOM    831  HN  VAL A  51      54.862  60.067 158.129  1.00  0.00           H  
ATOM    832  HA  VAL A  51      53.875  61.001 155.827  1.00  0.00           H  
ATOM    833  HB  VAL A  51      55.349  59.250 155.915  1.00  0.00           H  
ATOM    834 1HG1 VAL A  51      54.992  57.110 156.761  1.00  0.00           H  
ATOM    835 2HG1 VAL A  51      54.572  58.076 158.140  1.00  0.00           H  
ATOM    836 3HG1 VAL A  51      53.189  57.407 157.192  1.00  0.00           H  
ATOM    837 1HG2 VAL A  51      54.478  57.575 154.309  1.00  0.00           H  
ATOM    838 2HG2 VAL A  51      52.786  58.059 154.716  1.00  0.00           H  
ATOM    839 3HG2 VAL A  51      53.897  59.270 154.033  1.00  0.00           H  
ATOM    840  N   SER A  52      51.569  60.438 155.354  1.00  0.00           N  
ATOM    841  CA  SER A  52      50.187  60.290 155.021  1.00  0.00           C  
ATOM    842  C   SER A  52      49.699  58.905 154.766  1.00  0.00           C  
ATOM    843  O   SER A  52      50.435  58.094 154.208  1.00  0.00           O  
ATOM    844  CB  SER A  52      49.784  61.235 153.877  1.00  0.00           C  
ATOM    845  OG  SER A  52      50.425  60.905 152.653  1.00  0.00           O  
ATOM    846  HN  SER A  52      52.131  61.041 154.790  1.00  0.00           H  
ATOM    847  HA  SER A  52      49.585  60.617 155.856  1.00  0.00           H  
ATOM    848  HB1 SER A  52      48.677  61.236 153.771  1.00  0.00           H  
ATOM    849  HB2 SER A  52      49.993  62.298 154.127  1.00  0.00           H  
ATOM    850  HG1 SER A  52      50.279  61.639 152.051  1.00  0.00           H  
ATOM    851  N   VAL A  53      48.419  58.630 155.081  1.00  0.00           N  
ATOM    852  CA  VAL A  53      47.730  57.398 154.857  1.00  0.00           C  
ATOM    853  C   VAL A  53      47.581  57.047 153.417  1.00  0.00           C  
ATOM    854  O   VAL A  53      47.954  55.947 153.010  1.00  0.00           O  
ATOM    855  CB  VAL A  53      46.478  57.145 155.641  1.00  0.00           C  
ATOM    856  CG1 VAL A  53      45.582  55.969 155.214  1.00  0.00           C  
ATOM    857  CG2 VAL A  53      46.727  57.089 157.157  1.00  0.00           C  
ATOM    858  HN  VAL A  53      47.856  59.301 155.559  1.00  0.00           H  
ATOM    859  HA  VAL A  53      48.468  56.695 155.217  1.00  0.00           H  
ATOM    860  HB  VAL A  53      45.820  58.031 155.504  1.00  0.00           H  
ATOM    861 1HG1 VAL A  53      46.149  55.020 155.317  1.00  0.00           H  
ATOM    862 2HG1 VAL A  53      44.696  55.866 155.876  1.00  0.00           H  
ATOM    863 3HG1 VAL A  53      45.189  56.074 154.180  1.00  0.00           H  
ATOM    864 1HG2 VAL A  53      47.167  56.106 157.429  1.00  0.00           H  
ATOM    865 2HG2 VAL A  53      47.262  57.953 157.605  1.00  0.00           H  
ATOM    866 3HG2 VAL A  53      45.707  57.075 157.597  1.00  0.00           H  
ATOM    867  N   ASN A  54      47.258  58.059 152.592  1.00  0.00           N  
ATOM    868  CA  ASN A  54      47.222  57.958 151.166  1.00  0.00           C  
ATOM    869  C   ASN A  54      48.505  57.520 150.547  1.00  0.00           C  
ATOM    870  O   ASN A  54      48.501  56.706 149.625  1.00  0.00           O  
ATOM    871  CB  ASN A  54      46.768  59.310 150.588  1.00  0.00           C  
ATOM    872  CG  ASN A  54      45.251  59.391 150.676  1.00  0.00           C  
ATOM    873  ND2 ASN A  54      44.710  60.467 151.307  1.00  0.00           N  
ATOM    874  OD1 ASN A  54      44.550  58.570 150.085  1.00  0.00           O  
ATOM    875  HN  ASN A  54      47.055  58.978 152.918  1.00  0.00           H  
ATOM    876  HA  ASN A  54      46.576  57.118 150.954  1.00  0.00           H  
ATOM    877  HB1 ASN A  54      47.339  60.206 150.912  1.00  0.00           H  
ATOM    878  HB2 ASN A  54      47.057  59.253 149.517  1.00  0.00           H  
ATOM    879 1HD2 ASN A  54      45.261  61.192 151.719  1.00  0.00           H  
ATOM    880 2HD2 ASN A  54      43.726  60.462 151.484  1.00  0.00           H  
ATOM    881  N   ARG A  55      49.669  58.070 150.935  1.00  0.00           N  
ATOM    882  CA  ARG A  55      50.896  57.698 150.302  1.00  0.00           C  
ATOM    883  C   ARG A  55      51.350  56.336 150.701  1.00  0.00           C  
ATOM    884  O   ARG A  55      51.975  55.605 149.935  1.00  0.00           O  
ATOM    885  CB  ARG A  55      51.996  58.745 150.549  1.00  0.00           C  
ATOM    886  CG  ARG A  55      53.218  58.539 149.651  1.00  0.00           C  
ATOM    887  CD  ARG A  55      54.329  59.589 149.732  1.00  0.00           C  
ATOM    888  NE  ARG A  55      55.025  59.738 151.042  1.00  0.00           N  
ATOM    889  CZ  ARG A  55      54.857  60.798 151.884  1.00  0.00           C  
ATOM    890  NH1 ARG A  55      55.472  60.794 153.102  1.00  0.00           N1+
ATOM    891  NH2 ARG A  55      54.079  61.866 151.542  1.00  0.00           N  
ATOM    892  HN  ARG A  55      49.745  58.776 151.635  1.00  0.00           H  
ATOM    893  HA  ARG A  55      50.605  57.597 149.268  1.00  0.00           H  
ATOM    894  HB1 ARG A  55      51.537  59.748 150.415  1.00  0.00           H  
ATOM    895  HB2 ARG A  55      52.435  58.782 151.569  1.00  0.00           H  
ATOM    896  HG1 ARG A  55      53.736  57.595 149.929  1.00  0.00           H  
ATOM    897  HG2 ARG A  55      52.733  58.513 148.654  1.00  0.00           H  
ATOM    898  HD1 ARG A  55      55.112  59.320 148.990  1.00  0.00           H  
ATOM    899  HD2 ARG A  55      53.870  60.582 149.542  1.00  0.00           H  
ATOM    900  HE  ARG A  55      55.679  59.036 151.321  1.00  0.00           H  
ATOM    901 1HH1 ARG A  55      56.034  59.978 153.233  1.00  0.00           H  
ATOM    902 2HH1 ARG A  55      55.473  61.577 153.724  1.00  0.00           H  
ATOM    903 1HH2 ARG A  55      53.633  61.900 150.648  1.00  0.00           H  
ATOM    904 2HH2 ARG A  55      53.881  62.581 152.212  1.00  0.00           H  
ATOM    905  N   TYR A  56      51.104  55.928 151.959  1.00  0.00           N  
ATOM    906  CA  TYR A  56      51.305  54.620 152.497  1.00  0.00           C  
ATOM    907  C   TYR A  56      50.503  53.590 151.776  1.00  0.00           C  
ATOM    908  O   TYR A  56      51.014  52.508 151.492  1.00  0.00           O  
ATOM    909  CB  TYR A  56      50.953  54.656 153.994  1.00  0.00           C  
ATOM    910  CG  TYR A  56      51.583  53.549 154.768  1.00  0.00           C  
ATOM    911  CD1 TYR A  56      52.442  53.965 155.757  1.00  0.00           C  
ATOM    912  CD2 TYR A  56      51.447  52.191 154.609  1.00  0.00           C  
ATOM    913  CE1 TYR A  56      53.121  53.105 156.590  1.00  0.00           C  
ATOM    914  CE2 TYR A  56      52.193  51.356 155.409  1.00  0.00           C  
ATOM    915  CZ  TYR A  56      53.029  51.743 156.431  1.00  0.00           C  
ATOM    916  OH  TYR A  56      53.841  50.955 157.273  1.00  0.00           O  
ATOM    917  HN  TYR A  56      50.651  56.640 152.489  1.00  0.00           H  
ATOM    918  HA  TYR A  56      52.340  54.381 152.308  1.00  0.00           H  
ATOM    919  HB1 TYR A  56      51.302  55.652 154.348  1.00  0.00           H  
ATOM    920  HB2 TYR A  56      49.848  54.651 154.096  1.00  0.00           H  
ATOM    921  HD1 TYR A  56      52.609  55.023 155.897  1.00  0.00           H  
ATOM    922  HD2 TYR A  56      50.760  51.742 153.906  1.00  0.00           H  
ATOM    923  HE1 TYR A  56      53.790  53.594 157.282  1.00  0.00           H  
ATOM    924  HE2 TYR A  56      52.065  50.314 155.163  1.00  0.00           H  
ATOM    925  HH  TYR A  56      54.462  51.421 157.838  1.00  0.00           H  
ATOM    926  N   ASN A  57      49.223  53.822 151.437  1.00  0.00           N  
ATOM    927  CA  ASN A  57      48.342  53.018 150.649  1.00  0.00           C  
ATOM    928  C   ASN A  57      48.797  52.789 149.248  1.00  0.00           C  
ATOM    929  O   ASN A  57      48.728  51.664 148.756  1.00  0.00           O  
ATOM    930  CB  ASN A  57      46.963  53.692 150.738  1.00  0.00           C  
ATOM    931  CG  ASN A  57      45.842  52.789 150.241  1.00  0.00           C  
ATOM    932  ND2 ASN A  57      45.405  53.032 148.978  1.00  0.00           N  
ATOM    933  OD1 ASN A  57      45.379  51.868 150.913  1.00  0.00           O  
ATOM    934  HN  ASN A  57      48.852  54.701 151.726  1.00  0.00           H  
ATOM    935  HA  ASN A  57      48.221  52.062 151.136  1.00  0.00           H  
ATOM    936  HB1 ASN A  57      46.737  54.036 151.769  1.00  0.00           H  
ATOM    937  HB2 ASN A  57      46.824  54.628 150.156  1.00  0.00           H  
ATOM    938 1HD2 ASN A  57      46.050  53.456 148.341  1.00  0.00           H  
ATOM    939 2HD2 ASN A  57      44.562  52.677 148.573  1.00  0.00           H  
ATOM    940  N   PHE A  58      49.344  53.858 148.643  1.00  0.00           N  
ATOM    941  CA  PHE A  58      49.845  53.838 147.302  1.00  0.00           C  
ATOM    942  C   PHE A  58      51.027  52.933 147.257  1.00  0.00           C  
ATOM    943  O   PHE A  58      51.235  52.252 146.254  1.00  0.00           O  
ATOM    944  CB  PHE A  58      50.153  55.259 146.800  1.00  0.00           C  
ATOM    945  CG  PHE A  58      49.926  55.484 145.344  1.00  0.00           C  
ATOM    946  CD1 PHE A  58      48.876  56.193 144.808  1.00  0.00           C  
ATOM    947  CD2 PHE A  58      50.854  55.037 144.433  1.00  0.00           C  
ATOM    948  CE1 PHE A  58      48.609  56.366 143.472  1.00  0.00           C  
ATOM    949  CE2 PHE A  58      50.631  55.071 143.077  1.00  0.00           C  
ATOM    950  CZ  PHE A  58      49.554  55.808 142.644  1.00  0.00           C  
ATOM    951  HN  PHE A  58      49.465  54.683 149.189  1.00  0.00           H  
ATOM    952  HA  PHE A  58      49.096  53.450 146.630  1.00  0.00           H  
ATOM    953  HB1 PHE A  58      49.466  55.955 147.327  1.00  0.00           H  
ATOM    954  HB2 PHE A  58      51.176  55.587 147.078  1.00  0.00           H  
ATOM    955  HD1 PHE A  58      48.168  56.645 145.488  1.00  0.00           H  
ATOM    956  HD2 PHE A  58      51.751  54.582 144.829  1.00  0.00           H  
ATOM    957  HE1 PHE A  58      47.782  56.939 143.075  1.00  0.00           H  
ATOM    958  HE2 PHE A  58      51.343  54.709 142.350  1.00  0.00           H  
ATOM    959  HZ  PHE A  58      49.497  55.912 141.570  1.00  0.00           H  
ATOM    960  N   LEU A  59      51.849  52.949 148.323  1.00  0.00           N  
ATOM    961  CA  LEU A  59      52.927  52.031 148.527  1.00  0.00           C  
ATOM    962  C   LEU A  59      52.480  50.612 148.594  1.00  0.00           C  
ATOM    963  O   LEU A  59      52.942  49.747 147.851  1.00  0.00           O  
ATOM    964  CB  LEU A  59      53.815  52.505 149.691  1.00  0.00           C  
ATOM    965  CG  LEU A  59      55.070  51.621 149.786  1.00  0.00           C  
ATOM    966  CD1 LEU A  59      56.325  52.346 150.297  1.00  0.00           C  
ATOM    967  CD2 LEU A  59      54.877  50.432 150.743  1.00  0.00           C  
ATOM    968  HN  LEU A  59      51.717  53.681 148.986  1.00  0.00           H  
ATOM    969  HA  LEU A  59      53.473  52.048 147.595  1.00  0.00           H  
ATOM    970  HB1 LEU A  59      54.128  53.515 149.350  1.00  0.00           H  
ATOM    971  HB2 LEU A  59      53.271  52.607 150.654  1.00  0.00           H  
ATOM    972  HG  LEU A  59      55.386  51.233 148.795  1.00  0.00           H  
ATOM    973 1HD1 LEU A  59      56.413  53.231 149.630  1.00  0.00           H  
ATOM    974 2HD1 LEU A  59      56.148  52.805 151.292  1.00  0.00           H  
ATOM    975 3HD1 LEU A  59      57.291  51.801 150.217  1.00  0.00           H  
ATOM    976 1HD2 LEU A  59      53.976  49.811 150.554  1.00  0.00           H  
ATOM    977 2HD2 LEU A  59      55.739  49.731 150.741  1.00  0.00           H  
ATOM    978 3HD2 LEU A  59      54.731  50.746 151.799  1.00  0.00           H  
ATOM    979  N   LEU A  60      51.527  50.306 149.493  1.00  0.00           N  
ATOM    980  CA  LEU A  60      51.078  48.964 149.703  1.00  0.00           C  
ATOM    981  C   LEU A  60      50.394  48.395 148.509  1.00  0.00           C  
ATOM    982  O   LEU A  60      50.595  47.206 148.264  1.00  0.00           O  
ATOM    983  CB  LEU A  60      50.122  48.920 150.906  1.00  0.00           C  
ATOM    984  CG  LEU A  60      50.756  49.066 152.300  1.00  0.00           C  
ATOM    985  CD1 LEU A  60      49.614  49.092 153.330  1.00  0.00           C  
ATOM    986  CD2 LEU A  60      51.547  47.763 152.499  1.00  0.00           C  
ATOM    987  HN  LEU A  60      51.304  50.968 150.205  1.00  0.00           H  
ATOM    988  HA  LEU A  60      51.863  48.262 149.935  1.00  0.00           H  
ATOM    989  HB1 LEU A  60      49.411  49.772 150.837  1.00  0.00           H  
ATOM    990  HB2 LEU A  60      49.522  47.987 150.848  1.00  0.00           H  
ATOM    991  HG  LEU A  60      51.390  49.966 152.449  1.00  0.00           H  
ATOM    992 1HD1 LEU A  60      49.047  50.015 153.082  1.00  0.00           H  
ATOM    993 2HD1 LEU A  60      48.921  48.226 153.386  1.00  0.00           H  
ATOM    994 3HD1 LEU A  60      50.100  49.148 154.328  1.00  0.00           H  
ATOM    995 1HD2 LEU A  60      51.983  47.688 153.519  1.00  0.00           H  
ATOM    996 2HD2 LEU A  60      50.806  46.938 152.426  1.00  0.00           H  
ATOM    997 3HD2 LEU A  60      52.455  47.760 151.858  1.00  0.00           H  
ATOM    998  N   GLU A  61      49.620  49.179 147.735  1.00  0.00           N  
ATOM    999  CA  GLU A  61      48.890  48.787 146.571  1.00  0.00           C  
ATOM   1000  C   GLU A  61      49.802  48.511 145.426  1.00  0.00           C  
ATOM   1001  O   GLU A  61      49.793  47.462 144.782  1.00  0.00           O  
ATOM   1002  CB  GLU A  61      48.027  49.984 146.139  1.00  0.00           C  
ATOM   1003  CG  GLU A  61      46.734  50.184 146.931  1.00  0.00           C  
ATOM   1004  CD  GLU A  61      45.689  49.156 146.524  1.00  0.00           C  
ATOM   1005  OE1 GLU A  61      44.897  48.739 147.410  1.00  0.00           O  
ATOM   1006  OE2 GLU A  61      45.641  48.721 145.342  1.00  0.00           O1-
ATOM   1007  HN  GLU A  61      49.536  50.134 148.011  1.00  0.00           H  
ATOM   1008  HA  GLU A  61      48.266  47.929 146.775  1.00  0.00           H  
ATOM   1009  HB1 GLU A  61      48.601  50.935 146.191  1.00  0.00           H  
ATOM   1010  HB2 GLU A  61      47.657  49.967 145.092  1.00  0.00           H  
ATOM   1011  HG1 GLU A  61      46.957  49.967 147.998  1.00  0.00           H  
ATOM   1012  HG2 GLU A  61      46.182  51.144 146.845  1.00  0.00           H  
ATOM   1013  N   SER A  62      50.797  49.401 145.265  1.00  0.00           N  
ATOM   1014  CA  SER A  62      51.801  49.305 144.251  1.00  0.00           C  
ATOM   1015  C   SER A  62      52.689  48.115 144.376  1.00  0.00           C  
ATOM   1016  O   SER A  62      53.025  47.476 143.381  1.00  0.00           O  
ATOM   1017  CB  SER A  62      52.756  50.506 144.141  1.00  0.00           C  
ATOM   1018  OG  SER A  62      52.088  51.719 143.829  1.00  0.00           O  
ATOM   1019  HN  SER A  62      50.918  50.203 145.846  1.00  0.00           H  
ATOM   1020  HA  SER A  62      51.385  49.185 143.261  1.00  0.00           H  
ATOM   1021  HB1 SER A  62      53.143  50.654 145.171  1.00  0.00           H  
ATOM   1022  HB2 SER A  62      53.590  50.242 143.455  1.00  0.00           H  
ATOM   1023  HG1 SER A  62      51.938  52.221 144.633  1.00  0.00           H  
ATOM   1024  N   LEU A  63      53.183  47.729 145.566  1.00  0.00           N  
ATOM   1025  CA  LEU A  63      53.888  46.528 145.891  1.00  0.00           C  
ATOM   1026  C   LEU A  63      53.023  45.316 145.830  1.00  0.00           C  
ATOM   1027  O   LEU A  63      53.453  44.294 145.297  1.00  0.00           O  
ATOM   1028  CB  LEU A  63      54.350  46.655 147.352  1.00  0.00           C  
ATOM   1029  CG  LEU A  63      55.383  45.590 147.756  1.00  0.00           C  
ATOM   1030  CD1 LEU A  63      56.702  45.729 146.976  1.00  0.00           C  
ATOM   1031  CD2 LEU A  63      55.669  45.688 149.265  1.00  0.00           C  
ATOM   1032  HN  LEU A  63      53.132  48.223 146.430  1.00  0.00           H  
ATOM   1033  HA  LEU A  63      54.673  46.455 145.154  1.00  0.00           H  
ATOM   1034  HB1 LEU A  63      54.805  47.661 147.480  1.00  0.00           H  
ATOM   1035  HB2 LEU A  63      53.425  46.635 147.968  1.00  0.00           H  
ATOM   1036  HG  LEU A  63      55.004  44.569 147.534  1.00  0.00           H  
ATOM   1037 1HD1 LEU A  63      57.388  44.980 147.423  1.00  0.00           H  
ATOM   1038 2HD1 LEU A  63      56.516  45.329 145.958  1.00  0.00           H  
ATOM   1039 3HD1 LEU A  63      57.007  46.787 146.835  1.00  0.00           H  
ATOM   1040 1HD2 LEU A  63      54.729  45.536 149.836  1.00  0.00           H  
ATOM   1041 2HD2 LEU A  63      56.357  44.902 149.640  1.00  0.00           H  
ATOM   1042 3HD2 LEU A  63      56.200  46.597 149.622  1.00  0.00           H  
ATOM   1043  N   GLU A  64      51.741  45.376 146.233  1.00  0.00           N  
ATOM   1044  CA  GLU A  64      50.804  44.308 146.073  1.00  0.00           C  
ATOM   1045  C   GLU A  64      50.573  43.852 144.673  1.00  0.00           C  
ATOM   1046  O   GLU A  64      50.534  42.658 144.379  1.00  0.00           O  
ATOM   1047  CB  GLU A  64      49.434  44.559 146.722  1.00  0.00           C  
ATOM   1048  CG  GLU A  64      48.401  43.430 146.731  1.00  0.00           C  
ATOM   1049  CD  GLU A  64      47.113  43.697 147.498  1.00  0.00           C  
ATOM   1050  OE1 GLU A  64      46.172  44.279 146.896  1.00  0.00           O  
ATOM   1051  OE2 GLU A  64      47.024  43.290 148.688  1.00  0.00           O1-
ATOM   1052  HN  GLU A  64      51.275  46.166 146.625  1.00  0.00           H  
ATOM   1053  HA  GLU A  64      51.282  43.498 146.604  1.00  0.00           H  
ATOM   1054  HB1 GLU A  64      49.428  44.794 147.808  1.00  0.00           H  
ATOM   1055  HB2 GLU A  64      48.903  45.424 146.271  1.00  0.00           H  
ATOM   1056  HG1 GLU A  64      48.152  43.271 145.659  1.00  0.00           H  
ATOM   1057  HG2 GLU A  64      48.975  42.589 147.173  1.00  0.00           H  
ATOM   1058  N   ASP A  65      50.498  44.777 143.700  1.00  0.00           N  
ATOM   1059  CA  ASP A  65      50.374  44.586 142.288  1.00  0.00           C  
ATOM   1060  C   ASP A  65      51.650  44.077 141.710  1.00  0.00           C  
ATOM   1061  O   ASP A  65      51.566  43.262 140.793  1.00  0.00           O  
ATOM   1062  CB  ASP A  65      49.977  45.851 141.510  1.00  0.00           C  
ATOM   1063  CG  ASP A  65      49.159  45.496 140.277  1.00  0.00           C  
ATOM   1064  OD1 ASP A  65      48.931  46.304 139.336  1.00  0.00           O  
ATOM   1065  OD2 ASP A  65      48.477  44.440 140.334  1.00  0.00           O1-
ATOM   1066  HN  ASP A  65      50.540  45.717 144.031  1.00  0.00           H  
ATOM   1067  HA  ASP A  65      49.626  43.807 142.254  1.00  0.00           H  
ATOM   1068  HB1 ASP A  65      49.263  46.464 142.100  1.00  0.00           H  
ATOM   1069  HB2 ASP A  65      50.812  46.475 141.128  1.00  0.00           H  
ATOM   1070  N   LEU A  66      52.824  44.375 142.294  1.00  0.00           N  
ATOM   1071  CA  LEU A  66      54.064  43.729 141.997  1.00  0.00           C  
ATOM   1072  C   LEU A  66      54.109  42.327 142.502  1.00  0.00           C  
ATOM   1073  O   LEU A  66      54.759  41.493 141.875  1.00  0.00           O  
ATOM   1074  CB  LEU A  66      55.252  44.592 142.460  1.00  0.00           C  
ATOM   1075  CG  LEU A  66      56.594  44.352 141.751  1.00  0.00           C  
ATOM   1076  CD1 LEU A  66      56.561  45.048 140.380  1.00  0.00           C  
ATOM   1077  CD2 LEU A  66      57.791  44.760 142.626  1.00  0.00           C  
ATOM   1078  HN  LEU A  66      52.877  45.104 142.973  1.00  0.00           H  
ATOM   1079  HA  LEU A  66      54.005  43.756 140.920  1.00  0.00           H  
ATOM   1080  HB1 LEU A  66      54.984  45.668 142.414  1.00  0.00           H  
ATOM   1081  HB2 LEU A  66      55.412  44.370 143.538  1.00  0.00           H  
ATOM   1082  HG  LEU A  66      56.632  43.241 141.736  1.00  0.00           H  
ATOM   1083 1HD1 LEU A  66      57.511  44.790 139.863  1.00  0.00           H  
ATOM   1084 2HD1 LEU A  66      55.617  44.937 139.806  1.00  0.00           H  
ATOM   1085 3HD1 LEU A  66      56.733  46.137 140.511  1.00  0.00           H  
ATOM   1086 1HD2 LEU A  66      57.813  44.232 143.602  1.00  0.00           H  
ATOM   1087 2HD2 LEU A  66      58.736  44.346 142.211  1.00  0.00           H  
ATOM   1088 3HD2 LEU A  66      57.836  45.870 142.662  1.00  0.00           H  
ATOM   1089  N   GLN A  67      53.390  41.905 143.557  1.00  0.00           N  
ATOM   1090  CA  GLN A  67      53.342  40.552 144.014  1.00  0.00           C  
ATOM   1091  C   GLN A  67      52.529  39.685 143.115  1.00  0.00           C  
ATOM   1092  O   GLN A  67      52.924  38.563 142.803  1.00  0.00           O  
ATOM   1093  CB  GLN A  67      52.857  40.496 145.473  1.00  0.00           C  
ATOM   1094  CG  GLN A  67      53.154  39.252 146.312  1.00  0.00           C  
ATOM   1095  CD  GLN A  67      52.278  38.073 145.913  1.00  0.00           C  
ATOM   1096  NE2 GLN A  67      50.970  38.069 146.282  1.00  0.00           N  
ATOM   1097  OE1 GLN A  67      52.825  37.138 145.330  1.00  0.00           O  
ATOM   1098  HN  GLN A  67      52.679  42.539 143.850  1.00  0.00           H  
ATOM   1099  HA  GLN A  67      54.319  40.096 144.062  1.00  0.00           H  
ATOM   1100  HB1 GLN A  67      53.425  41.345 145.910  1.00  0.00           H  
ATOM   1101  HB2 GLN A  67      51.788  40.761 145.613  1.00  0.00           H  
ATOM   1102  HG1 GLN A  67      54.195  38.907 146.134  1.00  0.00           H  
ATOM   1103  HG2 GLN A  67      52.957  39.535 147.369  1.00  0.00           H  
ATOM   1104 1HE2 GLN A  67      50.668  38.823 146.865  1.00  0.00           H  
ATOM   1105 2HE2 GLN A  67      50.329  37.344 146.029  1.00  0.00           H  
ATOM   1106  N   ARG A  68      51.383  40.222 142.661  1.00  0.00           N  
ATOM   1107  CA  ARG A  68      50.655  39.651 141.570  1.00  0.00           C  
ATOM   1108  C   ARG A  68      51.366  39.592 140.262  1.00  0.00           C  
ATOM   1109  O   ARG A  68      51.366  38.563 139.586  1.00  0.00           O  
ATOM   1110  CB  ARG A  68      49.293  40.316 141.308  1.00  0.00           C  
ATOM   1111  CG  ARG A  68      48.176  40.198 142.347  1.00  0.00           C  
ATOM   1112  CD  ARG A  68      46.891  40.923 141.935  1.00  0.00           C  
ATOM   1113  NE  ARG A  68      47.230  42.374 141.936  1.00  0.00           N  
ATOM   1114  CZ  ARG A  68      46.791  43.141 142.977  1.00  0.00           C  
ATOM   1115  NH1 ARG A  68      46.201  42.720 144.133  1.00  0.00           N1+
ATOM   1116  NH2 ARG A  68      46.921  44.482 142.759  1.00  0.00           N  
ATOM   1117  HN  ARG A  68      51.133  41.144 142.945  1.00  0.00           H  
ATOM   1118  HA  ARG A  68      50.362  38.658 141.878  1.00  0.00           H  
ATOM   1119  HB1 ARG A  68      49.541  41.388 141.146  1.00  0.00           H  
ATOM   1120  HB2 ARG A  68      48.786  39.839 140.443  1.00  0.00           H  
ATOM   1121  HG1 ARG A  68      48.067  39.140 142.668  1.00  0.00           H  
ATOM   1122  HG2 ARG A  68      48.520  40.662 143.297  1.00  0.00           H  
ATOM   1123  HD1 ARG A  68      46.738  40.632 140.874  1.00  0.00           H  
ATOM   1124  HD2 ARG A  68      45.914  40.747 142.434  1.00  0.00           H  
ATOM   1125  HE  ARG A  68      47.637  42.875 141.172  1.00  0.00           H  
ATOM   1126 1HH1 ARG A  68      45.961  41.758 144.266  1.00  0.00           H  
ATOM   1127 2HH1 ARG A  68      46.007  43.367 144.872  1.00  0.00           H  
ATOM   1128 1HH2 ARG A  68      47.369  44.744 141.904  1.00  0.00           H  
ATOM   1129 2HH2 ARG A  68      46.448  45.130 143.355  1.00  0.00           H  
ATOM   1130  N   SER A  69      52.150  40.626 139.910  1.00  0.00           N  
ATOM   1131  CA  SER A  69      52.876  40.728 138.682  1.00  0.00           C  
ATOM   1132  C   SER A  69      54.010  39.764 138.742  1.00  0.00           C  
ATOM   1133  O   SER A  69      54.249  39.155 137.701  1.00  0.00           O  
ATOM   1134  CB  SER A  69      53.437  42.131 138.391  1.00  0.00           C  
ATOM   1135  OG  SER A  69      52.385  43.076 138.259  1.00  0.00           O  
ATOM   1136  HN  SER A  69      52.238  41.443 140.476  1.00  0.00           H  
ATOM   1137  HA  SER A  69      52.102  40.470 137.976  1.00  0.00           H  
ATOM   1138  HB1 SER A  69      54.081  42.507 139.216  1.00  0.00           H  
ATOM   1139  HB2 SER A  69      54.119  42.020 137.521  1.00  0.00           H  
ATOM   1140  HG1 SER A  69      52.922  43.871 138.246  1.00  0.00           H  
ATOM   1141  N   PHE A  70      54.766  39.509 139.826  1.00  0.00           N  
ATOM   1142  CA  PHE A  70      55.866  38.597 139.792  1.00  0.00           C  
ATOM   1143  C   PHE A  70      55.324  37.210 139.863  1.00  0.00           C  
ATOM   1144  O   PHE A  70      56.017  36.318 139.375  1.00  0.00           O  
ATOM   1145  CB  PHE A  70      56.950  38.798 140.866  1.00  0.00           C  
ATOM   1146  CG  PHE A  70      57.952  39.755 140.316  1.00  0.00           C  
ATOM   1147  CD1 PHE A  70      58.731  39.460 139.223  1.00  0.00           C  
ATOM   1148  CD2 PHE A  70      58.135  40.955 140.962  1.00  0.00           C  
ATOM   1149  CE1 PHE A  70      59.701  40.324 138.773  1.00  0.00           C  
ATOM   1150  CE2 PHE A  70      59.141  41.806 140.573  1.00  0.00           C  
ATOM   1151  CZ  PHE A  70      59.854  41.523 139.431  1.00  0.00           C  
ATOM   1152  HN  PHE A  70      54.769  40.010 140.687  1.00  0.00           H  
ATOM   1153  HA  PHE A  70      56.342  38.624 138.822  1.00  0.00           H  
ATOM   1154  HB1 PHE A  70      56.513  39.366 141.715  1.00  0.00           H  
ATOM   1155  HB2 PHE A  70      57.464  37.856 141.151  1.00  0.00           H  
ATOM   1156  HD1 PHE A  70      58.553  38.542 138.682  1.00  0.00           H  
ATOM   1157  HD2 PHE A  70      57.491  41.131 141.811  1.00  0.00           H  
ATOM   1158  HE1 PHE A  70      60.281  40.153 137.879  1.00  0.00           H  
ATOM   1159  HE2 PHE A  70      59.270  42.705 141.161  1.00  0.00           H  
ATOM   1160  HZ  PHE A  70      60.677  42.144 139.114  1.00  0.00           H  
ATOM   1161  N   GLN A  71      54.114  37.009 140.414  1.00  0.00           N  
ATOM   1162  CA  GLN A  71      53.455  35.741 140.382  1.00  0.00           C  
ATOM   1163  C   GLN A  71      52.968  35.150 139.104  1.00  0.00           C  
ATOM   1164  O   GLN A  71      53.323  34.044 138.697  1.00  0.00           O  
ATOM   1165  CB  GLN A  71      52.396  35.780 141.498  1.00  0.00           C  
ATOM   1166  CG  GLN A  71      51.422  34.599 141.517  1.00  0.00           C  
ATOM   1167  CD  GLN A  71      50.527  34.724 142.742  1.00  0.00           C  
ATOM   1168  NE2 GLN A  71      49.673  35.782 142.735  1.00  0.00           N  
ATOM   1169  OE1 GLN A  71      50.593  34.029 143.754  1.00  0.00           O  
ATOM   1170  HN  GLN A  71      53.680  37.817 140.805  1.00  0.00           H  
ATOM   1171  HA  GLN A  71      54.193  35.024 140.713  1.00  0.00           H  
ATOM   1172  HB1 GLN A  71      52.985  35.876 142.434  1.00  0.00           H  
ATOM   1173  HB2 GLN A  71      51.814  36.721 141.412  1.00  0.00           H  
ATOM   1174  HG1 GLN A  71      50.812  34.317 140.632  1.00  0.00           H  
ATOM   1175  HG2 GLN A  71      51.939  33.648 141.763  1.00  0.00           H  
ATOM   1176 1HE2 GLN A  71      49.665  36.282 141.870  1.00  0.00           H  
ATOM   1177 2HE2 GLN A  71      49.224  36.158 143.546  1.00  0.00           H  
ATOM   1178  N   ALA A  72      52.371  36.007 138.256  1.00  0.00           N  
ATOM   1179  CA  ALA A  72      52.028  35.745 136.891  1.00  0.00           C  
ATOM   1180  C   ALA A  72      53.203  35.476 136.015  1.00  0.00           C  
ATOM   1181  O   ALA A  72      53.148  34.691 135.069  1.00  0.00           O  
ATOM   1182  CB  ALA A  72      51.183  36.899 136.325  1.00  0.00           C  
ATOM   1183  HN  ALA A  72      52.266  36.972 138.475  1.00  0.00           H  
ATOM   1184  HA  ALA A  72      51.465  34.824 136.931  1.00  0.00           H  
ATOM   1185  HB1 ALA A  72      50.883  36.564 135.310  1.00  0.00           H  
ATOM   1186  HB2 ALA A  72      50.257  37.041 136.924  1.00  0.00           H  
ATOM   1187  HB3 ALA A  72      51.842  37.789 136.244  1.00  0.00           H  
ATOM   1188  N   ARG A  73      54.331  36.128 136.348  1.00  0.00           N  
ATOM   1189  CA  ARG A  73      55.485  35.804 135.567  1.00  0.00           C  
ATOM   1190  C   ARG A  73      56.089  34.501 135.964  1.00  0.00           C  
ATOM   1191  O   ARG A  73      56.888  33.893 135.254  1.00  0.00           O  
ATOM   1192  CB  ARG A  73      56.485  36.965 135.705  1.00  0.00           C  
ATOM   1193  CG  ARG A  73      57.078  37.423 134.372  1.00  0.00           C  
ATOM   1194  CD  ARG A  73      56.031  38.226 133.597  1.00  0.00           C  
ATOM   1195  NE  ARG A  73      56.581  38.713 132.300  1.00  0.00           N  
ATOM   1196  CZ  ARG A  73      56.136  39.770 131.559  1.00  0.00           C  
ATOM   1197  NH1 ARG A  73      54.946  40.388 131.813  1.00  0.00           N1+
ATOM   1198  NH2 ARG A  73      56.788  40.194 130.438  1.00  0.00           N  
ATOM   1199  HN  ARG A  73      54.386  36.777 137.102  1.00  0.00           H  
ATOM   1200  HA  ARG A  73      55.202  35.758 134.526  1.00  0.00           H  
ATOM   1201  HB1 ARG A  73      55.933  37.816 136.162  1.00  0.00           H  
ATOM   1202  HB2 ARG A  73      57.359  36.780 136.364  1.00  0.00           H  
ATOM   1203  HG1 ARG A  73      57.974  38.041 134.594  1.00  0.00           H  
ATOM   1204  HG2 ARG A  73      57.402  36.609 133.691  1.00  0.00           H  
ATOM   1205  HD1 ARG A  73      55.127  37.658 133.290  1.00  0.00           H  
ATOM   1206  HD2 ARG A  73      55.733  39.008 134.328  1.00  0.00           H  
ATOM   1207  HE  ARG A  73      57.384  38.255 131.922  1.00  0.00           H  
ATOM   1208 1HH1 ARG A  73      54.299  40.077 132.510  1.00  0.00           H  
ATOM   1209 2HH1 ARG A  73      54.763  41.264 131.368  1.00  0.00           H  
ATOM   1210 1HH2 ARG A  73      57.654  39.821 130.104  1.00  0.00           H  
ATOM   1211 2HH2 ARG A  73      56.254  40.852 129.909  1.00  0.00           H  
ATOM   1212  N   GLY A  74      55.725  33.937 137.129  1.00  0.00           N  
ATOM   1213  CA  GLY A  74      56.177  32.639 137.523  1.00  0.00           C  
ATOM   1214  C   GLY A  74      57.349  32.644 138.445  1.00  0.00           C  
ATOM   1215  O   GLY A  74      58.154  31.716 138.412  1.00  0.00           O  
ATOM   1216  HN  GLY A  74      55.009  34.300 137.722  1.00  0.00           H  
ATOM   1217  HA1 GLY A  74      55.327  32.203 138.028  1.00  0.00           H  
ATOM   1218  HA2 GLY A  74      56.505  32.079 136.660  1.00  0.00           H  
ATOM   1219  N   SER A  75      57.487  33.722 139.237  1.00  0.00           N  
ATOM   1220  CA  SER A  75      58.428  33.923 140.294  1.00  0.00           C  
ATOM   1221  C   SER A  75      57.769  34.246 141.590  1.00  0.00           C  
ATOM   1222  O   SER A  75      56.556  34.091 141.732  1.00  0.00           O  
ATOM   1223  CB  SER A  75      59.410  35.071 140.004  1.00  0.00           C  
ATOM   1224  OG  SER A  75      60.623  34.881 140.716  1.00  0.00           O  
ATOM   1225  HN  SER A  75      56.924  34.525 139.055  1.00  0.00           H  
ATOM   1226  HA  SER A  75      59.052  33.052 140.432  1.00  0.00           H  
ATOM   1227  HB1 SER A  75      59.615  35.040 138.913  1.00  0.00           H  
ATOM   1228  HB2 SER A  75      59.009  36.066 140.292  1.00  0.00           H  
ATOM   1229  HG1 SER A  75      61.317  34.862 140.054  1.00  0.00           H  
ATOM   1230  N   ARG A  76      58.641  34.657 142.529  1.00  0.00           N  
ATOM   1231  CA  ARG A  76      58.189  35.150 143.793  1.00  0.00           C  
ATOM   1232  C   ARG A  76      58.875  36.350 144.349  1.00  0.00           C  
ATOM   1233  O   ARG A  76      60.100  36.341 144.462  1.00  0.00           O  
ATOM   1234  CB  ARG A  76      58.578  34.050 144.795  1.00  0.00           C  
ATOM   1235  CG  ARG A  76      58.079  34.274 146.224  1.00  0.00           C  
ATOM   1236  CD  ARG A  76      56.561  34.211 146.409  1.00  0.00           C  
ATOM   1237  NE  ARG A  76      56.180  34.131 147.847  1.00  0.00           N  
ATOM   1238  CZ  ARG A  76      54.910  34.132 148.349  1.00  0.00           C  
ATOM   1239  NH1 ARG A  76      53.813  34.036 147.543  1.00  0.00           N1+
ATOM   1240  NH2 ARG A  76      54.717  33.939 149.687  1.00  0.00           N  
ATOM   1241  HN  ARG A  76      59.591  34.827 142.284  1.00  0.00           H  
ATOM   1242  HA  ARG A  76      57.114  35.251 143.811  1.00  0.00           H  
ATOM   1243  HB1 ARG A  76      58.212  33.148 144.259  1.00  0.00           H  
ATOM   1244  HB2 ARG A  76      59.688  34.021 144.824  1.00  0.00           H  
ATOM   1245  HG1 ARG A  76      58.448  33.482 146.909  1.00  0.00           H  
ATOM   1246  HG2 ARG A  76      58.454  35.231 146.644  1.00  0.00           H  
ATOM   1247  HD1 ARG A  76      56.063  35.162 146.119  1.00  0.00           H  
ATOM   1248  HD2 ARG A  76      56.209  33.345 145.807  1.00  0.00           H  
ATOM   1249  HE  ARG A  76      56.930  33.973 148.490  1.00  0.00           H  
ATOM   1250 1HH1 ARG A  76      53.971  34.048 146.556  1.00  0.00           H  
ATOM   1251 2HH1 ARG A  76      52.898  34.124 147.938  1.00  0.00           H  
ATOM   1252 1HH2 ARG A  76      55.484  33.712 150.286  1.00  0.00           H  
ATOM   1253 2HH2 ARG A  76      53.857  33.507 149.957  1.00  0.00           H  
ATOM   1254  N   LEU A  77      58.167  37.461 144.620  1.00  0.00           N  
ATOM   1255  CA  LEU A  77      58.619  38.645 145.282  1.00  0.00           C  
ATOM   1256  C   LEU A  77      58.921  38.410 146.722  1.00  0.00           C  
ATOM   1257  O   LEU A  77      58.089  37.921 147.485  1.00  0.00           O  
ATOM   1258  CB  LEU A  77      57.648  39.830 145.146  1.00  0.00           C  
ATOM   1259  CG  LEU A  77      58.146  41.064 145.918  1.00  0.00           C  
ATOM   1260  CD1 LEU A  77      59.475  41.650 145.414  1.00  0.00           C  
ATOM   1261  CD2 LEU A  77      57.054  42.130 145.727  1.00  0.00           C  
ATOM   1262  HN  LEU A  77      57.215  37.532 144.329  1.00  0.00           H  
ATOM   1263  HA  LEU A  77      59.523  39.019 144.824  1.00  0.00           H  
ATOM   1264  HB1 LEU A  77      57.504  40.006 144.058  1.00  0.00           H  
ATOM   1265  HB2 LEU A  77      56.637  39.473 145.436  1.00  0.00           H  
ATOM   1266  HG  LEU A  77      58.207  40.841 147.004  1.00  0.00           H  
ATOM   1267 1HD1 LEU A  77      60.417  41.110 145.652  1.00  0.00           H  
ATOM   1268 2HD1 LEU A  77      59.501  41.926 144.338  1.00  0.00           H  
ATOM   1269 3HD1 LEU A  77      59.605  42.655 145.867  1.00  0.00           H  
ATOM   1270 1HD2 LEU A  77      56.904  42.471 144.681  1.00  0.00           H  
ATOM   1271 2HD2 LEU A  77      56.071  41.885 146.184  1.00  0.00           H  
ATOM   1272 3HD2 LEU A  77      57.223  43.094 146.253  1.00  0.00           H  
ATOM   1273  N   LEU A  78      60.118  38.782 147.208  1.00  0.00           N  
ATOM   1274  CA  LEU A  78      60.482  38.497 148.560  1.00  0.00           C  
ATOM   1275  C   LEU A  78      60.528  39.795 149.290  1.00  0.00           C  
ATOM   1276  O   LEU A  78      61.230  40.758 148.987  1.00  0.00           O  
ATOM   1277  CB  LEU A  78      61.829  37.754 148.566  1.00  0.00           C  
ATOM   1278  CG  LEU A  78      62.206  37.147 149.927  1.00  0.00           C  
ATOM   1279  CD1 LEU A  78      61.290  35.968 150.297  1.00  0.00           C  
ATOM   1280  CD2 LEU A  78      63.674  36.688 149.959  1.00  0.00           C  
ATOM   1281  HN  LEU A  78      60.784  39.213 146.604  1.00  0.00           H  
ATOM   1282  HA  LEU A  78      59.715  37.889 149.015  1.00  0.00           H  
ATOM   1283  HB1 LEU A  78      61.660  37.071 147.704  1.00  0.00           H  
ATOM   1284  HB2 LEU A  78      62.603  38.461 148.199  1.00  0.00           H  
ATOM   1285  HG  LEU A  78      62.183  37.974 150.668  1.00  0.00           H  
ATOM   1286 1HD1 LEU A  78      61.228  35.106 149.599  1.00  0.00           H  
ATOM   1287 2HD1 LEU A  78      61.578  35.567 151.293  1.00  0.00           H  
ATOM   1288 3HD1 LEU A  78      60.302  36.412 150.542  1.00  0.00           H  
ATOM   1289 1HD2 LEU A  78      63.771  35.859 149.225  1.00  0.00           H  
ATOM   1290 2HD2 LEU A  78      64.328  37.534 149.657  1.00  0.00           H  
ATOM   1291 3HD2 LEU A  78      64.131  36.268 150.880  1.00  0.00           H  
ATOM   1292  N   VAL A  79      59.792  39.996 150.398  1.00  0.00           N  
ATOM   1293  CA  VAL A  79      59.898  41.194 151.172  1.00  0.00           C  
ATOM   1294  C   VAL A  79      60.480  40.844 152.499  1.00  0.00           C  
ATOM   1295  O   VAL A  79      59.913  40.134 153.327  1.00  0.00           O  
ATOM   1296  CB  VAL A  79      58.549  41.800 151.420  1.00  0.00           C  
ATOM   1297  CG1 VAL A  79      58.829  43.201 151.991  1.00  0.00           C  
ATOM   1298  CG2 VAL A  79      57.895  41.961 150.038  1.00  0.00           C  
ATOM   1299  HN  VAL A  79      59.154  39.301 150.721  1.00  0.00           H  
ATOM   1300  HA  VAL A  79      60.432  41.976 150.652  1.00  0.00           H  
ATOM   1301  HB  VAL A  79      57.873  41.108 151.967  1.00  0.00           H  
ATOM   1302 1HG1 VAL A  79      59.503  43.809 151.351  1.00  0.00           H  
ATOM   1303 2HG1 VAL A  79      57.899  43.808 152.043  1.00  0.00           H  
ATOM   1304 3HG1 VAL A  79      59.176  43.082 153.039  1.00  0.00           H  
ATOM   1305 1HG2 VAL A  79      57.122  42.760 150.033  1.00  0.00           H  
ATOM   1306 2HG2 VAL A  79      58.634  42.000 149.208  1.00  0.00           H  
ATOM   1307 3HG2 VAL A  79      57.255  41.057 149.938  1.00  0.00           H  
ATOM   1308  N   LEU A  80      61.688  41.382 152.749  1.00  0.00           N  
ATOM   1309  CA  LEU A  80      62.392  41.297 153.991  1.00  0.00           C  
ATOM   1310  C   LEU A  80      62.326  42.655 154.600  1.00  0.00           C  
ATOM   1311  O   LEU A  80      62.051  43.709 154.030  1.00  0.00           O  
ATOM   1312  CB  LEU A  80      63.872  40.925 153.799  1.00  0.00           C  
ATOM   1313  CG  LEU A  80      64.171  39.681 152.946  1.00  0.00           C  
ATOM   1314  CD1 LEU A  80      65.659  39.300 152.856  1.00  0.00           C  
ATOM   1315  CD2 LEU A  80      63.258  38.490 153.281  1.00  0.00           C  
ATOM   1316  HN  LEU A  80      62.057  42.032 152.089  1.00  0.00           H  
ATOM   1317  HA  LEU A  80      61.936  40.580 154.657  1.00  0.00           H  
ATOM   1318  HB1 LEU A  80      64.388  41.833 153.418  1.00  0.00           H  
ATOM   1319  HB2 LEU A  80      64.313  40.759 154.805  1.00  0.00           H  
ATOM   1320  HG  LEU A  80      63.857  40.076 151.956  1.00  0.00           H  
ATOM   1321 1HD1 LEU A  80      66.194  40.140 152.363  1.00  0.00           H  
ATOM   1322 2HD1 LEU A  80      66.076  39.250 153.885  1.00  0.00           H  
ATOM   1323 3HD1 LEU A  80      65.808  38.322 152.353  1.00  0.00           H  
ATOM   1324 1HD2 LEU A  80      62.215  38.572 152.908  1.00  0.00           H  
ATOM   1325 2HD2 LEU A  80      63.615  37.512 152.893  1.00  0.00           H  
ATOM   1326 3HD2 LEU A  80      63.218  38.370 154.385  1.00  0.00           H  
ATOM   1327  N   ARG A  81      62.675  42.711 155.897  1.00  0.00           N  
ATOM   1328  CA  ARG A  81      62.539  43.863 156.733  1.00  0.00           C  
ATOM   1329  C   ARG A  81      63.854  44.213 157.339  1.00  0.00           C  
ATOM   1330  O   ARG A  81      64.566  43.375 157.887  1.00  0.00           O  
ATOM   1331  CB  ARG A  81      61.514  43.680 157.865  1.00  0.00           C  
ATOM   1332  CG  ARG A  81      60.145  43.221 157.359  1.00  0.00           C  
ATOM   1333  CD  ARG A  81      59.188  42.929 158.517  1.00  0.00           C  
ATOM   1334  NE  ARG A  81      57.976  42.379 157.848  1.00  0.00           N  
ATOM   1335  CZ  ARG A  81      56.916  42.105 158.662  1.00  0.00           C  
ATOM   1336  NH1 ARG A  81      55.738  41.581 158.215  1.00  0.00           N1+
ATOM   1337  NH2 ARG A  81      57.032  42.181 160.020  1.00  0.00           N  
ATOM   1338  HN  ARG A  81      62.918  41.893 156.414  1.00  0.00           H  
ATOM   1339  HA  ARG A  81      62.162  44.722 156.197  1.00  0.00           H  
ATOM   1340  HB1 ARG A  81      61.861  42.864 158.536  1.00  0.00           H  
ATOM   1341  HB2 ARG A  81      61.407  44.671 158.357  1.00  0.00           H  
ATOM   1342  HG1 ARG A  81      59.785  44.123 156.820  1.00  0.00           H  
ATOM   1343  HG2 ARG A  81      60.253  42.283 156.773  1.00  0.00           H  
ATOM   1344  HD1 ARG A  81      59.614  42.063 159.068  1.00  0.00           H  
ATOM   1345  HD2 ARG A  81      59.029  43.890 159.050  1.00  0.00           H  
ATOM   1346  HE  ARG A  81      57.952  42.101 156.887  1.00  0.00           H  
ATOM   1347 1HH1 ARG A  81      55.608  41.370 157.246  1.00  0.00           H  
ATOM   1348 2HH1 ARG A  81      55.090  41.392 158.954  1.00  0.00           H  
ATOM   1349 1HH2 ARG A  81      57.848  42.564 160.453  1.00  0.00           H  
ATOM   1350 2HH2 ARG A  81      56.200  42.073 160.564  1.00  0.00           H  
ATOM   1351  N   GLY A  82      64.304  45.467 157.151  1.00  0.00           N  
ATOM   1352  CA  GLY A  82      65.555  45.880 157.709  1.00  0.00           C  
ATOM   1353  C   GLY A  82      66.004  47.133 157.040  1.00  0.00           C  
ATOM   1354  O   GLY A  82      65.358  47.575 156.090  1.00  0.00           O  
ATOM   1355  HN  GLY A  82      63.835  46.226 156.706  1.00  0.00           H  
ATOM   1356  HA1 GLY A  82      65.499  46.100 158.764  1.00  0.00           H  
ATOM   1357  HA2 GLY A  82      66.314  45.146 157.487  1.00  0.00           H  
ATOM   1358  N   LYS A  83      67.142  47.706 157.470  1.00  0.00           N  
ATOM   1359  CA  LYS A  83      67.856  48.716 156.753  1.00  0.00           C  
ATOM   1360  C   LYS A  83      68.717  48.094 155.708  1.00  0.00           C  
ATOM   1361  O   LYS A  83      69.382  47.133 156.092  1.00  0.00           O  
ATOM   1362  CB  LYS A  83      68.731  49.559 157.696  1.00  0.00           C  
ATOM   1363  CG  LYS A  83      68.150  50.109 158.999  1.00  0.00           C  
ATOM   1364  CD  LYS A  83      69.115  51.058 159.712  1.00  0.00           C  
ATOM   1365  CE  LYS A  83      68.659  51.683 161.034  1.00  0.00           C  
ATOM   1366  NZ  LYS A  83      69.782  52.407 161.666  1.00  0.00           N1+
ATOM   1367  HN  LYS A  83      67.399  47.551 158.421  1.00  0.00           H  
ATOM   1368  HA  LYS A  83      67.038  49.255 156.297  1.00  0.00           H  
ATOM   1369  HB1 LYS A  83      69.616  48.993 158.057  1.00  0.00           H  
ATOM   1370  HB2 LYS A  83      69.227  50.390 157.150  1.00  0.00           H  
ATOM   1371  HG1 LYS A  83      67.265  50.764 158.844  1.00  0.00           H  
ATOM   1372  HG2 LYS A  83      67.883  49.351 159.766  1.00  0.00           H  
ATOM   1373  HD1 LYS A  83      70.087  50.529 159.802  1.00  0.00           H  
ATOM   1374  HD2 LYS A  83      69.241  51.839 158.933  1.00  0.00           H  
ATOM   1375  HE1 LYS A  83      67.845  52.387 160.757  1.00  0.00           H  
ATOM   1376  HE2 LYS A  83      68.189  50.997 161.770  1.00  0.00           H  
ATOM   1377  HZ1 LYS A  83      70.528  52.723 161.012  1.00  0.00           H  
ATOM   1378  HZ2 LYS A  83      69.558  53.203 162.296  1.00  0.00           H  
ATOM   1379  HZ3 LYS A  83      70.194  51.717 162.326  1.00  0.00           H  
ATOM   1380  N   PRO A  84      68.662  48.438 154.456  1.00  0.00           N  
ATOM   1381  CA  PRO A  84      69.375  47.710 153.447  1.00  0.00           C  
ATOM   1382  C   PRO A  84      70.835  47.436 153.560  1.00  0.00           C  
ATOM   1383  O   PRO A  84      71.322  46.463 152.987  1.00  0.00           O  
ATOM   1384  CB  PRO A  84      69.122  48.453 152.138  1.00  0.00           C  
ATOM   1385  CG  PRO A  84      68.647  49.837 152.611  1.00  0.00           C  
ATOM   1386  CD  PRO A  84      67.958  49.613 153.967  1.00  0.00           C  
ATOM   1387  HA  PRO A  84      68.962  46.714 153.367  1.00  0.00           H  
ATOM   1388  HB1 PRO A  84      69.992  48.547 151.454  1.00  0.00           H  
ATOM   1389  HB2 PRO A  84      68.251  48.048 151.580  1.00  0.00           H  
ATOM   1390  HG1 PRO A  84      69.566  50.428 152.805  1.00  0.00           H  
ATOM   1391  HG2 PRO A  84      68.066  50.359 151.820  1.00  0.00           H  
ATOM   1392  HD1 PRO A  84      68.182  50.473 154.636  1.00  0.00           H  
ATOM   1393  HD2 PRO A  84      66.861  49.503 153.821  1.00  0.00           H  
ATOM   1394  N   GLU A  85      71.599  48.166 154.392  1.00  0.00           N  
ATOM   1395  CA  GLU A  85      72.940  47.827 154.758  1.00  0.00           C  
ATOM   1396  C   GLU A  85      73.108  46.728 155.749  1.00  0.00           C  
ATOM   1397  O   GLU A  85      74.201  46.209 155.966  1.00  0.00           O  
ATOM   1398  CB  GLU A  85      73.556  49.067 155.429  1.00  0.00           C  
ATOM   1399  CG  GLU A  85      72.926  49.489 156.757  1.00  0.00           C  
ATOM   1400  CD  GLU A  85      73.541  50.840 157.096  1.00  0.00           C  
ATOM   1401  OE1 GLU A  85      73.320  51.779 156.285  1.00  0.00           O  
ATOM   1402  OE2 GLU A  85      74.197  51.027 158.155  1.00  0.00           O1-
ATOM   1403  HN  GLU A  85      71.190  48.925 154.893  1.00  0.00           H  
ATOM   1404  HA  GLU A  85      73.527  47.488 153.918  1.00  0.00           H  
ATOM   1405  HB1 GLU A  85      74.629  48.823 155.574  1.00  0.00           H  
ATOM   1406  HB2 GLU A  85      73.509  49.847 154.640  1.00  0.00           H  
ATOM   1407  HG1 GLU A  85      71.832  49.684 156.761  1.00  0.00           H  
ATOM   1408  HG2 GLU A  85      73.187  48.699 157.494  1.00  0.00           H  
ATOM   1409  N   GLU A  86      71.998  46.375 156.423  1.00  0.00           N  
ATOM   1410  CA  GLU A  86      72.108  45.235 157.278  1.00  0.00           C  
ATOM   1411  C   GLU A  86      71.622  43.957 156.687  1.00  0.00           C  
ATOM   1412  O   GLU A  86      72.176  42.876 156.887  1.00  0.00           O  
ATOM   1413  CB  GLU A  86      71.357  45.505 158.593  1.00  0.00           C  
ATOM   1414  CG  GLU A  86      71.804  46.655 159.496  1.00  0.00           C  
ATOM   1415  CD  GLU A  86      71.040  46.659 160.813  1.00  0.00           C  
ATOM   1416  OE1 GLU A  86      71.455  47.404 161.740  1.00  0.00           O  
ATOM   1417  OE2 GLU A  86      70.051  45.890 160.948  1.00  0.00           O1-
ATOM   1418  HN  GLU A  86      71.090  46.776 156.325  1.00  0.00           H  
ATOM   1419  HA  GLU A  86      73.145  45.009 157.484  1.00  0.00           H  
ATOM   1420  HB1 GLU A  86      70.288  45.626 158.319  1.00  0.00           H  
ATOM   1421  HB2 GLU A  86      71.439  44.607 159.243  1.00  0.00           H  
ATOM   1422  HG1 GLU A  86      72.864  46.360 159.652  1.00  0.00           H  
ATOM   1423  HG2 GLU A  86      71.698  47.608 158.936  1.00  0.00           H  
ATOM   1424  N   VAL A  87      70.607  44.081 155.813  1.00  0.00           N  
ATOM   1425  CA  VAL A  87      69.976  43.045 155.056  1.00  0.00           C  
ATOM   1426  C   VAL A  87      70.793  42.239 154.105  1.00  0.00           C  
ATOM   1427  O   VAL A  87      70.831  41.009 154.129  1.00  0.00           O  
ATOM   1428  CB  VAL A  87      68.716  43.452 154.348  1.00  0.00           C  
ATOM   1429  CG1 VAL A  87      68.039  42.166 153.849  1.00  0.00           C  
ATOM   1430  CG2 VAL A  87      67.728  44.147 155.299  1.00  0.00           C  
ATOM   1431  HN  VAL A  87      70.190  44.978 155.691  1.00  0.00           H  
ATOM   1432  HA  VAL A  87      69.697  42.300 155.784  1.00  0.00           H  
ATOM   1433  HB  VAL A  87      68.935  44.166 153.527  1.00  0.00           H  
ATOM   1434 1HG1 VAL A  87      68.181  41.256 154.471  1.00  0.00           H  
ATOM   1435 2HG1 VAL A  87      66.953  42.379 153.751  1.00  0.00           H  
ATOM   1436 3HG1 VAL A  87      68.441  41.844 152.864  1.00  0.00           H  
ATOM   1437 1HG2 VAL A  87      66.808  44.392 154.725  1.00  0.00           H  
ATOM   1438 2HG2 VAL A  87      67.300  43.521 156.112  1.00  0.00           H  
ATOM   1439 3HG2 VAL A  87      68.171  45.112 155.627  1.00  0.00           H  
ATOM   1440  N   PHE A  88      71.424  42.933 153.140  1.00  0.00           N  
ATOM   1441  CA  PHE A  88      72.275  42.454 152.096  1.00  0.00           C  
ATOM   1442  C   PHE A  88      73.500  41.697 152.481  1.00  0.00           C  
ATOM   1443  O   PHE A  88      73.646  40.611 151.923  1.00  0.00           O  
ATOM   1444  CB  PHE A  88      72.455  43.319 150.836  1.00  0.00           C  
ATOM   1445  CG  PHE A  88      71.076  43.688 150.410  1.00  0.00           C  
ATOM   1446  CD1 PHE A  88      70.838  45.041 150.338  1.00  0.00           C  
ATOM   1447  CD2 PHE A  88      70.212  42.758 149.881  1.00  0.00           C  
ATOM   1448  CE1 PHE A  88      69.667  45.436 149.733  1.00  0.00           C  
ATOM   1449  CE2 PHE A  88      69.024  43.194 149.344  1.00  0.00           C  
ATOM   1450  CZ  PHE A  88      68.707  44.532 149.347  1.00  0.00           C  
ATOM   1451  HN  PHE A  88      71.583  43.913 153.224  1.00  0.00           H  
ATOM   1452  HA  PHE A  88      71.732  41.569 151.798  1.00  0.00           H  
ATOM   1453  HB1 PHE A  88      73.006  44.248 151.095  1.00  0.00           H  
ATOM   1454  HB2 PHE A  88      72.943  42.764 150.007  1.00  0.00           H  
ATOM   1455  HD1 PHE A  88      71.634  45.768 150.391  1.00  0.00           H  
ATOM   1456  HD2 PHE A  88      70.400  41.708 150.051  1.00  0.00           H  
ATOM   1457  HE1 PHE A  88      69.483  46.496 149.629  1.00  0.00           H  
ATOM   1458  HE2 PHE A  88      68.351  42.381 149.117  1.00  0.00           H  
ATOM   1459  HZ  PHE A  88      67.752  44.842 148.949  1.00  0.00           H  
ATOM   1460  N   PRO A  89      74.371  42.075 153.368  1.00  0.00           N  
ATOM   1461  CA  PRO A  89      75.475  41.335 153.906  1.00  0.00           C  
ATOM   1462  C   PRO A  89      75.265  39.882 154.158  1.00  0.00           C  
ATOM   1463  O   PRO A  89      75.840  39.007 153.512  1.00  0.00           O  
ATOM   1464  CB  PRO A  89      75.816  42.050 155.213  1.00  0.00           C  
ATOM   1465  CG  PRO A  89      75.642  43.475 154.664  1.00  0.00           C  
ATOM   1466  CD  PRO A  89      74.287  43.411 153.939  1.00  0.00           C  
ATOM   1467  HA  PRO A  89      76.322  41.380 153.240  1.00  0.00           H  
ATOM   1468  HB1 PRO A  89      75.060  41.931 156.018  1.00  0.00           H  
ATOM   1469  HB2 PRO A  89      76.878  41.912 155.511  1.00  0.00           H  
ATOM   1470  HG1 PRO A  89      75.662  44.310 155.397  1.00  0.00           H  
ATOM   1471  HG2 PRO A  89      76.349  43.634 153.821  1.00  0.00           H  
ATOM   1472  HD1 PRO A  89      73.396  43.540 154.590  1.00  0.00           H  
ATOM   1473  HD2 PRO A  89      74.378  44.228 153.190  1.00  0.00           H  
ATOM   1474  N   ARG A  90      74.281  39.463 154.975  1.00  0.00           N  
ATOM   1475  CA  ARG A  90      74.041  38.073 155.210  1.00  0.00           C  
ATOM   1476  C   ARG A  90      73.501  37.310 154.048  1.00  0.00           C  
ATOM   1477  O   ARG A  90      73.766  36.133 153.810  1.00  0.00           O  
ATOM   1478  CB  ARG A  90      73.113  37.929 156.428  1.00  0.00           C  
ATOM   1479  CG  ARG A  90      71.655  38.376 156.321  1.00  0.00           C  
ATOM   1480  CD  ARG A  90      70.809  38.411 157.596  1.00  0.00           C  
ATOM   1481  NE  ARG A  90      70.857  37.036 158.167  1.00  0.00           N  
ATOM   1482  CZ  ARG A  90      70.626  36.753 159.483  1.00  0.00           C  
ATOM   1483  NH1 ARG A  90      70.747  35.459 159.905  1.00  0.00           N1+
ATOM   1484  NH2 ARG A  90      70.112  37.671 160.353  1.00  0.00           N  
ATOM   1485  HN  ARG A  90      73.790  40.087 155.577  1.00  0.00           H  
ATOM   1486  HA  ARG A  90      74.977  37.585 155.430  1.00  0.00           H  
ATOM   1487  HB1 ARG A  90      73.234  36.902 156.836  1.00  0.00           H  
ATOM   1488  HB2 ARG A  90      73.524  38.592 157.218  1.00  0.00           H  
ATOM   1489  HG1 ARG A  90      71.666  39.376 155.836  1.00  0.00           H  
ATOM   1490  HG2 ARG A  90      71.208  37.593 155.672  1.00  0.00           H  
ATOM   1491  HD1 ARG A  90      71.296  39.106 158.313  1.00  0.00           H  
ATOM   1492  HD2 ARG A  90      69.769  38.669 157.303  1.00  0.00           H  
ATOM   1493  HE  ARG A  90      71.062  36.285 157.540  1.00  0.00           H  
ATOM   1494 1HH1 ARG A  90      70.924  34.771 159.201  1.00  0.00           H  
ATOM   1495 2HH1 ARG A  90      70.191  35.218 160.699  1.00  0.00           H  
ATOM   1496 1HH2 ARG A  90      69.906  38.581 159.993  1.00  0.00           H  
ATOM   1497 2HH2 ARG A  90      70.507  37.584 161.268  1.00  0.00           H  
ATOM   1498  N   VAL A  91      72.686  37.933 153.178  1.00  0.00           N  
ATOM   1499  CA  VAL A  91      72.046  37.293 152.072  1.00  0.00           C  
ATOM   1500  C   VAL A  91      73.048  37.014 151.005  1.00  0.00           C  
ATOM   1501  O   VAL A  91      73.122  35.949 150.395  1.00  0.00           O  
ATOM   1502  CB  VAL A  91      70.906  38.130 151.570  1.00  0.00           C  
ATOM   1503  CG1 VAL A  91      70.274  37.486 150.325  1.00  0.00           C  
ATOM   1504  CG2 VAL A  91      69.752  38.235 152.579  1.00  0.00           C  
ATOM   1505  HN  VAL A  91      72.570  38.921 153.237  1.00  0.00           H  
ATOM   1506  HA  VAL A  91      71.657  36.296 152.221  1.00  0.00           H  
ATOM   1507  HB  VAL A  91      71.267  39.159 151.359  1.00  0.00           H  
ATOM   1508 1HG1 VAL A  91      69.631  36.595 150.492  1.00  0.00           H  
ATOM   1509 2HG1 VAL A  91      69.689  38.167 149.672  1.00  0.00           H  
ATOM   1510 3HG1 VAL A  91      71.084  37.141 149.646  1.00  0.00           H  
ATOM   1511 1HG2 VAL A  91      70.206  38.688 153.489  1.00  0.00           H  
ATOM   1512 2HG2 VAL A  91      69.008  38.955 152.176  1.00  0.00           H  
ATOM   1513 3HG2 VAL A  91      69.312  37.249 152.843  1.00  0.00           H  
ATOM   1514  N   PHE A  92      74.029  37.904 150.769  1.00  0.00           N  
ATOM   1515  CA  PHE A  92      75.136  37.720 149.883  1.00  0.00           C  
ATOM   1516  C   PHE A  92      75.980  36.549 150.250  1.00  0.00           C  
ATOM   1517  O   PHE A  92      76.333  35.733 149.400  1.00  0.00           O  
ATOM   1518  CB  PHE A  92      76.086  38.922 150.019  1.00  0.00           C  
ATOM   1519  CG  PHE A  92      75.490  40.146 149.414  1.00  0.00           C  
ATOM   1520  CD1 PHE A  92      74.515  40.301 148.456  1.00  0.00           C  
ATOM   1521  CD2 PHE A  92      76.208  41.262 149.771  1.00  0.00           C  
ATOM   1522  CE1 PHE A  92      74.268  41.512 147.853  1.00  0.00           C  
ATOM   1523  CE2 PHE A  92      75.945  42.502 149.237  1.00  0.00           C  
ATOM   1524  CZ  PHE A  92      74.968  42.616 148.276  1.00  0.00           C  
ATOM   1525  HN  PHE A  92      74.034  38.708 151.358  1.00  0.00           H  
ATOM   1526  HA  PHE A  92      74.857  37.617 148.845  1.00  0.00           H  
ATOM   1527  HB1 PHE A  92      76.348  39.118 151.081  1.00  0.00           H  
ATOM   1528  HB2 PHE A  92      77.016  38.686 149.457  1.00  0.00           H  
ATOM   1529  HD1 PHE A  92      73.964  39.427 148.142  1.00  0.00           H  
ATOM   1530  HD2 PHE A  92      76.918  41.354 150.581  1.00  0.00           H  
ATOM   1531  HE1 PHE A  92      73.649  41.549 146.967  1.00  0.00           H  
ATOM   1532  HE2 PHE A  92      76.365  43.432 149.587  1.00  0.00           H  
ATOM   1533  HZ  PHE A  92      74.771  43.604 147.888  1.00  0.00           H  
ATOM   1534  N   ARG A  93      76.302  36.374 151.545  1.00  0.00           N  
ATOM   1535  CA  ARG A  93      76.972  35.192 151.991  1.00  0.00           C  
ATOM   1536  C   ARG A  93      76.288  33.889 151.751  1.00  0.00           C  
ATOM   1537  O   ARG A  93      76.927  32.917 151.354  1.00  0.00           O  
ATOM   1538  CB  ARG A  93      77.386  35.339 153.464  1.00  0.00           C  
ATOM   1539  CG  ARG A  93      78.068  36.682 153.733  1.00  0.00           C  
ATOM   1540  CD  ARG A  93      78.402  37.040 155.182  1.00  0.00           C  
ATOM   1541  NE  ARG A  93      79.233  38.273 155.284  1.00  0.00           N  
ATOM   1542  CZ  ARG A  93      79.104  39.136 156.333  1.00  0.00           C  
ATOM   1543  NH1 ARG A  93      79.715  40.340 156.535  1.00  0.00           N1+
ATOM   1544  NH2 ARG A  93      78.226  38.838 157.334  1.00  0.00           N  
ATOM   1545  HN  ARG A  93      75.917  37.101 152.108  1.00  0.00           H  
ATOM   1546  HA  ARG A  93      77.925  35.143 151.484  1.00  0.00           H  
ATOM   1547  HB1 ARG A  93      76.476  35.153 154.074  1.00  0.00           H  
ATOM   1548  HB2 ARG A  93      78.013  34.463 153.740  1.00  0.00           H  
ATOM   1549  HG1 ARG A  93      79.082  36.582 153.291  1.00  0.00           H  
ATOM   1550  HG2 ARG A  93      77.547  37.581 153.339  1.00  0.00           H  
ATOM   1551  HD1 ARG A  93      77.518  37.156 155.845  1.00  0.00           H  
ATOM   1552  HD2 ARG A  93      79.033  36.242 155.627  1.00  0.00           H  
ATOM   1553  HE  ARG A  93      79.819  38.621 154.552  1.00  0.00           H  
ATOM   1554 1HH1 ARG A  93      80.587  40.511 156.077  1.00  0.00           H  
ATOM   1555 2HH1 ARG A  93      79.472  40.730 157.424  1.00  0.00           H  
ATOM   1556 1HH2 ARG A  93      77.845  37.912 157.318  1.00  0.00           H  
ATOM   1557 2HH2 ARG A  93      77.902  39.575 157.925  1.00  0.00           H  
ATOM   1558  N   GLU A  94      74.972  33.865 152.029  1.00  0.00           N  
ATOM   1559  CA  GLU A  94      74.114  32.723 151.993  1.00  0.00           C  
ATOM   1560  C   GLU A  94      73.705  32.232 150.646  1.00  0.00           C  
ATOM   1561  O   GLU A  94      73.847  31.063 150.291  1.00  0.00           O  
ATOM   1562  CB  GLU A  94      72.761  32.940 152.695  1.00  0.00           C  
ATOM   1563  CG  GLU A  94      72.038  31.677 153.165  1.00  0.00           C  
ATOM   1564  CD  GLU A  94      70.957  32.130 154.136  1.00  0.00           C  
ATOM   1565  OE1 GLU A  94      71.260  32.279 155.350  1.00  0.00           O  
ATOM   1566  OE2 GLU A  94      69.775  32.288 153.730  1.00  0.00           O1-
ATOM   1567  HN  GLU A  94      74.493  34.702 152.278  1.00  0.00           H  
ATOM   1568  HA  GLU A  94      74.656  31.910 152.454  1.00  0.00           H  
ATOM   1569  HB1 GLU A  94      73.098  33.603 153.519  1.00  0.00           H  
ATOM   1570  HB2 GLU A  94      72.170  33.589 152.013  1.00  0.00           H  
ATOM   1571  HG1 GLU A  94      71.479  31.191 152.338  1.00  0.00           H  
ATOM   1572  HG2 GLU A  94      72.733  31.071 153.786  1.00  0.00           H  
ATOM   1573  N   TRP A  95      73.360  33.180 149.757  1.00  0.00           N  
ATOM   1574  CA  TRP A  95      73.205  32.771 148.395  1.00  0.00           C  
ATOM   1575  C   TRP A  95      74.357  32.913 147.461  1.00  0.00           C  
ATOM   1576  O   TRP A  95      74.260  32.415 146.339  1.00  0.00           O  
ATOM   1577  CB  TRP A  95      72.057  33.645 147.860  1.00  0.00           C  
ATOM   1578  CG  TRP A  95      70.654  33.231 148.230  1.00  0.00           C  
ATOM   1579  CD1 TRP A  95      70.135  32.030 148.620  1.00  0.00           C  
ATOM   1580  CD2 TRP A  95      69.511  34.087 148.040  1.00  0.00           C  
ATOM   1581  CE2 TRP A  95      68.376  33.321 148.332  1.00  0.00           C  
ATOM   1582  CE3 TRP A  95      69.373  35.386 147.634  1.00  0.00           C  
ATOM   1583  NE1 TRP A  95      68.767  32.051 148.688  1.00  0.00           N  
ATOM   1584  CZ2 TRP A  95      67.144  33.917 148.339  1.00  0.00           C  
ATOM   1585  CZ3 TRP A  95      68.116  35.930 147.511  1.00  0.00           C  
ATOM   1586  CH2 TRP A  95      67.018  35.234 147.961  1.00  0.00           C  
ATOM   1587  HN  TRP A  95      73.186  34.146 149.926  1.00  0.00           H  
ATOM   1588  HA  TRP A  95      72.930  31.729 148.333  1.00  0.00           H  
ATOM   1589  HB1 TRP A  95      72.224  34.654 148.296  1.00  0.00           H  
ATOM   1590  HB2 TRP A  95      72.052  33.762 146.756  1.00  0.00           H  
ATOM   1591  HD1 TRP A  95      70.745  31.139 148.641  1.00  0.00           H  
ATOM   1592  HE1 TRP A  95      68.278  31.241 148.926  1.00  0.00           H  
ATOM   1593  HE3 TRP A  95      70.225  36.017 147.430  1.00  0.00           H  
ATOM   1594  HZ2 TRP A  95      66.276  33.344 148.628  1.00  0.00           H  
ATOM   1595  HZ3 TRP A  95      68.005  36.919 147.094  1.00  0.00           H  
ATOM   1596  HH2 TRP A  95      66.044  35.698 147.927  1.00  0.00           H  
ATOM   1597  N   GLY A  96      75.513  33.459 147.877  1.00  0.00           N  
ATOM   1598  CA  GLY A  96      76.667  33.724 147.077  1.00  0.00           C  
ATOM   1599  C   GLY A  96      76.372  34.410 145.788  1.00  0.00           C  
ATOM   1600  O   GLY A  96      76.711  33.928 144.708  1.00  0.00           O  
ATOM   1601  HN  GLY A  96      75.449  33.770 148.823  1.00  0.00           H  
ATOM   1602  HA1 GLY A  96      77.216  34.500 147.588  1.00  0.00           H  
ATOM   1603  HA2 GLY A  96      77.324  32.873 146.954  1.00  0.00           H  
ATOM   1604  N   VAL A  97      75.763  35.601 145.921  1.00  0.00           N  
ATOM   1605  CA  VAL A  97      75.124  36.420 144.936  1.00  0.00           C  
ATOM   1606  C   VAL A  97      76.140  37.023 144.030  1.00  0.00           C  
ATOM   1607  O   VAL A  97      77.128  37.593 144.491  1.00  0.00           O  
ATOM   1608  CB  VAL A  97      74.378  37.528 145.617  1.00  0.00           C  
ATOM   1609  CG1 VAL A  97      73.715  38.403 144.542  1.00  0.00           C  
ATOM   1610  CG2 VAL A  97      73.287  36.977 146.551  1.00  0.00           C  
ATOM   1611  HN  VAL A  97      75.506  35.852 146.851  1.00  0.00           H  
ATOM   1612  HA  VAL A  97      74.369  35.909 144.357  1.00  0.00           H  
ATOM   1613  HB  VAL A  97      75.085  38.132 146.226  1.00  0.00           H  
ATOM   1614 1HG1 VAL A  97      74.481  39.158 144.267  1.00  0.00           H  
ATOM   1615 2HG1 VAL A  97      73.494  37.920 143.567  1.00  0.00           H  
ATOM   1616 3HG1 VAL A  97      72.820  38.949 144.912  1.00  0.00           H  
ATOM   1617 1HG2 VAL A  97      73.657  36.152 147.197  1.00  0.00           H  
ATOM   1618 2HG2 VAL A  97      72.879  37.765 147.221  1.00  0.00           H  
ATOM   1619 3HG2 VAL A  97      72.535  36.451 145.923  1.00  0.00           H  
ATOM   1620  N   THR A  98      75.992  36.924 142.697  1.00  0.00           N  
ATOM   1621  CA  THR A  98      76.957  37.354 141.731  1.00  0.00           C  
ATOM   1622  C   THR A  98      76.613  38.658 141.096  1.00  0.00           C  
ATOM   1623  O   THR A  98      77.484  39.384 140.620  1.00  0.00           O  
ATOM   1624  CB  THR A  98      77.092  36.283 140.690  1.00  0.00           C  
ATOM   1625  CG2 THR A  98      77.837  35.060 141.252  1.00  0.00           C  
ATOM   1626  OG1 THR A  98      75.869  35.676 140.299  1.00  0.00           O  
ATOM   1627  HN  THR A  98      75.227  36.409 142.320  1.00  0.00           H  
ATOM   1628  HA  THR A  98      77.899  37.509 142.236  1.00  0.00           H  
ATOM   1629  HB  THR A  98      77.699  36.514 139.788  1.00  0.00           H  
ATOM   1630  HG1 THR A  98      75.528  36.314 139.668  1.00  0.00           H  
ATOM   1631 1HG2 THR A  98      78.017  34.341 140.425  1.00  0.00           H  
ATOM   1632 2HG2 THR A  98      78.827  35.456 141.566  1.00  0.00           H  
ATOM   1633 3HG2 THR A  98      77.349  34.556 142.113  1.00  0.00           H  
ATOM   1634  N   GLN A  99      75.357  39.137 141.125  1.00  0.00           N  
ATOM   1635  CA  GLN A  99      75.091  40.467 140.668  1.00  0.00           C  
ATOM   1636  C   GLN A  99      73.948  40.984 141.470  1.00  0.00           C  
ATOM   1637  O   GLN A  99      72.888  40.366 141.566  1.00  0.00           O  
ATOM   1638  CB  GLN A  99      74.765  40.275 139.178  1.00  0.00           C  
ATOM   1639  CG  GLN A  99      74.698  41.627 138.463  1.00  0.00           C  
ATOM   1640  CD  GLN A  99      74.159  41.621 137.040  1.00  0.00           C  
ATOM   1641  NE2 GLN A  99      72.806  41.549 136.915  1.00  0.00           N  
ATOM   1642  OE1 GLN A  99      74.838  41.822 136.033  1.00  0.00           O  
ATOM   1643  HN  GLN A  99      74.603  38.535 141.375  1.00  0.00           H  
ATOM   1644  HA  GLN A  99      75.943  41.122 140.780  1.00  0.00           H  
ATOM   1645  HB1 GLN A  99      75.504  39.627 138.661  1.00  0.00           H  
ATOM   1646  HB2 GLN A  99      73.791  39.740 139.203  1.00  0.00           H  
ATOM   1647  HG1 GLN A  99      74.031  42.331 139.001  1.00  0.00           H  
ATOM   1648  HG2 GLN A  99      75.718  42.066 138.486  1.00  0.00           H  
ATOM   1649 1HE2 GLN A  99      72.292  41.678 137.761  1.00  0.00           H  
ATOM   1650 2HE2 GLN A  99      72.366  41.702 136.030  1.00  0.00           H  
ATOM   1651  N   LEU A 100      74.070  42.231 141.960  1.00  0.00           N  
ATOM   1652  CA  LEU A 100      73.105  43.119 142.529  1.00  0.00           C  
ATOM   1653  C   LEU A 100      72.844  44.242 141.584  1.00  0.00           C  
ATOM   1654  O   LEU A 100      73.777  44.855 141.068  1.00  0.00           O  
ATOM   1655  CB  LEU A 100      73.603  43.745 143.842  1.00  0.00           C  
ATOM   1656  CG  LEU A 100      72.673  44.820 144.430  1.00  0.00           C  
ATOM   1657  CD1 LEU A 100      71.317  44.216 144.830  1.00  0.00           C  
ATOM   1658  CD2 LEU A 100      73.264  45.461 145.699  1.00  0.00           C  
ATOM   1659  HN  LEU A 100      74.936  42.716 141.857  1.00  0.00           H  
ATOM   1660  HA  LEU A 100      72.155  42.624 142.656  1.00  0.00           H  
ATOM   1661  HB1 LEU A 100      73.946  42.955 144.545  1.00  0.00           H  
ATOM   1662  HB2 LEU A 100      74.603  44.218 143.740  1.00  0.00           H  
ATOM   1663  HG  LEU A 100      72.589  45.663 143.712  1.00  0.00           H  
ATOM   1664 1HD1 LEU A 100      70.824  43.946 143.871  1.00  0.00           H  
ATOM   1665 2HD1 LEU A 100      71.414  43.291 145.438  1.00  0.00           H  
ATOM   1666 3HD1 LEU A 100      70.644  44.909 145.379  1.00  0.00           H  
ATOM   1667 1HD2 LEU A 100      73.376  44.832 146.608  1.00  0.00           H  
ATOM   1668 2HD2 LEU A 100      74.292  45.765 145.409  1.00  0.00           H  
ATOM   1669 3HD2 LEU A 100      72.615  46.322 145.961  1.00  0.00           H  
ATOM   1670  N   CYS A 101      71.559  44.524 141.307  1.00  0.00           N  
ATOM   1671  CA  CYS A 101      71.116  45.586 140.458  1.00  0.00           C  
ATOM   1672  C   CYS A 101      69.912  46.166 141.116  1.00  0.00           C  
ATOM   1673  O   CYS A 101      69.130  45.507 141.799  1.00  0.00           O  
ATOM   1674  CB  CYS A 101      70.808  45.052 139.047  1.00  0.00           C  
ATOM   1675  SG  CYS A 101      72.207  44.533 138.009  1.00  0.00           S  
ATOM   1676  HN  CYS A 101      70.870  44.066 141.865  1.00  0.00           H  
ATOM   1677  HA  CYS A 101      71.952  46.265 140.523  1.00  0.00           H  
ATOM   1678  HB1 CYS A 101      70.028  44.280 139.220  1.00  0.00           H  
ATOM   1679  HB2 CYS A 101      70.290  45.844 138.466  1.00  0.00           H  
ATOM   1680  HG1 CYS A 101      72.732  45.748 138.079  1.00  0.00           H  
ATOM   1681  N   PHE A 102      69.728  47.466 140.827  1.00  0.00           N  
ATOM   1682  CA  PHE A 102      68.601  48.276 141.176  1.00  0.00           C  
ATOM   1683  C   PHE A 102      68.678  49.474 140.295  1.00  0.00           C  
ATOM   1684  O   PHE A 102      69.743  49.701 139.722  1.00  0.00           O  
ATOM   1685  CB  PHE A 102      68.505  48.682 142.656  1.00  0.00           C  
ATOM   1686  CG  PHE A 102      69.798  49.235 143.147  1.00  0.00           C  
ATOM   1687  CD1 PHE A 102      70.237  50.524 142.954  1.00  0.00           C  
ATOM   1688  CD2 PHE A 102      70.580  48.333 143.831  1.00  0.00           C  
ATOM   1689  CE1 PHE A 102      71.286  51.017 143.693  1.00  0.00           C  
ATOM   1690  CE2 PHE A 102      71.685  48.817 144.490  1.00  0.00           C  
ATOM   1691  CZ  PHE A 102      72.042  50.143 144.439  1.00  0.00           C  
ATOM   1692  HN  PHE A 102      70.499  47.887 140.356  1.00  0.00           H  
ATOM   1693  HA  PHE A 102      67.723  47.760 140.818  1.00  0.00           H  
ATOM   1694  HB1 PHE A 102      67.739  49.440 142.920  1.00  0.00           H  
ATOM   1695  HB2 PHE A 102      68.263  47.789 143.272  1.00  0.00           H  
ATOM   1696  HD1 PHE A 102      69.617  51.136 142.317  1.00  0.00           H  
ATOM   1697  HD2 PHE A 102      70.373  47.287 144.005  1.00  0.00           H  
ATOM   1698  HE1 PHE A 102      71.462  52.082 143.702  1.00  0.00           H  
ATOM   1699  HE2 PHE A 102      72.319  48.251 145.157  1.00  0.00           H  
ATOM   1700  HZ  PHE A 102      72.881  50.598 144.947  1.00  0.00           H  
ATOM   1701  N   GLU A 103      67.588  50.260 140.227  1.00  0.00           N  
ATOM   1702  CA  GLU A 103      67.607  51.431 139.407  1.00  0.00           C  
ATOM   1703  C   GLU A 103      68.378  52.582 139.956  1.00  0.00           C  
ATOM   1704  O   GLU A 103      68.422  52.792 141.167  1.00  0.00           O  
ATOM   1705  CB  GLU A 103      66.121  51.750 139.180  1.00  0.00           C  
ATOM   1706  CG  GLU A 103      65.735  52.777 138.111  1.00  0.00           C  
ATOM   1707  CD  GLU A 103      64.288  53.232 137.996  1.00  0.00           C  
ATOM   1708  OE1 GLU A 103      63.569  52.814 137.050  1.00  0.00           O  
ATOM   1709  OE2 GLU A 103      63.931  54.079 138.859  1.00  0.00           O1-
ATOM   1710  HN  GLU A 103      66.818  49.873 140.729  1.00  0.00           H  
ATOM   1711  HA  GLU A 103      68.131  51.075 138.532  1.00  0.00           H  
ATOM   1712  HB1 GLU A 103      65.567  50.788 139.172  1.00  0.00           H  
ATOM   1713  HB2 GLU A 103      65.836  52.213 140.149  1.00  0.00           H  
ATOM   1714  HG1 GLU A 103      66.349  53.684 138.295  1.00  0.00           H  
ATOM   1715  HG2 GLU A 103      66.108  52.425 137.125  1.00  0.00           H  
ATOM   1716  N   HIS A 104      69.105  53.411 139.186  1.00  0.00           N  
ATOM   1717  CA  HIS A 104      69.776  54.623 139.542  1.00  0.00           C  
ATOM   1718  C   HIS A 104      68.857  55.630 140.146  1.00  0.00           C  
ATOM   1719  O   HIS A 104      67.826  56.048 139.620  1.00  0.00           O  
ATOM   1720  CB  HIS A 104      70.680  55.229 138.455  1.00  0.00           C  
ATOM   1721  CG  HIS A 104      71.548  56.386 138.850  1.00  0.00           C  
ATOM   1722  CD2 HIS A 104      71.416  57.673 138.428  1.00  0.00           C  
ATOM   1723  ND1 HIS A 104      72.652  56.270 139.671  1.00  0.00           N  
ATOM   1724  CE1 HIS A 104      73.170  57.480 139.750  1.00  0.00           C  
ATOM   1725  NE2 HIS A 104      72.472  58.364 138.985  1.00  0.00           N  
ATOM   1726  HN  HIS A 104      69.196  53.122 138.237  1.00  0.00           H  
ATOM   1727  HA  HIS A 104      70.475  54.371 140.325  1.00  0.00           H  
ATOM   1728  HB1 HIS A 104      71.294  54.380 138.087  1.00  0.00           H  
ATOM   1729  HB2 HIS A 104      70.160  55.652 137.568  1.00  0.00           H  
ATOM   1730  HD2 HIS A 104      70.656  58.144 137.816  1.00  0.00           H  
ATOM   1731  HE1 HIS A 104      74.032  57.757 140.356  1.00  0.00           H  
ATOM   1732  HE2 HIS A 104      72.572  59.357 138.930  1.00  0.00           H  
ATOM   1733  N   ASP A 105      69.199  56.066 141.371  1.00  0.00           N  
ATOM   1734  CA  ASP A 105      68.424  57.024 142.096  1.00  0.00           C  
ATOM   1735  C   ASP A 105      69.301  58.121 142.592  1.00  0.00           C  
ATOM   1736  O   ASP A 105      70.475  57.919 142.899  1.00  0.00           O  
ATOM   1737  CB  ASP A 105      67.659  56.329 143.234  1.00  0.00           C  
ATOM   1738  CG  ASP A 105      66.848  57.136 144.238  1.00  0.00           C  
ATOM   1739  OD1 ASP A 105      66.507  58.322 143.980  1.00  0.00           O  
ATOM   1740  OD2 ASP A 105      66.493  56.557 145.299  1.00  0.00           O1-
ATOM   1741  HN  ASP A 105      70.077  55.850 141.792  1.00  0.00           H  
ATOM   1742  HA  ASP A 105      67.629  57.440 141.494  1.00  0.00           H  
ATOM   1743  HB1 ASP A 105      66.889  55.676 142.768  1.00  0.00           H  
ATOM   1744  HB2 ASP A 105      68.333  55.648 143.799  1.00  0.00           H  
ATOM   1745  N   THR A 106      68.730  59.334 142.686  1.00  0.00           N  
ATOM   1746  CA  THR A 106      69.527  60.518 142.771  1.00  0.00           C  
ATOM   1747  C   THR A 106      69.190  61.482 143.857  1.00  0.00           C  
ATOM   1748  O   THR A 106      69.764  62.567 143.941  1.00  0.00           O  
ATOM   1749  CB  THR A 106      69.457  61.318 141.505  1.00  0.00           C  
ATOM   1750  CG2 THR A 106      69.887  60.587 140.220  1.00  0.00           C  
ATOM   1751  OG1 THR A 106      68.172  61.829 141.180  1.00  0.00           O  
ATOM   1752  HN  THR A 106      67.779  59.575 142.510  1.00  0.00           H  
ATOM   1753  HA  THR A 106      70.564  60.297 142.979  1.00  0.00           H  
ATOM   1754  HB  THR A 106      70.234  62.105 141.608  1.00  0.00           H  
ATOM   1755  HG1 THR A 106      68.346  62.642 140.699  1.00  0.00           H  
ATOM   1756 1HG2 THR A 106      69.521  59.557 140.024  1.00  0.00           H  
ATOM   1757 2HG2 THR A 106      69.674  61.102 139.259  1.00  0.00           H  
ATOM   1758 3HG2 THR A 106      70.973  60.369 140.308  1.00  0.00           H  
ATOM   1759  N   GLU A 107      68.279  61.181 144.800  1.00  0.00           N  
ATOM   1760  CA  GLU A 107      67.810  62.102 145.789  1.00  0.00           C  
ATOM   1761  C   GLU A 107      68.765  62.038 146.930  1.00  0.00           C  
ATOM   1762  O   GLU A 107      69.609  61.143 146.970  1.00  0.00           O  
ATOM   1763  CB  GLU A 107      66.380  61.737 146.222  1.00  0.00           C  
ATOM   1764  CG  GLU A 107      66.277  60.479 147.087  1.00  0.00           C  
ATOM   1765  CD  GLU A 107      64.826  60.349 147.529  1.00  0.00           C  
ATOM   1766  OE1 GLU A 107      64.158  59.343 147.170  1.00  0.00           O  
ATOM   1767  OE2 GLU A 107      64.375  61.270 148.262  1.00  0.00           O1-
ATOM   1768  HN  GLU A 107      67.992  60.226 144.787  1.00  0.00           H  
ATOM   1769  HA  GLU A 107      67.762  63.071 145.318  1.00  0.00           H  
ATOM   1770  HB1 GLU A 107      66.135  62.528 146.963  1.00  0.00           H  
ATOM   1771  HB2 GLU A 107      65.641  61.683 145.393  1.00  0.00           H  
ATOM   1772  HG1 GLU A 107      66.657  59.599 146.524  1.00  0.00           H  
ATOM   1773  HG2 GLU A 107      66.983  60.524 147.942  1.00  0.00           H  
ATOM   1774  N   PRO A 108      68.804  62.956 147.850  1.00  0.00           N  
ATOM   1775  CA  PRO A 108      69.691  62.887 148.975  1.00  0.00           C  
ATOM   1776  C   PRO A 108      69.789  61.574 149.674  1.00  0.00           C  
ATOM   1777  O   PRO A 108      70.922  61.106 149.772  1.00  0.00           O  
ATOM   1778  CB  PRO A 108      69.304  64.077 149.852  1.00  0.00           C  
ATOM   1779  CG  PRO A 108      68.847  65.083 148.783  1.00  0.00           C  
ATOM   1780  CD  PRO A 108      68.060  64.205 147.799  1.00  0.00           C  
ATOM   1781  HA  PRO A 108      70.634  62.999 148.462  1.00  0.00           H  
ATOM   1782  HB1 PRO A 108      68.403  63.801 150.442  1.00  0.00           H  
ATOM   1783  HB2 PRO A 108      70.057  64.470 150.566  1.00  0.00           H  
ATOM   1784  HG1 PRO A 108      68.291  65.942 149.213  1.00  0.00           H  
ATOM   1785  HG2 PRO A 108      69.665  65.479 148.145  1.00  0.00           H  
ATOM   1786  HD1 PRO A 108      66.993  63.967 147.998  1.00  0.00           H  
ATOM   1787  HD2 PRO A 108      68.147  64.661 146.789  1.00  0.00           H  
ATOM   1788  N   TYR A 109      68.663  61.007 150.143  1.00  0.00           N  
ATOM   1789  CA  TYR A 109      68.597  59.761 150.842  1.00  0.00           C  
ATOM   1790  C   TYR A 109      69.198  58.663 150.035  1.00  0.00           C  
ATOM   1791  O   TYR A 109      69.862  57.758 150.541  1.00  0.00           O  
ATOM   1792  CB  TYR A 109      67.148  59.416 151.224  1.00  0.00           C  
ATOM   1793  CG  TYR A 109      66.876  58.126 151.920  1.00  0.00           C  
ATOM   1794  CD1 TYR A 109      67.760  57.603 152.835  1.00  0.00           C  
ATOM   1795  CD2 TYR A 109      65.751  57.413 151.582  1.00  0.00           C  
ATOM   1796  CE1 TYR A 109      67.548  56.354 153.374  1.00  0.00           C  
ATOM   1797  CE2 TYR A 109      65.500  56.151 152.067  1.00  0.00           C  
ATOM   1798  CZ  TYR A 109      66.443  55.662 152.939  1.00  0.00           C  
ATOM   1799  OH  TYR A 109      66.283  54.329 153.372  1.00  0.00           O  
ATOM   1800  HN  TYR A 109      67.784  61.471 150.073  1.00  0.00           H  
ATOM   1801  HA  TYR A 109      69.228  59.828 151.717  1.00  0.00           H  
ATOM   1802  HB1 TYR A 109      66.914  60.279 151.882  1.00  0.00           H  
ATOM   1803  HB2 TYR A 109      66.539  59.463 150.295  1.00  0.00           H  
ATOM   1804  HD1 TYR A 109      68.611  58.200 153.129  1.00  0.00           H  
ATOM   1805  HD2 TYR A 109      64.992  57.740 150.888  1.00  0.00           H  
ATOM   1806  HE1 TYR A 109      68.330  55.930 153.985  1.00  0.00           H  
ATOM   1807  HE2 TYR A 109      64.770  55.469 151.657  1.00  0.00           H  
ATOM   1808  HH  TYR A 109      66.637  54.322 154.265  1.00  0.00           H  
ATOM   1809  N   ALA A 110      69.092  58.671 148.694  1.00  0.00           N  
ATOM   1810  CA  ALA A 110      69.817  57.736 147.888  1.00  0.00           C  
ATOM   1811  C   ALA A 110      71.303  57.731 147.958  1.00  0.00           C  
ATOM   1812  O   ALA A 110      71.977  56.702 147.980  1.00  0.00           O  
ATOM   1813  CB  ALA A 110      69.257  57.852 146.460  1.00  0.00           C  
ATOM   1814  HN  ALA A 110      68.752  59.321 148.019  1.00  0.00           H  
ATOM   1815  HA  ALA A 110      69.413  56.789 148.213  1.00  0.00           H  
ATOM   1816  HB1 ALA A 110      69.816  57.145 145.812  1.00  0.00           H  
ATOM   1817  HB2 ALA A 110      68.157  57.692 146.479  1.00  0.00           H  
ATOM   1818  HB3 ALA A 110      69.425  58.868 146.044  1.00  0.00           H  
ATOM   1819  N   LYS A 111      71.984  58.888 148.047  1.00  0.00           N  
ATOM   1820  CA  LYS A 111      73.412  58.977 148.047  1.00  0.00           C  
ATOM   1821  C   LYS A 111      74.072  58.354 149.229  1.00  0.00           C  
ATOM   1822  O   LYS A 111      75.226  57.933 149.154  1.00  0.00           O  
ATOM   1823  CB  LYS A 111      73.805  60.462 147.969  1.00  0.00           C  
ATOM   1824  CG  LYS A 111      73.254  61.276 146.796  1.00  0.00           C  
ATOM   1825  CD  LYS A 111      73.760  60.804 145.431  1.00  0.00           C  
ATOM   1826  CE  LYS A 111      73.200  61.786 144.401  1.00  0.00           C  
ATOM   1827  NZ  LYS A 111      73.831  61.276 143.163  1.00  0.00           N1+
ATOM   1828  HN  LYS A 111      71.459  59.735 148.092  1.00  0.00           H  
ATOM   1829  HA  LYS A 111      73.815  58.367 147.254  1.00  0.00           H  
ATOM   1830  HB1 LYS A 111      73.383  60.875 148.910  1.00  0.00           H  
ATOM   1831  HB2 LYS A 111      74.909  60.577 148.017  1.00  0.00           H  
ATOM   1832  HG1 LYS A 111      72.146  61.348 146.829  1.00  0.00           H  
ATOM   1833  HG2 LYS A 111      73.609  62.324 146.893  1.00  0.00           H  
ATOM   1834  HD1 LYS A 111      74.859  60.684 145.325  1.00  0.00           H  
ATOM   1835  HD2 LYS A 111      73.347  59.788 145.254  1.00  0.00           H  
ATOM   1836  HE1 LYS A 111      72.096  61.838 144.284  1.00  0.00           H  
ATOM   1837  HE2 LYS A 111      73.594  62.792 144.660  1.00  0.00           H  
ATOM   1838  HZ1 LYS A 111      73.620  60.277 142.960  1.00  0.00           H  
ATOM   1839  HZ2 LYS A 111      73.621  61.767 142.271  1.00  0.00           H  
ATOM   1840  HZ3 LYS A 111      74.859  61.384 143.272  1.00  0.00           H  
ATOM   1841  N   VAL A 112      73.467  58.492 150.422  1.00  0.00           N  
ATOM   1842  CA  VAL A 112      73.911  57.685 151.517  1.00  0.00           C  
ATOM   1843  C   VAL A 112      73.573  56.239 151.638  1.00  0.00           C  
ATOM   1844  O   VAL A 112      74.415  55.407 151.974  1.00  0.00           O  
ATOM   1845  CB  VAL A 112      73.557  58.327 152.826  1.00  0.00           C  
ATOM   1846  CG1 VAL A 112      74.111  59.760 152.777  1.00  0.00           C  
ATOM   1847  CG2 VAL A 112      72.031  58.432 152.990  1.00  0.00           C  
ATOM   1848  HN  VAL A 112      72.542  58.864 150.414  1.00  0.00           H  
ATOM   1849  HA  VAL A 112      74.988  57.606 151.508  1.00  0.00           H  
ATOM   1850  HB  VAL A 112      74.064  57.681 153.573  1.00  0.00           H  
ATOM   1851 1HG1 VAL A 112      74.119  60.108 153.831  1.00  0.00           H  
ATOM   1852 2HG1 VAL A 112      75.186  59.792 152.499  1.00  0.00           H  
ATOM   1853 3HG1 VAL A 112      73.493  60.460 152.173  1.00  0.00           H  
ATOM   1854 1HG2 VAL A 112      71.626  59.018 152.138  1.00  0.00           H  
ATOM   1855 2HG2 VAL A 112      71.586  57.421 153.113  1.00  0.00           H  
ATOM   1856 3HG2 VAL A 112      71.713  59.081 153.834  1.00  0.00           H  
ATOM   1857  N   ARG A 113      72.391  55.860 151.121  1.00  0.00           N  
ATOM   1858  CA  ARG A 113      71.913  54.522 150.963  1.00  0.00           C  
ATOM   1859  C   ARG A 113      72.581  53.686 149.926  1.00  0.00           C  
ATOM   1860  O   ARG A 113      73.057  52.609 150.279  1.00  0.00           O  
ATOM   1861  CB  ARG A 113      70.380  54.530 150.840  1.00  0.00           C  
ATOM   1862  CG  ARG A 113      69.757  53.133 150.879  1.00  0.00           C  
ATOM   1863  CD  ARG A 113      68.305  53.219 150.409  1.00  0.00           C  
ATOM   1864  NE  ARG A 113      68.428  53.464 148.944  1.00  0.00           N  
ATOM   1865  CZ  ARG A 113      67.573  54.230 148.208  1.00  0.00           C  
ATOM   1866  NH1 ARG A 113      66.379  54.704 148.670  1.00  0.00           N1+
ATOM   1867  NH2 ARG A 113      68.017  54.668 146.993  1.00  0.00           N  
ATOM   1868  HN  ARG A 113      71.771  56.625 150.966  1.00  0.00           H  
ATOM   1869  HA  ARG A 113      72.173  54.042 151.896  1.00  0.00           H  
ATOM   1870  HB1 ARG A 113      70.063  55.232 151.641  1.00  0.00           H  
ATOM   1871  HB2 ARG A 113      70.001  55.083 149.954  1.00  0.00           H  
ATOM   1872  HG1 ARG A 113      70.396  52.527 150.200  1.00  0.00           H  
ATOM   1873  HG2 ARG A 113      69.850  52.749 151.917  1.00  0.00           H  
ATOM   1874  HD1 ARG A 113      67.740  52.312 150.714  1.00  0.00           H  
ATOM   1875  HD2 ARG A 113      67.810  54.086 150.899  1.00  0.00           H  
ATOM   1876  HE  ARG A 113      69.244  53.202 148.427  1.00  0.00           H  
ATOM   1877 1HH1 ARG A 113      65.933  54.282 149.458  1.00  0.00           H  
ATOM   1878 2HH1 ARG A 113      65.954  55.508 148.252  1.00  0.00           H  
ATOM   1879 1HH2 ARG A 113      68.939  54.373 146.744  1.00  0.00           H  
ATOM   1880 2HH2 ARG A 113      67.438  55.234 146.406  1.00  0.00           H  
ATOM   1881  N   ASP A 114      72.686  54.072 148.642  1.00  0.00           N  
ATOM   1882  CA  ASP A 114      73.235  53.239 147.618  1.00  0.00           C  
ATOM   1883  C   ASP A 114      74.712  53.065 147.536  1.00  0.00           C  
ATOM   1884  O   ASP A 114      75.257  52.068 147.065  1.00  0.00           O  
ATOM   1885  CB  ASP A 114      72.618  53.630 146.264  1.00  0.00           C  
ATOM   1886  CG  ASP A 114      71.114  53.429 146.381  1.00  0.00           C  
ATOM   1887  OD1 ASP A 114      70.487  52.877 147.324  1.00  0.00           O  
ATOM   1888  OD2 ASP A 114      70.497  54.037 145.465  1.00  0.00           O1-
ATOM   1889  HN  ASP A 114      72.198  54.902 148.382  1.00  0.00           H  
ATOM   1890  HA  ASP A 114      72.824  52.262 147.828  1.00  0.00           H  
ATOM   1891  HB1 ASP A 114      72.942  54.686 146.155  1.00  0.00           H  
ATOM   1892  HB2 ASP A 114      73.123  53.017 145.486  1.00  0.00           H  
ATOM   1893  N   ALA A 115      75.460  54.054 148.056  1.00  0.00           N  
ATOM   1894  CA  ALA A 115      76.856  53.922 148.334  1.00  0.00           C  
ATOM   1895  C   ALA A 115      77.168  52.985 149.449  1.00  0.00           C  
ATOM   1896  O   ALA A 115      78.158  52.274 149.280  1.00  0.00           O  
ATOM   1897  CB  ALA A 115      77.496  55.293 148.608  1.00  0.00           C  
ATOM   1898  HN  ALA A 115      75.115  54.951 148.323  1.00  0.00           H  
ATOM   1899  HA  ALA A 115      77.460  53.525 147.533  1.00  0.00           H  
ATOM   1900  HB1 ALA A 115      78.596  55.208 148.474  1.00  0.00           H  
ATOM   1901  HB2 ALA A 115      77.047  56.060 147.941  1.00  0.00           H  
ATOM   1902  HB3 ALA A 115      77.167  55.776 149.552  1.00  0.00           H  
ATOM   1903  N   ALA A 116      76.380  52.929 150.539  1.00  0.00           N  
ATOM   1904  CA  ALA A 116      76.596  51.953 151.560  1.00  0.00           C  
ATOM   1905  C   ALA A 116      76.394  50.560 151.072  1.00  0.00           C  
ATOM   1906  O   ALA A 116      77.248  49.713 151.330  1.00  0.00           O  
ATOM   1907  CB  ALA A 116      75.461  52.169 152.576  1.00  0.00           C  
ATOM   1908  HN  ALA A 116      75.636  53.540 150.799  1.00  0.00           H  
ATOM   1909  HA  ALA A 116      77.573  52.029 152.015  1.00  0.00           H  
ATOM   1910  HB1 ALA A 116      74.486  52.335 152.071  1.00  0.00           H  
ATOM   1911  HB2 ALA A 116      75.221  51.358 153.297  1.00  0.00           H  
ATOM   1912  HB3 ALA A 116      75.753  53.107 153.093  1.00  0.00           H  
ATOM   1913  N   VAL A 117      75.338  50.323 150.272  1.00  0.00           N  
ATOM   1914  CA  VAL A 117      75.186  49.087 149.571  1.00  0.00           C  
ATOM   1915  C   VAL A 117      76.286  48.770 148.617  1.00  0.00           C  
ATOM   1916  O   VAL A 117      76.735  47.629 148.525  1.00  0.00           O  
ATOM   1917  CB  VAL A 117      73.893  48.989 148.819  1.00  0.00           C  
ATOM   1918  CG1 VAL A 117      73.584  47.608 148.216  1.00  0.00           C  
ATOM   1919  CG2 VAL A 117      72.803  49.268 149.868  1.00  0.00           C  
ATOM   1920  HN  VAL A 117      74.647  50.999 150.029  1.00  0.00           H  
ATOM   1921  HA  VAL A 117      75.204  48.244 150.246  1.00  0.00           H  
ATOM   1922  HB  VAL A 117      73.830  49.749 148.012  1.00  0.00           H  
ATOM   1923 1HG1 VAL A 117      74.399  47.313 147.521  1.00  0.00           H  
ATOM   1924 2HG1 VAL A 117      73.411  46.817 148.976  1.00  0.00           H  
ATOM   1925 3HG1 VAL A 117      72.651  47.622 147.613  1.00  0.00           H  
ATOM   1926 1HG2 VAL A 117      73.068  48.824 150.852  1.00  0.00           H  
ATOM   1927 2HG2 VAL A 117      72.768  50.361 150.059  1.00  0.00           H  
ATOM   1928 3HG2 VAL A 117      71.810  48.893 149.541  1.00  0.00           H  
ATOM   1929  N   ARG A 118      76.835  49.705 147.819  1.00  0.00           N  
ATOM   1930  CA  ARG A 118      78.013  49.484 147.040  1.00  0.00           C  
ATOM   1931  C   ARG A 118      79.222  49.076 147.808  1.00  0.00           C  
ATOM   1932  O   ARG A 118      79.919  48.105 147.519  1.00  0.00           O  
ATOM   1933  CB  ARG A 118      78.326  50.744 146.216  1.00  0.00           C  
ATOM   1934  CG  ARG A 118      77.563  50.820 144.892  1.00  0.00           C  
ATOM   1935  CD  ARG A 118      77.860  52.016 143.984  1.00  0.00           C  
ATOM   1936  NE  ARG A 118      77.201  51.745 142.675  1.00  0.00           N  
ATOM   1937  CZ  ARG A 118      77.831  51.282 141.557  1.00  0.00           C  
ATOM   1938  NH1 ARG A 118      79.120  50.833 141.540  1.00  0.00           N1+
ATOM   1939  NH2 ARG A 118      77.001  51.056 140.497  1.00  0.00           N  
ATOM   1940  HN  ARG A 118      76.479  50.627 147.682  1.00  0.00           H  
ATOM   1941  HA  ARG A 118      77.871  48.627 146.399  1.00  0.00           H  
ATOM   1942  HB1 ARG A 118      77.959  51.654 146.738  1.00  0.00           H  
ATOM   1943  HB2 ARG A 118      79.390  50.954 145.975  1.00  0.00           H  
ATOM   1944  HG1 ARG A 118      77.820  49.913 144.304  1.00  0.00           H  
ATOM   1945  HG2 ARG A 118      76.469  50.874 145.077  1.00  0.00           H  
ATOM   1946  HD1 ARG A 118      77.349  52.952 144.301  1.00  0.00           H  
ATOM   1947  HD2 ARG A 118      78.963  52.107 143.911  1.00  0.00           H  
ATOM   1948  HE  ARG A 118      76.338  52.226 142.524  1.00  0.00           H  
ATOM   1949 1HH1 ARG A 118      79.703  50.943 142.345  1.00  0.00           H  
ATOM   1950 2HH1 ARG A 118      79.527  50.613 140.654  1.00  0.00           H  
ATOM   1951 1HH2 ARG A 118      76.044  51.344 140.463  1.00  0.00           H  
ATOM   1952 2HH2 ARG A 118      77.373  50.480 139.769  1.00  0.00           H  
ATOM   1953  N   ARG A 119      79.591  49.845 148.849  1.00  0.00           N  
ATOM   1954  CA  ARG A 119      80.715  49.482 149.655  1.00  0.00           C  
ATOM   1955  C   ARG A 119      80.696  48.143 150.308  1.00  0.00           C  
ATOM   1956  O   ARG A 119      81.603  47.328 150.146  1.00  0.00           O  
ATOM   1957  CB  ARG A 119      80.913  50.502 150.789  1.00  0.00           C  
ATOM   1958  CG  ARG A 119      81.215  51.929 150.328  1.00  0.00           C  
ATOM   1959  CD  ARG A 119      81.340  53.011 151.402  1.00  0.00           C  
ATOM   1960  NE  ARG A 119      81.575  54.307 150.706  1.00  0.00           N  
ATOM   1961  CZ  ARG A 119      81.742  55.559 151.223  1.00  0.00           C  
ATOM   1962  NH1 ARG A 119      81.869  55.774 152.565  1.00  0.00           N1+
ATOM   1963  NH2 ARG A 119      81.437  56.667 150.486  1.00  0.00           N  
ATOM   1964  HN  ARG A 119      79.055  50.680 148.945  1.00  0.00           H  
ATOM   1965  HA  ARG A 119      81.636  49.491 149.094  1.00  0.00           H  
ATOM   1966  HB1 ARG A 119      79.942  50.572 151.323  1.00  0.00           H  
ATOM   1967  HB2 ARG A 119      81.708  50.155 151.485  1.00  0.00           H  
ATOM   1968  HG1 ARG A 119      82.137  51.758 149.733  1.00  0.00           H  
ATOM   1969  HG2 ARG A 119      80.445  52.221 149.582  1.00  0.00           H  
ATOM   1970  HD1 ARG A 119      80.442  52.896 152.046  1.00  0.00           H  
ATOM   1971  HD2 ARG A 119      82.229  52.922 152.061  1.00  0.00           H  
ATOM   1972  HE  ARG A 119      81.497  54.365 149.710  1.00  0.00           H  
ATOM   1973 1HH1 ARG A 119      82.034  55.054 153.239  1.00  0.00           H  
ATOM   1974 2HH1 ARG A 119      81.971  56.722 152.865  1.00  0.00           H  
ATOM   1975 1HH2 ARG A 119      81.133  56.616 149.535  1.00  0.00           H  
ATOM   1976 2HH2 ARG A 119      81.675  57.574 150.832  1.00  0.00           H  
ATOM   1977  N   LEU A 120      79.571  47.793 150.956  1.00  0.00           N  
ATOM   1978  CA  LEU A 120      79.456  46.461 151.462  1.00  0.00           C  
ATOM   1979  C   LEU A 120      79.258  45.401 150.435  1.00  0.00           C  
ATOM   1980  O   LEU A 120      79.731  44.276 150.601  1.00  0.00           O  
ATOM   1981  CB  LEU A 120      78.284  46.465 152.460  1.00  0.00           C  
ATOM   1982  CG  LEU A 120      78.606  47.070 153.836  1.00  0.00           C  
ATOM   1983  CD1 LEU A 120      79.160  48.500 153.947  1.00  0.00           C  
ATOM   1984  CD2 LEU A 120      77.329  46.918 154.679  1.00  0.00           C  
ATOM   1985  HN  LEU A 120      78.862  48.467 151.155  1.00  0.00           H  
ATOM   1986  HA  LEU A 120      80.351  46.216 152.013  1.00  0.00           H  
ATOM   1987  HB1 LEU A 120      77.329  46.865 152.057  1.00  0.00           H  
ATOM   1988  HB2 LEU A 120      78.005  45.399 152.614  1.00  0.00           H  
ATOM   1989  HG  LEU A 120      79.281  46.381 154.388  1.00  0.00           H  
ATOM   1990 1HD1 LEU A 120      80.228  48.335 153.690  1.00  0.00           H  
ATOM   1991 2HD1 LEU A 120      78.600  49.262 153.364  1.00  0.00           H  
ATOM   1992 3HD1 LEU A 120      79.196  48.843 155.003  1.00  0.00           H  
ATOM   1993 1HD2 LEU A 120      76.795  45.950 154.569  1.00  0.00           H  
ATOM   1994 2HD2 LEU A 120      77.531  47.228 155.726  1.00  0.00           H  
ATOM   1995 3HD2 LEU A 120      76.695  47.733 154.266  1.00  0.00           H  
ATOM   1996  N   ALA A 121      78.610  45.621 149.277  1.00  0.00           N  
ATOM   1997  CA  ALA A 121      78.576  44.667 148.211  1.00  0.00           C  
ATOM   1998  C   ALA A 121      79.915  44.454 147.592  1.00  0.00           C  
ATOM   1999  O   ALA A 121      80.170  43.310 147.222  1.00  0.00           O  
ATOM   2000  CB  ALA A 121      77.573  45.141 147.147  1.00  0.00           C  
ATOM   2001  HN  ALA A 121      78.187  46.484 149.014  1.00  0.00           H  
ATOM   2002  HA  ALA A 121      78.219  43.699 148.524  1.00  0.00           H  
ATOM   2003  HB1 ALA A 121      77.897  46.106 146.699  1.00  0.00           H  
ATOM   2004  HB2 ALA A 121      77.554  44.425 146.299  1.00  0.00           H  
ATOM   2005  HB3 ALA A 121      76.602  45.145 147.689  1.00  0.00           H  
ATOM   2006  N   ALA A 122      80.818  45.435 147.423  1.00  0.00           N  
ATOM   2007  CA  ALA A 122      82.183  45.165 147.090  1.00  0.00           C  
ATOM   2008  C   ALA A 122      83.020  44.355 148.021  1.00  0.00           C  
ATOM   2009  O   ALA A 122      83.787  43.507 147.567  1.00  0.00           O  
ATOM   2010  CB  ALA A 122      83.079  46.397 146.873  1.00  0.00           C  
ATOM   2011  HN  ALA A 122      80.576  46.374 147.658  1.00  0.00           H  
ATOM   2012  HA  ALA A 122      82.121  44.592 146.178  1.00  0.00           H  
ATOM   2013  HB1 ALA A 122      83.343  46.916 147.820  1.00  0.00           H  
ATOM   2014  HB2 ALA A 122      83.984  46.198 146.260  1.00  0.00           H  
ATOM   2015  HB3 ALA A 122      82.455  46.906 146.109  1.00  0.00           H  
ATOM   2016  N   GLU A 123      82.771  44.466 149.338  1.00  0.00           N  
ATOM   2017  CA  GLU A 123      83.420  43.690 150.349  1.00  0.00           C  
ATOM   2018  C   GLU A 123      83.056  42.250 150.244  1.00  0.00           C  
ATOM   2019  O   GLU A 123      83.877  41.350 150.410  1.00  0.00           O  
ATOM   2020  CB  GLU A 123      83.194  44.252 151.763  1.00  0.00           C  
ATOM   2021  CG  GLU A 123      84.008  43.464 152.791  1.00  0.00           C  
ATOM   2022  CD  GLU A 123      84.056  44.065 154.189  1.00  0.00           C  
ATOM   2023  OE1 GLU A 123      83.647  43.410 155.185  1.00  0.00           O  
ATOM   2024  OE2 GLU A 123      84.642  45.173 154.320  1.00  0.00           O1-
ATOM   2025  HN  GLU A 123      82.213  45.249 149.601  1.00  0.00           H  
ATOM   2026  HA  GLU A 123      84.488  43.777 150.220  1.00  0.00           H  
ATOM   2027  HB1 GLU A 123      83.457  45.331 151.726  1.00  0.00           H  
ATOM   2028  HB2 GLU A 123      82.122  44.423 151.997  1.00  0.00           H  
ATOM   2029  HG1 GLU A 123      83.603  42.430 152.822  1.00  0.00           H  
ATOM   2030  HG2 GLU A 123      85.031  43.401 152.365  1.00  0.00           H  
ATOM   2031  N   ALA A 124      81.771  42.019 149.918  1.00  0.00           N  
ATOM   2032  CA  ALA A 124      81.242  40.740 149.558  1.00  0.00           C  
ATOM   2033  C   ALA A 124      81.691  40.247 148.225  1.00  0.00           C  
ATOM   2034  O   ALA A 124      81.568  39.044 148.000  1.00  0.00           O  
ATOM   2035  CB  ALA A 124      79.707  40.736 149.656  1.00  0.00           C  
ATOM   2036  HN  ALA A 124      81.139  42.764 149.717  1.00  0.00           H  
ATOM   2037  HA  ALA A 124      81.614  39.971 150.218  1.00  0.00           H  
ATOM   2038  HB1 ALA A 124      79.577  41.283 150.614  1.00  0.00           H  
ATOM   2039  HB2 ALA A 124      79.326  41.315 148.788  1.00  0.00           H  
ATOM   2040  HB3 ALA A 124      79.235  39.731 149.697  1.00  0.00           H  
ATOM   2041  N   GLY A 125      82.167  41.024 147.236  1.00  0.00           N  
ATOM   2042  CA  GLY A 125      82.517  40.536 145.938  1.00  0.00           C  
ATOM   2043  C   GLY A 125      81.415  40.648 144.942  1.00  0.00           C  
ATOM   2044  O   GLY A 125      81.397  40.009 143.890  1.00  0.00           O  
ATOM   2045  HN  GLY A 125      82.201  42.008 147.388  1.00  0.00           H  
ATOM   2046  HA1 GLY A 125      83.437  41.022 145.649  1.00  0.00           H  
ATOM   2047  HA2 GLY A 125      82.784  39.495 146.053  1.00  0.00           H  
ATOM   2048  N   VAL A 126      80.352  41.401 145.277  1.00  0.00           N  
ATOM   2049  CA  VAL A 126      79.172  41.405 144.470  1.00  0.00           C  
ATOM   2050  C   VAL A 126      79.188  42.575 143.547  1.00  0.00           C  
ATOM   2051  O   VAL A 126      79.518  43.713 143.875  1.00  0.00           O  
ATOM   2052  CB  VAL A 126      78.015  41.572 145.408  1.00  0.00           C  
ATOM   2053  CG1 VAL A 126      76.722  41.771 144.597  1.00  0.00           C  
ATOM   2054  CG2 VAL A 126      77.986  40.274 146.232  1.00  0.00           C  
ATOM   2055  HN  VAL A 126      80.310  41.966 146.097  1.00  0.00           H  
ATOM   2056  HA  VAL A 126      79.117  40.543 143.824  1.00  0.00           H  
ATOM   2057  HB  VAL A 126      78.168  42.418 146.109  1.00  0.00           H  
ATOM   2058 1HG1 VAL A 126      76.553  41.066 143.756  1.00  0.00           H  
ATOM   2059 2HG1 VAL A 126      75.871  41.738 145.312  1.00  0.00           H  
ATOM   2060 3HG1 VAL A 126      76.699  42.808 144.200  1.00  0.00           H  
ATOM   2061 1HG2 VAL A 126      78.889  39.795 146.669  1.00  0.00           H  
ATOM   2062 2HG2 VAL A 126      77.268  40.275 147.080  1.00  0.00           H  
ATOM   2063 3HG2 VAL A 126      77.668  39.476 145.528  1.00  0.00           H  
ATOM   2064  N   GLU A 127      78.864  42.295 142.271  1.00  0.00           N  
ATOM   2065  CA  GLU A 127      78.876  43.266 141.222  1.00  0.00           C  
ATOM   2066  C   GLU A 127      77.661  44.127 141.259  1.00  0.00           C  
ATOM   2067  O   GLU A 127      76.501  43.721 141.205  1.00  0.00           O  
ATOM   2068  CB  GLU A 127      79.102  42.571 139.868  1.00  0.00           C  
ATOM   2069  CG  GLU A 127      79.293  43.552 138.709  1.00  0.00           C  
ATOM   2070  CD  GLU A 127      80.631  44.268 138.599  1.00  0.00           C  
ATOM   2071  OE1 GLU A 127      81.366  44.341 139.619  1.00  0.00           O  
ATOM   2072  OE2 GLU A 127      80.925  44.847 137.519  1.00  0.00           O1-
ATOM   2073  HN  GLU A 127      78.721  41.369 141.930  1.00  0.00           H  
ATOM   2074  HA  GLU A 127      79.643  43.992 141.445  1.00  0.00           H  
ATOM   2075  HB1 GLU A 127      80.018  41.966 140.042  1.00  0.00           H  
ATOM   2076  HB2 GLU A 127      78.221  41.940 139.628  1.00  0.00           H  
ATOM   2077  HG1 GLU A 127      79.159  42.967 137.774  1.00  0.00           H  
ATOM   2078  HG2 GLU A 127      78.503  44.332 138.662  1.00  0.00           H  
ATOM   2079  N   VAL A 128      77.825  45.456 141.381  1.00  0.00           N  
ATOM   2080  CA  VAL A 128      76.738  46.383 141.341  1.00  0.00           C  
ATOM   2081  C   VAL A 128      76.647  47.055 140.013  1.00  0.00           C  
ATOM   2082  O   VAL A 128      77.658  47.625 139.608  1.00  0.00           O  
ATOM   2083  CB  VAL A 128      76.982  47.455 142.361  1.00  0.00           C  
ATOM   2084  CG1 VAL A 128      75.696  48.206 142.746  1.00  0.00           C  
ATOM   2085  CG2 VAL A 128      77.498  46.882 143.692  1.00  0.00           C  
ATOM   2086  HN  VAL A 128      78.748  45.826 141.312  1.00  0.00           H  
ATOM   2087  HA  VAL A 128      75.783  45.945 141.591  1.00  0.00           H  
ATOM   2088  HB  VAL A 128      77.838  48.078 142.022  1.00  0.00           H  
ATOM   2089 1HG1 VAL A 128      75.894  49.076 143.406  1.00  0.00           H  
ATOM   2090 2HG1 VAL A 128      75.186  48.633 141.854  1.00  0.00           H  
ATOM   2091 3HG1 VAL A 128      74.879  47.626 143.227  1.00  0.00           H  
ATOM   2092 1HG2 VAL A 128      77.759  47.716 144.379  1.00  0.00           H  
ATOM   2093 2HG2 VAL A 128      76.706  46.241 144.137  1.00  0.00           H  
ATOM   2094 3HG2 VAL A 128      78.461  46.344 143.553  1.00  0.00           H  
ATOM   2095  N   VAL A 129      75.520  46.931 139.290  1.00  0.00           N  
ATOM   2096  CA  VAL A 129      75.272  47.613 138.058  1.00  0.00           C  
ATOM   2097  C   VAL A 129      73.939  48.253 138.238  1.00  0.00           C  
ATOM   2098  O   VAL A 129      72.895  47.663 138.504  1.00  0.00           O  
ATOM   2099  CB  VAL A 129      75.236  46.660 136.899  1.00  0.00           C  
ATOM   2100  CG1 VAL A 129      74.899  47.419 135.603  1.00  0.00           C  
ATOM   2101  CG2 VAL A 129      76.582  45.934 136.744  1.00  0.00           C  
ATOM   2102  HN  VAL A 129      74.783  46.292 139.495  1.00  0.00           H  
ATOM   2103  HA  VAL A 129      75.920  48.455 137.865  1.00  0.00           H  
ATOM   2104  HB  VAL A 129      74.518  45.841 137.115  1.00  0.00           H  
ATOM   2105 1HG1 VAL A 129      73.831  47.635 135.385  1.00  0.00           H  
ATOM   2106 2HG1 VAL A 129      75.547  48.318 135.545  1.00  0.00           H  
ATOM   2107 3HG1 VAL A 129      75.317  46.835 134.756  1.00  0.00           H  
ATOM   2108 1HG2 VAL A 129      76.901  45.299 137.597  1.00  0.00           H  
ATOM   2109 2HG2 VAL A 129      76.569  45.437 135.750  1.00  0.00           H  
ATOM   2110 3HG2 VAL A 129      77.363  46.716 136.615  1.00  0.00           H  
ATOM   2111  N   THR A 130      73.925  49.588 138.063  1.00  0.00           N  
ATOM   2112  CA  THR A 130      72.816  50.477 138.210  1.00  0.00           C  
ATOM   2113  C   THR A 130      72.269  51.254 137.064  1.00  0.00           C  
ATOM   2114  O   THR A 130      72.631  52.411 136.852  1.00  0.00           O  
ATOM   2115  CB  THR A 130      73.163  51.438 139.308  1.00  0.00           C  
ATOM   2116  CG2 THR A 130      73.255  50.633 140.615  1.00  0.00           C  
ATOM   2117  OG1 THR A 130      74.445  52.035 139.173  1.00  0.00           O  
ATOM   2118  HN  THR A 130      74.766  50.024 137.751  1.00  0.00           H  
ATOM   2119  HA  THR A 130      71.973  49.952 138.635  1.00  0.00           H  
ATOM   2120  HB  THR A 130      72.461  52.293 139.401  1.00  0.00           H  
ATOM   2121  HG1 THR A 130      74.236  52.504 138.360  1.00  0.00           H  
ATOM   2122 1HG2 THR A 130      72.268  50.438 141.088  1.00  0.00           H  
ATOM   2123 2HG2 THR A 130      73.735  49.647 140.439  1.00  0.00           H  
ATOM   2124 3HG2 THR A 130      73.942  51.162 141.309  1.00  0.00           H  
ATOM   2125  N   PRO A 131      71.289  50.730 136.387  1.00  0.00           N  
ATOM   2126  CA  PRO A 131      70.746  51.430 135.260  1.00  0.00           C  
ATOM   2127  C   PRO A 131      69.977  52.698 135.401  1.00  0.00           C  
ATOM   2128  O   PRO A 131      69.276  52.902 136.391  1.00  0.00           O  
ATOM   2129  CB  PRO A 131      69.836  50.328 134.723  1.00  0.00           C  
ATOM   2130  CG  PRO A 131      70.760  49.102 134.794  1.00  0.00           C  
ATOM   2131  CD  PRO A 131      71.082  49.294 136.284  1.00  0.00           C  
ATOM   2132  HA  PRO A 131      71.569  51.739 134.633  1.00  0.00           H  
ATOM   2133  HB1 PRO A 131      68.941  50.168 135.362  1.00  0.00           H  
ATOM   2134  HB2 PRO A 131      69.561  50.467 133.655  1.00  0.00           H  
ATOM   2135  HG1 PRO A 131      70.267  48.133 134.561  1.00  0.00           H  
ATOM   2136  HG2 PRO A 131      71.566  49.215 134.038  1.00  0.00           H  
ATOM   2137  HD1 PRO A 131      70.189  49.062 136.903  1.00  0.00           H  
ATOM   2138  HD2 PRO A 131      71.911  48.582 136.485  1.00  0.00           H  
ATOM   2139  N   ILE A 132      70.217  53.692 134.527  1.00  0.00           N  
ATOM   2140  CA  ILE A 132      69.353  54.812 134.317  1.00  0.00           C  
ATOM   2141  C   ILE A 132      68.039  54.388 133.757  1.00  0.00           C  
ATOM   2142  O   ILE A 132      68.011  53.915 132.623  1.00  0.00           O  
ATOM   2143  CB  ILE A 132      69.934  55.927 133.497  1.00  0.00           C  
ATOM   2144  CG1 ILE A 132      71.184  56.553 134.136  1.00  0.00           C  
ATOM   2145  CG2 ILE A 132      68.928  57.056 133.215  1.00  0.00           C  
ATOM   2146  CD  ILE A 132      70.922  57.666 135.150  1.00  0.00           C  
ATOM   2147  HN  ILE A 132      70.757  53.480 133.717  1.00  0.00           H  
ATOM   2148  HA  ILE A 132      69.175  55.193 135.313  1.00  0.00           H  
ATOM   2149  HB  ILE A 132      70.159  55.604 132.459  1.00  0.00           H  
ATOM   2150 1HG1 ILE A 132      71.717  55.734 134.663  1.00  0.00           H  
ATOM   2151 2HG1 ILE A 132      71.918  56.945 133.400  1.00  0.00           H  
ATOM   2152 1HG2 ILE A 132      69.364  57.991 132.802  1.00  0.00           H  
ATOM   2153 2HG2 ILE A 132      68.131  56.691 132.534  1.00  0.00           H  
ATOM   2154 3HG2 ILE A 132      68.372  57.315 134.141  1.00  0.00           H  
ATOM   2155  HD1 ILE A 132      71.767  57.779 135.862  1.00  0.00           H  
ATOM   2156  HD2 ILE A 132      70.687  58.579 134.560  1.00  0.00           H  
ATOM   2157  HD3 ILE A 132      70.000  57.442 135.728  1.00  0.00           H  
ATOM   2158  N   SER A 133      66.901  54.655 134.424  1.00  0.00           N  
ATOM   2159  CA  SER A 133      65.615  54.520 133.814  1.00  0.00           C  
ATOM   2160  C   SER A 133      64.577  55.457 134.331  1.00  0.00           C  
ATOM   2161  O   SER A 133      63.457  55.569 133.836  1.00  0.00           O  
ATOM   2162  CB  SER A 133      65.160  53.051 133.824  1.00  0.00           C  
ATOM   2163  OG  SER A 133      65.111  52.405 135.087  1.00  0.00           O  
ATOM   2164  HN  SER A 133      67.023  54.958 135.366  1.00  0.00           H  
ATOM   2165  HA  SER A 133      65.600  54.766 132.762  1.00  0.00           H  
ATOM   2166  HB1 SER A 133      64.123  53.099 133.427  1.00  0.00           H  
ATOM   2167  HB2 SER A 133      65.598  52.388 133.046  1.00  0.00           H  
ATOM   2168  HG1 SER A 133      64.425  52.769 135.652  1.00  0.00           H  
ATOM   2169  N   HIS A 134      64.978  56.280 135.316  1.00  0.00           N  
ATOM   2170  CA  HIS A 134      64.024  57.211 135.835  1.00  0.00           C  
ATOM   2171  C   HIS A 134      63.984  58.520 135.127  1.00  0.00           C  
ATOM   2172  O   HIS A 134      62.958  58.980 134.627  1.00  0.00           O  
ATOM   2173  CB  HIS A 134      64.276  57.537 137.317  1.00  0.00           C  
ATOM   2174  CG  HIS A 134      63.242  58.368 138.017  1.00  0.00           C  
ATOM   2175  CD2 HIS A 134      63.317  59.541 138.703  1.00  0.00           C  
ATOM   2176  ND1 HIS A 134      61.930  57.938 138.003  1.00  0.00           N  
ATOM   2177  CE1 HIS A 134      61.223  58.784 138.729  1.00  0.00           C  
ATOM   2178  NE2 HIS A 134      62.040  59.780 139.167  1.00  0.00           N  
ATOM   2179  HN  HIS A 134      65.875  56.283 135.750  1.00  0.00           H  
ATOM   2180  HA  HIS A 134      63.010  56.863 135.968  1.00  0.00           H  
ATOM   2181  HB1 HIS A 134      64.418  56.603 137.901  1.00  0.00           H  
ATOM   2182  HB2 HIS A 134      65.229  58.101 137.406  1.00  0.00           H  
ATOM   2183  HD2 HIS A 134      64.153  60.224 138.800  1.00  0.00           H  
ATOM   2184  HE1 HIS A 134      60.142  58.822 138.865  1.00  0.00           H  
ATOM   2185  HE2 HIS A 134      61.737  60.617 139.624  1.00  0.00           H  
ATOM   2186  N   THR A 135      65.170  59.101 134.870  1.00  0.00           N  
ATOM   2187  CA  THR A 135      65.415  60.303 134.137  1.00  0.00           C  
ATOM   2188  C   THR A 135      65.537  59.841 132.726  1.00  0.00           C  
ATOM   2189  O   THR A 135      65.840  58.726 132.306  1.00  0.00           O  
ATOM   2190  CB  THR A 135      66.551  61.214 134.499  1.00  0.00           C  
ATOM   2191  CG2 THR A 135      66.037  61.969 135.737  1.00  0.00           C  
ATOM   2192  OG1 THR A 135      67.669  60.370 134.734  1.00  0.00           O  
ATOM   2193  HN  THR A 135      65.909  58.442 134.992  1.00  0.00           H  
ATOM   2194  HA  THR A 135      64.494  60.867 134.166  1.00  0.00           H  
ATOM   2195  HB  THR A 135      66.695  61.903 133.639  1.00  0.00           H  
ATOM   2196  HG1 THR A 135      68.383  60.709 134.189  1.00  0.00           H  
ATOM   2197 1HG2 THR A 135      65.049  62.383 135.445  1.00  0.00           H  
ATOM   2198 2HG2 THR A 135      65.996  61.334 136.648  1.00  0.00           H  
ATOM   2199 3HG2 THR A 135      66.737  62.747 136.110  1.00  0.00           H  
ATOM   2200  N   LEU A 136      65.205  60.787 131.828  1.00  0.00           N  
ATOM   2201  CA  LEU A 136      65.371  60.601 130.419  1.00  0.00           C  
ATOM   2202  C   LEU A 136      66.736  60.882 129.892  1.00  0.00           C  
ATOM   2203  O   LEU A 136      67.142  60.495 128.798  1.00  0.00           O  
ATOM   2204  CB  LEU A 136      64.367  61.567 129.769  1.00  0.00           C  
ATOM   2205  CG  LEU A 136      62.900  61.472 130.222  1.00  0.00           C  
ATOM   2206  CD1 LEU A 136      61.999  62.376 129.363  1.00  0.00           C  
ATOM   2207  CD2 LEU A 136      62.457  60.003 130.140  1.00  0.00           C  
ATOM   2208  HN  LEU A 136      64.954  61.693 132.152  1.00  0.00           H  
ATOM   2209  HA  LEU A 136      65.152  59.582 130.135  1.00  0.00           H  
ATOM   2210  HB1 LEU A 136      64.688  62.609 129.985  1.00  0.00           H  
ATOM   2211  HB2 LEU A 136      64.442  61.447 128.667  1.00  0.00           H  
ATOM   2212  HG  LEU A 136      62.774  61.802 131.275  1.00  0.00           H  
ATOM   2213 1HD1 LEU A 136      62.386  63.401 129.552  1.00  0.00           H  
ATOM   2214 2HD1 LEU A 136      62.089  62.275 128.261  1.00  0.00           H  
ATOM   2215 3HD1 LEU A 136      60.921  62.336 129.628  1.00  0.00           H  
ATOM   2216 1HD2 LEU A 136      61.353  59.968 130.257  1.00  0.00           H  
ATOM   2217 2HD2 LEU A 136      62.748  59.562 129.163  1.00  0.00           H  
ATOM   2218 3HD2 LEU A 136      63.014  59.389 130.881  1.00  0.00           H  
ATOM   2219  N   TYR A 137      67.507  61.523 130.788  1.00  0.00           N  
ATOM   2220  CA  TYR A 137      68.838  61.934 130.468  1.00  0.00           C  
ATOM   2221  C   TYR A 137      69.678  61.607 131.653  1.00  0.00           C  
ATOM   2222  O   TYR A 137      69.253  61.618 132.807  1.00  0.00           O  
ATOM   2223  CB  TYR A 137      68.819  63.463 130.305  1.00  0.00           C  
ATOM   2224  CG  TYR A 137      68.254  63.918 129.004  1.00  0.00           C  
ATOM   2225  CD1 TYR A 137      69.058  63.772 127.898  1.00  0.00           C  
ATOM   2226  CD2 TYR A 137      66.966  64.385 128.879  1.00  0.00           C  
ATOM   2227  CE1 TYR A 137      68.643  64.156 126.644  1.00  0.00           C  
ATOM   2228  CE2 TYR A 137      66.556  64.808 127.637  1.00  0.00           C  
ATOM   2229  CZ  TYR A 137      67.375  64.680 126.541  1.00  0.00           C  
ATOM   2230  OH  TYR A 137      66.857  64.900 125.247  1.00  0.00           O  
ATOM   2231  HN  TYR A 137      67.184  61.986 131.611  1.00  0.00           H  
ATOM   2232  HA  TYR A 137      69.257  61.439 129.603  1.00  0.00           H  
ATOM   2233  HB1 TYR A 137      68.152  63.932 131.059  1.00  0.00           H  
ATOM   2234  HB2 TYR A 137      69.830  63.893 130.474  1.00  0.00           H  
ATOM   2235  HD1 TYR A 137      70.068  63.420 128.038  1.00  0.00           H  
ATOM   2236  HD2 TYR A 137      66.254  64.367 129.691  1.00  0.00           H  
ATOM   2237  HE1 TYR A 137      69.129  63.922 125.708  1.00  0.00           H  
ATOM   2238  HE2 TYR A 137      65.556  65.215 127.594  1.00  0.00           H  
ATOM   2239  HH  TYR A 137      67.487  64.597 124.590  1.00  0.00           H  
ATOM   2240  N   ASP A 138      70.956  61.223 131.476  1.00  0.00           N  
ATOM   2241  CA  ASP A 138      71.976  61.036 132.461  1.00  0.00           C  
ATOM   2242  C   ASP A 138      72.319  62.362 133.046  1.00  0.00           C  
ATOM   2243  O   ASP A 138      72.938  63.192 132.380  1.00  0.00           O  
ATOM   2244  CB  ASP A 138      73.183  60.371 131.779  1.00  0.00           C  
ATOM   2245  CG  ASP A 138      72.854  58.992 131.224  1.00  0.00           C  
ATOM   2246  OD1 ASP A 138      72.179  58.786 130.179  1.00  0.00           O  
ATOM   2247  OD2 ASP A 138      73.281  58.044 131.935  1.00  0.00           O1-
ATOM   2248  HN  ASP A 138      71.322  61.120 130.554  1.00  0.00           H  
ATOM   2249  HA  ASP A 138      71.621  60.458 133.301  1.00  0.00           H  
ATOM   2250  HB1 ASP A 138      73.527  61.012 130.939  1.00  0.00           H  
ATOM   2251  HB2 ASP A 138      74.054  60.239 132.456  1.00  0.00           H  
ATOM   2252  N   THR A 139      71.953  62.682 134.300  1.00  0.00           N  
ATOM   2253  CA  THR A 139      72.090  63.974 134.897  1.00  0.00           C  
ATOM   2254  C   THR A 139      73.522  64.371 135.004  1.00  0.00           C  
ATOM   2255  O   THR A 139      73.898  65.465 134.585  1.00  0.00           O  
ATOM   2256  CB  THR A 139      71.320  64.143 136.173  1.00  0.00           C  
ATOM   2257  CG2 THR A 139      69.796  64.018 136.008  1.00  0.00           C  
ATOM   2258  OG1 THR A 139      71.569  63.237 137.238  1.00  0.00           O  
ATOM   2259  HN  THR A 139      71.446  62.064 134.896  1.00  0.00           H  
ATOM   2260  HA  THR A 139      71.607  64.644 134.199  1.00  0.00           H  
ATOM   2261  HB  THR A 139      71.417  65.190 136.534  1.00  0.00           H  
ATOM   2262  HG1 THR A 139      71.445  63.696 138.072  1.00  0.00           H  
ATOM   2263 1HG2 THR A 139      69.391  64.569 135.132  1.00  0.00           H  
ATOM   2264 2HG2 THR A 139      69.547  62.956 135.801  1.00  0.00           H  
ATOM   2265 3HG2 THR A 139      69.181  64.349 136.872  1.00  0.00           H  
ATOM   2266  N   ASP A 140      74.356  63.380 135.365  1.00  0.00           N  
ATOM   2267  CA  ASP A 140      75.782  63.455 135.430  1.00  0.00           C  
ATOM   2268  C   ASP A 140      76.489  63.813 134.167  1.00  0.00           C  
ATOM   2269  O   ASP A 140      77.444  64.586 134.216  1.00  0.00           O  
ATOM   2270  CB  ASP A 140      76.285  62.074 135.882  1.00  0.00           C  
ATOM   2271  CG  ASP A 140      75.782  61.774 137.287  1.00  0.00           C  
ATOM   2272  OD1 ASP A 140      76.031  62.615 138.192  1.00  0.00           O  
ATOM   2273  OD2 ASP A 140      75.157  60.694 137.464  1.00  0.00           O1-
ATOM   2274  HN  ASP A 140      73.984  62.493 135.628  1.00  0.00           H  
ATOM   2275  HA  ASP A 140      76.149  64.104 136.212  1.00  0.00           H  
ATOM   2276  HB1 ASP A 140      75.899  61.244 135.253  1.00  0.00           H  
ATOM   2277  HB2 ASP A 140      77.391  61.979 135.855  1.00  0.00           H  
ATOM   2278  N   MET A 141      76.102  63.249 133.009  1.00  0.00           N  
ATOM   2279  CA  MET A 141      76.602  63.507 131.695  1.00  0.00           C  
ATOM   2280  C   MET A 141      76.422  64.927 131.278  1.00  0.00           C  
ATOM   2281  O   MET A 141      77.343  65.565 130.770  1.00  0.00           O  
ATOM   2282  CB  MET A 141      75.897  62.531 130.738  1.00  0.00           C  
ATOM   2283  CG  MET A 141      76.471  62.689 129.329  1.00  0.00           C  
ATOM   2284  SD  MET A 141      75.505  61.942 127.980  1.00  0.00           S  
ATOM   2285  CE  MET A 141      76.050  60.292 128.505  1.00  0.00           C  
ATOM   2286  HN  MET A 141      75.392  62.560 133.133  1.00  0.00           H  
ATOM   2287  HA  MET A 141      77.647  63.231 131.722  1.00  0.00           H  
ATOM   2288  HB1 MET A 141      76.133  61.534 131.167  1.00  0.00           H  
ATOM   2289  HB2 MET A 141      74.800  62.672 130.850  1.00  0.00           H  
ATOM   2290  HG1 MET A 141      76.378  63.765 129.076  1.00  0.00           H  
ATOM   2291  HG2 MET A 141      77.537  62.400 129.451  1.00  0.00           H  
ATOM   2292  HE1 MET A 141      77.152  60.300 128.649  1.00  0.00           H  
ATOM   2293  HE2 MET A 141      75.721  60.094 129.547  1.00  0.00           H  
ATOM   2294  HE3 MET A 141      75.727  59.506 127.788  1.00  0.00           H  
ATOM   2295  N   LEU A 142      75.218  65.492 131.472  1.00  0.00           N  
ATOM   2296  CA  LEU A 142      74.990  66.877 131.191  1.00  0.00           C  
ATOM   2297  C   LEU A 142      75.832  67.752 132.053  1.00  0.00           C  
ATOM   2298  O   LEU A 142      76.465  68.687 131.564  1.00  0.00           O  
ATOM   2299  CB  LEU A 142      73.498  67.203 131.367  1.00  0.00           C  
ATOM   2300  CG  LEU A 142      72.441  66.356 130.638  1.00  0.00           C  
ATOM   2301  CD1 LEU A 142      71.068  66.654 131.264  1.00  0.00           C  
ATOM   2302  CD2 LEU A 142      72.481  66.568 129.116  1.00  0.00           C  
ATOM   2303  HN  LEU A 142      74.481  64.941 131.853  1.00  0.00           H  
ATOM   2304  HA  LEU A 142      75.294  67.089 130.176  1.00  0.00           H  
ATOM   2305  HB1 LEU A 142      73.235  67.107 132.442  1.00  0.00           H  
ATOM   2306  HB2 LEU A 142      73.355  68.246 131.013  1.00  0.00           H  
ATOM   2307  HG  LEU A 142      72.628  65.298 130.922  1.00  0.00           H  
ATOM   2308 1HD1 LEU A 142      71.169  66.749 132.366  1.00  0.00           H  
ATOM   2309 2HD1 LEU A 142      70.647  67.636 130.960  1.00  0.00           H  
ATOM   2310 3HD1 LEU A 142      70.316  65.868 131.040  1.00  0.00           H  
ATOM   2311 1HD2 LEU A 142      71.795  65.898 128.555  1.00  0.00           H  
ATOM   2312 2HD2 LEU A 142      72.102  67.590 128.902  1.00  0.00           H  
ATOM   2313 3HD2 LEU A 142      73.485  66.395 128.671  1.00  0.00           H  
ATOM   2314  N   VAL A 143      75.961  67.443 133.356  1.00  0.00           N  
ATOM   2315  CA  VAL A 143      76.730  68.252 134.251  1.00  0.00           C  
ATOM   2316  C   VAL A 143      78.187  68.182 133.944  1.00  0.00           C  
ATOM   2317  O   VAL A 143      78.937  69.142 134.108  1.00  0.00           O  
ATOM   2318  CB  VAL A 143      76.582  67.627 135.607  1.00  0.00           C  
ATOM   2319  CG1 VAL A 143      77.582  68.087 136.682  1.00  0.00           C  
ATOM   2320  CG2 VAL A 143      75.175  67.960 136.128  1.00  0.00           C  
ATOM   2321  HN  VAL A 143      75.499  66.644 133.733  1.00  0.00           H  
ATOM   2322  HA  VAL A 143      76.479  69.302 134.241  1.00  0.00           H  
ATOM   2323  HB  VAL A 143      76.749  66.529 135.557  1.00  0.00           H  
ATOM   2324 1HG1 VAL A 143      78.643  67.881 136.427  1.00  0.00           H  
ATOM   2325 2HG1 VAL A 143      77.425  69.152 136.955  1.00  0.00           H  
ATOM   2326 3HG1 VAL A 143      77.427  67.533 137.631  1.00  0.00           H  
ATOM   2327 1HG2 VAL A 143      74.354  67.632 135.454  1.00  0.00           H  
ATOM   2328 2HG2 VAL A 143      75.071  67.329 137.037  1.00  0.00           H  
ATOM   2329 3HG2 VAL A 143      75.148  69.062 136.256  1.00  0.00           H  
ATOM   2330  N   ALA A 144      78.690  67.030 133.465  1.00  0.00           N  
ATOM   2331  CA  ALA A 144      80.086  66.799 133.261  1.00  0.00           C  
ATOM   2332  C   ALA A 144      80.481  67.544 132.032  1.00  0.00           C  
ATOM   2333  O   ALA A 144      81.589  68.062 131.902  1.00  0.00           O  
ATOM   2334  CB  ALA A 144      80.439  65.301 133.268  1.00  0.00           C  
ATOM   2335  HN  ALA A 144      78.047  66.269 133.477  1.00  0.00           H  
ATOM   2336  HA  ALA A 144      80.696  67.227 134.043  1.00  0.00           H  
ATOM   2337  HB1 ALA A 144      81.527  65.166 133.086  1.00  0.00           H  
ATOM   2338  HB2 ALA A 144      80.199  64.935 134.289  1.00  0.00           H  
ATOM   2339  HB3 ALA A 144      79.808  64.762 132.527  1.00  0.00           H  
ATOM   2340  N   ARG A 145      79.605  67.607 131.013  1.00  0.00           N  
ATOM   2341  CA  ARG A 145      79.878  68.348 129.822  1.00  0.00           C  
ATOM   2342  C   ARG A 145      79.685  69.813 130.014  1.00  0.00           C  
ATOM   2343  O   ARG A 145      80.184  70.629 129.242  1.00  0.00           O  
ATOM   2344  CB  ARG A 145      79.001  67.899 128.641  1.00  0.00           C  
ATOM   2345  CG  ARG A 145      79.475  66.525 128.167  1.00  0.00           C  
ATOM   2346  CD  ARG A 145      78.449  65.830 127.268  1.00  0.00           C  
ATOM   2347  NE  ARG A 145      78.895  64.460 126.885  1.00  0.00           N  
ATOM   2348  CZ  ARG A 145      78.196  63.669 126.019  1.00  0.00           C  
ATOM   2349  NH1 ARG A 145      77.060  64.111 125.407  1.00  0.00           N1+
ATOM   2350  NH2 ARG A 145      78.626  62.399 125.759  1.00  0.00           N  
ATOM   2351  HN  ARG A 145      78.894  66.910 130.959  1.00  0.00           H  
ATOM   2352  HA  ARG A 145      80.886  68.185 129.465  1.00  0.00           H  
ATOM   2353  HB1 ARG A 145      77.923  67.775 128.883  1.00  0.00           H  
ATOM   2354  HB2 ARG A 145      79.004  68.603 127.781  1.00  0.00           H  
ATOM   2355  HG1 ARG A 145      80.446  66.457 127.629  1.00  0.00           H  
ATOM   2356  HG2 ARG A 145      79.516  65.843 129.042  1.00  0.00           H  
ATOM   2357  HD1 ARG A 145      77.475  65.857 127.801  1.00  0.00           H  
ATOM   2358  HD2 ARG A 145      78.342  66.359 126.297  1.00  0.00           H  
ATOM   2359  HE  ARG A 145      79.601  64.029 127.444  1.00  0.00           H  
ATOM   2360 1HH1 ARG A 145      76.626  64.985 125.627  1.00  0.00           H  
ATOM   2361 2HH1 ARG A 145      76.489  63.395 125.006  1.00  0.00           H  
ATOM   2362 1HH2 ARG A 145      79.536  62.093 126.041  1.00  0.00           H  
ATOM   2363 2HH2 ARG A 145      78.109  61.798 125.149  1.00  0.00           H  
ATOM   2364  N   ASN A 146      79.038  70.225 131.119  1.00  0.00           N  
ATOM   2365  CA  ASN A 146      78.883  71.597 131.493  1.00  0.00           C  
ATOM   2366  C   ASN A 146      79.764  72.045 132.607  1.00  0.00           C  
ATOM   2367  O   ASN A 146      79.558  73.169 133.063  1.00  0.00           O  
ATOM   2368  CB  ASN A 146      77.401  71.695 131.890  1.00  0.00           C  
ATOM   2369  CG  ASN A 146      76.839  73.109 131.920  1.00  0.00           C  
ATOM   2370  ND2 ASN A 146      76.425  73.548 133.138  1.00  0.00           N  
ATOM   2371  OD1 ASN A 146      76.851  73.816 130.913  1.00  0.00           O  
ATOM   2372  HN  ASN A 146      78.514  69.644 131.737  1.00  0.00           H  
ATOM   2373  HA  ASN A 146      79.192  72.242 130.683  1.00  0.00           H  
ATOM   2374  HB1 ASN A 146      76.658  71.150 131.268  1.00  0.00           H  
ATOM   2375  HB2 ASN A 146      77.411  71.290 132.925  1.00  0.00           H  
ATOM   2376 1HD2 ASN A 146      76.637  73.010 133.954  1.00  0.00           H  
ATOM   2377 2HD2 ASN A 146      76.150  74.497 133.293  1.00  0.00           H  
ATOM   2378  N   GLY A 147      80.825  71.275 132.906  1.00  0.00           N  
ATOM   2379  CA  GLY A 147      81.982  71.667 133.651  1.00  0.00           C  
ATOM   2380  C   GLY A 147      81.952  71.350 135.106  1.00  0.00           C  
ATOM   2381  O   GLY A 147      82.763  71.749 135.940  1.00  0.00           O  
ATOM   2382  HN  GLY A 147      80.858  70.480 132.303  1.00  0.00           H  
ATOM   2383  HA1 GLY A 147      82.738  71.109 133.120  1.00  0.00           H  
ATOM   2384  HA2 GLY A 147      82.081  72.731 133.490  1.00  0.00           H  
ATOM   2385  N   GLY A 148      81.043  70.410 135.421  1.00  0.00           N  
ATOM   2386  CA  GLY A 148      80.969  69.860 136.739  1.00  0.00           C  
ATOM   2387  C   GLY A 148      79.811  70.407 137.499  1.00  0.00           C  
ATOM   2388  O   GLY A 148      79.808  70.144 138.700  1.00  0.00           O  
ATOM   2389  HN  GLY A 148      80.424  70.045 134.730  1.00  0.00           H  
ATOM   2390  HA1 GLY A 148      80.865  68.793 136.606  1.00  0.00           H  
ATOM   2391  HA2 GLY A 148      81.857  69.981 137.342  1.00  0.00           H  
ATOM   2392  N   ALA A 149      78.857  71.124 136.876  1.00  0.00           N  
ATOM   2393  CA  ALA A 149      77.771  71.733 137.575  1.00  0.00           C  
ATOM   2394  C   ALA A 149      76.606  71.815 136.649  1.00  0.00           C  
ATOM   2395  O   ALA A 149      76.797  71.635 135.448  1.00  0.00           O  
ATOM   2396  CB  ALA A 149      78.227  73.152 137.956  1.00  0.00           C  
ATOM   2397  HN  ALA A 149      78.886  71.260 135.889  1.00  0.00           H  
ATOM   2398  HA  ALA A 149      77.465  71.229 138.480  1.00  0.00           H  
ATOM   2399  HB1 ALA A 149      77.378  73.718 138.395  1.00  0.00           H  
ATOM   2400  HB2 ALA A 149      79.178  73.185 138.530  1.00  0.00           H  
ATOM   2401  HB3 ALA A 149      78.357  73.763 137.035  1.00  0.00           H  
ATOM   2402  N   ALA A 150      75.372  72.055 137.127  1.00  0.00           N  
ATOM   2403  CA  ALA A 150      74.228  72.000 136.271  1.00  0.00           C  
ATOM   2404  C   ALA A 150      73.853  73.343 135.746  1.00  0.00           C  
ATOM   2405  O   ALA A 150      73.964  74.339 136.458  1.00  0.00           O  
ATOM   2406  CB  ALA A 150      73.057  71.389 137.057  1.00  0.00           C  
ATOM   2407  HN  ALA A 150      75.186  72.101 138.105  1.00  0.00           H  
ATOM   2408  HA  ALA A 150      74.373  71.385 135.396  1.00  0.00           H  
ATOM   2409  HB1 ALA A 150      73.336  70.350 137.336  1.00  0.00           H  
ATOM   2410  HB2 ALA A 150      72.946  71.902 138.036  1.00  0.00           H  
ATOM   2411  HB3 ALA A 150      72.104  71.460 136.489  1.00  0.00           H  
ATOM   2412  N   PRO A 151      73.395  73.596 134.554  1.00  0.00           N  
ATOM   2413  CA  PRO A 151      73.022  74.890 134.061  1.00  0.00           C  
ATOM   2414  C   PRO A 151      71.761  75.395 134.674  1.00  0.00           C  
ATOM   2415  O   PRO A 151      70.941  74.562 135.058  1.00  0.00           O  
ATOM   2416  CB  PRO A 151      72.849  74.731 132.553  1.00  0.00           C  
ATOM   2417  CG  PRO A 151      72.438  73.255 132.430  1.00  0.00           C  
ATOM   2418  CD  PRO A 151      73.059  72.525 133.630  1.00  0.00           C  
ATOM   2419  HA  PRO A 151      73.762  75.637 134.313  1.00  0.00           H  
ATOM   2420  HB1 PRO A 151      72.130  75.454 132.111  1.00  0.00           H  
ATOM   2421  HB2 PRO A 151      73.796  74.856 131.986  1.00  0.00           H  
ATOM   2422  HG1 PRO A 151      71.330  73.247 132.507  1.00  0.00           H  
ATOM   2423  HG2 PRO A 151      72.727  72.735 131.491  1.00  0.00           H  
ATOM   2424  HD1 PRO A 151      72.187  71.922 133.961  1.00  0.00           H  
ATOM   2425  HD2 PRO A 151      73.977  71.983 133.312  1.00  0.00           H  
ATOM   2426  N   LEU A 152      71.609  76.731 134.697  1.00  0.00           N  
ATOM   2427  CA  LEU A 152      70.454  77.339 135.283  1.00  0.00           C  
ATOM   2428  C   LEU A 152      69.548  77.985 134.292  1.00  0.00           C  
ATOM   2429  O   LEU A 152      68.492  78.508 134.643  1.00  0.00           O  
ATOM   2430  CB  LEU A 152      70.733  78.265 136.479  1.00  0.00           C  
ATOM   2431  CG  LEU A 152      71.780  77.822 137.514  1.00  0.00           C  
ATOM   2432  CD1 LEU A 152      72.181  78.970 138.455  1.00  0.00           C  
ATOM   2433  CD2 LEU A 152      71.211  76.568 138.201  1.00  0.00           C  
ATOM   2434  HN  LEU A 152      72.195  77.386 134.228  1.00  0.00           H  
ATOM   2435  HA  LEU A 152      69.995  76.500 135.786  1.00  0.00           H  
ATOM   2436  HB1 LEU A 152      71.148  79.164 135.977  1.00  0.00           H  
ATOM   2437  HB2 LEU A 152      69.772  78.530 136.968  1.00  0.00           H  
ATOM   2438  HG  LEU A 152      72.680  77.481 136.958  1.00  0.00           H  
ATOM   2439 1HD1 LEU A 152      71.349  79.424 139.033  1.00  0.00           H  
ATOM   2440 2HD1 LEU A 152      72.833  78.630 139.288  1.00  0.00           H  
ATOM   2441 3HD1 LEU A 152      72.698  79.766 137.875  1.00  0.00           H  
ATOM   2442 1HD2 LEU A 152      71.100  75.753 137.454  1.00  0.00           H  
ATOM   2443 2HD2 LEU A 152      71.945  76.291 138.987  1.00  0.00           H  
ATOM   2444 3HD2 LEU A 152      70.259  76.848 138.699  1.00  0.00           H  
ATOM   2445  N   THR A 153      69.849  77.929 132.982  1.00  0.00           N  
ATOM   2446  CA  THR A 153      69.150  78.583 131.919  1.00  0.00           C  
ATOM   2447  C   THR A 153      68.736  77.539 130.942  1.00  0.00           C  
ATOM   2448  O   THR A 153      69.500  76.612 130.673  1.00  0.00           O  
ATOM   2449  CB  THR A 153      69.919  79.698 131.276  1.00  0.00           C  
ATOM   2450  CG2 THR A 153      70.355  80.779 132.279  1.00  0.00           C  
ATOM   2451  OG1 THR A 153      71.145  79.199 130.762  1.00  0.00           O  
ATOM   2452  HN  THR A 153      70.610  77.403 132.612  1.00  0.00           H  
ATOM   2453  HA  THR A 153      68.211  78.883 132.361  1.00  0.00           H  
ATOM   2454  HB  THR A 153      69.448  80.088 130.348  1.00  0.00           H  
ATOM   2455  HG1 THR A 153      71.404  79.769 130.032  1.00  0.00           H  
ATOM   2456 1HG2 THR A 153      70.970  80.250 133.038  1.00  0.00           H  
ATOM   2457 2HG2 THR A 153      70.970  81.594 131.841  1.00  0.00           H  
ATOM   2458 3HG2 THR A 153      69.406  81.094 132.762  1.00  0.00           H  
ATOM   2459  N   MET A 154      67.526  77.700 130.376  1.00  0.00           N  
ATOM   2460  CA  MET A 154      66.868  76.841 129.443  1.00  0.00           C  
ATOM   2461  C   MET A 154      67.520  76.776 128.104  1.00  0.00           C  
ATOM   2462  O   MET A 154      67.724  75.687 127.569  1.00  0.00           O  
ATOM   2463  CB  MET A 154      65.342  77.022 129.393  1.00  0.00           C  
ATOM   2464  CG  MET A 154      64.645  76.051 128.438  1.00  0.00           C  
ATOM   2465  SD  MET A 154      64.926  74.280 128.741  1.00  0.00           S  
ATOM   2466  CE  MET A 154      63.905  73.984 130.213  1.00  0.00           C  
ATOM   2467  HN  MET A 154      66.923  78.476 130.546  1.00  0.00           H  
ATOM   2468  HA  MET A 154      67.091  75.880 129.879  1.00  0.00           H  
ATOM   2469  HB1 MET A 154      64.989  76.966 130.445  1.00  0.00           H  
ATOM   2470  HB2 MET A 154      65.096  78.062 129.089  1.00  0.00           H  
ATOM   2471  HG1 MET A 154      63.568  76.285 128.299  1.00  0.00           H  
ATOM   2472  HG2 MET A 154      65.033  76.094 127.398  1.00  0.00           H  
ATOM   2473  HE1 MET A 154      64.250  73.185 130.904  1.00  0.00           H  
ATOM   2474  HE2 MET A 154      64.051  74.795 130.960  1.00  0.00           H  
ATOM   2475  HE3 MET A 154      62.821  73.896 129.989  1.00  0.00           H  
ATOM   2476  N   GLN A 155      67.887  77.941 127.539  1.00  0.00           N  
ATOM   2477  CA  GLN A 155      68.518  77.993 126.257  1.00  0.00           C  
ATOM   2478  C   GLN A 155      69.699  77.086 126.236  1.00  0.00           C  
ATOM   2479  O   GLN A 155      69.944  76.342 125.287  1.00  0.00           O  
ATOM   2480  CB  GLN A 155      68.783  79.464 125.893  1.00  0.00           C  
ATOM   2481  CG  GLN A 155      69.370  79.715 124.503  1.00  0.00           C  
ATOM   2482  CD  GLN A 155      69.428  81.223 124.303  1.00  0.00           C  
ATOM   2483  NE2 GLN A 155      68.760  81.781 123.257  1.00  0.00           N  
ATOM   2484  OE1 GLN A 155      70.165  81.877 125.037  1.00  0.00           O  
ATOM   2485  HN  GLN A 155      67.501  78.717 128.031  1.00  0.00           H  
ATOM   2486  HA  GLN A 155      67.863  77.537 125.528  1.00  0.00           H  
ATOM   2487  HB1 GLN A 155      67.828  80.025 125.958  1.00  0.00           H  
ATOM   2488  HB2 GLN A 155      69.510  79.876 126.625  1.00  0.00           H  
ATOM   2489  HG1 GLN A 155      70.422  79.362 124.462  1.00  0.00           H  
ATOM   2490  HG2 GLN A 155      68.729  79.145 123.796  1.00  0.00           H  
ATOM   2491 1HE2 GLN A 155      68.256  81.184 122.633  1.00  0.00           H  
ATOM   2492 2HE2 GLN A 155      69.056  82.686 122.950  1.00  0.00           H  
ATOM   2493  N   SER A 156      70.585  77.205 127.241  1.00  0.00           N  
ATOM   2494  CA  SER A 156      71.750  76.391 127.412  1.00  0.00           C  
ATOM   2495  C   SER A 156      71.466  74.965 127.737  1.00  0.00           C  
ATOM   2496  O   SER A 156      72.144  74.152 127.109  1.00  0.00           O  
ATOM   2497  CB  SER A 156      72.628  76.994 128.522  1.00  0.00           C  
ATOM   2498  OG  SER A 156      73.946  76.466 128.529  1.00  0.00           O  
ATOM   2499  HN  SER A 156      70.373  77.909 127.913  1.00  0.00           H  
ATOM   2500  HA  SER A 156      72.279  76.477 126.474  1.00  0.00           H  
ATOM   2501  HB1 SER A 156      72.650  78.068 128.239  1.00  0.00           H  
ATOM   2502  HB2 SER A 156      72.169  76.802 129.514  1.00  0.00           H  
ATOM   2503  HG1 SER A 156      74.440  76.788 129.287  1.00  0.00           H  
ATOM   2504  N   PHE A 157      70.483  74.611 128.584  1.00  0.00           N  
ATOM   2505  CA  PHE A 157      70.062  73.254 128.740  1.00  0.00           C  
ATOM   2506  C   PHE A 157      69.586  72.705 127.440  1.00  0.00           C  
ATOM   2507  O   PHE A 157      69.824  71.527 127.176  1.00  0.00           O  
ATOM   2508  CB  PHE A 157      68.836  73.091 129.655  1.00  0.00           C  
ATOM   2509  CG  PHE A 157      68.559  71.679 130.043  1.00  0.00           C  
ATOM   2510  CD1 PHE A 157      69.274  71.074 131.050  1.00  0.00           C  
ATOM   2511  CD2 PHE A 157      67.552  71.023 129.376  1.00  0.00           C  
ATOM   2512  CE1 PHE A 157      68.904  69.784 131.355  1.00  0.00           C  
ATOM   2513  CE2 PHE A 157      67.189  69.753 129.757  1.00  0.00           C  
ATOM   2514  CZ  PHE A 157      67.812  69.142 130.820  1.00  0.00           C  
ATOM   2515  HN  PHE A 157      69.933  75.253 129.114  1.00  0.00           H  
ATOM   2516  HA  PHE A 157      70.886  72.707 129.174  1.00  0.00           H  
ATOM   2517  HB1 PHE A 157      68.997  73.607 130.626  1.00  0.00           H  
ATOM   2518  HB2 PHE A 157      67.919  73.526 129.204  1.00  0.00           H  
ATOM   2519  HD1 PHE A 157      70.040  71.526 131.661  1.00  0.00           H  
ATOM   2520  HD2 PHE A 157      66.935  71.550 128.662  1.00  0.00           H  
ATOM   2521  HE1 PHE A 157      69.492  69.292 132.116  1.00  0.00           H  
ATOM   2522  HE2 PHE A 157      66.459  69.289 129.109  1.00  0.00           H  
ATOM   2523  HZ  PHE A 157      67.665  68.099 131.059  1.00  0.00           H  
ATOM   2524  N   THR A 158      68.945  73.464 126.533  1.00  0.00           N  
ATOM   2525  CA  THR A 158      68.453  72.999 125.274  1.00  0.00           C  
ATOM   2526  C   THR A 158      69.545  72.706 124.304  1.00  0.00           C  
ATOM   2527  O   THR A 158      69.478  71.706 123.592  1.00  0.00           O  
ATOM   2528  CB  THR A 158      67.617  74.010 124.549  1.00  0.00           C  
ATOM   2529  CG2 THR A 158      66.951  73.507 123.257  1.00  0.00           C  
ATOM   2530  OG1 THR A 158      66.547  74.405 125.396  1.00  0.00           O  
ATOM   2531  HN  THR A 158      68.574  74.365 126.748  1.00  0.00           H  
ATOM   2532  HA  THR A 158      67.836  72.163 125.571  1.00  0.00           H  
ATOM   2533  HB  THR A 158      68.251  74.898 124.331  1.00  0.00           H  
ATOM   2534  HG1 THR A 158      66.836  74.973 126.115  1.00  0.00           H  
ATOM   2535 1HG2 THR A 158      66.179  74.169 122.807  1.00  0.00           H  
ATOM   2536 2HG2 THR A 158      67.705  73.360 122.455  1.00  0.00           H  
ATOM   2537 3HG2 THR A 158      66.612  72.517 123.629  1.00  0.00           H  
ATOM   2538  N   LYS A 159      70.621  73.514 124.337  1.00  0.00           N  
ATOM   2539  CA  LYS A 159      71.848  73.172 123.689  1.00  0.00           C  
ATOM   2540  C   LYS A 159      72.595  71.972 124.164  1.00  0.00           C  
ATOM   2541  O   LYS A 159      73.126  71.167 123.402  1.00  0.00           O  
ATOM   2542  CB  LYS A 159      72.815  74.367 123.653  1.00  0.00           C  
ATOM   2543  CG  LYS A 159      72.423  75.416 122.611  1.00  0.00           C  
ATOM   2544  CD  LYS A 159      73.239  76.710 122.548  1.00  0.00           C  
ATOM   2545  CE  LYS A 159      72.713  77.616 121.433  1.00  0.00           C  
ATOM   2546  NZ  LYS A 159      73.501  78.864 121.544  1.00  0.00           N1+
ATOM   2547  HN  LYS A 159      70.658  74.380 124.832  1.00  0.00           H  
ATOM   2548  HA  LYS A 159      71.543  73.017 122.666  1.00  0.00           H  
ATOM   2549  HB1 LYS A 159      72.866  74.906 124.624  1.00  0.00           H  
ATOM   2550  HB2 LYS A 159      73.801  73.985 123.314  1.00  0.00           H  
ATOM   2551  HG1 LYS A 159      72.438  74.879 121.639  1.00  0.00           H  
ATOM   2552  HG2 LYS A 159      71.358  75.698 122.751  1.00  0.00           H  
ATOM   2553  HD1 LYS A 159      73.175  77.169 123.557  1.00  0.00           H  
ATOM   2554  HD2 LYS A 159      74.296  76.495 122.285  1.00  0.00           H  
ATOM   2555  HE1 LYS A 159      72.831  77.217 120.403  1.00  0.00           H  
ATOM   2556  HE2 LYS A 159      71.618  77.803 121.382  1.00  0.00           H  
ATOM   2557  HZ1 LYS A 159      73.576  79.208 122.522  1.00  0.00           H  
ATOM   2558  HZ2 LYS A 159      74.444  78.609 121.190  1.00  0.00           H  
ATOM   2559  HZ3 LYS A 159      72.993  79.613 121.030  1.00  0.00           H  
ATOM   2560  N   LEU A 160      72.611  71.730 125.487  1.00  0.00           N  
ATOM   2561  CA  LEU A 160      73.289  70.646 126.126  1.00  0.00           C  
ATOM   2562  C   LEU A 160      72.701  69.301 125.872  1.00  0.00           C  
ATOM   2563  O   LEU A 160      73.391  68.287 125.773  1.00  0.00           O  
ATOM   2564  CB  LEU A 160      73.187  70.978 127.625  1.00  0.00           C  
ATOM   2565  CG  LEU A 160      74.019  70.210 128.666  1.00  0.00           C  
ATOM   2566  CD1 LEU A 160      75.478  70.283 128.189  1.00  0.00           C  
ATOM   2567  CD2 LEU A 160      73.869  70.777 130.088  1.00  0.00           C  
ATOM   2568  HN  LEU A 160      72.151  72.274 126.183  1.00  0.00           H  
ATOM   2569  HA  LEU A 160      74.297  70.532 125.755  1.00  0.00           H  
ATOM   2570  HB1 LEU A 160      73.507  72.041 127.684  1.00  0.00           H  
ATOM   2571  HB2 LEU A 160      72.123  71.018 127.943  1.00  0.00           H  
ATOM   2572  HG  LEU A 160      73.782  69.125 128.637  1.00  0.00           H  
ATOM   2573 1HD1 LEU A 160      75.785  71.335 128.007  1.00  0.00           H  
ATOM   2574 2HD1 LEU A 160      76.105  69.824 128.983  1.00  0.00           H  
ATOM   2575 3HD1 LEU A 160      75.656  69.694 127.263  1.00  0.00           H  
ATOM   2576 1HD2 LEU A 160      74.035  71.873 130.026  1.00  0.00           H  
ATOM   2577 2HD2 LEU A 160      72.857  70.558 130.491  1.00  0.00           H  
ATOM   2578 3HD2 LEU A 160      74.580  70.349 130.827  1.00  0.00           H  
ATOM   2579  N   VAL A 161      71.367  69.222 125.723  1.00  0.00           N  
ATOM   2580  CA  VAL A 161      70.700  68.026 125.314  1.00  0.00           C  
ATOM   2581  C   VAL A 161      70.625  67.773 123.848  1.00  0.00           C  
ATOM   2582  O   VAL A 161      70.297  66.672 123.411  1.00  0.00           O  
ATOM   2583  CB  VAL A 161      69.288  67.960 125.817  1.00  0.00           C  
ATOM   2584  CG1 VAL A 161      69.284  68.050 127.354  1.00  0.00           C  
ATOM   2585  CG2 VAL A 161      68.517  69.166 125.253  1.00  0.00           C  
ATOM   2586  HN  VAL A 161      70.825  70.040 125.903  1.00  0.00           H  
ATOM   2587  HA  VAL A 161      71.209  67.159 125.709  1.00  0.00           H  
ATOM   2588  HB  VAL A 161      68.715  67.043 125.568  1.00  0.00           H  
ATOM   2589 1HG1 VAL A 161      68.358  68.478 127.792  1.00  0.00           H  
ATOM   2590 2HG1 VAL A 161      69.506  67.071 127.829  1.00  0.00           H  
ATOM   2591 3HG1 VAL A 161      70.006  68.830 127.675  1.00  0.00           H  
ATOM   2592 1HG2 VAL A 161      68.479  69.032 124.150  1.00  0.00           H  
ATOM   2593 2HG2 VAL A 161      67.507  69.188 125.716  1.00  0.00           H  
ATOM   2594 3HG2 VAL A 161      68.963  70.160 125.469  1.00  0.00           H  
ATOM   2595  N   ASP A 162      70.962  68.752 122.987  1.00  0.00           N  
ATOM   2596  CA  ASP A 162      70.993  68.642 121.561  1.00  0.00           C  
ATOM   2597  C   ASP A 162      72.006  67.666 121.070  1.00  0.00           C  
ATOM   2598  O   ASP A 162      71.784  66.877 120.154  1.00  0.00           O  
ATOM   2599  CB  ASP A 162      71.231  70.074 121.052  1.00  0.00           C  
ATOM   2600  CG  ASP A 162      70.978  70.298 119.569  1.00  0.00           C  
ATOM   2601  OD1 ASP A 162      71.415  71.371 119.075  1.00  0.00           O  
ATOM   2602  OD2 ASP A 162      70.484  69.357 118.891  1.00  0.00           O1-
ATOM   2603  HN  ASP A 162      71.122  69.642 123.407  1.00  0.00           H  
ATOM   2604  HA  ASP A 162      70.021  68.319 121.219  1.00  0.00           H  
ATOM   2605  HB1 ASP A 162      70.462  70.701 121.552  1.00  0.00           H  
ATOM   2606  HB2 ASP A 162      72.264  70.388 121.313  1.00  0.00           H  
ATOM   2607  N   ARG A 163      73.207  67.709 121.675  1.00  0.00           N  
ATOM   2608  CA  ARG A 163      74.277  66.787 121.448  1.00  0.00           C  
ATOM   2609  C   ARG A 163      73.989  65.344 121.678  1.00  0.00           C  
ATOM   2610  O   ARG A 163      74.214  64.442 120.872  1.00  0.00           O  
ATOM   2611  CB  ARG A 163      75.595  67.264 122.080  1.00  0.00           C  
ATOM   2612  CG  ARG A 163      76.815  66.358 121.900  1.00  0.00           C  
ATOM   2613  CD  ARG A 163      78.131  66.982 122.371  1.00  0.00           C  
ATOM   2614  NE  ARG A 163      79.099  65.851 122.431  1.00  0.00           N  
ATOM   2615  CZ  ARG A 163      80.023  65.667 123.419  1.00  0.00           C  
ATOM   2616  NH1 ARG A 163      80.129  66.676 124.331  1.00  0.00           N1+
ATOM   2617  NH2 ARG A 163      80.848  64.580 123.434  1.00  0.00           N  
ATOM   2618  HN  ARG A 163      73.196  68.363 122.428  1.00  0.00           H  
ATOM   2619  HA  ARG A 163      74.446  66.812 120.382  1.00  0.00           H  
ATOM   2620  HB1 ARG A 163      75.932  68.241 121.671  1.00  0.00           H  
ATOM   2621  HB2 ARG A 163      75.421  67.431 123.164  1.00  0.00           H  
ATOM   2622  HG1 ARG A 163      76.580  65.425 122.453  1.00  0.00           H  
ATOM   2623  HG2 ARG A 163      76.920  65.968 120.864  1.00  0.00           H  
ATOM   2624  HD1 ARG A 163      78.527  67.877 121.845  1.00  0.00           H  
ATOM   2625  HD2 ARG A 163      77.936  67.219 123.439  1.00  0.00           H  
ATOM   2626  HE  ARG A 163      79.191  65.262 121.628  1.00  0.00           H  
ATOM   2627 1HH1 ARG A 163      79.782  67.583 124.091  1.00  0.00           H  
ATOM   2628 2HH1 ARG A 163      80.975  66.641 124.864  1.00  0.00           H  
ATOM   2629 1HH2 ARG A 163      80.583  63.688 123.066  1.00  0.00           H  
ATOM   2630 2HH2 ARG A 163      81.592  64.485 124.095  1.00  0.00           H  
ATOM   2631  N   VAL A 164      73.266  65.019 122.764  1.00  0.00           N  
ATOM   2632  CA  VAL A 164      72.722  63.755 123.153  1.00  0.00           C  
ATOM   2633  C   VAL A 164      71.691  63.147 122.267  1.00  0.00           C  
ATOM   2634  O   VAL A 164      71.790  61.958 121.968  1.00  0.00           O  
ATOM   2635  CB  VAL A 164      72.111  63.896 124.515  1.00  0.00           C  
ATOM   2636  CG1 VAL A 164      71.995  62.543 125.236  1.00  0.00           C  
ATOM   2637  CG2 VAL A 164      72.941  64.817 125.425  1.00  0.00           C  
ATOM   2638  HN  VAL A 164      72.995  65.767 123.368  1.00  0.00           H  
ATOM   2639  HA  VAL A 164      73.583  63.104 123.185  1.00  0.00           H  
ATOM   2640  HB  VAL A 164      71.122  64.404 124.499  1.00  0.00           H  
ATOM   2641 1HG1 VAL A 164      71.608  62.620 126.274  1.00  0.00           H  
ATOM   2642 2HG1 VAL A 164      71.458  61.778 124.635  1.00  0.00           H  
ATOM   2643 3HG1 VAL A 164      73.027  62.188 125.441  1.00  0.00           H  
ATOM   2644 1HG2 VAL A 164      72.735  64.585 126.491  1.00  0.00           H  
ATOM   2645 2HG2 VAL A 164      73.990  64.483 125.275  1.00  0.00           H  
ATOM   2646 3HG2 VAL A 164      72.873  65.873 125.086  1.00  0.00           H  
ATOM   2647  N   GLY A 165      70.756  63.996 121.798  1.00  0.00           N  
ATOM   2648  CA  GLY A 165      69.557  63.524 121.180  1.00  0.00           C  
ATOM   2649  C   GLY A 165      68.397  63.329 122.093  1.00  0.00           C  
ATOM   2650  O   GLY A 165      68.408  63.762 123.245  1.00  0.00           O  
ATOM   2651  HN  GLY A 165      70.790  64.966 122.026  1.00  0.00           H  
ATOM   2652  HA1 GLY A 165      69.323  64.317 120.486  1.00  0.00           H  
ATOM   2653  HA2 GLY A 165      69.651  62.550 120.723  1.00  0.00           H  
ATOM   2654  N   ASP A 166      67.320  62.773 121.508  1.00  0.00           N  
ATOM   2655  CA  ASP A 166      66.093  62.434 122.161  1.00  0.00           C  
ATOM   2656  C   ASP A 166      66.127  61.420 123.250  1.00  0.00           C  
ATOM   2657  O   ASP A 166      67.003  60.561 123.155  1.00  0.00           O  
ATOM   2658  CB  ASP A 166      65.014  62.031 121.141  1.00  0.00           C  
ATOM   2659  CG  ASP A 166      64.598  63.198 120.258  1.00  0.00           C  
ATOM   2660  OD1 ASP A 166      64.736  63.223 119.006  1.00  0.00           O  
ATOM   2661  OD2 ASP A 166      64.120  64.213 120.832  1.00  0.00           O1-
ATOM   2662  HN  ASP A 166      67.325  62.630 120.522  1.00  0.00           H  
ATOM   2663  HA  ASP A 166      65.888  63.391 122.618  1.00  0.00           H  
ATOM   2664  HB1 ASP A 166      65.249  61.185 120.460  1.00  0.00           H  
ATOM   2665  HB2 ASP A 166      64.140  61.725 121.755  1.00  0.00           H  
ATOM   2666  N   PRO A 167      65.260  61.371 124.219  1.00  0.00           N  
ATOM   2667  CA  PRO A 167      65.169  60.307 125.175  1.00  0.00           C  
ATOM   2668  C   PRO A 167      65.136  58.921 124.627  1.00  0.00           C  
ATOM   2669  O   PRO A 167      64.323  58.649 123.744  1.00  0.00           O  
ATOM   2670  CB  PRO A 167      63.859  60.516 125.931  1.00  0.00           C  
ATOM   2671  CG  PRO A 167      63.771  62.050 125.953  1.00  0.00           C  
ATOM   2672  CD  PRO A 167      64.324  62.426 124.568  1.00  0.00           C  
ATOM   2673  HA  PRO A 167      66.096  60.400 125.722  1.00  0.00           H  
ATOM   2674  HB1 PRO A 167      63.018  60.170 125.294  1.00  0.00           H  
ATOM   2675  HB2 PRO A 167      63.875  59.953 126.889  1.00  0.00           H  
ATOM   2676  HG1 PRO A 167      62.783  62.434 126.286  1.00  0.00           H  
ATOM   2677  HG2 PRO A 167      64.602  62.396 126.604  1.00  0.00           H  
ATOM   2678  HD1 PRO A 167      63.556  62.260 123.781  1.00  0.00           H  
ATOM   2679  HD2 PRO A 167      64.896  63.371 124.452  1.00  0.00           H  
ATOM   2680  N   PRO A 168      65.945  57.977 125.008  1.00  0.00           N  
ATOM   2681  CA  PRO A 168      65.815  56.707 124.358  1.00  0.00           C  
ATOM   2682  C   PRO A 168      64.514  55.986 124.450  1.00  0.00           C  
ATOM   2683  O   PRO A 168      63.701  56.280 125.326  1.00  0.00           O  
ATOM   2684  CB  PRO A 168      66.926  55.875 124.994  1.00  0.00           C  
ATOM   2685  CG  PRO A 168      68.054  56.883 125.268  1.00  0.00           C  
ATOM   2686  CD  PRO A 168      67.287  58.190 125.526  1.00  0.00           C  
ATOM   2687  HA  PRO A 168      66.005  56.850 123.305  1.00  0.00           H  
ATOM   2688  HB1 PRO A 168      66.623  55.412 125.957  1.00  0.00           H  
ATOM   2689  HB2 PRO A 168      67.235  55.056 124.308  1.00  0.00           H  
ATOM   2690  HG1 PRO A 168      68.706  56.552 126.103  1.00  0.00           H  
ATOM   2691  HG2 PRO A 168      68.653  56.907 124.333  1.00  0.00           H  
ATOM   2692  HD1 PRO A 168      67.191  58.450 126.602  1.00  0.00           H  
ATOM   2693  HD2 PRO A 168      67.686  59.080 124.996  1.00  0.00           H  
ATOM   2694  N   ALA A 169      64.307  55.017 123.541  1.00  0.00           N  
ATOM   2695  CA  ALA A 169      63.292  54.018 123.679  1.00  0.00           C  
ATOM   2696  C   ALA A 169      63.073  53.386 125.010  1.00  0.00           C  
ATOM   2697  O   ALA A 169      64.027  53.322 125.783  1.00  0.00           O  
ATOM   2698  CB  ALA A 169      63.515  52.962 122.582  1.00  0.00           C  
ATOM   2699  HN  ALA A 169      65.001  54.800 122.860  1.00  0.00           H  
ATOM   2700  HA  ALA A 169      62.399  54.598 123.500  1.00  0.00           H  
ATOM   2701  HB1 ALA A 169      64.328  52.237 122.797  1.00  0.00           H  
ATOM   2702  HB2 ALA A 169      62.609  52.355 122.373  1.00  0.00           H  
ATOM   2703  HB3 ALA A 169      63.756  53.431 121.605  1.00  0.00           H  
ATOM   2704  N   PRO A 170      61.945  52.821 125.326  1.00  0.00           N  
ATOM   2705  CA  PRO A 170      61.868  52.015 126.510  1.00  0.00           C  
ATOM   2706  C   PRO A 170      62.544  50.716 126.236  1.00  0.00           C  
ATOM   2707  O   PRO A 170      62.622  50.335 125.069  1.00  0.00           O  
ATOM   2708  CB  PRO A 170      60.390  51.858 126.857  1.00  0.00           C  
ATOM   2709  CG  PRO A 170      59.875  51.897 125.410  1.00  0.00           C  
ATOM   2710  CD  PRO A 170      60.663  52.981 124.658  1.00  0.00           C  
ATOM   2711  HA  PRO A 170      62.360  52.507 127.335  1.00  0.00           H  
ATOM   2712  HB1 PRO A 170      60.207  51.014 127.556  1.00  0.00           H  
ATOM   2713  HB2 PRO A 170      60.055  52.832 127.273  1.00  0.00           H  
ATOM   2714  HG1 PRO A 170      60.087  50.947 124.875  1.00  0.00           H  
ATOM   2715  HG2 PRO A 170      58.792  52.140 125.458  1.00  0.00           H  
ATOM   2716  HD1 PRO A 170      60.731  52.683 123.589  1.00  0.00           H  
ATOM   2717  HD2 PRO A 170      60.303  54.030 124.741  1.00  0.00           H  
ATOM   2718  N   ALA A 171      63.086  50.094 127.298  1.00  0.00           N  
ATOM   2719  CA  ALA A 171      63.729  48.824 127.173  1.00  0.00           C  
ATOM   2720  C   ALA A 171      62.832  47.661 126.919  1.00  0.00           C  
ATOM   2721  O   ALA A 171      61.661  47.721 127.293  1.00  0.00           O  
ATOM   2722  CB  ALA A 171      64.415  48.597 128.532  1.00  0.00           C  
ATOM   2723  HN  ALA A 171      62.931  50.300 128.262  1.00  0.00           H  
ATOM   2724  HA  ALA A 171      64.544  48.945 126.476  1.00  0.00           H  
ATOM   2725  HB1 ALA A 171      65.095  49.425 128.829  1.00  0.00           H  
ATOM   2726  HB2 ALA A 171      63.648  48.464 129.326  1.00  0.00           H  
ATOM   2727  HB3 ALA A 171      65.108  47.730 128.575  1.00  0.00           H  
ATOM   2728  N   PRO A 172      63.204  46.569 126.321  1.00  0.00           N  
ATOM   2729  CA  PRO A 172      62.429  45.392 126.057  1.00  0.00           C  
ATOM   2730  C   PRO A 172      61.692  44.778 127.196  1.00  0.00           C  
ATOM   2731  O   PRO A 172      61.941  44.941 128.390  1.00  0.00           O  
ATOM   2732  CB  PRO A 172      63.397  44.351 125.499  1.00  0.00           C  
ATOM   2733  CG  PRO A 172      64.306  45.213 124.610  1.00  0.00           C  
ATOM   2734  CD  PRO A 172      64.401  46.463 125.499  1.00  0.00           C  
ATOM   2735  HA  PRO A 172      61.556  45.553 125.440  1.00  0.00           H  
ATOM   2736  HB1 PRO A 172      64.025  43.930 126.314  1.00  0.00           H  
ATOM   2737  HB2 PRO A 172      63.056  43.439 124.963  1.00  0.00           H  
ATOM   2738  HG1 PRO A 172      65.264  44.849 124.179  1.00  0.00           H  
ATOM   2739  HG2 PRO A 172      63.604  45.550 123.817  1.00  0.00           H  
ATOM   2740  HD1 PRO A 172      65.271  46.440 126.190  1.00  0.00           H  
ATOM   2741  HD2 PRO A 172      64.472  47.348 124.831  1.00  0.00           H  
ATOM   2742  N   ASP A 173      60.760  43.872 126.844  1.00  0.00           N  
ATOM   2743  CA  ASP A 173      59.903  43.161 127.740  1.00  0.00           C  
ATOM   2744  C   ASP A 173      60.592  42.145 128.585  1.00  0.00           C  
ATOM   2745  O   ASP A 173      61.315  41.396 127.930  1.00  0.00           O  
ATOM   2746  CB  ASP A 173      58.624  42.630 127.072  1.00  0.00           C  
ATOM   2747  CG  ASP A 173      57.910  43.545 126.088  1.00  0.00           C  
ATOM   2748  OD1 ASP A 173      58.004  43.421 124.838  1.00  0.00           O  
ATOM   2749  OD2 ASP A 173      57.287  44.491 126.641  1.00  0.00           O1-
ATOM   2750  HN  ASP A 173      60.701  43.589 125.889  1.00  0.00           H  
ATOM   2751  HA  ASP A 173      59.551  43.909 128.435  1.00  0.00           H  
ATOM   2752  HB1 ASP A 173      58.741  41.736 126.423  1.00  0.00           H  
ATOM   2753  HB2 ASP A 173      58.022  42.286 127.939  1.00  0.00           H  
ATOM   2754  N   PRO A 174      60.479  41.961 129.867  1.00  0.00           N  
ATOM   2755  CA  PRO A 174      60.954  40.840 130.627  1.00  0.00           C  
ATOM   2756  C   PRO A 174      60.470  39.512 130.155  1.00  0.00           C  
ATOM   2757  O   PRO A 174      59.337  39.501 129.676  1.00  0.00           O  
ATOM   2758  CB  PRO A 174      60.561  41.049 132.088  1.00  0.00           C  
ATOM   2759  CG  PRO A 174      59.431  42.090 132.046  1.00  0.00           C  
ATOM   2760  CD  PRO A 174      59.526  42.730 130.651  1.00  0.00           C  
ATOM   2761  HA  PRO A 174      62.033  40.880 130.585  1.00  0.00           H  
ATOM   2762  HB1 PRO A 174      60.372  40.158 132.723  1.00  0.00           H  
ATOM   2763  HB2 PRO A 174      61.469  41.443 132.591  1.00  0.00           H  
ATOM   2764  HG1 PRO A 174      58.512  41.465 132.049  1.00  0.00           H  
ATOM   2765  HG2 PRO A 174      59.392  42.801 132.898  1.00  0.00           H  
ATOM   2766  HD1 PRO A 174      58.512  42.875 130.222  1.00  0.00           H  
ATOM   2767  HD2 PRO A 174      59.879  43.785 130.618  1.00  0.00           H  
ATOM   2768  N   PRO A 175      61.178  38.433 130.311  1.00  0.00           N  
ATOM   2769  CA  PRO A 175      60.647  37.156 129.933  1.00  0.00           C  
ATOM   2770  C   PRO A 175      59.229  36.804 130.226  1.00  0.00           C  
ATOM   2771  O   PRO A 175      58.674  37.240 131.234  1.00  0.00           O  
ATOM   2772  CB  PRO A 175      61.615  36.134 130.527  1.00  0.00           C  
ATOM   2773  CG  PRO A 175      62.911  36.924 130.283  1.00  0.00           C  
ATOM   2774  CD  PRO A 175      62.628  38.429 130.418  1.00  0.00           C  
ATOM   2775  HA  PRO A 175      60.791  37.179 128.864  1.00  0.00           H  
ATOM   2776  HB1 PRO A 175      61.450  36.088 131.624  1.00  0.00           H  
ATOM   2777  HB2 PRO A 175      61.638  35.184 129.951  1.00  0.00           H  
ATOM   2778  HG1 PRO A 175      63.814  36.563 130.820  1.00  0.00           H  
ATOM   2779  HG2 PRO A 175      63.152  36.787 129.207  1.00  0.00           H  
ATOM   2780  HD1 PRO A 175      62.911  38.754 131.442  1.00  0.00           H  
ATOM   2781  HD2 PRO A 175      63.055  39.083 129.626  1.00  0.00           H  
ATOM   2782  N   ALA A 176      58.556  36.122 129.280  1.00  0.00           N  
ATOM   2783  CA  ALA A 176      57.159  35.859 129.427  1.00  0.00           C  
ATOM   2784  C   ALA A 176      56.837  35.051 130.637  1.00  0.00           C  
ATOM   2785  O   ALA A 176      55.942  35.353 131.425  1.00  0.00           O  
ATOM   2786  CB  ALA A 176      56.569  35.215 128.161  1.00  0.00           C  
ATOM   2787  HN  ALA A 176      59.053  35.801 128.477  1.00  0.00           H  
ATOM   2788  HA  ALA A 176      56.586  36.763 129.574  1.00  0.00           H  
ATOM   2789  HB1 ALA A 176      56.668  35.865 127.265  1.00  0.00           H  
ATOM   2790  HB2 ALA A 176      57.191  34.343 127.869  1.00  0.00           H  
ATOM   2791  HB3 ALA A 176      55.493  34.978 128.307  1.00  0.00           H  
ATOM   2792  N   ALA A 177      57.698  34.059 130.928  1.00  0.00           N  
ATOM   2793  CA  ALA A 177      57.738  33.268 132.119  1.00  0.00           C  
ATOM   2794  C   ALA A 177      59.164  33.239 132.553  1.00  0.00           C  
ATOM   2795  O   ALA A 177      60.049  33.080 131.715  1.00  0.00           O  
ATOM   2796  CB  ALA A 177      57.336  31.827 131.764  1.00  0.00           C  
ATOM   2797  HN  ALA A 177      58.388  33.819 130.248  1.00  0.00           H  
ATOM   2798  HA  ALA A 177      57.111  33.687 132.891  1.00  0.00           H  
ATOM   2799  HB1 ALA A 177      56.283  31.879 131.411  1.00  0.00           H  
ATOM   2800  HB2 ALA A 177      57.935  31.347 130.962  1.00  0.00           H  
ATOM   2801  HB3 ALA A 177      57.285  31.128 132.626  1.00  0.00           H  
ATOM   2802  N   MET A 178      59.428  33.692 133.793  1.00  0.00           N  
ATOM   2803  CA  MET A 178      60.746  33.736 134.347  1.00  0.00           C  
ATOM   2804  C   MET A 178      61.218  32.361 134.675  1.00  0.00           C  
ATOM   2805  O   MET A 178      60.398  31.510 135.018  1.00  0.00           O  
ATOM   2806  CB  MET A 178      60.683  34.674 135.564  1.00  0.00           C  
ATOM   2807  CG  MET A 178      60.658  36.150 135.163  1.00  0.00           C  
ATOM   2808  SD  MET A 178      60.445  37.431 136.435  1.00  0.00           S  
ATOM   2809  CE  MET A 178      62.115  37.640 137.114  1.00  0.00           C  
ATOM   2810  HN  MET A 178      58.721  33.998 134.426  1.00  0.00           H  
ATOM   2811  HA  MET A 178      61.373  34.301 133.673  1.00  0.00           H  
ATOM   2812  HB1 MET A 178      59.749  34.419 136.109  1.00  0.00           H  
ATOM   2813  HB2 MET A 178      61.504  34.486 136.288  1.00  0.00           H  
ATOM   2814  HG1 MET A 178      61.603  36.357 134.615  1.00  0.00           H  
ATOM   2815  HG2 MET A 178      59.739  36.204 134.542  1.00  0.00           H  
ATOM   2816  HE1 MET A 178      62.542  36.615 137.095  1.00  0.00           H  
ATOM   2817  HE2 MET A 178      62.731  38.358 136.529  1.00  0.00           H  
ATOM   2818  HE3 MET A 178      62.125  37.981 138.172  1.00  0.00           H  
ATOM   2819  N   PRO A 179      62.455  31.961 134.689  1.00  0.00           N  
ATOM   2820  CA  PRO A 179      62.951  30.697 135.150  1.00  0.00           C  
ATOM   2821  C   PRO A 179      62.674  30.525 136.604  1.00  0.00           C  
ATOM   2822  O   PRO A 179      62.889  31.414 137.427  1.00  0.00           O  
ATOM   2823  CB  PRO A 179      64.426  30.774 134.764  1.00  0.00           C  
ATOM   2824  CG  PRO A 179      64.449  31.615 133.478  1.00  0.00           C  
ATOM   2825  CD  PRO A 179      63.458  32.697 133.934  1.00  0.00           C  
ATOM   2826  HA  PRO A 179      62.477  29.948 134.534  1.00  0.00           H  
ATOM   2827  HB1 PRO A 179      64.950  31.207 135.644  1.00  0.00           H  
ATOM   2828  HB2 PRO A 179      64.996  29.849 134.530  1.00  0.00           H  
ATOM   2829  HG1 PRO A 179      65.433  32.110 133.344  1.00  0.00           H  
ATOM   2830  HG2 PRO A 179      64.224  31.065 132.539  1.00  0.00           H  
ATOM   2831  HD1 PRO A 179      63.968  33.366 134.660  1.00  0.00           H  
ATOM   2832  HD2 PRO A 179      63.069  33.196 133.021  1.00  0.00           H  
ATOM   2833  N   PRO A 180      62.173  29.435 137.105  1.00  0.00           N  
ATOM   2834  CA  PRO A 180      61.437  29.470 138.335  1.00  0.00           C  
ATOM   2835  C   PRO A 180      62.303  29.439 139.546  1.00  0.00           C  
ATOM   2836  O   PRO A 180      63.297  28.722 139.440  1.00  0.00           O  
ATOM   2837  CB  PRO A 180      60.540  28.234 138.319  1.00  0.00           C  
ATOM   2838  CG  PRO A 180      61.264  27.239 137.397  1.00  0.00           C  
ATOM   2839  CD  PRO A 180      61.914  28.196 136.386  1.00  0.00           C  
ATOM   2840  HA  PRO A 180      60.823  30.350 138.451  1.00  0.00           H  
ATOM   2841  HB1 PRO A 180      60.188  27.855 139.302  1.00  0.00           H  
ATOM   2842  HB2 PRO A 180      59.589  28.549 137.839  1.00  0.00           H  
ATOM   2843  HG1 PRO A 180      62.035  26.637 137.926  1.00  0.00           H  
ATOM   2844  HG2 PRO A 180      60.410  26.645 137.006  1.00  0.00           H  
ATOM   2845  HD1 PRO A 180      62.821  27.871 135.832  1.00  0.00           H  
ATOM   2846  HD2 PRO A 180      61.159  28.477 135.622  1.00  0.00           H  
ATOM   2847  N   PRO A 181      62.031  30.159 140.594  1.00  0.00           N  
ATOM   2848  CA  PRO A 181      62.904  30.115 141.731  1.00  0.00           C  
ATOM   2849  C   PRO A 181      62.824  28.813 142.452  1.00  0.00           C  
ATOM   2850  O   PRO A 181      61.839  28.079 142.413  1.00  0.00           O  
ATOM   2851  CB  PRO A 181      62.458  31.271 142.622  1.00  0.00           C  
ATOM   2852  CG  PRO A 181      60.968  31.485 142.312  1.00  0.00           C  
ATOM   2853  CD  PRO A 181      61.058  31.221 140.799  1.00  0.00           C  
ATOM   2854  HA  PRO A 181      63.946  30.299 141.504  1.00  0.00           H  
ATOM   2855  HB1 PRO A 181      62.576  31.232 143.726  1.00  0.00           H  
ATOM   2856  HB2 PRO A 181      62.936  32.220 142.299  1.00  0.00           H  
ATOM   2857  HG1 PRO A 181      60.385  30.723 142.870  1.00  0.00           H  
ATOM   2858  HG2 PRO A 181      60.553  32.466 142.628  1.00  0.00           H  
ATOM   2859  HD1 PRO A 181      60.096  30.875 140.367  1.00  0.00           H  
ATOM   2860  HD2 PRO A 181      61.335  32.148 140.251  1.00  0.00           H  
ATOM   2861  N   ALA A 182      63.965  28.496 143.091  1.00  0.00           N  
ATOM   2862  CA  ALA A 182      64.249  27.221 143.673  1.00  0.00           C  
ATOM   2863  C   ALA A 182      64.678  27.151 145.098  1.00  0.00           C  
ATOM   2864  O   ALA A 182      65.147  26.137 145.611  1.00  0.00           O  
ATOM   2865  CB  ALA A 182      65.525  26.810 142.917  1.00  0.00           C  
ATOM   2866  HN  ALA A 182      64.682  29.185 143.025  1.00  0.00           H  
ATOM   2867  HA  ALA A 182      63.437  26.522 143.542  1.00  0.00           H  
ATOM   2868  HB1 ALA A 182      65.810  25.752 143.093  1.00  0.00           H  
ATOM   2869  HB2 ALA A 182      65.356  26.972 141.832  1.00  0.00           H  
ATOM   2870  HB3 ALA A 182      66.383  27.468 143.182  1.00  0.00           H  
ATOM   2871  N   GLU A 183      64.381  28.242 145.828  1.00  0.00           N  
ATOM   2872  CA  GLU A 183      64.678  28.336 147.224  1.00  0.00           C  
ATOM   2873  C   GLU A 183      63.498  28.022 148.078  1.00  0.00           C  
ATOM   2874  O   GLU A 183      63.344  28.475 149.212  1.00  0.00           O  
ATOM   2875  CB  GLU A 183      65.300  29.658 147.703  1.00  0.00           C  
ATOM   2876  CG  GLU A 183      66.674  29.836 147.050  1.00  0.00           C  
ATOM   2877  CD  GLU A 183      67.828  29.070 147.680  1.00  0.00           C  
ATOM   2878  OE1 GLU A 183      67.951  29.134 148.932  1.00  0.00           O  
ATOM   2879  OE2 GLU A 183      68.497  28.269 146.975  1.00  0.00           O1-
ATOM   2880  HN  GLU A 183      64.129  29.073 145.337  1.00  0.00           H  
ATOM   2881  HA  GLU A 183      65.430  27.618 147.515  1.00  0.00           H  
ATOM   2882  HB1 GLU A 183      64.704  30.540 147.386  1.00  0.00           H  
ATOM   2883  HB2 GLU A 183      65.348  29.599 148.811  1.00  0.00           H  
ATOM   2884  HG1 GLU A 183      66.601  29.477 146.002  1.00  0.00           H  
ATOM   2885  HG2 GLU A 183      66.968  30.907 147.076  1.00  0.00           H  
ATOM   2886  N   ASP A 184      62.508  27.254 147.589  1.00  0.00           N  
ATOM   2887  CA  ASP A 184      61.270  27.050 148.276  1.00  0.00           C  
ATOM   2888  C   ASP A 184      60.511  28.274 148.654  1.00  0.00           C  
ATOM   2889  O   ASP A 184      60.039  28.470 149.773  1.00  0.00           O  
ATOM   2890  CB  ASP A 184      61.451  26.028 149.410  1.00  0.00           C  
ATOM   2891  CG  ASP A 184      61.992  24.690 148.926  1.00  0.00           C  
ATOM   2892  OD1 ASP A 184      62.897  24.148 149.616  1.00  0.00           O  
ATOM   2893  OD2 ASP A 184      61.477  24.098 147.941  1.00  0.00           O1-
ATOM   2894  HN  ASP A 184      62.587  26.889 146.665  1.00  0.00           H  
ATOM   2895  HA  ASP A 184      60.614  26.505 147.616  1.00  0.00           H  
ATOM   2896  HB1 ASP A 184      62.172  26.406 150.166  1.00  0.00           H  
ATOM   2897  HB2 ASP A 184      60.518  25.814 149.974  1.00  0.00           H  
ATOM   2898  N   MET A 185      60.428  29.194 147.676  1.00  0.00           N  
ATOM   2899  CA  MET A 185      59.904  30.515 147.838  1.00  0.00           C  
ATOM   2900  C   MET A 185      58.428  30.711 147.923  1.00  0.00           C  
ATOM   2901  O   MET A 185      58.050  31.537 148.751  1.00  0.00           O  
ATOM   2902  CB  MET A 185      60.581  31.459 146.829  1.00  0.00           C  
ATOM   2903  CG  MET A 185      62.094  31.534 147.044  1.00  0.00           C  
ATOM   2904  SD  MET A 185      63.124  32.668 146.066  1.00  0.00           S  
ATOM   2905  CE  MET A 185      62.596  34.117 147.024  1.00  0.00           C  
ATOM   2906  HN  MET A 185      60.699  29.011 146.733  1.00  0.00           H  
ATOM   2907  HA  MET A 185      60.367  30.715 148.792  1.00  0.00           H  
ATOM   2908  HB1 MET A 185      60.339  31.175 145.783  1.00  0.00           H  
ATOM   2909  HB2 MET A 185      60.275  32.485 147.127  1.00  0.00           H  
ATOM   2910  HG1 MET A 185      62.344  31.616 148.124  1.00  0.00           H  
ATOM   2911  HG2 MET A 185      62.501  30.527 146.814  1.00  0.00           H  
ATOM   2912  HE1 MET A 185      63.460  34.756 147.310  1.00  0.00           H  
ATOM   2913  HE2 MET A 185      61.775  34.614 146.464  1.00  0.00           H  
ATOM   2914  HE3 MET A 185      62.257  33.797 148.032  1.00  0.00           H  
ATOM   2915  N   PRO A 186      57.548  30.128 147.165  1.00  0.00           N  
ATOM   2916  CA  PRO A 186      56.169  30.471 147.349  1.00  0.00           C  
ATOM   2917  C   PRO A 186      55.534  29.438 148.216  1.00  0.00           C  
ATOM   2918  O   PRO A 186      54.355  29.090 148.164  1.00  0.00           O  
ATOM   2919  CB  PRO A 186      55.570  30.386 145.947  1.00  0.00           C  
ATOM   2920  CG  PRO A 186      56.403  29.281 145.277  1.00  0.00           C  
ATOM   2921  CD  PRO A 186      57.800  29.465 145.894  1.00  0.00           C  
ATOM   2922  HA  PRO A 186      55.988  31.415 147.841  1.00  0.00           H  
ATOM   2923  HB1 PRO A 186      54.478  30.202 145.860  1.00  0.00           H  
ATOM   2924  HB2 PRO A 186      55.734  31.398 145.517  1.00  0.00           H  
ATOM   2925  HG1 PRO A 186      56.104  28.241 145.527  1.00  0.00           H  
ATOM   2926  HG2 PRO A 186      56.299  29.417 144.180  1.00  0.00           H  
ATOM   2927  HD1 PRO A 186      58.351  28.528 146.127  1.00  0.00           H  
ATOM   2928  HD2 PRO A 186      58.326  30.178 145.223  1.00  0.00           H  
ATOM   2929  N   SER A 187      56.320  28.991 149.211  1.00  0.00           N  
ATOM   2930  CA  SER A 187      55.968  28.348 150.440  1.00  0.00           C  
ATOM   2931  C   SER A 187      55.035  29.075 151.346  1.00  0.00           C  
ATOM   2932  O   SER A 187      55.339  30.256 151.516  1.00  0.00           O  
ATOM   2933  CB  SER A 187      57.195  27.702 151.101  1.00  0.00           C  
ATOM   2934  OG  SER A 187      56.873  27.105 152.349  1.00  0.00           O  
ATOM   2935  HN  SER A 187      57.229  29.401 149.197  1.00  0.00           H  
ATOM   2936  HA  SER A 187      55.353  27.507 150.157  1.00  0.00           H  
ATOM   2937  HB1 SER A 187      57.654  26.925 150.452  1.00  0.00           H  
ATOM   2938  HB2 SER A 187      57.984  28.457 151.308  1.00  0.00           H  
ATOM   2939  HG1 SER A 187      57.457  26.344 152.361  1.00  0.00           H  
ATOM   2940  N   ALA A 188      53.980  28.510 151.961  1.00  0.00           N  
ATOM   2941  CA  ALA A 188      53.114  29.293 152.789  1.00  0.00           C  
ATOM   2942  C   ALA A 188      53.470  29.178 154.230  1.00  0.00           C  
ATOM   2943  O   ALA A 188      52.886  29.898 155.039  1.00  0.00           O  
ATOM   2944  CB  ALA A 188      51.698  28.708 152.660  1.00  0.00           C  
ATOM   2945  HN  ALA A 188      53.722  27.560 151.809  1.00  0.00           H  
ATOM   2946  HA  ALA A 188      53.064  30.295 152.389  1.00  0.00           H  
ATOM   2947  HB1 ALA A 188      51.583  27.717 153.151  1.00  0.00           H  
ATOM   2948  HB2 ALA A 188      50.941  29.388 153.107  1.00  0.00           H  
ATOM   2949  HB3 ALA A 188      51.490  28.528 151.583  1.00  0.00           H  
ATOM   2950  N   ALA A 189      54.476  28.340 154.539  1.00  0.00           N  
ATOM   2951  CA  ALA A 189      55.057  28.077 155.819  1.00  0.00           C  
ATOM   2952  C   ALA A 189      55.933  29.099 156.459  1.00  0.00           C  
ATOM   2953  O   ALA A 189      55.741  29.337 157.650  1.00  0.00           O  
ATOM   2954  CB  ALA A 189      55.765  26.716 155.699  1.00  0.00           C  
ATOM   2955  HN  ALA A 189      54.860  27.766 153.821  1.00  0.00           H  
ATOM   2956  HA  ALA A 189      54.251  28.158 156.534  1.00  0.00           H  
ATOM   2957  HB1 ALA A 189      55.901  26.310 156.724  1.00  0.00           H  
ATOM   2958  HB2 ALA A 189      55.167  26.017 155.077  1.00  0.00           H  
ATOM   2959  HB3 ALA A 189      56.741  26.814 155.178  1.00  0.00           H  
ATOM   2960  N   PRO A 190      56.878  29.804 155.913  1.00  0.00           N  
ATOM   2961  CA  PRO A 190      57.528  30.942 156.494  1.00  0.00           C  
ATOM   2962  C   PRO A 190      56.687  32.159 156.684  1.00  0.00           C  
ATOM   2963  O   PRO A 190      55.674  32.273 155.996  1.00  0.00           O  
ATOM   2964  CB  PRO A 190      58.722  31.260 155.597  1.00  0.00           C  
ATOM   2965  CG  PRO A 190      58.247  30.846 154.196  1.00  0.00           C  
ATOM   2966  CD  PRO A 190      57.311  29.673 154.529  1.00  0.00           C  
ATOM   2967  HA  PRO A 190      57.977  30.762 157.460  1.00  0.00           H  
ATOM   2968  HB1 PRO A 190      58.921  32.351 155.671  1.00  0.00           H  
ATOM   2969  HB2 PRO A 190      59.675  30.758 155.868  1.00  0.00           H  
ATOM   2970  HG1 PRO A 190      57.675  31.713 153.800  1.00  0.00           H  
ATOM   2971  HG2 PRO A 190      59.082  30.517 153.541  1.00  0.00           H  
ATOM   2972  HD1 PRO A 190      56.532  29.666 153.735  1.00  0.00           H  
ATOM   2973  HD2 PRO A 190      57.879  28.726 154.641  1.00  0.00           H  
ATOM   2974  N   ALA A 191      56.953  33.024 157.680  1.00  0.00           N  
ATOM   2975  CA  ALA A 191      56.253  34.193 158.115  1.00  0.00           C  
ATOM   2976  C   ALA A 191      57.000  35.402 157.672  1.00  0.00           C  
ATOM   2977  O   ALA A 191      58.222  35.309 157.572  1.00  0.00           O  
ATOM   2978  CB  ALA A 191      56.008  34.247 159.633  1.00  0.00           C  
ATOM   2979  HN  ALA A 191      57.702  32.839 158.313  1.00  0.00           H  
ATOM   2980  HA  ALA A 191      55.287  34.161 157.636  1.00  0.00           H  
ATOM   2981  HB1 ALA A 191      56.948  34.095 160.204  1.00  0.00           H  
ATOM   2982  HB2 ALA A 191      55.616  35.257 159.878  1.00  0.00           H  
ATOM   2983  HB3 ALA A 191      55.261  33.477 159.924  1.00  0.00           H  
ATOM   2984  N   ALA A 192      56.308  36.512 157.358  1.00  0.00           N  
ATOM   2985  CA  ALA A 192      56.824  37.805 157.025  1.00  0.00           C  
ATOM   2986  C   ALA A 192      57.673  37.855 155.802  1.00  0.00           C  
ATOM   2987  O   ALA A 192      58.759  38.428 155.858  1.00  0.00           O  
ATOM   2988  CB  ALA A 192      57.536  38.253 158.313  1.00  0.00           C  
ATOM   2989  HN  ALA A 192      55.314  36.443 157.405  1.00  0.00           H  
ATOM   2990  HA  ALA A 192      55.920  38.345 156.782  1.00  0.00           H  
ATOM   2991  HB1 ALA A 192      57.930  39.282 158.163  1.00  0.00           H  
ATOM   2992  HB2 ALA A 192      56.818  38.247 159.160  1.00  0.00           H  
ATOM   2993  HB3 ALA A 192      58.259  37.449 158.568  1.00  0.00           H  
ATOM   2994  N   THR A 193      57.296  37.185 154.698  1.00  0.00           N  
ATOM   2995  CA  THR A 193      58.009  37.175 153.459  1.00  0.00           C  
ATOM   2996  C   THR A 193      57.333  37.984 152.407  1.00  0.00           C  
ATOM   2997  O   THR A 193      57.762  37.966 151.254  1.00  0.00           O  
ATOM   2998  CB  THR A 193      58.363  35.800 152.974  1.00  0.00           C  
ATOM   2999  CG2 THR A 193      59.202  35.053 154.025  1.00  0.00           C  
ATOM   3000  OG1 THR A 193      57.192  35.041 152.707  1.00  0.00           O  
ATOM   3001  HN  THR A 193      56.642  36.448 154.846  1.00  0.00           H  
ATOM   3002  HA  THR A 193      58.970  37.652 153.584  1.00  0.00           H  
ATOM   3003  HB  THR A 193      58.899  35.854 152.003  1.00  0.00           H  
ATOM   3004  HG1 THR A 193      57.443  34.162 152.413  1.00  0.00           H  
ATOM   3005 1HG2 THR A 193      59.326  34.039 153.589  1.00  0.00           H  
ATOM   3006 2HG2 THR A 193      60.167  35.580 154.186  1.00  0.00           H  
ATOM   3007 3HG2 THR A 193      58.769  35.071 155.048  1.00  0.00           H  
ATOM   3008  N   GLY A 194      56.260  38.729 152.729  1.00  0.00           N  
ATOM   3009  CA  GLY A 194      55.423  39.399 151.783  1.00  0.00           C  
ATOM   3010  C   GLY A 194      54.960  40.728 152.269  1.00  0.00           C  
ATOM   3011  O   GLY A 194      55.553  41.329 153.164  1.00  0.00           O  
ATOM   3012  HN  GLY A 194      55.820  38.584 153.611  1.00  0.00           H  
ATOM   3013  HA1 GLY A 194      55.984  39.550 150.872  1.00  0.00           H  
ATOM   3014  HA2 GLY A 194      54.609  38.701 151.649  1.00  0.00           H  
ATOM   3015  N   VAL A 195      53.925  41.371 151.700  1.00  0.00           N  
ATOM   3016  CA  VAL A 195      53.432  42.670 152.040  1.00  0.00           C  
ATOM   3017  C   VAL A 195      52.848  42.717 153.409  1.00  0.00           C  
ATOM   3018  O   VAL A 195      52.004  41.862 153.678  1.00  0.00           O  
ATOM   3019  CB  VAL A 195      52.503  43.189 150.983  1.00  0.00           C  
ATOM   3020  CG1 VAL A 195      52.188  44.674 151.234  1.00  0.00           C  
ATOM   3021  CG2 VAL A 195      53.130  43.017 149.589  1.00  0.00           C  
ATOM   3022  HN  VAL A 195      53.475  40.859 150.971  1.00  0.00           H  
ATOM   3023  HA  VAL A 195      54.263  43.360 152.001  1.00  0.00           H  
ATOM   3024  HB  VAL A 195      51.633  42.499 151.022  1.00  0.00           H  
ATOM   3025 1HG1 VAL A 195      51.623  44.833 152.178  1.00  0.00           H  
ATOM   3026 2HG1 VAL A 195      53.032  45.389 151.139  1.00  0.00           H  
ATOM   3027 3HG1 VAL A 195      51.529  45.001 150.400  1.00  0.00           H  
ATOM   3028 1HG2 VAL A 195      52.625  43.744 148.918  1.00  0.00           H  
ATOM   3029 2HG2 VAL A 195      54.205  43.295 149.649  1.00  0.00           H  
ATOM   3030 3HG2 VAL A 195      53.013  42.015 149.124  1.00  0.00           H  
ATOM   3031  N   PRO A 196      53.181  43.581 154.323  1.00  0.00           N  
ATOM   3032  CA  PRO A 196      52.490  43.722 155.572  1.00  0.00           C  
ATOM   3033  C   PRO A 196      51.015  43.931 155.516  1.00  0.00           C  
ATOM   3034  O   PRO A 196      50.460  44.778 154.818  1.00  0.00           O  
ATOM   3035  CB  PRO A 196      53.158  44.888 156.300  1.00  0.00           C  
ATOM   3036  CG  PRO A 196      54.580  44.963 155.725  1.00  0.00           C  
ATOM   3037  CD  PRO A 196      54.443  44.303 154.342  1.00  0.00           C  
ATOM   3038  HA  PRO A 196      52.686  42.787 156.074  1.00  0.00           H  
ATOM   3039  HB1 PRO A 196      52.633  45.815 155.988  1.00  0.00           H  
ATOM   3040  HB2 PRO A 196      52.926  44.609 157.351  1.00  0.00           H  
ATOM   3041  HG1 PRO A 196      55.001  45.989 155.673  1.00  0.00           H  
ATOM   3042  HG2 PRO A 196      55.229  44.296 156.332  1.00  0.00           H  
ATOM   3043  HD1 PRO A 196      54.297  45.194 153.694  1.00  0.00           H  
ATOM   3044  HD2 PRO A 196      55.362  43.710 154.145  1.00  0.00           H  
ATOM   3045  N   THR A 197      50.277  43.205 156.374  1.00  0.00           N  
ATOM   3046  CA  THR A 197      48.864  43.288 156.582  1.00  0.00           C  
ATOM   3047  C   THR A 197      48.488  44.390 157.513  1.00  0.00           C  
ATOM   3048  O   THR A 197      49.333  45.023 158.144  1.00  0.00           O  
ATOM   3049  CB  THR A 197      48.341  41.947 157.005  1.00  0.00           C  
ATOM   3050  CG2 THR A 197      48.703  40.859 155.980  1.00  0.00           C  
ATOM   3051  OG1 THR A 197      48.816  41.491 158.263  1.00  0.00           O  
ATOM   3052  HN  THR A 197      50.658  42.369 156.760  1.00  0.00           H  
ATOM   3053  HA  THR A 197      48.387  43.485 155.633  1.00  0.00           H  
ATOM   3054  HB  THR A 197      47.234  41.903 156.924  1.00  0.00           H  
ATOM   3055  HG1 THR A 197      49.774  41.447 158.315  1.00  0.00           H  
ATOM   3056 1HG2 THR A 197      48.052  39.966 156.105  1.00  0.00           H  
ATOM   3057 2HG2 THR A 197      48.430  41.263 154.982  1.00  0.00           H  
ATOM   3058 3HG2 THR A 197      49.781  40.598 156.035  1.00  0.00           H  
ATOM   3059  N   TRP A 198      47.194  44.757 157.528  1.00  0.00           N  
ATOM   3060  CA  TRP A 198      46.697  45.870 158.275  1.00  0.00           C  
ATOM   3061  C   TRP A 198      46.801  45.734 159.755  1.00  0.00           C  
ATOM   3062  O   TRP A 198      46.892  46.766 160.418  1.00  0.00           O  
ATOM   3063  CB  TRP A 198      45.279  46.248 157.815  1.00  0.00           C  
ATOM   3064  CG  TRP A 198      44.910  46.497 156.372  1.00  0.00           C  
ATOM   3065  CD1 TRP A 198      44.082  45.793 155.546  1.00  0.00           C  
ATOM   3066  CD2 TRP A 198      45.471  47.550 155.566  1.00  0.00           C  
ATOM   3067  CE2 TRP A 198      44.930  47.427 154.281  1.00  0.00           C  
ATOM   3068  CE3 TRP A 198      46.425  48.477 155.885  1.00  0.00           C  
ATOM   3069  NE1 TRP A 198      44.188  46.270 154.265  1.00  0.00           N  
ATOM   3070  CZ2 TRP A 198      45.329  48.321 153.325  1.00  0.00           C  
ATOM   3071  CZ3 TRP A 198      46.754  49.397 154.918  1.00  0.00           C  
ATOM   3072  CH2 TRP A 198      46.319  49.225 153.625  1.00  0.00           C  
ATOM   3073  HN  TRP A 198      46.568  44.306 156.896  1.00  0.00           H  
ATOM   3074  HA  TRP A 198      47.373  46.663 157.990  1.00  0.00           H  
ATOM   3075  HB1 TRP A 198      44.665  45.439 158.264  1.00  0.00           H  
ATOM   3076  HB2 TRP A 198      44.918  47.203 158.253  1.00  0.00           H  
ATOM   3077  HD1 TRP A 198      43.570  44.882 155.824  1.00  0.00           H  
ATOM   3078  HE1 TRP A 198      43.570  45.989 153.564  1.00  0.00           H  
ATOM   3079  HE3 TRP A 198      46.865  48.580 156.865  1.00  0.00           H  
ATOM   3080  HZ2 TRP A 198      45.127  48.208 152.271  1.00  0.00           H  
ATOM   3081  HZ3 TRP A 198      47.489  50.186 154.985  1.00  0.00           H  
ATOM   3082  HH2 TRP A 198      46.503  50.025 152.923  1.00  0.00           H  
ATOM   3083  N   GLN A 199      46.858  44.505 160.300  1.00  0.00           N  
ATOM   3084  CA  GLN A 199      47.130  44.304 161.689  1.00  0.00           C  
ATOM   3085  C   GLN A 199      48.560  44.570 162.009  1.00  0.00           C  
ATOM   3086  O   GLN A 199      48.869  45.121 163.065  1.00  0.00           O  
ATOM   3087  CB  GLN A 199      46.893  42.851 162.133  1.00  0.00           C  
ATOM   3088  CG  GLN A 199      46.705  42.547 163.621  1.00  0.00           C  
ATOM   3089  CD  GLN A 199      45.416  43.190 164.116  1.00  0.00           C  
ATOM   3090  NE2 GLN A 199      44.294  42.924 163.394  1.00  0.00           N  
ATOM   3091  OE1 GLN A 199      45.328  43.961 165.070  1.00  0.00           O  
ATOM   3092  HN  GLN A 199      46.689  43.707 159.727  1.00  0.00           H  
ATOM   3093  HA  GLN A 199      46.386  44.804 162.292  1.00  0.00           H  
ATOM   3094  HB1 GLN A 199      45.984  42.460 161.628  1.00  0.00           H  
ATOM   3095  HB2 GLN A 199      47.710  42.253 161.677  1.00  0.00           H  
ATOM   3096  HG1 GLN A 199      46.627  41.454 163.802  1.00  0.00           H  
ATOM   3097  HG2 GLN A 199      47.601  42.871 164.194  1.00  0.00           H  
ATOM   3098 1HE2 GLN A 199      44.320  42.290 162.621  1.00  0.00           H  
ATOM   3099 2HE2 GLN A 199      43.398  43.109 163.797  1.00  0.00           H  
ATOM   3100  N   GLU A 200      49.492  44.137 161.141  1.00  0.00           N  
ATOM   3101  CA  GLU A 200      50.895  44.387 161.271  1.00  0.00           C  
ATOM   3102  C   GLU A 200      51.254  45.827 161.137  1.00  0.00           C  
ATOM   3103  O   GLU A 200      52.152  46.310 161.824  1.00  0.00           O  
ATOM   3104  CB  GLU A 200      51.591  43.602 160.147  1.00  0.00           C  
ATOM   3105  CG  GLU A 200      51.663  42.097 160.414  1.00  0.00           C  
ATOM   3106  CD  GLU A 200      52.319  41.459 159.197  1.00  0.00           C  
ATOM   3107  OE1 GLU A 200      53.471  40.957 159.283  1.00  0.00           O  
ATOM   3108  OE2 GLU A 200      51.577  41.336 158.186  1.00  0.00           O1-
ATOM   3109  HN  GLU A 200      49.207  43.570 160.373  1.00  0.00           H  
ATOM   3110  HA  GLU A 200      51.172  43.993 162.237  1.00  0.00           H  
ATOM   3111  HB1 GLU A 200      51.101  43.836 159.178  1.00  0.00           H  
ATOM   3112  HB2 GLU A 200      52.655  43.914 160.093  1.00  0.00           H  
ATOM   3113  HG1 GLU A 200      52.147  41.792 161.366  1.00  0.00           H  
ATOM   3114  HG2 GLU A 200      50.648  41.651 160.333  1.00  0.00           H  
ATOM   3115  N   VAL A 201      50.597  46.552 160.216  1.00  0.00           N  
ATOM   3116  CA  VAL A 201      50.798  47.958 160.044  1.00  0.00           C  
ATOM   3117  C   VAL A 201      50.057  48.761 161.057  1.00  0.00           C  
ATOM   3118  O   VAL A 201      50.604  49.698 161.636  1.00  0.00           O  
ATOM   3119  CB  VAL A 201      50.414  48.212 158.617  1.00  0.00           C  
ATOM   3120  CG1 VAL A 201      50.172  49.695 158.293  1.00  0.00           C  
ATOM   3121  CG2 VAL A 201      51.480  47.764 157.604  1.00  0.00           C  
ATOM   3122  HN  VAL A 201      49.959  46.157 159.558  1.00  0.00           H  
ATOM   3123  HA  VAL A 201      51.825  48.260 160.186  1.00  0.00           H  
ATOM   3124  HB  VAL A 201      49.473  47.757 158.237  1.00  0.00           H  
ATOM   3125 1HG1 VAL A 201      50.975  50.347 158.699  1.00  0.00           H  
ATOM   3126 2HG1 VAL A 201      50.272  49.972 157.222  1.00  0.00           H  
ATOM   3127 3HG1 VAL A 201      49.232  50.052 158.768  1.00  0.00           H  
ATOM   3128 1HG2 VAL A 201      52.412  48.332 157.806  1.00  0.00           H  
ATOM   3129 2HG2 VAL A 201      51.723  46.685 157.719  1.00  0.00           H  
ATOM   3130 3HG2 VAL A 201      51.207  47.900 156.535  1.00  0.00           H  
ATOM   3131  N   GLY A 202      48.764  48.452 161.261  1.00  0.00           N  
ATOM   3132  CA  GLY A 202      48.079  48.867 162.446  1.00  0.00           C  
ATOM   3133  C   GLY A 202      47.182  50.044 162.275  1.00  0.00           C  
ATOM   3134  O   GLY A 202      46.669  50.548 163.274  1.00  0.00           O  
ATOM   3135  HN  GLY A 202      48.282  47.754 160.735  1.00  0.00           H  
ATOM   3136  HA1 GLY A 202      47.467  48.070 162.841  1.00  0.00           H  
ATOM   3137  HA2 GLY A 202      48.796  49.157 163.201  1.00  0.00           H  
ATOM   3138  N   PHE A 203      46.851  50.309 160.999  1.00  0.00           N  
ATOM   3139  CA  PHE A 203      45.898  51.279 160.556  1.00  0.00           C  
ATOM   3140  C   PHE A 203      44.529  51.320 161.143  1.00  0.00           C  
ATOM   3141  O   PHE A 203      43.968  50.286 161.502  1.00  0.00           O  
ATOM   3142  CB  PHE A 203      45.795  51.502 159.038  1.00  0.00           C  
ATOM   3143  CG  PHE A 203      46.967  52.110 158.350  1.00  0.00           C  
ATOM   3144  CD1 PHE A 203      46.923  52.223 156.981  1.00  0.00           C  
ATOM   3145  CD2 PHE A 203      48.040  52.689 158.988  1.00  0.00           C  
ATOM   3146  CE1 PHE A 203      47.894  52.890 156.273  1.00  0.00           C  
ATOM   3147  CE2 PHE A 203      49.005  53.426 158.342  1.00  0.00           C  
ATOM   3148  CZ  PHE A 203      48.908  53.502 156.974  1.00  0.00           C  
ATOM   3149  HN  PHE A 203      47.148  49.806 160.192  1.00  0.00           H  
ATOM   3150  HA  PHE A 203      46.221  52.206 161.009  1.00  0.00           H  
ATOM   3151  HB1 PHE A 203      45.591  50.525 158.548  1.00  0.00           H  
ATOM   3152  HB2 PHE A 203      44.891  52.095 158.781  1.00  0.00           H  
ATOM   3153  HD1 PHE A 203      46.045  51.846 156.477  1.00  0.00           H  
ATOM   3154  HD2 PHE A 203      48.058  52.617 160.066  1.00  0.00           H  
ATOM   3155  HE1 PHE A 203      47.785  53.045 155.209  1.00  0.00           H  
ATOM   3156  HE2 PHE A 203      49.810  54.021 158.748  1.00  0.00           H  
ATOM   3157  HZ  PHE A 203      49.657  54.088 156.462  1.00  0.00           H  
ATOM   3158  N   LYS A 204      43.891  52.492 161.312  1.00  0.00           N  
ATOM   3159  CA  LYS A 204      42.561  52.516 161.835  1.00  0.00           C  
ATOM   3160  C   LYS A 204      41.879  53.623 161.107  1.00  0.00           C  
ATOM   3161  O   LYS A 204      42.377  54.748 161.100  1.00  0.00           O  
ATOM   3162  CB  LYS A 204      42.688  52.800 163.341  1.00  0.00           C  
ATOM   3163  CG  LYS A 204      41.371  52.613 164.098  1.00  0.00           C  
ATOM   3164  CD  LYS A 204      40.307  53.712 164.040  1.00  0.00           C  
ATOM   3165  CE  LYS A 204      38.969  53.151 164.522  1.00  0.00           C  
ATOM   3166  NZ  LYS A 204      38.170  54.216 165.170  1.00  0.00           N1+
ATOM   3167  HN  LYS A 204      44.327  53.372 161.141  1.00  0.00           H  
ATOM   3168  HA  LYS A 204      41.980  51.648 161.560  1.00  0.00           H  
ATOM   3169  HB1 LYS A 204      43.509  52.108 163.627  1.00  0.00           H  
ATOM   3170  HB2 LYS A 204      43.050  53.830 163.538  1.00  0.00           H  
ATOM   3171  HG1 LYS A 204      41.100  51.615 163.692  1.00  0.00           H  
ATOM   3172  HG2 LYS A 204      41.588  52.533 165.184  1.00  0.00           H  
ATOM   3173  HD1 LYS A 204      40.582  54.618 164.624  1.00  0.00           H  
ATOM   3174  HD2 LYS A 204      40.098  54.106 163.023  1.00  0.00           H  
ATOM   3175  HE1 LYS A 204      38.363  52.747 163.684  1.00  0.00           H  
ATOM   3176  HE2 LYS A 204      39.048  52.330 165.265  1.00  0.00           H  
ATOM   3177  HZ1 LYS A 204      38.158  55.106 164.633  1.00  0.00           H  
ATOM   3178  HZ2 LYS A 204      37.197  54.095 165.517  1.00  0.00           H  
ATOM   3179  HZ3 LYS A 204      38.590  54.452 166.091  1.00  0.00           H  
ATOM   3180  N   GLU A 205      40.760  53.331 160.423  1.00  0.00           N  
ATOM   3181  CA  GLU A 205      40.036  54.172 159.521  1.00  0.00           C  
ATOM   3182  C   GLU A 205      40.627  55.230 158.655  1.00  0.00           C  
ATOM   3183  O   GLU A 205      40.276  56.398 158.814  1.00  0.00           O  
ATOM   3184  CB  GLU A 205      38.776  54.704 160.223  1.00  0.00           C  
ATOM   3185  CG  GLU A 205      37.780  53.574 160.490  1.00  0.00           C  
ATOM   3186  CD  GLU A 205      36.529  53.980 161.255  1.00  0.00           C  
ATOM   3187  OE1 GLU A 205      36.065  53.198 162.128  1.00  0.00           O  
ATOM   3188  OE2 GLU A 205      36.040  55.125 161.058  1.00  0.00           O1-
ATOM   3189  HN  GLU A 205      40.316  52.439 160.469  1.00  0.00           H  
ATOM   3190  HA  GLU A 205      39.706  53.480 158.759  1.00  0.00           H  
ATOM   3191  HB1 GLU A 205      39.023  55.300 161.128  1.00  0.00           H  
ATOM   3192  HB2 GLU A 205      38.243  55.413 159.554  1.00  0.00           H  
ATOM   3193  HG1 GLU A 205      37.450  53.018 159.587  1.00  0.00           H  
ATOM   3194  HG2 GLU A 205      38.368  52.896 161.145  1.00  0.00           H  
ATOM   3195  N   PRO A 206      41.422  54.964 157.662  1.00  0.00           N  
ATOM   3196  CA  PRO A 206      41.704  55.834 156.557  1.00  0.00           C  
ATOM   3197  C   PRO A 206      40.649  56.681 155.934  1.00  0.00           C  
ATOM   3198  O   PRO A 206      39.456  56.436 156.106  1.00  0.00           O  
ATOM   3199  CB  PRO A 206      42.318  54.890 155.525  1.00  0.00           C  
ATOM   3200  CG  PRO A 206      43.108  53.927 156.424  1.00  0.00           C  
ATOM   3201  CD  PRO A 206      42.104  53.681 157.562  1.00  0.00           C  
ATOM   3202  HA  PRO A 206      42.434  56.527 156.949  1.00  0.00           H  
ATOM   3203  HB1 PRO A 206      41.522  54.263 155.069  1.00  0.00           H  
ATOM   3204  HB2 PRO A 206      42.995  55.284 154.739  1.00  0.00           H  
ATOM   3205  HG1 PRO A 206      43.257  53.015 155.808  1.00  0.00           H  
ATOM   3206  HG2 PRO A 206      44.087  54.237 156.849  1.00  0.00           H  
ATOM   3207  HD1 PRO A 206      41.391  52.855 157.358  1.00  0.00           H  
ATOM   3208  HD2 PRO A 206      42.608  53.416 158.515  1.00  0.00           H  
ATOM   3209  N   PRO A 207      40.976  57.761 155.290  1.00  0.00           N  
ATOM   3210  CA  PRO A 207      40.151  58.325 154.260  1.00  0.00           C  
ATOM   3211  C   PRO A 207      40.034  57.521 153.010  1.00  0.00           C  
ATOM   3212  O   PRO A 207      40.819  56.601 152.792  1.00  0.00           O  
ATOM   3213  CB  PRO A 207      40.812  59.686 154.057  1.00  0.00           C  
ATOM   3214  CG  PRO A 207      42.320  59.427 154.207  1.00  0.00           C  
ATOM   3215  CD  PRO A 207      42.317  58.325 155.277  1.00  0.00           C  
ATOM   3216  HA  PRO A 207      39.158  58.418 154.675  1.00  0.00           H  
ATOM   3217  HB1 PRO A 207      40.557  60.202 153.107  1.00  0.00           H  
ATOM   3218  HB2 PRO A 207      40.441  60.383 154.838  1.00  0.00           H  
ATOM   3219  HG1 PRO A 207      42.808  59.001 153.303  1.00  0.00           H  
ATOM   3220  HG2 PRO A 207      42.813  60.361 154.551  1.00  0.00           H  
ATOM   3221  HD1 PRO A 207      43.058  57.593 154.889  1.00  0.00           H  
ATOM   3222  HD2 PRO A 207      42.555  58.762 156.271  1.00  0.00           H  
ATOM   3223  N   LEU A 208      39.035  57.861 152.176  1.00  0.00           N  
ATOM   3224  CA  LEU A 208      38.718  57.313 150.893  1.00  0.00           C  
ATOM   3225  C   LEU A 208      39.346  58.137 149.821  1.00  0.00           C  
ATOM   3226  O   LEU A 208      39.518  59.345 149.974  1.00  0.00           O  
ATOM   3227  CB  LEU A 208      37.207  57.145 150.657  1.00  0.00           C  
ATOM   3228  CG  LEU A 208      36.547  56.121 151.597  1.00  0.00           C  
ATOM   3229  CD1 LEU A 208      35.035  55.943 151.377  1.00  0.00           C  
ATOM   3230  CD2 LEU A 208      37.098  54.691 151.475  1.00  0.00           C  
ATOM   3231  HN  LEU A 208      38.457  58.648 152.376  1.00  0.00           H  
ATOM   3232  HA  LEU A 208      39.149  56.327 150.816  1.00  0.00           H  
ATOM   3233  HB1 LEU A 208      36.666  58.113 150.718  1.00  0.00           H  
ATOM   3234  HB2 LEU A 208      36.997  56.724 149.651  1.00  0.00           H  
ATOM   3235  HG  LEU A 208      36.746  56.663 152.547  1.00  0.00           H  
ATOM   3236 1HD1 LEU A 208      34.741  55.421 150.440  1.00  0.00           H  
ATOM   3237 2HD1 LEU A 208      34.652  55.262 152.166  1.00  0.00           H  
ATOM   3238 3HD1 LEU A 208      34.520  56.924 151.451  1.00  0.00           H  
ATOM   3239 1HD2 LEU A 208      38.164  54.741 151.786  1.00  0.00           H  
ATOM   3240 2HD2 LEU A 208      36.502  54.060 152.168  1.00  0.00           H  
ATOM   3241 3HD2 LEU A 208      36.915  54.259 150.468  1.00  0.00           H  
ATOM   3242  N   THR A 209      39.682  57.511 148.680  1.00  0.00           N  
ATOM   3243  CA  THR A 209      40.343  58.145 147.581  1.00  0.00           C  
ATOM   3244  C   THR A 209      40.061  57.421 146.311  1.00  0.00           C  
ATOM   3245  O   THR A 209      39.473  56.341 146.284  1.00  0.00           O  
ATOM   3246  CB  THR A 209      41.819  58.316 147.793  1.00  0.00           C  
ATOM   3247  CG2 THR A 209      42.476  56.937 147.975  1.00  0.00           C  
ATOM   3248  OG1 THR A 209      42.441  58.975 146.699  1.00  0.00           O  
ATOM   3249  HN  THR A 209      39.498  56.553 148.477  1.00  0.00           H  
ATOM   3250  HA  THR A 209      40.028  59.171 147.463  1.00  0.00           H  
ATOM   3251  HB  THR A 209      41.910  58.897 148.736  1.00  0.00           H  
ATOM   3252  HG1 THR A 209      43.357  59.067 146.968  1.00  0.00           H  
ATOM   3253 1HG2 THR A 209      43.552  57.047 148.226  1.00  0.00           H  
ATOM   3254 2HG2 THR A 209      42.052  56.314 148.790  1.00  0.00           H  
ATOM   3255 3HG2 THR A 209      42.457  56.271 147.085  1.00  0.00           H  
ATOM   3256  N   VAL A 210      40.265  57.954 145.093  1.00  0.00           N  
ATOM   3257  CA  VAL A 210      40.072  57.254 143.861  1.00  0.00           C  
ATOM   3258  C   VAL A 210      41.303  56.566 143.382  1.00  0.00           C  
ATOM   3259  O   VAL A 210      41.275  55.782 142.435  1.00  0.00           O  
ATOM   3260  CB  VAL A 210      39.661  58.243 142.810  1.00  0.00           C  
ATOM   3261  CG1 VAL A 210      38.248  58.663 143.248  1.00  0.00           C  
ATOM   3262  CG2 VAL A 210      40.542  59.503 142.803  1.00  0.00           C  
ATOM   3263  HN  VAL A 210      40.677  58.863 145.128  1.00  0.00           H  
ATOM   3264  HA  VAL A 210      39.299  56.506 143.945  1.00  0.00           H  
ATOM   3265  HB  VAL A 210      39.507  57.716 141.845  1.00  0.00           H  
ATOM   3266 1HG1 VAL A 210      37.919  59.522 142.626  1.00  0.00           H  
ATOM   3267 2HG1 VAL A 210      37.499  57.845 143.171  1.00  0.00           H  
ATOM   3268 3HG1 VAL A 210      38.280  59.052 144.288  1.00  0.00           H  
ATOM   3269 1HG2 VAL A 210      41.590  59.162 142.658  1.00  0.00           H  
ATOM   3270 2HG2 VAL A 210      40.147  60.224 142.056  1.00  0.00           H  
ATOM   3271 3HG2 VAL A 210      40.570  60.059 143.765  1.00  0.00           H  
ATOM   3272  N   PHE A 211      42.458  56.960 143.948  1.00  0.00           N  
ATOM   3273  CA  PHE A 211      43.766  56.530 143.565  1.00  0.00           C  
ATOM   3274  C   PHE A 211      44.004  55.136 144.038  1.00  0.00           C  
ATOM   3275  O   PHE A 211      43.982  54.841 145.231  1.00  0.00           O  
ATOM   3276  CB  PHE A 211      44.852  57.452 144.143  1.00  0.00           C  
ATOM   3277  CG  PHE A 211      44.988  58.679 143.309  1.00  0.00           C  
ATOM   3278  CD1 PHE A 211      45.624  58.561 142.096  1.00  0.00           C  
ATOM   3279  CD2 PHE A 211      44.405  59.872 143.668  1.00  0.00           C  
ATOM   3280  CE1 PHE A 211      45.800  59.656 141.283  1.00  0.00           C  
ATOM   3281  CE2 PHE A 211      44.504  60.934 142.798  1.00  0.00           C  
ATOM   3282  CZ  PHE A 211      45.168  60.834 141.598  1.00  0.00           C  
ATOM   3283  HN  PHE A 211      42.438  57.535 144.763  1.00  0.00           H  
ATOM   3284  HA  PHE A 211      43.728  56.610 142.489  1.00  0.00           H  
ATOM   3285  HB1 PHE A 211      44.563  57.725 145.180  1.00  0.00           H  
ATOM   3286  HB2 PHE A 211      45.857  56.980 144.176  1.00  0.00           H  
ATOM   3287  HD1 PHE A 211      46.050  57.626 141.765  1.00  0.00           H  
ATOM   3288  HD2 PHE A 211      43.797  59.906 144.559  1.00  0.00           H  
ATOM   3289  HE1 PHE A 211      46.258  59.614 140.305  1.00  0.00           H  
ATOM   3290  HE2 PHE A 211      44.058  61.820 143.225  1.00  0.00           H  
ATOM   3291  HZ  PHE A 211      45.187  61.699 140.952  1.00  0.00           H  
ATOM   3292  N   LYS A 212      44.503  54.317 143.095  1.00  0.00           N  
ATOM   3293  CA  LYS A 212      45.034  53.010 143.325  1.00  0.00           C  
ATOM   3294  C   LYS A 212      46.380  52.944 142.690  1.00  0.00           C  
ATOM   3295  O   LYS A 212      46.527  53.319 141.527  1.00  0.00           O  
ATOM   3296  CB  LYS A 212      43.992  52.075 142.688  1.00  0.00           C  
ATOM   3297  CG  LYS A 212      44.397  50.600 142.755  1.00  0.00           C  
ATOM   3298  CD  LYS A 212      43.437  49.579 142.140  1.00  0.00           C  
ATOM   3299  CE  LYS A 212      43.726  48.093 142.352  1.00  0.00           C  
ATOM   3300  NZ  LYS A 212      43.561  47.712 143.773  1.00  0.00           N1+
ATOM   3301  HN  LYS A 212      44.377  54.529 142.130  1.00  0.00           H  
ATOM   3302  HA  LYS A 212      45.142  52.702 144.354  1.00  0.00           H  
ATOM   3303  HB1 LYS A 212      42.967  52.131 143.115  1.00  0.00           H  
ATOM   3304  HB2 LYS A 212      44.052  52.370 141.619  1.00  0.00           H  
ATOM   3305  HG1 LYS A 212      45.342  50.680 142.178  1.00  0.00           H  
ATOM   3306  HG2 LYS A 212      44.705  50.457 143.813  1.00  0.00           H  
ATOM   3307  HD1 LYS A 212      42.412  49.799 142.506  1.00  0.00           H  
ATOM   3308  HD2 LYS A 212      43.544  49.793 141.055  1.00  0.00           H  
ATOM   3309  HE1 LYS A 212      43.052  47.454 141.740  1.00  0.00           H  
ATOM   3310  HE2 LYS A 212      44.754  47.840 142.015  1.00  0.00           H  
ATOM   3311  HZ1 LYS A 212      42.650  47.887 144.241  1.00  0.00           H  
ATOM   3312  HZ2 LYS A 212      43.645  46.677 143.825  1.00  0.00           H  
ATOM   3313  HZ3 LYS A 212      44.320  48.121 144.356  1.00  0.00           H  
ATOM   3314  N   GLY A 213      47.356  52.477 143.489  1.00  0.00           N  
ATOM   3315  CA  GLY A 213      48.681  52.188 143.036  1.00  0.00           C  
ATOM   3316  C   GLY A 213      48.881  50.988 142.176  1.00  0.00           C  
ATOM   3317  O   GLY A 213      47.960  50.176 142.087  1.00  0.00           O  
ATOM   3318  HN  GLY A 213      47.161  52.380 144.463  1.00  0.00           H  
ATOM   3319  HA1 GLY A 213      48.983  53.055 142.465  1.00  0.00           H  
ATOM   3320  HA2 GLY A 213      49.213  52.005 143.958  1.00  0.00           H  
ATOM   3321  N   GLY A 214      50.076  50.933 141.560  1.00  0.00           N  
ATOM   3322  CA  GLY A 214      50.505  49.808 140.790  1.00  0.00           C  
ATOM   3323  C   GLY A 214      50.474  49.986 139.311  1.00  0.00           C  
ATOM   3324  O   GLY A 214      49.905  50.921 138.749  1.00  0.00           O  
ATOM   3325  HN  GLY A 214      50.643  51.752 141.571  1.00  0.00           H  
ATOM   3326  HA1 GLY A 214      51.566  49.738 140.974  1.00  0.00           H  
ATOM   3327  HA2 GLY A 214      49.972  48.896 141.016  1.00  0.00           H  
ATOM   3328  N   GLU A 215      51.216  49.114 138.606  1.00  0.00           N  
ATOM   3329  CA  GLU A 215      51.410  49.149 137.190  1.00  0.00           C  
ATOM   3330  C   GLU A 215      50.146  48.908 136.440  1.00  0.00           C  
ATOM   3331  O   GLU A 215      49.945  49.528 135.396  1.00  0.00           O  
ATOM   3332  CB  GLU A 215      52.486  48.130 136.780  1.00  0.00           C  
ATOM   3333  CG  GLU A 215      53.165  48.380 135.432  1.00  0.00           C  
ATOM   3334  CD  GLU A 215      54.145  47.264 135.100  1.00  0.00           C  
ATOM   3335  OE1 GLU A 215      54.407  46.385 135.966  1.00  0.00           O  
ATOM   3336  OE2 GLU A 215      54.645  47.234 133.944  1.00  0.00           O1-
ATOM   3337  HN  GLU A 215      51.802  48.437 139.045  1.00  0.00           H  
ATOM   3338  HA  GLU A 215      51.857  50.089 136.898  1.00  0.00           H  
ATOM   3339  HB1 GLU A 215      53.194  48.241 137.626  1.00  0.00           H  
ATOM   3340  HB2 GLU A 215      52.057  47.106 136.823  1.00  0.00           H  
ATOM   3341  HG1 GLU A 215      52.466  48.406 134.569  1.00  0.00           H  
ATOM   3342  HG2 GLU A 215      53.684  49.360 135.501  1.00  0.00           H  
ATOM   3343  N   THR A 216      49.236  48.002 136.840  1.00  0.00           N  
ATOM   3344  CA  THR A 216      48.027  47.718 136.129  1.00  0.00           C  
ATOM   3345  C   THR A 216      47.179  48.930 135.955  1.00  0.00           C  
ATOM   3346  O   THR A 216      46.747  49.144 134.823  1.00  0.00           O  
ATOM   3347  CB  THR A 216      47.127  46.681 136.730  1.00  0.00           C  
ATOM   3348  CG2 THR A 216      45.911  46.227 135.904  1.00  0.00           C  
ATOM   3349  OG1 THR A 216      47.924  45.561 137.085  1.00  0.00           O  
ATOM   3350  HN  THR A 216      49.327  47.441 137.660  1.00  0.00           H  
ATOM   3351  HA  THR A 216      48.298  47.204 135.218  1.00  0.00           H  
ATOM   3352  HB  THR A 216      46.866  47.092 137.730  1.00  0.00           H  
ATOM   3353  HG1 THR A 216      48.216  45.603 137.999  1.00  0.00           H  
ATOM   3354 1HG2 THR A 216      45.260  47.076 135.603  1.00  0.00           H  
ATOM   3355 2HG2 THR A 216      46.360  45.787 134.988  1.00  0.00           H  
ATOM   3356 3HG2 THR A 216      45.304  45.442 136.403  1.00  0.00           H  
ATOM   3357  N   GLU A 217      46.952  49.716 137.023  1.00  0.00           N  
ATOM   3358  CA  GLU A 217      46.212  50.940 137.008  1.00  0.00           C  
ATOM   3359  C   GLU A 217      46.960  51.939 136.195  1.00  0.00           C  
ATOM   3360  O   GLU A 217      46.409  52.618 135.329  1.00  0.00           O  
ATOM   3361  CB  GLU A 217      45.694  51.472 138.355  1.00  0.00           C  
ATOM   3362  CG  GLU A 217      44.488  52.411 138.398  1.00  0.00           C  
ATOM   3363  CD  GLU A 217      43.142  51.958 137.849  1.00  0.00           C  
ATOM   3364  OE1 GLU A 217      42.615  50.853 138.148  1.00  0.00           O  
ATOM   3365  OE2 GLU A 217      42.514  52.750 137.098  1.00  0.00           O1-
ATOM   3366  HN  GLU A 217      47.276  49.476 137.935  1.00  0.00           H  
ATOM   3367  HA  GLU A 217      45.402  50.845 136.300  1.00  0.00           H  
ATOM   3368  HB1 GLU A 217      45.373  50.685 139.070  1.00  0.00           H  
ATOM   3369  HB2 GLU A 217      46.505  52.055 138.843  1.00  0.00           H  
ATOM   3370  HG1 GLU A 217      44.420  52.683 139.472  1.00  0.00           H  
ATOM   3371  HG2 GLU A 217      44.718  53.285 137.752  1.00  0.00           H  
ATOM   3372  N   ALA A 218      48.289  52.063 136.355  1.00  0.00           N  
ATOM   3373  CA  ALA A 218      49.024  53.033 135.603  1.00  0.00           C  
ATOM   3374  C   ALA A 218      49.023  52.877 134.121  1.00  0.00           C  
ATOM   3375  O   ALA A 218      48.915  53.844 133.369  1.00  0.00           O  
ATOM   3376  CB  ALA A 218      50.501  52.961 136.027  1.00  0.00           C  
ATOM   3377  HN  ALA A 218      48.818  51.470 136.958  1.00  0.00           H  
ATOM   3378  HA  ALA A 218      48.610  54.006 135.826  1.00  0.00           H  
ATOM   3379  HB1 ALA A 218      50.567  52.773 137.119  1.00  0.00           H  
ATOM   3380  HB2 ALA A 218      51.077  52.093 135.637  1.00  0.00           H  
ATOM   3381  HB3 ALA A 218      51.051  53.870 135.708  1.00  0.00           H  
ATOM   3382  N   LEU A 219      49.255  51.639 133.648  1.00  0.00           N  
ATOM   3383  CA  LEU A 219      49.228  51.208 132.286  1.00  0.00           C  
ATOM   3384  C   LEU A 219      47.914  51.443 131.623  1.00  0.00           C  
ATOM   3385  O   LEU A 219      47.821  51.930 130.497  1.00  0.00           O  
ATOM   3386  CB  LEU A 219      49.692  49.776 131.974  1.00  0.00           C  
ATOM   3387  CG  LEU A 219      51.209  49.690 132.206  1.00  0.00           C  
ATOM   3388  CD1 LEU A 219      51.671  48.237 132.004  1.00  0.00           C  
ATOM   3389  CD2 LEU A 219      52.014  50.504 131.179  1.00  0.00           C  
ATOM   3390  HN  LEU A 219      49.524  50.934 134.301  1.00  0.00           H  
ATOM   3391  HA  LEU A 219      49.855  51.879 131.716  1.00  0.00           H  
ATOM   3392  HB1 LEU A 219      49.166  49.064 132.646  1.00  0.00           H  
ATOM   3393  HB2 LEU A 219      49.528  49.510 130.908  1.00  0.00           H  
ATOM   3394  HG  LEU A 219      51.451  50.000 133.245  1.00  0.00           H  
ATOM   3395 1HD1 LEU A 219      51.131  47.611 132.748  1.00  0.00           H  
ATOM   3396 2HD1 LEU A 219      51.490  48.007 130.933  1.00  0.00           H  
ATOM   3397 3HD1 LEU A 219      52.762  48.125 132.188  1.00  0.00           H  
ATOM   3398 1HD2 LEU A 219      53.088  50.377 131.430  1.00  0.00           H  
ATOM   3399 2HD2 LEU A 219      51.831  50.095 130.162  1.00  0.00           H  
ATOM   3400 3HD2 LEU A 219      51.847  51.602 131.145  1.00  0.00           H  
ATOM   3401  N   ALA A 220      46.819  51.227 132.374  1.00  0.00           N  
ATOM   3402  CA  ALA A 220      45.462  51.558 132.069  1.00  0.00           C  
ATOM   3403  C   ALA A 220      45.236  53.031 132.057  1.00  0.00           C  
ATOM   3404  O   ALA A 220      44.412  53.498 131.272  1.00  0.00           O  
ATOM   3405  CB  ALA A 220      44.533  50.917 133.114  1.00  0.00           C  
ATOM   3406  HN  ALA A 220      46.885  50.965 133.333  1.00  0.00           H  
ATOM   3407  HA  ALA A 220      45.311  51.220 131.056  1.00  0.00           H  
ATOM   3408  HB1 ALA A 220      44.907  51.287 134.092  1.00  0.00           H  
ATOM   3409  HB2 ALA A 220      43.475  51.206 132.935  1.00  0.00           H  
ATOM   3410  HB3 ALA A 220      44.598  49.813 133.223  1.00  0.00           H  
ATOM   3411  N   ARG A 221      45.890  53.830 132.920  1.00  0.00           N  
ATOM   3412  CA  ARG A 221      45.828  55.258 132.939  1.00  0.00           C  
ATOM   3413  C   ARG A 221      46.313  55.854 131.663  1.00  0.00           C  
ATOM   3414  O   ARG A 221      45.730  56.807 131.148  1.00  0.00           O  
ATOM   3415  CB  ARG A 221      46.546  55.893 134.142  1.00  0.00           C  
ATOM   3416  CG  ARG A 221      46.333  57.396 134.340  1.00  0.00           C  
ATOM   3417  CD  ARG A 221      44.885  57.654 134.763  1.00  0.00           C  
ATOM   3418  NE  ARG A 221      44.513  59.017 134.289  1.00  0.00           N  
ATOM   3419  CZ  ARG A 221      43.284  59.326 133.781  1.00  0.00           C  
ATOM   3420  NH1 ARG A 221      42.138  58.628 134.031  1.00  0.00           N1+
ATOM   3421  NH2 ARG A 221      43.178  60.395 132.939  1.00  0.00           N  
ATOM   3422  HN  ARG A 221      46.284  53.461 133.758  1.00  0.00           H  
ATOM   3423  HA  ARG A 221      44.771  55.470 133.011  1.00  0.00           H  
ATOM   3424  HB1 ARG A 221      46.161  55.544 135.124  1.00  0.00           H  
ATOM   3425  HB2 ARG A 221      47.611  55.595 134.046  1.00  0.00           H  
ATOM   3426  HG1 ARG A 221      46.979  57.797 135.149  1.00  0.00           H  
ATOM   3427  HG2 ARG A 221      46.601  58.012 133.456  1.00  0.00           H  
ATOM   3428  HD1 ARG A 221      44.213  56.912 134.279  1.00  0.00           H  
ATOM   3429  HD2 ARG A 221      44.814  57.622 135.871  1.00  0.00           H  
ATOM   3430  HE  ARG A 221      45.259  59.653 134.091  1.00  0.00           H  
ATOM   3431 1HH1 ARG A 221      42.217  58.051 134.844  1.00  0.00           H  
ATOM   3432 2HH1 ARG A 221      41.238  58.891 133.682  1.00  0.00           H  
ATOM   3433 1HH2 ARG A 221      43.841  61.131 132.800  1.00  0.00           H  
ATOM   3434 2HH2 ARG A 221      42.242  60.676 132.728  1.00  0.00           H  
ATOM   3435  N   LEU A 222      47.433  55.314 131.152  1.00  0.00           N  
ATOM   3436  CA  LEU A 222      48.116  55.678 129.948  1.00  0.00           C  
ATOM   3437  C   LEU A 222      47.310  55.522 128.705  1.00  0.00           C  
ATOM   3438  O   LEU A 222      47.222  56.326 127.779  1.00  0.00           O  
ATOM   3439  CB  LEU A 222      49.499  55.018 129.824  1.00  0.00           C  
ATOM   3440  CG  LEU A 222      50.527  55.803 128.990  1.00  0.00           C  
ATOM   3441  CD1 LEU A 222      50.865  57.160 129.628  1.00  0.00           C  
ATOM   3442  CD2 LEU A 222      51.807  54.950 128.953  1.00  0.00           C  
ATOM   3443  HN  LEU A 222      47.877  54.584 131.666  1.00  0.00           H  
ATOM   3444  HA  LEU A 222      48.428  56.697 130.119  1.00  0.00           H  
ATOM   3445  HB1 LEU A 222      50.028  54.903 130.793  1.00  0.00           H  
ATOM   3446  HB2 LEU A 222      49.484  53.959 129.491  1.00  0.00           H  
ATOM   3447  HG  LEU A 222      50.144  55.925 127.955  1.00  0.00           H  
ATOM   3448 1HD1 LEU A 222      51.595  57.780 129.068  1.00  0.00           H  
ATOM   3449 2HD1 LEU A 222      50.000  57.786 129.934  1.00  0.00           H  
ATOM   3450 3HD1 LEU A 222      51.350  56.912 130.597  1.00  0.00           H  
ATOM   3451 1HD2 LEU A 222      52.182  54.914 129.998  1.00  0.00           H  
ATOM   3452 2HD2 LEU A 222      51.597  53.874 128.774  1.00  0.00           H  
ATOM   3453 3HD2 LEU A 222      52.567  55.386 128.269  1.00  0.00           H  
ATOM   3454  N   GLU A 223      46.512  54.440 128.666  1.00  0.00           N  
ATOM   3455  CA  GLU A 223      45.523  54.062 127.703  1.00  0.00           C  
ATOM   3456  C   GLU A 223      44.342  54.970 127.692  1.00  0.00           C  
ATOM   3457  O   GLU A 223      43.917  55.382 126.614  1.00  0.00           O  
ATOM   3458  CB  GLU A 223      45.061  52.612 127.920  1.00  0.00           C  
ATOM   3459  CG  GLU A 223      44.278  52.001 126.757  1.00  0.00           C  
ATOM   3460  CD  GLU A 223      43.829  50.556 126.931  1.00  0.00           C  
ATOM   3461  OE1 GLU A 223      44.600  49.725 127.479  1.00  0.00           O  
ATOM   3462  OE2 GLU A 223      42.720  50.237 126.425  1.00  0.00           O1-
ATOM   3463  HN  GLU A 223      46.688  53.842 129.444  1.00  0.00           H  
ATOM   3464  HA  GLU A 223      46.061  54.136 126.770  1.00  0.00           H  
ATOM   3465  HB1 GLU A 223      46.033  52.072 127.942  1.00  0.00           H  
ATOM   3466  HB2 GLU A 223      44.500  52.454 128.866  1.00  0.00           H  
ATOM   3467  HG1 GLU A 223      43.352  52.615 126.768  1.00  0.00           H  
ATOM   3468  HG2 GLU A 223      44.788  52.184 125.787  1.00  0.00           H  
ATOM   3469  N   ALA A 224      43.937  55.473 128.873  1.00  0.00           N  
ATOM   3470  CA  ALA A 224      42.940  56.493 128.981  1.00  0.00           C  
ATOM   3471  C   ALA A 224      43.429  57.846 128.593  1.00  0.00           C  
ATOM   3472  O   ALA A 224      42.679  58.632 128.017  1.00  0.00           O  
ATOM   3473  CB  ALA A 224      42.178  56.515 130.317  1.00  0.00           C  
ATOM   3474  HN  ALA A 224      44.300  55.081 129.714  1.00  0.00           H  
ATOM   3475  HA  ALA A 224      42.194  56.195 128.259  1.00  0.00           H  
ATOM   3476  HB1 ALA A 224      42.892  56.540 131.168  1.00  0.00           H  
ATOM   3477  HB2 ALA A 224      41.551  57.416 130.488  1.00  0.00           H  
ATOM   3478  HB3 ALA A 224      41.551  55.600 130.369  1.00  0.00           H  
ATOM   3479  N   ALA A 225      44.648  58.195 129.045  1.00  0.00           N  
ATOM   3480  CA  ALA A 225      45.217  59.491 128.842  1.00  0.00           C  
ATOM   3481  C   ALA A 225      45.556  59.795 127.424  1.00  0.00           C  
ATOM   3482  O   ALA A 225      45.352  60.892 126.908  1.00  0.00           O  
ATOM   3483  CB  ALA A 225      46.555  59.652 129.584  1.00  0.00           C  
ATOM   3484  HN  ALA A 225      45.241  57.566 129.541  1.00  0.00           H  
ATOM   3485  HA  ALA A 225      44.505  60.206 129.225  1.00  0.00           H  
ATOM   3486  HB1 ALA A 225      47.002  60.668 129.580  1.00  0.00           H  
ATOM   3487  HB2 ALA A 225      46.480  59.306 130.638  1.00  0.00           H  
ATOM   3488  HB3 ALA A 225      47.233  58.935 129.073  1.00  0.00           H  
ATOM   3489  N   PHE A 226      46.085  58.801 126.687  1.00  0.00           N  
ATOM   3490  CA  PHE A 226      46.332  58.954 125.286  1.00  0.00           C  
ATOM   3491  C   PHE A 226      45.276  58.491 124.343  1.00  0.00           C  
ATOM   3492  O   PHE A 226      45.454  58.268 123.145  1.00  0.00           O  
ATOM   3493  CB  PHE A 226      47.657  58.323 124.829  1.00  0.00           C  
ATOM   3494  CG  PHE A 226      48.810  59.141 125.302  1.00  0.00           C  
ATOM   3495  CD1 PHE A 226      49.182  59.098 126.626  1.00  0.00           C  
ATOM   3496  CD2 PHE A 226      49.515  59.962 124.453  1.00  0.00           C  
ATOM   3497  CE1 PHE A 226      50.168  59.941 127.078  1.00  0.00           C  
ATOM   3498  CE2 PHE A 226      50.475  60.840 124.894  1.00  0.00           C  
ATOM   3499  CZ  PHE A 226      50.790  60.831 126.234  1.00  0.00           C  
ATOM   3500  HN  PHE A 226      46.313  57.902 127.051  1.00  0.00           H  
ATOM   3501  HA  PHE A 226      46.384  60.018 125.100  1.00  0.00           H  
ATOM   3502  HB1 PHE A 226      47.786  57.306 125.258  1.00  0.00           H  
ATOM   3503  HB2 PHE A 226      47.786  58.355 123.725  1.00  0.00           H  
ATOM   3504  HD1 PHE A 226      48.631  58.418 127.258  1.00  0.00           H  
ATOM   3505  HD2 PHE A 226      49.303  60.025 123.396  1.00  0.00           H  
ATOM   3506  HE1 PHE A 226      50.378  59.905 128.137  1.00  0.00           H  
ATOM   3507  HE2 PHE A 226      50.802  61.610 124.213  1.00  0.00           H  
ATOM   3508  HZ  PHE A 226      51.641  61.406 126.571  1.00  0.00           H  
ATOM   3509  N   GLN A 227      44.047  58.219 124.814  1.00  0.00           N  
ATOM   3510  CA  GLN A 227      43.001  57.603 124.058  1.00  0.00           C  
ATOM   3511  C   GLN A 227      42.612  58.472 122.911  1.00  0.00           C  
ATOM   3512  O   GLN A 227      42.226  57.927 121.877  1.00  0.00           O  
ATOM   3513  CB  GLN A 227      41.754  57.330 124.913  1.00  0.00           C  
ATOM   3514  CG  GLN A 227      40.544  56.705 124.215  1.00  0.00           C  
ATOM   3515  CD  GLN A 227      39.522  56.160 125.202  1.00  0.00           C  
ATOM   3516  NE2 GLN A 227      38.487  56.964 125.564  1.00  0.00           N  
ATOM   3517  OE1 GLN A 227      39.563  54.996 125.597  1.00  0.00           O  
ATOM   3518  HN  GLN A 227      43.897  58.364 125.789  1.00  0.00           H  
ATOM   3519  HA  GLN A 227      43.450  56.731 123.604  1.00  0.00           H  
ATOM   3520  HB1 GLN A 227      42.120  56.583 125.650  1.00  0.00           H  
ATOM   3521  HB2 GLN A 227      41.420  58.293 125.356  1.00  0.00           H  
ATOM   3522  HG1 GLN A 227      40.001  57.338 123.481  1.00  0.00           H  
ATOM   3523  HG2 GLN A 227      40.960  55.838 123.658  1.00  0.00           H  
ATOM   3524 1HE2 GLN A 227      38.462  57.820 125.048  1.00  0.00           H  
ATOM   3525 2HE2 GLN A 227      37.703  56.634 126.092  1.00  0.00           H  
ATOM   3526  N   ASP A 228      42.619  59.814 122.988  1.00  0.00           N  
ATOM   3527  CA  ASP A 228      42.243  60.712 121.940  1.00  0.00           C  
ATOM   3528  C   ASP A 228      43.482  61.519 121.758  1.00  0.00           C  
ATOM   3529  O   ASP A 228      43.855  62.421 122.505  1.00  0.00           O  
ATOM   3530  CB  ASP A 228      41.164  61.619 122.556  1.00  0.00           C  
ATOM   3531  CG  ASP A 228      40.507  62.497 121.501  1.00  0.00           C  
ATOM   3532  OD1 ASP A 228      41.126  62.587 120.407  1.00  0.00           O  
ATOM   3533  OD2 ASP A 228      39.446  63.113 121.793  1.00  0.00           O1-
ATOM   3534  HN  ASP A 228      42.695  60.204 123.903  1.00  0.00           H  
ATOM   3535  HA  ASP A 228      41.977  60.207 121.023  1.00  0.00           H  
ATOM   3536  HB1 ASP A 228      40.343  61.023 123.008  1.00  0.00           H  
ATOM   3537  HB2 ASP A 228      41.539  62.283 123.364  1.00  0.00           H  
ATOM   3538  N   PRO A 229      44.151  61.473 120.643  1.00  0.00           N  
ATOM   3539  CA  PRO A 229      45.244  62.337 120.309  1.00  0.00           C  
ATOM   3540  C   PRO A 229      44.944  63.789 120.169  1.00  0.00           C  
ATOM   3541  O   PRO A 229      45.795  64.651 120.389  1.00  0.00           O  
ATOM   3542  CB  PRO A 229      45.765  61.754 118.998  1.00  0.00           C  
ATOM   3543  CG  PRO A 229      45.400  60.262 119.030  1.00  0.00           C  
ATOM   3544  CD  PRO A 229      44.161  60.200 119.938  1.00  0.00           C  
ATOM   3545  HA  PRO A 229      45.917  62.270 121.152  1.00  0.00           H  
ATOM   3546  HB1 PRO A 229      45.308  62.189 118.083  1.00  0.00           H  
ATOM   3547  HB2 PRO A 229      46.842  62.009 118.902  1.00  0.00           H  
ATOM   3548  HG1 PRO A 229      45.058  59.935 118.024  1.00  0.00           H  
ATOM   3549  HG2 PRO A 229      46.318  59.668 119.232  1.00  0.00           H  
ATOM   3550  HD1 PRO A 229      43.225  60.183 119.340  1.00  0.00           H  
ATOM   3551  HD2 PRO A 229      44.263  59.314 120.599  1.00  0.00           H  
ATOM   3552  N   LYS A 230      43.696  64.157 119.830  1.00  0.00           N  
ATOM   3553  CA  LYS A 230      43.342  65.518 119.571  1.00  0.00           C  
ATOM   3554  C   LYS A 230      43.322  66.318 120.827  1.00  0.00           C  
ATOM   3555  O   LYS A 230      43.560  67.521 120.927  1.00  0.00           O  
ATOM   3556  CB  LYS A 230      42.030  65.598 118.771  1.00  0.00           C  
ATOM   3557  CG  LYS A 230      41.362  66.961 118.581  1.00  0.00           C  
ATOM   3558  CD  LYS A 230      42.019  67.923 117.588  1.00  0.00           C  
ATOM   3559  CE  LYS A 230      41.340  69.290 117.491  1.00  0.00           C  
ATOM   3560  NZ  LYS A 230      42.069  70.224 116.603  1.00  0.00           N1+
ATOM   3561  HN  LYS A 230      42.833  63.675 119.697  1.00  0.00           H  
ATOM   3562  HA  LYS A 230      44.210  65.889 119.045  1.00  0.00           H  
ATOM   3563  HB1 LYS A 230      42.247  65.186 117.762  1.00  0.00           H  
ATOM   3564  HB2 LYS A 230      41.381  64.802 119.195  1.00  0.00           H  
ATOM   3565  HG1 LYS A 230      40.318  66.715 118.296  1.00  0.00           H  
ATOM   3566  HG2 LYS A 230      41.293  67.524 119.536  1.00  0.00           H  
ATOM   3567  HD1 LYS A 230      43.105  68.049 117.779  1.00  0.00           H  
ATOM   3568  HD2 LYS A 230      42.128  67.236 116.722  1.00  0.00           H  
ATOM   3569  HE1 LYS A 230      40.318  69.111 117.096  1.00  0.00           H  
ATOM   3570  HE2 LYS A 230      41.239  69.748 118.498  1.00  0.00           H  
ATOM   3571  HZ1 LYS A 230      43.094  70.140 116.750  1.00  0.00           H  
ATOM   3572  HZ2 LYS A 230      41.841  69.980 115.618  1.00  0.00           H  
ATOM   3573  HZ3 LYS A 230      41.884  71.243 116.693  1.00  0.00           H  
ATOM   3574  N   TRP A 231      42.976  65.650 121.942  1.00  0.00           N  
ATOM   3575  CA  TRP A 231      43.007  66.053 123.314  1.00  0.00           C  
ATOM   3576  C   TRP A 231      44.431  66.269 123.693  1.00  0.00           C  
ATOM   3577  O   TRP A 231      44.797  67.351 124.148  1.00  0.00           O  
ATOM   3578  CB  TRP A 231      42.331  64.937 124.127  1.00  0.00           C  
ATOM   3579  CG  TRP A 231      41.907  65.242 125.545  1.00  0.00           C  
ATOM   3580  CD1 TRP A 231      40.826  65.968 125.955  1.00  0.00           C  
ATOM   3581  CD2 TRP A 231      42.660  64.882 126.718  1.00  0.00           C  
ATOM   3582  CE2 TRP A 231      41.905  65.331 127.808  1.00  0.00           C  
ATOM   3583  CE3 TRP A 231      43.754  64.071 126.849  1.00  0.00           C  
ATOM   3584  NE1 TRP A 231      40.789  65.971 127.325  1.00  0.00           N  
ATOM   3585  CZ2 TRP A 231      42.315  65.067 129.087  1.00  0.00           C  
ATOM   3586  CZ3 TRP A 231      44.081  63.775 128.151  1.00  0.00           C  
ATOM   3587  CH2 TRP A 231      43.396  64.233 129.252  1.00  0.00           C  
ATOM   3588  HN  TRP A 231      42.568  64.741 121.919  1.00  0.00           H  
ATOM   3589  HA  TRP A 231      42.498  66.997 123.438  1.00  0.00           H  
ATOM   3590  HB1 TRP A 231      41.348  64.814 123.624  1.00  0.00           H  
ATOM   3591  HB2 TRP A 231      42.868  63.965 124.122  1.00  0.00           H  
ATOM   3592  HD1 TRP A 231      40.228  66.485 125.220  1.00  0.00           H  
ATOM   3593  HE1 TRP A 231      40.022  66.119 127.911  1.00  0.00           H  
ATOM   3594  HE3 TRP A 231      44.368  63.832 125.994  1.00  0.00           H  
ATOM   3595  HZ2 TRP A 231      41.682  65.309 129.928  1.00  0.00           H  
ATOM   3596  HZ3 TRP A 231      44.983  63.191 128.259  1.00  0.00           H  
ATOM   3597  HH2 TRP A 231      43.660  63.926 130.253  1.00  0.00           H  
ATOM   3598  N   VAL A 232      45.299  65.261 123.487  1.00  0.00           N  
ATOM   3599  CA  VAL A 232      46.705  65.328 123.739  1.00  0.00           C  
ATOM   3600  C   VAL A 232      47.421  66.382 122.967  1.00  0.00           C  
ATOM   3601  O   VAL A 232      48.222  67.139 123.511  1.00  0.00           O  
ATOM   3602  CB  VAL A 232      47.296  63.978 123.459  1.00  0.00           C  
ATOM   3603  CG1 VAL A 232      48.801  64.080 123.760  1.00  0.00           C  
ATOM   3604  CG2 VAL A 232      46.735  63.017 124.522  1.00  0.00           C  
ATOM   3605  HN  VAL A 232      44.930  64.559 122.882  1.00  0.00           H  
ATOM   3606  HA  VAL A 232      46.899  65.511 124.786  1.00  0.00           H  
ATOM   3607  HB  VAL A 232      47.125  63.576 122.439  1.00  0.00           H  
ATOM   3608 1HG1 VAL A 232      49.284  63.094 123.928  1.00  0.00           H  
ATOM   3609 2HG1 VAL A 232      49.291  64.674 122.959  1.00  0.00           H  
ATOM   3610 3HG1 VAL A 232      48.858  64.659 124.706  1.00  0.00           H  
ATOM   3611 1HG2 VAL A 232      46.930  63.429 125.536  1.00  0.00           H  
ATOM   3612 2HG2 VAL A 232      45.637  62.880 124.427  1.00  0.00           H  
ATOM   3613 3HG2 VAL A 232      47.238  62.027 124.508  1.00  0.00           H  
ATOM   3614  N   ALA A 233      47.110  66.590 121.674  1.00  0.00           N  
ATOM   3615  CA  ALA A 233      47.695  67.595 120.841  1.00  0.00           C  
ATOM   3616  C   ALA A 233      47.482  69.026 121.202  1.00  0.00           C  
ATOM   3617  O   ALA A 233      48.484  69.737 121.257  1.00  0.00           O  
ATOM   3618  CB  ALA A 233      47.218  67.372 119.396  1.00  0.00           C  
ATOM   3619  HN  ALA A 233      46.439  66.044 121.179  1.00  0.00           H  
ATOM   3620  HA  ALA A 233      48.767  67.481 120.886  1.00  0.00           H  
ATOM   3621  HB1 ALA A 233      46.111  67.341 119.311  1.00  0.00           H  
ATOM   3622  HB2 ALA A 233      47.486  68.085 118.587  1.00  0.00           H  
ATOM   3623  HB3 ALA A 233      47.648  66.386 119.117  1.00  0.00           H  
ATOM   3624  N   GLY A 234      46.239  69.440 121.507  1.00  0.00           N  
ATOM   3625  CA  GLY A 234      45.963  70.763 121.977  1.00  0.00           C  
ATOM   3626  C   GLY A 234      46.287  71.102 123.391  1.00  0.00           C  
ATOM   3627  O   GLY A 234      46.191  72.273 123.754  1.00  0.00           O  
ATOM   3628  HN  GLY A 234      45.481  68.796 121.427  1.00  0.00           H  
ATOM   3629  HA1 GLY A 234      46.460  71.438 121.296  1.00  0.00           H  
ATOM   3630  HA2 GLY A 234      44.888  70.860 122.005  1.00  0.00           H  
ATOM   3631  N   PHE A 235      46.860  70.143 124.143  1.00  0.00           N  
ATOM   3632  CA  PHE A 235      47.085  70.213 125.552  1.00  0.00           C  
ATOM   3633  C   PHE A 235      47.472  71.550 126.086  1.00  0.00           C  
ATOM   3634  O   PHE A 235      48.563  72.021 125.769  1.00  0.00           O  
ATOM   3635  CB  PHE A 235      47.936  69.004 125.975  1.00  0.00           C  
ATOM   3636  CG  PHE A 235      47.667  68.489 127.347  1.00  0.00           C  
ATOM   3637  CD1 PHE A 235      46.523  67.845 127.755  1.00  0.00           C  
ATOM   3638  CD2 PHE A 235      48.547  68.819 128.352  1.00  0.00           C  
ATOM   3639  CE1 PHE A 235      46.238  67.547 129.066  1.00  0.00           C  
ATOM   3640  CE2 PHE A 235      48.395  68.458 129.669  1.00  0.00           C  
ATOM   3641  CZ  PHE A 235      47.247  67.765 129.976  1.00  0.00           C  
ATOM   3642  HN  PHE A 235      47.260  69.344 123.700  1.00  0.00           H  
ATOM   3643  HA  PHE A 235      46.087  69.970 125.888  1.00  0.00           H  
ATOM   3644  HB1 PHE A 235      47.485  68.183 125.377  1.00  0.00           H  
ATOM   3645  HB2 PHE A 235      48.997  69.028 125.645  1.00  0.00           H  
ATOM   3646  HD1 PHE A 235      45.801  67.880 126.953  1.00  0.00           H  
ATOM   3647  HD2 PHE A 235      49.433  69.374 128.084  1.00  0.00           H  
ATOM   3648  HE1 PHE A 235      45.289  67.292 129.515  1.00  0.00           H  
ATOM   3649  HE2 PHE A 235      49.075  68.768 130.450  1.00  0.00           H  
ATOM   3650  HZ  PHE A 235      47.167  67.491 131.017  1.00  0.00           H  
ATOM   3651  N   GLN A 236      46.635  72.172 126.937  1.00  0.00           N  
ATOM   3652  CA  GLN A 236      46.975  73.321 127.715  1.00  0.00           C  
ATOM   3653  C   GLN A 236      46.234  73.290 129.008  1.00  0.00           C  
ATOM   3654  O   GLN A 236      45.164  73.884 129.143  1.00  0.00           O  
ATOM   3655  CB  GLN A 236      46.539  74.617 127.012  1.00  0.00           C  
ATOM   3656  CG  GLN A 236      47.367  74.978 125.776  1.00  0.00           C  
ATOM   3657  CD  GLN A 236      47.248  76.405 125.257  1.00  0.00           C  
ATOM   3658  NE2 GLN A 236      48.198  77.246 125.746  1.00  0.00           N  
ATOM   3659  OE1 GLN A 236      46.410  76.830 124.464  1.00  0.00           O  
ATOM   3660  HN  GLN A 236      45.714  71.808 127.046  1.00  0.00           H  
ATOM   3661  HA  GLN A 236      48.029  73.420 127.938  1.00  0.00           H  
ATOM   3662  HB1 GLN A 236      45.459  74.518 126.773  1.00  0.00           H  
ATOM   3663  HB2 GLN A 236      46.597  75.454 127.742  1.00  0.00           H  
ATOM   3664  HG1 GLN A 236      48.444  74.771 125.956  1.00  0.00           H  
ATOM   3665  HG2 GLN A 236      47.090  74.248 124.987  1.00  0.00           H  
ATOM   3666 1HE2 GLN A 236      48.769  76.950 126.512  1.00  0.00           H  
ATOM   3667 2HE2 GLN A 236      48.381  78.090 125.242  1.00  0.00           H  
ATOM   3668  N   LYS A 237      46.935  72.737 130.014  1.00  0.00           N  
ATOM   3669  CA  LYS A 237      46.564  72.572 131.384  1.00  0.00           C  
ATOM   3670  C   LYS A 237      46.145  73.760 132.180  1.00  0.00           C  
ATOM   3671  O   LYS A 237      45.170  73.516 132.889  1.00  0.00           O  
ATOM   3672  CB  LYS A 237      47.713  71.845 132.105  1.00  0.00           C  
ATOM   3673  CG  LYS A 237      47.550  71.615 133.609  1.00  0.00           C  
ATOM   3674  CD  LYS A 237      48.481  70.495 134.076  1.00  0.00           C  
ATOM   3675  CE  LYS A 237      49.965  70.860 133.998  1.00  0.00           C  
ATOM   3676  NZ  LYS A 237      50.739  69.749 134.596  1.00  0.00           N1+
ATOM   3677  HN  LYS A 237      47.833  72.327 129.878  1.00  0.00           H  
ATOM   3678  HA  LYS A 237      45.691  71.938 131.345  1.00  0.00           H  
ATOM   3679  HB1 LYS A 237      47.789  70.876 131.566  1.00  0.00           H  
ATOM   3680  HB2 LYS A 237      48.685  72.369 131.994  1.00  0.00           H  
ATOM   3681  HG1 LYS A 237      47.705  72.610 134.080  1.00  0.00           H  
ATOM   3682  HG2 LYS A 237      46.512  71.290 133.837  1.00  0.00           H  
ATOM   3683  HD1 LYS A 237      48.264  70.093 135.088  1.00  0.00           H  
ATOM   3684  HD2 LYS A 237      48.328  69.575 133.473  1.00  0.00           H  
ATOM   3685  HE1 LYS A 237      50.342  71.027 132.968  1.00  0.00           H  
ATOM   3686  HE2 LYS A 237      50.197  71.740 134.637  1.00  0.00           H  
ATOM   3687  HZ1 LYS A 237      50.643  68.929 133.963  1.00  0.00           H  
ATOM   3688  HZ2 LYS A 237      51.774  69.821 134.663  1.00  0.00           H  
ATOM   3689  HZ3 LYS A 237      50.345  69.452 135.512  1.00  0.00           H  
ATOM   3690  N   PRO A 238      46.522  75.003 132.196  1.00  0.00           N  
ATOM   3691  CA  PRO A 238      45.801  76.100 132.776  1.00  0.00           C  
ATOM   3692  C   PRO A 238      44.366  76.320 132.442  1.00  0.00           C  
ATOM   3693  O   PRO A 238      43.716  77.033 133.205  1.00  0.00           O  
ATOM   3694  CB  PRO A 238      46.696  77.326 132.608  1.00  0.00           C  
ATOM   3695  CG  PRO A 238      48.115  76.737 132.604  1.00  0.00           C  
ATOM   3696  CD  PRO A 238      47.870  75.424 131.845  1.00  0.00           C  
ATOM   3697  HA  PRO A 238      45.767  75.883 133.834  1.00  0.00           H  
ATOM   3698  HB1 PRO A 238      46.612  77.845 131.630  1.00  0.00           H  
ATOM   3699  HB2 PRO A 238      46.581  78.105 133.393  1.00  0.00           H  
ATOM   3700  HG1 PRO A 238      48.892  77.382 132.140  1.00  0.00           H  
ATOM   3701  HG2 PRO A 238      48.427  76.563 133.655  1.00  0.00           H  
ATOM   3702  HD1 PRO A 238      47.848  75.626 130.752  1.00  0.00           H  
ATOM   3703  HD2 PRO A 238      48.580  74.579 131.987  1.00  0.00           H  
ATOM   3704  N   ASP A 239      43.809  75.767 131.349  1.00  0.00           N  
ATOM   3705  CA  ASP A 239      42.433  76.049 131.086  1.00  0.00           C  
ATOM   3706  C   ASP A 239      41.667  74.837 131.492  1.00  0.00           C  
ATOM   3707  O   ASP A 239      40.444  74.965 131.525  1.00  0.00           O  
ATOM   3708  CB  ASP A 239      42.404  76.283 129.566  1.00  0.00           C  
ATOM   3709  CG  ASP A 239      41.979  77.692 129.179  1.00  0.00           C  
ATOM   3710  OD1 ASP A 239      41.024  78.220 129.807  1.00  0.00           O  
ATOM   3711  OD2 ASP A 239      42.613  78.284 128.264  1.00  0.00           O1-
ATOM   3712  HN  ASP A 239      44.387  75.300 130.685  1.00  0.00           H  
ATOM   3713  HA  ASP A 239      42.041  76.840 131.709  1.00  0.00           H  
ATOM   3714  HB1 ASP A 239      43.447  76.180 129.195  1.00  0.00           H  
ATOM   3715  HB2 ASP A 239      41.725  75.589 129.028  1.00  0.00           H  
ATOM   3716  N   THR A 240      42.284  73.676 131.780  1.00  0.00           N  
ATOM   3717  CA  THR A 240      41.624  72.486 132.218  1.00  0.00           C  
ATOM   3718  C   THR A 240      40.916  72.672 133.516  1.00  0.00           C  
ATOM   3719  O   THR A 240      41.306  73.460 134.376  1.00  0.00           O  
ATOM   3720  CB  THR A 240      42.473  71.250 132.276  1.00  0.00           C  
ATOM   3721  CG2 THR A 240      43.175  71.084 130.918  1.00  0.00           C  
ATOM   3722  OG1 THR A 240      43.490  71.284 133.266  1.00  0.00           O  
ATOM   3723  HN  THR A 240      43.272  73.726 131.905  1.00  0.00           H  
ATOM   3724  HA  THR A 240      40.842  72.249 131.512  1.00  0.00           H  
ATOM   3725  HB  THR A 240      41.744  70.428 132.440  1.00  0.00           H  
ATOM   3726  HG1 THR A 240      44.055  71.992 132.947  1.00  0.00           H  
ATOM   3727 1HG2 THR A 240      43.818  71.954 130.663  1.00  0.00           H  
ATOM   3728 2HG2 THR A 240      43.800  70.166 130.889  1.00  0.00           H  
ATOM   3729 3HG2 THR A 240      42.531  71.120 130.013  1.00  0.00           H  
ATOM   3730  N   ASP A 241      39.805  71.974 133.817  1.00  0.00           N  
ATOM   3731  CA  ASP A 241      39.002  72.122 134.991  1.00  0.00           C  
ATOM   3732  C   ASP A 241      39.763  71.527 136.125  1.00  0.00           C  
ATOM   3733  O   ASP A 241      40.475  70.556 135.871  1.00  0.00           O  
ATOM   3734  CB  ASP A 241      37.721  71.286 134.825  1.00  0.00           C  
ATOM   3735  CG  ASP A 241      36.786  71.311 136.025  1.00  0.00           C  
ATOM   3736  OD1 ASP A 241      36.550  72.412 136.590  1.00  0.00           O  
ATOM   3737  OD2 ASP A 241      36.515  70.212 136.578  1.00  0.00           O1-
ATOM   3738  HN  ASP A 241      39.358  71.422 133.119  1.00  0.00           H  
ATOM   3739  HA  ASP A 241      38.824  73.170 135.181  1.00  0.00           H  
ATOM   3740  HB1 ASP A 241      37.157  71.680 133.952  1.00  0.00           H  
ATOM   3741  HB2 ASP A 241      37.958  70.249 134.506  1.00  0.00           H  
ATOM   3742  N   PRO A 242      39.729  71.928 137.361  1.00  0.00           N  
ATOM   3743  CA  PRO A 242      40.562  71.360 138.381  1.00  0.00           C  
ATOM   3744  C   PRO A 242      39.805  70.447 139.284  1.00  0.00           C  
ATOM   3745  O   PRO A 242      40.446  70.086 140.270  1.00  0.00           O  
ATOM   3746  CB  PRO A 242      40.968  72.573 139.216  1.00  0.00           C  
ATOM   3747  CG  PRO A 242      39.740  73.497 139.242  1.00  0.00           C  
ATOM   3748  CD  PRO A 242      39.374  73.280 137.765  1.00  0.00           C  
ATOM   3749  HA  PRO A 242      41.431  70.832 138.022  1.00  0.00           H  
ATOM   3750  HB1 PRO A 242      41.306  72.328 140.245  1.00  0.00           H  
ATOM   3751  HB2 PRO A 242      41.825  73.011 138.664  1.00  0.00           H  
ATOM   3752  HG1 PRO A 242      38.875  73.092 139.811  1.00  0.00           H  
ATOM   3753  HG2 PRO A 242      40.049  74.510 139.575  1.00  0.00           H  
ATOM   3754  HD1 PRO A 242      38.297  73.497 137.604  1.00  0.00           H  
ATOM   3755  HD2 PRO A 242      39.947  73.879 137.026  1.00  0.00           H  
ATOM   3756  N   SER A 243      38.574  69.987 139.001  1.00  0.00           N  
ATOM   3757  CA  SER A 243      37.850  68.984 139.720  1.00  0.00           C  
ATOM   3758  C   SER A 243      38.281  67.646 139.227  1.00  0.00           C  
ATOM   3759  O   SER A 243      38.361  67.338 138.039  1.00  0.00           O  
ATOM   3760  CB  SER A 243      36.323  69.154 139.637  1.00  0.00           C  
ATOM   3761  OG  SER A 243      35.724  68.226 140.529  1.00  0.00           O  
ATOM   3762  HN  SER A 243      38.170  70.301 138.144  1.00  0.00           H  
ATOM   3763  HA  SER A 243      38.045  69.112 140.774  1.00  0.00           H  
ATOM   3764  HB1 SER A 243      36.003  70.164 139.970  1.00  0.00           H  
ATOM   3765  HB2 SER A 243      35.951  68.895 138.623  1.00  0.00           H  
ATOM   3766  HG1 SER A 243      34.820  68.550 140.555  1.00  0.00           H  
ATOM   3767  N   ALA A 244      38.596  66.712 140.143  1.00  0.00           N  
ATOM   3768  CA  ALA A 244      39.151  65.451 139.761  1.00  0.00           C  
ATOM   3769  C   ALA A 244      38.280  64.295 140.114  1.00  0.00           C  
ATOM   3770  O   ALA A 244      38.484  63.138 139.750  1.00  0.00           O  
ATOM   3771  CB  ALA A 244      40.532  65.320 140.423  1.00  0.00           C  
ATOM   3772  HN  ALA A 244      38.459  66.959 141.099  1.00  0.00           H  
ATOM   3773  HA  ALA A 244      39.273  65.355 138.691  1.00  0.00           H  
ATOM   3774  HB1 ALA A 244      41.213  66.141 140.111  1.00  0.00           H  
ATOM   3775  HB2 ALA A 244      40.381  65.226 141.520  1.00  0.00           H  
ATOM   3776  HB3 ALA A 244      41.053  64.438 139.995  1.00  0.00           H  
ATOM   3777  N   TRP A 245      37.203  64.488 140.896  1.00  0.00           N  
ATOM   3778  CA  TRP A 245      36.300  63.513 141.424  1.00  0.00           C  
ATOM   3779  C   TRP A 245      35.653  62.605 140.436  1.00  0.00           C  
ATOM   3780  O   TRP A 245      35.745  61.388 140.592  1.00  0.00           O  
ATOM   3781  CB  TRP A 245      35.353  64.364 142.288  1.00  0.00           C  
ATOM   3782  CG  TRP A 245      34.488  63.669 143.311  1.00  0.00           C  
ATOM   3783  CD1 TRP A 245      33.246  63.149 143.083  1.00  0.00           C  
ATOM   3784  CD2 TRP A 245      34.810  63.272 144.657  1.00  0.00           C  
ATOM   3785  CE2 TRP A 245      33.702  62.587 145.172  1.00  0.00           C  
ATOM   3786  CE3 TRP A 245      35.918  63.514 145.420  1.00  0.00           C  
ATOM   3787  NE1 TRP A 245      32.698  62.648 144.234  1.00  0.00           N  
ATOM   3788  CZ2 TRP A 245      33.653  62.082 146.442  1.00  0.00           C  
ATOM   3789  CZ3 TRP A 245      35.894  62.927 146.664  1.00  0.00           C  
ATOM   3790  CH2 TRP A 245      34.768  62.346 147.200  1.00  0.00           C  
ATOM   3791  HN  TRP A 245      37.004  65.422 141.184  1.00  0.00           H  
ATOM   3792  HA  TRP A 245      36.910  62.955 142.120  1.00  0.00           H  
ATOM   3793  HB1 TRP A 245      35.943  65.085 142.894  1.00  0.00           H  
ATOM   3794  HB2 TRP A 245      34.650  64.894 141.609  1.00  0.00           H  
ATOM   3795  HD1 TRP A 245      32.871  63.199 142.071  1.00  0.00           H  
ATOM   3796  HE1 TRP A 245      31.870  62.160 144.406  1.00  0.00           H  
ATOM   3797  HE3 TRP A 245      36.831  64.025 145.146  1.00  0.00           H  
ATOM   3798  HZ2 TRP A 245      32.831  61.512 146.850  1.00  0.00           H  
ATOM   3799  HZ3 TRP A 245      36.745  62.919 147.328  1.00  0.00           H  
ATOM   3800  HH2 TRP A 245      34.786  62.025 148.231  1.00  0.00           H  
ATOM   3801  N   GLU A 246      35.091  63.189 139.362  1.00  0.00           N  
ATOM   3802  CA  GLU A 246      34.459  62.452 138.312  1.00  0.00           C  
ATOM   3803  C   GLU A 246      35.461  62.072 137.276  1.00  0.00           C  
ATOM   3804  O   GLU A 246      35.421  60.910 136.872  1.00  0.00           O  
ATOM   3805  CB  GLU A 246      33.359  63.414 137.831  1.00  0.00           C  
ATOM   3806  CG  GLU A 246      32.360  62.759 136.876  1.00  0.00           C  
ATOM   3807  CD  GLU A 246      31.353  63.776 136.360  1.00  0.00           C  
ATOM   3808  OE1 GLU A 246      30.694  64.436 137.207  1.00  0.00           O  
ATOM   3809  OE2 GLU A 246      31.232  63.960 135.119  1.00  0.00           O1-
ATOM   3810  HN  GLU A 246      34.846  64.155 139.346  1.00  0.00           H  
ATOM   3811  HA  GLU A 246      34.021  61.561 138.736  1.00  0.00           H  
ATOM   3812  HB1 GLU A 246      32.859  63.789 138.750  1.00  0.00           H  
ATOM   3813  HB2 GLU A 246      33.854  64.277 137.334  1.00  0.00           H  
ATOM   3814  HG1 GLU A 246      32.903  62.370 135.988  1.00  0.00           H  
ATOM   3815  HG2 GLU A 246      31.797  61.993 137.451  1.00  0.00           H  
ATOM   3816  N   LYS A 247      36.328  63.002 136.841  1.00  0.00           N  
ATOM   3817  CA  LYS A 247      37.232  62.701 135.775  1.00  0.00           C  
ATOM   3818  C   LYS A 247      38.405  63.586 136.019  1.00  0.00           C  
ATOM   3819  O   LYS A 247      38.128  64.753 136.289  1.00  0.00           O  
ATOM   3820  CB  LYS A 247      36.536  63.076 134.456  1.00  0.00           C  
ATOM   3821  CG  LYS A 247      37.373  62.869 133.192  1.00  0.00           C  
ATOM   3822  CD  LYS A 247      36.700  63.196 131.857  1.00  0.00           C  
ATOM   3823  CE  LYS A 247      36.069  64.587 131.756  1.00  0.00           C  
ATOM   3824  NZ  LYS A 247      35.577  65.037 130.434  1.00  0.00           N1+
ATOM   3825  HN  LYS A 247      36.204  63.976 137.018  1.00  0.00           H  
ATOM   3826  HA  LYS A 247      37.527  61.665 135.708  1.00  0.00           H  
ATOM   3827  HB1 LYS A 247      35.508  62.670 134.344  1.00  0.00           H  
ATOM   3828  HB2 LYS A 247      36.309  64.158 134.572  1.00  0.00           H  
ATOM   3829  HG1 LYS A 247      38.263  63.532 133.224  1.00  0.00           H  
ATOM   3830  HG2 LYS A 247      37.721  61.822 133.057  1.00  0.00           H  
ATOM   3831  HD1 LYS A 247      37.415  63.040 131.022  1.00  0.00           H  
ATOM   3832  HD2 LYS A 247      35.857  62.472 131.822  1.00  0.00           H  
ATOM   3833  HE1 LYS A 247      35.172  64.539 132.407  1.00  0.00           H  
ATOM   3834  HE2 LYS A 247      36.667  65.429 132.165  1.00  0.00           H  
ATOM   3835  HZ1 LYS A 247      34.960  65.863 130.566  1.00  0.00           H  
ATOM   3836  HZ2 LYS A 247      36.385  65.426 129.908  1.00  0.00           H  
ATOM   3837  HZ3 LYS A 247      35.034  64.259 130.008  1.00  0.00           H  
ATOM   3838  N   PRO A 248      39.653  63.225 135.994  1.00  0.00           N  
ATOM   3839  CA  PRO A 248      40.722  64.175 135.878  1.00  0.00           C  
ATOM   3840  C   PRO A 248      40.791  64.703 134.486  1.00  0.00           C  
ATOM   3841  O   PRO A 248      40.648  63.868 133.595  1.00  0.00           O  
ATOM   3842  CB  PRO A 248      41.984  63.328 136.035  1.00  0.00           C  
ATOM   3843  CG  PRO A 248      41.463  62.140 136.858  1.00  0.00           C  
ATOM   3844  CD  PRO A 248      40.091  61.857 136.223  1.00  0.00           C  
ATOM   3845  HA  PRO A 248      40.617  65.039 136.515  1.00  0.00           H  
ATOM   3846  HB1 PRO A 248      42.394  62.920 135.088  1.00  0.00           H  
ATOM   3847  HB2 PRO A 248      42.798  63.847 136.589  1.00  0.00           H  
ATOM   3848  HG1 PRO A 248      42.157  61.275 136.791  1.00  0.00           H  
ATOM   3849  HG2 PRO A 248      41.396  62.398 137.936  1.00  0.00           H  
ATOM   3850  HD1 PRO A 248      40.195  61.273 135.284  1.00  0.00           H  
ATOM   3851  HD2 PRO A 248      39.452  61.308 136.947  1.00  0.00           H  
ATOM   3852  N   ALA A 249      41.075  66.003 134.282  1.00  0.00           N  
ATOM   3853  CA  ALA A 249      41.178  66.568 132.973  1.00  0.00           C  
ATOM   3854  C   ALA A 249      42.535  66.635 132.362  1.00  0.00           C  
ATOM   3855  O   ALA A 249      42.832  67.229 131.326  1.00  0.00           O  
ATOM   3856  CB  ALA A 249      40.594  67.978 133.160  1.00  0.00           C  
ATOM   3857  HN  ALA A 249      41.111  66.666 135.026  1.00  0.00           H  
ATOM   3858  HA  ALA A 249      40.548  66.013 132.294  1.00  0.00           H  
ATOM   3859  HB1 ALA A 249      41.348  68.547 133.746  1.00  0.00           H  
ATOM   3860  HB2 ALA A 249      40.486  68.492 132.181  1.00  0.00           H  
ATOM   3861  HB3 ALA A 249      39.600  67.899 133.649  1.00  0.00           H  
ATOM   3862  N   THR A 250      43.431  65.827 132.955  1.00  0.00           N  
ATOM   3863  CA  THR A 250      44.840  65.749 132.724  1.00  0.00           C  
ATOM   3864  C   THR A 250      45.263  64.324 132.631  1.00  0.00           C  
ATOM   3865  O   THR A 250      44.480  63.376 132.669  1.00  0.00           O  
ATOM   3866  CB  THR A 250      45.578  66.423 133.843  1.00  0.00           C  
ATOM   3867  CG2 THR A 250      45.650  67.947 133.641  1.00  0.00           C  
ATOM   3868  OG1 THR A 250      45.075  66.148 135.142  1.00  0.00           O  
ATOM   3869  HN  THR A 250      43.111  65.379 133.786  1.00  0.00           H  
ATOM   3870  HA  THR A 250      45.052  66.134 131.739  1.00  0.00           H  
ATOM   3871  HB  THR A 250      46.657  66.154 133.872  1.00  0.00           H  
ATOM   3872  HG1 THR A 250      45.824  66.083 135.738  1.00  0.00           H  
ATOM   3873 1HG2 THR A 250      46.087  68.330 132.695  1.00  0.00           H  
ATOM   3874 2HG2 THR A 250      44.715  68.470 133.934  1.00  0.00           H  
ATOM   3875 3HG2 THR A 250      46.314  68.255 134.476  1.00  0.00           H  
ATOM   3876  N   THR A 251      46.539  64.008 132.347  1.00  0.00           N  
ATOM   3877  CA  THR A 251      47.063  62.707 132.068  1.00  0.00           C  
ATOM   3878  C   THR A 251      47.006  61.848 133.282  1.00  0.00           C  
ATOM   3879  O   THR A 251      46.633  60.676 133.246  1.00  0.00           O  
ATOM   3880  CB  THR A 251      48.434  62.534 131.483  1.00  0.00           C  
ATOM   3881  CG2 THR A 251      48.507  63.226 130.113  1.00  0.00           C  
ATOM   3882  OG1 THR A 251      49.480  63.014 132.316  1.00  0.00           O  
ATOM   3883  HN  THR A 251      47.244  64.698 132.500  1.00  0.00           H  
ATOM   3884  HA  THR A 251      46.392  62.207 131.384  1.00  0.00           H  
ATOM   3885  HB  THR A 251      48.555  61.437 131.358  1.00  0.00           H  
ATOM   3886  HG1 THR A 251      49.227  63.923 132.494  1.00  0.00           H  
ATOM   3887 1HG2 THR A 251      48.583  64.334 130.102  1.00  0.00           H  
ATOM   3888 2HG2 THR A 251      49.436  62.812 129.664  1.00  0.00           H  
ATOM   3889 3HG2 THR A 251      47.540  63.009 129.609  1.00  0.00           H  
ATOM   3890  N   VAL A 252      47.458  62.380 134.433  1.00  0.00           N  
ATOM   3891  CA  VAL A 252      47.606  61.879 135.763  1.00  0.00           C  
ATOM   3892  C   VAL A 252      48.436  60.657 135.959  1.00  0.00           C  
ATOM   3893  O   VAL A 252      48.073  59.639 136.547  1.00  0.00           O  
ATOM   3894  CB  VAL A 252      46.325  61.895 136.544  1.00  0.00           C  
ATOM   3895  CG1 VAL A 252      46.316  61.577 138.049  1.00  0.00           C  
ATOM   3896  CG2 VAL A 252      45.703  63.298 136.438  1.00  0.00           C  
ATOM   3897  HN  VAL A 252      47.861  63.290 134.366  1.00  0.00           H  
ATOM   3898  HA  VAL A 252      48.175  62.677 136.217  1.00  0.00           H  
ATOM   3899  HB  VAL A 252      45.646  61.163 136.056  1.00  0.00           H  
ATOM   3900 1HG1 VAL A 252      47.105  60.849 138.338  1.00  0.00           H  
ATOM   3901 2HG1 VAL A 252      46.429  62.444 138.734  1.00  0.00           H  
ATOM   3902 3HG1 VAL A 252      45.354  61.058 138.244  1.00  0.00           H  
ATOM   3903 1HG2 VAL A 252      45.474  63.439 135.360  1.00  0.00           H  
ATOM   3904 2HG2 VAL A 252      44.742  63.388 136.989  1.00  0.00           H  
ATOM   3905 3HG2 VAL A 252      46.345  64.114 136.835  1.00  0.00           H  
ATOM   3906  N   LEU A 253      49.684  60.757 135.466  1.00  0.00           N  
ATOM   3907  CA  LEU A 253      50.666  59.728 135.603  1.00  0.00           C  
ATOM   3908  C   LEU A 253      51.639  59.980 136.704  1.00  0.00           C  
ATOM   3909  O   LEU A 253      52.436  59.089 136.994  1.00  0.00           O  
ATOM   3910  CB  LEU A 253      51.431  59.628 134.272  1.00  0.00           C  
ATOM   3911  CG  LEU A 253      50.518  59.597 133.035  1.00  0.00           C  
ATOM   3912  CD1 LEU A 253      51.359  59.672 131.751  1.00  0.00           C  
ATOM   3913  CD2 LEU A 253      49.507  58.437 133.065  1.00  0.00           C  
ATOM   3914  HN  LEU A 253      49.914  61.529 134.878  1.00  0.00           H  
ATOM   3915  HA  LEU A 253      50.228  58.779 135.868  1.00  0.00           H  
ATOM   3916  HB1 LEU A 253      52.157  60.464 134.181  1.00  0.00           H  
ATOM   3917  HB2 LEU A 253      52.223  58.848 134.297  1.00  0.00           H  
ATOM   3918  HG  LEU A 253      49.883  60.507 132.969  1.00  0.00           H  
ATOM   3919 1HD1 LEU A 253      51.909  60.638 131.788  1.00  0.00           H  
ATOM   3920 2HD1 LEU A 253      52.087  58.840 131.638  1.00  0.00           H  
ATOM   3921 3HD1 LEU A 253      50.660  59.635 130.889  1.00  0.00           H  
ATOM   3922 1HD2 LEU A 253      48.790  58.439 132.218  1.00  0.00           H  
ATOM   3923 2HD2 LEU A 253      50.011  57.453 133.174  1.00  0.00           H  
ATOM   3924 3HD2 LEU A 253      49.004  58.463 134.055  1.00  0.00           H  
ATOM   3925  N   SER A 254      51.643  61.160 137.349  1.00  0.00           N  
ATOM   3926  CA  SER A 254      52.581  61.617 138.328  1.00  0.00           C  
ATOM   3927  C   SER A 254      52.703  60.884 139.620  1.00  0.00           C  
ATOM   3928  O   SER A 254      53.869  60.647 139.923  1.00  0.00           O  
ATOM   3929  CB  SER A 254      52.328  63.125 138.491  1.00  0.00           C  
ATOM   3930  OG  SER A 254      53.450  63.893 138.904  1.00  0.00           O  
ATOM   3931  HN  SER A 254      50.891  61.793 137.180  1.00  0.00           H  
ATOM   3932  HA  SER A 254      53.505  61.438 137.799  1.00  0.00           H  
ATOM   3933  HB1 SER A 254      52.062  63.545 137.496  1.00  0.00           H  
ATOM   3934  HB2 SER A 254      51.489  63.247 139.210  1.00  0.00           H  
ATOM   3935  HG1 SER A 254      53.711  64.494 138.202  1.00  0.00           H  
ATOM   3936  N   PRO A 255      51.715  60.336 140.261  1.00  0.00           N  
ATOM   3937  CA  PRO A 255      51.802  59.383 141.330  1.00  0.00           C  
ATOM   3938  C   PRO A 255      52.512  58.158 140.867  1.00  0.00           C  
ATOM   3939  O   PRO A 255      53.403  57.572 141.480  1.00  0.00           O  
ATOM   3940  CB  PRO A 255      50.372  59.109 141.788  1.00  0.00           C  
ATOM   3941  CG  PRO A 255      49.687  60.471 141.588  1.00  0.00           C  
ATOM   3942  CD  PRO A 255      50.406  60.969 140.325  1.00  0.00           C  
ATOM   3943  HA  PRO A 255      52.494  59.710 142.093  1.00  0.00           H  
ATOM   3944  HB1 PRO A 255      49.781  58.369 141.206  1.00  0.00           H  
ATOM   3945  HB2 PRO A 255      50.306  58.787 142.849  1.00  0.00           H  
ATOM   3946  HG1 PRO A 255      48.583  60.390 141.487  1.00  0.00           H  
ATOM   3947  HG2 PRO A 255      49.944  61.068 142.489  1.00  0.00           H  
ATOM   3948  HD1 PRO A 255      49.849  60.553 139.458  1.00  0.00           H  
ATOM   3949  HD2 PRO A 255      50.430  62.080 140.312  1.00  0.00           H  
ATOM   3950  N   TYR A 256      52.247  57.731 139.619  1.00  0.00           N  
ATOM   3951  CA  TYR A 256      52.796  56.588 138.959  1.00  0.00           C  
ATOM   3952  C   TYR A 256      54.253  56.695 138.664  1.00  0.00           C  
ATOM   3953  O   TYR A 256      54.939  55.719 138.965  1.00  0.00           O  
ATOM   3954  CB  TYR A 256      51.986  56.054 137.765  1.00  0.00           C  
ATOM   3955  CG  TYR A 256      50.593  55.689 138.143  1.00  0.00           C  
ATOM   3956  CD1 TYR A 256      50.320  54.605 138.943  1.00  0.00           C  
ATOM   3957  CD2 TYR A 256      49.515  56.440 137.735  1.00  0.00           C  
ATOM   3958  CE1 TYR A 256      49.039  54.235 139.275  1.00  0.00           C  
ATOM   3959  CE2 TYR A 256      48.238  56.043 138.056  1.00  0.00           C  
ATOM   3960  CZ  TYR A 256      47.950  54.963 138.856  1.00  0.00           C  
ATOM   3961  OH  TYR A 256      46.606  54.698 139.196  1.00  0.00           O  
ATOM   3962  HN  TYR A 256      51.570  58.177 139.039  1.00  0.00           H  
ATOM   3963  HA  TYR A 256      52.868  55.804 139.697  1.00  0.00           H  
ATOM   3964  HB1 TYR A 256      51.992  56.809 136.950  1.00  0.00           H  
ATOM   3965  HB2 TYR A 256      52.522  55.119 137.490  1.00  0.00           H  
ATOM   3966  HD1 TYR A 256      51.119  53.972 139.301  1.00  0.00           H  
ATOM   3967  HD2 TYR A 256      49.604  57.308 137.098  1.00  0.00           H  
ATOM   3968  HE1 TYR A 256      48.888  53.289 139.774  1.00  0.00           H  
ATOM   3969  HE2 TYR A 256      47.419  56.645 137.692  1.00  0.00           H  
ATOM   3970  HH  TYR A 256      46.588  54.133 139.972  1.00  0.00           H  
ATOM   3971  N   LEU A 257      54.765  57.839 138.177  1.00  0.00           N  
ATOM   3972  CA  LEU A 257      56.154  58.159 138.059  1.00  0.00           C  
ATOM   3973  C   LEU A 257      56.897  58.060 139.347  1.00  0.00           C  
ATOM   3974  O   LEU A 257      57.896  57.347 139.430  1.00  0.00           O  
ATOM   3975  CB  LEU A 257      56.253  59.545 137.400  1.00  0.00           C  
ATOM   3976  CG  LEU A 257      55.783  59.587 135.937  1.00  0.00           C  
ATOM   3977  CD1 LEU A 257      55.554  60.977 135.318  1.00  0.00           C  
ATOM   3978  CD2 LEU A 257      56.869  58.905 135.087  1.00  0.00           C  
ATOM   3979  HN  LEU A 257      54.057  58.443 137.818  1.00  0.00           H  
ATOM   3980  HA  LEU A 257      56.623  57.424 137.422  1.00  0.00           H  
ATOM   3981  HB1 LEU A 257      55.796  60.309 138.065  1.00  0.00           H  
ATOM   3982  HB2 LEU A 257      57.330  59.783 137.272  1.00  0.00           H  
ATOM   3983  HG  LEU A 257      54.831  59.057 135.718  1.00  0.00           H  
ATOM   3984 1HD1 LEU A 257      56.303  61.772 135.512  1.00  0.00           H  
ATOM   3985 2HD1 LEU A 257      55.510  60.830 134.218  1.00  0.00           H  
ATOM   3986 3HD1 LEU A 257      54.616  61.417 135.720  1.00  0.00           H  
ATOM   3987 1HD2 LEU A 257      57.738  59.587 135.197  1.00  0.00           H  
ATOM   3988 2HD2 LEU A 257      57.104  57.831 135.247  1.00  0.00           H  
ATOM   3989 3HD2 LEU A 257      56.529  59.027 134.036  1.00  0.00           H  
ATOM   3990  N   LYS A 258      56.367  58.593 140.462  1.00  0.00           N  
ATOM   3991  CA  LYS A 258      56.993  58.654 141.745  1.00  0.00           C  
ATOM   3992  C   LYS A 258      57.143  57.316 142.384  1.00  0.00           C  
ATOM   3993  O   LYS A 258      58.086  56.993 143.106  1.00  0.00           O  
ATOM   3994  CB  LYS A 258      56.098  59.490 142.677  1.00  0.00           C  
ATOM   3995  CG  LYS A 258      56.776  59.906 143.983  1.00  0.00           C  
ATOM   3996  CD  LYS A 258      56.449  59.043 145.204  1.00  0.00           C  
ATOM   3997  CE  LYS A 258      57.619  58.488 146.018  1.00  0.00           C  
ATOM   3998  NZ  LYS A 258      58.425  59.639 146.484  1.00  0.00           N1+
ATOM   3999  HN  LYS A 258      55.518  59.099 140.325  1.00  0.00           H  
ATOM   4000  HA  LYS A 258      57.991  59.044 141.614  1.00  0.00           H  
ATOM   4001  HB1 LYS A 258      55.776  60.380 142.096  1.00  0.00           H  
ATOM   4002  HB2 LYS A 258      55.228  58.859 142.962  1.00  0.00           H  
ATOM   4003  HG1 LYS A 258      57.858  59.777 143.761  1.00  0.00           H  
ATOM   4004  HG2 LYS A 258      56.592  60.975 144.220  1.00  0.00           H  
ATOM   4005  HD1 LYS A 258      55.797  59.686 145.832  1.00  0.00           H  
ATOM   4006  HD2 LYS A 258      55.747  58.232 144.915  1.00  0.00           H  
ATOM   4007  HE1 LYS A 258      57.298  57.905 146.908  1.00  0.00           H  
ATOM   4008  HE2 LYS A 258      58.300  57.896 145.370  1.00  0.00           H  
ATOM   4009  HZ1 LYS A 258      57.758  60.316 146.907  1.00  0.00           H  
ATOM   4010  HZ2 LYS A 258      59.042  59.321 147.260  1.00  0.00           H  
ATOM   4011  HZ3 LYS A 258      59.025  60.147 145.803  1.00  0.00           H  
ATOM   4012  N   PHE A 259      56.112  56.461 142.246  1.00  0.00           N  
ATOM   4013  CA  PHE A 259      56.106  55.117 142.734  1.00  0.00           C  
ATOM   4014  C   PHE A 259      56.903  54.179 141.894  1.00  0.00           C  
ATOM   4015  O   PHE A 259      57.346  53.083 142.229  1.00  0.00           O  
ATOM   4016  CB  PHE A 259      54.683  54.579 142.967  1.00  0.00           C  
ATOM   4017  CG  PHE A 259      54.397  54.864 144.401  1.00  0.00           C  
ATOM   4018  CD1 PHE A 259      55.004  54.099 145.370  1.00  0.00           C  
ATOM   4019  CD2 PHE A 259      53.790  56.030 144.805  1.00  0.00           C  
ATOM   4020  CE1 PHE A 259      54.902  54.477 146.689  1.00  0.00           C  
ATOM   4021  CE2 PHE A 259      53.671  56.388 146.127  1.00  0.00           C  
ATOM   4022  CZ  PHE A 259      54.243  55.610 147.105  1.00  0.00           C  
ATOM   4023  HN  PHE A 259      55.273  56.795 141.826  1.00  0.00           H  
ATOM   4024  HA  PHE A 259      56.629  55.183 143.677  1.00  0.00           H  
ATOM   4025  HB1 PHE A 259      54.090  55.170 142.236  1.00  0.00           H  
ATOM   4026  HB2 PHE A 259      54.578  53.494 142.750  1.00  0.00           H  
ATOM   4027  HD1 PHE A 259      55.501  53.187 145.077  1.00  0.00           H  
ATOM   4028  HD2 PHE A 259      53.262  56.687 144.130  1.00  0.00           H  
ATOM   4029  HE1 PHE A 259      55.370  53.823 147.409  1.00  0.00           H  
ATOM   4030  HE2 PHE A 259      53.164  57.306 146.390  1.00  0.00           H  
ATOM   4031  HZ  PHE A 259      54.192  55.993 148.112  1.00  0.00           H  
ATOM   4032  N   GLY A 260      57.211  54.682 140.685  1.00  0.00           N  
ATOM   4033  CA  GLY A 260      58.018  54.098 139.659  1.00  0.00           C  
ATOM   4034  C   GLY A 260      57.381  52.942 138.970  1.00  0.00           C  
ATOM   4035  O   GLY A 260      58.054  52.065 138.429  1.00  0.00           O  
ATOM   4036  HN  GLY A 260      56.985  55.634 140.496  1.00  0.00           H  
ATOM   4037  HA1 GLY A 260      58.131  54.874 138.917  1.00  0.00           H  
ATOM   4038  HA2 GLY A 260      58.960  53.797 140.098  1.00  0.00           H  
ATOM   4039  N   CYS A 261      56.043  53.026 138.857  1.00  0.00           N  
ATOM   4040  CA  CYS A 261      55.165  52.041 138.307  1.00  0.00           C  
ATOM   4041  C   CYS A 261      54.796  52.269 136.881  1.00  0.00           C  
ATOM   4042  O   CYS A 261      53.843  51.713 136.337  1.00  0.00           O  
ATOM   4043  CB  CYS A 261      53.814  52.013 139.039  1.00  0.00           C  
ATOM   4044  SG  CYS A 261      54.006  51.667 140.814  1.00  0.00           S  
ATOM   4045  HN  CYS A 261      55.533  53.849 139.097  1.00  0.00           H  
ATOM   4046  HA  CYS A 261      55.671  51.094 138.424  1.00  0.00           H  
ATOM   4047  HB1 CYS A 261      53.391  53.037 138.953  1.00  0.00           H  
ATOM   4048  HB2 CYS A 261      53.160  51.304 138.488  1.00  0.00           H  
ATOM   4049  HG1 CYS A 261      54.943  50.738 140.692  1.00  0.00           H  
ATOM   4050  N   LEU A 262      55.597  53.129 136.225  1.00  0.00           N  
ATOM   4051  CA  LEU A 262      55.315  53.574 134.896  1.00  0.00           C  
ATOM   4052  C   LEU A 262      56.591  54.103 134.337  1.00  0.00           C  
ATOM   4053  O   LEU A 262      57.429  54.641 135.061  1.00  0.00           O  
ATOM   4054  CB  LEU A 262      54.257  54.688 134.960  1.00  0.00           C  
ATOM   4055  CG  LEU A 262      53.747  55.256 133.624  1.00  0.00           C  
ATOM   4056  CD1 LEU A 262      52.635  54.456 132.927  1.00  0.00           C  
ATOM   4057  CD2 LEU A 262      53.434  56.713 134.008  1.00  0.00           C  
ATOM   4058  HN  LEU A 262      56.335  53.550 136.745  1.00  0.00           H  
ATOM   4059  HA  LEU A 262      55.027  52.725 134.294  1.00  0.00           H  
ATOM   4060  HB1 LEU A 262      53.388  54.356 135.565  1.00  0.00           H  
ATOM   4061  HB2 LEU A 262      54.675  55.535 135.545  1.00  0.00           H  
ATOM   4062  HG  LEU A 262      54.588  55.515 132.944  1.00  0.00           H  
ATOM   4063 1HD1 LEU A 262      52.978  53.427 132.692  1.00  0.00           H  
ATOM   4064 2HD1 LEU A 262      51.740  54.392 133.582  1.00  0.00           H  
ATOM   4065 3HD1 LEU A 262      52.405  54.980 131.975  1.00  0.00           H  
ATOM   4066 1HD2 LEU A 262      52.453  56.698 134.532  1.00  0.00           H  
ATOM   4067 2HD2 LEU A 262      54.229  57.090 134.688  1.00  0.00           H  
ATOM   4068 3HD2 LEU A 262      53.289  57.373 133.128  1.00  0.00           H  
ATOM   4069  N   SER A 263      56.764  53.965 133.011  1.00  0.00           N  
ATOM   4070  CA  SER A 263      57.880  54.482 132.281  1.00  0.00           C  
ATOM   4071  C   SER A 263      57.583  55.757 131.571  1.00  0.00           C  
ATOM   4072  O   SER A 263      56.639  55.908 130.798  1.00  0.00           O  
ATOM   4073  CB  SER A 263      58.119  53.484 131.136  1.00  0.00           C  
ATOM   4074  OG  SER A 263      59.197  53.711 130.240  1.00  0.00           O  
ATOM   4075  HN  SER A 263      56.112  53.465 132.446  1.00  0.00           H  
ATOM   4076  HA  SER A 263      58.771  54.709 132.848  1.00  0.00           H  
ATOM   4077  HB1 SER A 263      58.308  52.529 131.673  1.00  0.00           H  
ATOM   4078  HB2 SER A 263      57.160  53.261 130.622  1.00  0.00           H  
ATOM   4079  HG1 SER A 263      60.045  53.399 130.563  1.00  0.00           H  
ATOM   4080  N   ALA A 264      58.512  56.699 131.823  1.00  0.00           N  
ATOM   4081  CA  ALA A 264      58.541  58.050 131.361  1.00  0.00           C  
ATOM   4082  C   ALA A 264      59.017  58.080 129.948  1.00  0.00           C  
ATOM   4083  O   ALA A 264      58.636  58.822 129.045  1.00  0.00           O  
ATOM   4084  CB  ALA A 264      59.347  59.010 132.255  1.00  0.00           C  
ATOM   4085  HN  ALA A 264      59.248  56.402 132.429  1.00  0.00           H  
ATOM   4086  HA  ALA A 264      57.508  58.357 131.404  1.00  0.00           H  
ATOM   4087  HB1 ALA A 264      59.277  60.080 131.970  1.00  0.00           H  
ATOM   4088  HB2 ALA A 264      59.003  58.824 133.296  1.00  0.00           H  
ATOM   4089  HB3 ALA A 264      60.437  58.863 132.097  1.00  0.00           H  
ATOM   4090  N   ARG A 265      59.830  57.052 129.645  1.00  0.00           N  
ATOM   4091  CA  ARG A 265      60.209  56.740 128.301  1.00  0.00           C  
ATOM   4092  C   ARG A 265      59.146  56.201 127.408  1.00  0.00           C  
ATOM   4093  O   ARG A 265      59.032  56.570 126.241  1.00  0.00           O  
ATOM   4094  CB  ARG A 265      61.438  55.818 128.244  1.00  0.00           C  
ATOM   4095  CG  ARG A 265      62.638  56.383 129.009  1.00  0.00           C  
ATOM   4096  CD  ARG A 265      63.944  55.685 128.629  1.00  0.00           C  
ATOM   4097  NE  ARG A 265      63.959  54.356 129.303  1.00  0.00           N  
ATOM   4098  CZ  ARG A 265      65.155  53.779 129.619  1.00  0.00           C  
ATOM   4099  NH1 ARG A 265      66.340  54.455 129.552  1.00  0.00           N1+
ATOM   4100  NH2 ARG A 265      65.238  52.453 129.932  1.00  0.00           N  
ATOM   4101  HN  ARG A 265      60.050  56.389 130.356  1.00  0.00           H  
ATOM   4102  HA  ARG A 265      60.588  57.694 127.968  1.00  0.00           H  
ATOM   4103  HB1 ARG A 265      61.123  54.889 128.767  1.00  0.00           H  
ATOM   4104  HB2 ARG A 265      61.730  55.705 127.178  1.00  0.00           H  
ATOM   4105  HG1 ARG A 265      62.888  57.402 128.642  1.00  0.00           H  
ATOM   4106  HG2 ARG A 265      62.383  56.479 130.087  1.00  0.00           H  
ATOM   4107  HD1 ARG A 265      63.825  55.676 127.525  1.00  0.00           H  
ATOM   4108  HD2 ARG A 265      64.792  56.376 128.824  1.00  0.00           H  
ATOM   4109  HE  ARG A 265      63.094  53.923 129.557  1.00  0.00           H  
ATOM   4110 1HH1 ARG A 265      66.394  55.438 129.722  1.00  0.00           H  
ATOM   4111 2HH1 ARG A 265      67.107  53.852 129.774  1.00  0.00           H  
ATOM   4112 1HH2 ARG A 265      64.447  51.844 129.881  1.00  0.00           H  
ATOM   4113 2HH2 ARG A 265      66.157  52.143 129.693  1.00  0.00           H  
ATOM   4114  N   LEU A 266      58.266  55.285 127.848  1.00  0.00           N  
ATOM   4115  CA  LEU A 266      57.039  54.928 127.202  1.00  0.00           C  
ATOM   4116  C   LEU A 266      56.077  56.054 127.040  1.00  0.00           C  
ATOM   4117  O   LEU A 266      55.450  56.131 125.984  1.00  0.00           O  
ATOM   4118  CB  LEU A 266      56.384  53.725 127.899  1.00  0.00           C  
ATOM   4119  CG  LEU A 266      55.265  52.894 127.251  1.00  0.00           C  
ATOM   4120  CD1 LEU A 266      55.666  52.326 125.880  1.00  0.00           C  
ATOM   4121  CD2 LEU A 266      54.772  51.753 128.159  1.00  0.00           C  
ATOM   4122  HN  LEU A 266      58.364  54.731 128.671  1.00  0.00           H  
ATOM   4123  HA  LEU A 266      57.418  54.622 126.237  1.00  0.00           H  
ATOM   4124  HB1 LEU A 266      57.242  53.073 128.174  1.00  0.00           H  
ATOM   4125  HB2 LEU A 266      56.052  54.155 128.868  1.00  0.00           H  
ATOM   4126  HG  LEU A 266      54.351  53.495 127.056  1.00  0.00           H  
ATOM   4127 1HD1 LEU A 266      54.846  51.718 125.439  1.00  0.00           H  
ATOM   4128 2HD1 LEU A 266      55.925  53.184 125.223  1.00  0.00           H  
ATOM   4129 3HD1 LEU A 266      56.525  51.622 125.925  1.00  0.00           H  
ATOM   4130 1HD2 LEU A 266      54.394  52.261 129.072  1.00  0.00           H  
ATOM   4131 2HD2 LEU A 266      53.990  51.124 127.683  1.00  0.00           H  
ATOM   4132 3HD2 LEU A 266      55.597  51.009 128.185  1.00  0.00           H  
ATOM   4133  N   PHE A 267      55.931  56.945 128.038  1.00  0.00           N  
ATOM   4134  CA  PHE A 267      55.081  58.094 128.035  1.00  0.00           C  
ATOM   4135  C   PHE A 267      55.506  59.049 126.972  1.00  0.00           C  
ATOM   4136  O   PHE A 267      54.666  59.639 126.295  1.00  0.00           O  
ATOM   4137  CB  PHE A 267      55.094  58.679 129.457  1.00  0.00           C  
ATOM   4138  CG  PHE A 267      54.513  60.024 129.731  1.00  0.00           C  
ATOM   4139  CD1 PHE A 267      55.078  60.822 130.697  1.00  0.00           C  
ATOM   4140  CD2 PHE A 267      53.364  60.369 129.059  1.00  0.00           C  
ATOM   4141  CE1 PHE A 267      54.491  62.023 131.017  1.00  0.00           C  
ATOM   4142  CE2 PHE A 267      52.888  61.643 129.253  1.00  0.00           C  
ATOM   4143  CZ  PHE A 267      53.469  62.451 130.203  1.00  0.00           C  
ATOM   4144  HN  PHE A 267      56.402  56.683 128.876  1.00  0.00           H  
ATOM   4145  HA  PHE A 267      54.091  57.744 127.782  1.00  0.00           H  
ATOM   4146  HB1 PHE A 267      54.538  58.022 130.161  1.00  0.00           H  
ATOM   4147  HB2 PHE A 267      56.093  58.498 129.907  1.00  0.00           H  
ATOM   4148  HD1 PHE A 267      55.897  60.345 131.217  1.00  0.00           H  
ATOM   4149  HD2 PHE A 267      52.855  59.646 128.438  1.00  0.00           H  
ATOM   4150  HE1 PHE A 267      54.954  62.520 131.857  1.00  0.00           H  
ATOM   4151  HE2 PHE A 267      51.978  61.913 128.737  1.00  0.00           H  
ATOM   4152  HZ  PHE A 267      53.088  63.457 130.298  1.00  0.00           H  
ATOM   4153  N   HIS A 268      56.820  59.278 126.798  1.00  0.00           N  
ATOM   4154  CA  HIS A 268      57.392  60.088 125.768  1.00  0.00           C  
ATOM   4155  C   HIS A 268      57.228  59.524 124.398  1.00  0.00           C  
ATOM   4156  O   HIS A 268      56.813  60.094 123.390  1.00  0.00           O  
ATOM   4157  CB  HIS A 268      58.890  60.345 126.006  1.00  0.00           C  
ATOM   4158  CG  HIS A 268      59.408  61.555 125.285  1.00  0.00           C  
ATOM   4159  CD2 HIS A 268      59.871  62.740 125.768  1.00  0.00           C  
ATOM   4160  ND1 HIS A 268      59.802  61.380 123.974  1.00  0.00           N  
ATOM   4161  CE1 HIS A 268      60.511  62.460 123.702  1.00  0.00           C  
ATOM   4162  NE2 HIS A 268      60.544  63.350 124.730  1.00  0.00           N  
ATOM   4163  HN  HIS A 268      57.422  59.051 127.559  1.00  0.00           H  
ATOM   4164  HA  HIS A 268      56.790  60.986 125.741  1.00  0.00           H  
ATOM   4165  HB1 HIS A 268      59.026  60.652 127.064  1.00  0.00           H  
ATOM   4166  HB2 HIS A 268      59.480  59.430 125.789  1.00  0.00           H  
ATOM   4167  HD2 HIS A 268      59.909  63.001 126.818  1.00  0.00           H  
ATOM   4168  HE1 HIS A 268      61.013  62.740 122.777  1.00  0.00           H  
ATOM   4169  HE2 HIS A 268      61.152  64.129 124.892  1.00  0.00           H  
ATOM   4170  N   ALA A 269      57.450  58.205 124.255  1.00  0.00           N  
ATOM   4171  CA  ALA A 269      57.400  57.506 123.009  1.00  0.00           C  
ATOM   4172  C   ALA A 269      56.032  57.486 122.418  1.00  0.00           C  
ATOM   4173  O   ALA A 269      55.852  57.603 121.208  1.00  0.00           O  
ATOM   4174  CB  ALA A 269      58.015  56.099 123.085  1.00  0.00           C  
ATOM   4175  HN  ALA A 269      57.820  57.714 125.041  1.00  0.00           H  
ATOM   4176  HA  ALA A 269      57.981  58.084 122.305  1.00  0.00           H  
ATOM   4177  HB1 ALA A 269      59.035  56.199 123.516  1.00  0.00           H  
ATOM   4178  HB2 ALA A 269      57.510  55.434 123.818  1.00  0.00           H  
ATOM   4179  HB3 ALA A 269      57.951  55.573 122.109  1.00  0.00           H  
ATOM   4180  N   ARG A 270      54.982  57.367 123.251  1.00  0.00           N  
ATOM   4181  CA  ARG A 270      53.653  57.520 122.747  1.00  0.00           C  
ATOM   4182  C   ARG A 270      53.205  58.917 122.484  1.00  0.00           C  
ATOM   4183  O   ARG A 270      52.386  59.268 121.638  1.00  0.00           O  
ATOM   4184  CB  ARG A 270      52.644  56.923 123.742  1.00  0.00           C  
ATOM   4185  CG  ARG A 270      52.825  55.411 123.885  1.00  0.00           C  
ATOM   4186  CD  ARG A 270      51.796  54.765 124.816  1.00  0.00           C  
ATOM   4187  NE  ARG A 270      51.989  53.297 124.979  1.00  0.00           N  
ATOM   4188  CZ  ARG A 270      51.171  52.455 125.676  1.00  0.00           C  
ATOM   4189  NH1 ARG A 270      50.224  52.921 126.543  1.00  0.00           N1+
ATOM   4190  NH2 ARG A 270      51.538  51.142 125.619  1.00  0.00           N  
ATOM   4191  HN  ARG A 270      55.075  57.275 124.240  1.00  0.00           H  
ATOM   4192  HA  ARG A 270      53.544  56.933 121.846  1.00  0.00           H  
ATOM   4193  HB1 ARG A 270      52.884  57.259 124.772  1.00  0.00           H  
ATOM   4194  HB2 ARG A 270      51.565  57.086 123.530  1.00  0.00           H  
ATOM   4195  HG1 ARG A 270      52.659  54.963 122.882  1.00  0.00           H  
ATOM   4196  HG2 ARG A 270      53.841  55.250 124.304  1.00  0.00           H  
ATOM   4197  HD1 ARG A 270      51.752  55.291 125.793  1.00  0.00           H  
ATOM   4198  HD2 ARG A 270      50.789  54.839 124.353  1.00  0.00           H  
ATOM   4199  HE  ARG A 270      52.677  52.881 124.383  1.00  0.00           H  
ATOM   4200 1HH1 ARG A 270      49.720  53.779 126.449  1.00  0.00           H  
ATOM   4201 2HH1 ARG A 270      49.644  52.217 126.953  1.00  0.00           H  
ATOM   4202 1HH2 ARG A 270      52.297  50.849 125.039  1.00  0.00           H  
ATOM   4203 2HH2 ARG A 270      51.286  50.526 126.366  1.00  0.00           H  
ATOM   4204  N   LEU A 271      53.805  59.929 123.138  1.00  0.00           N  
ATOM   4205  CA  LEU A 271      53.530  61.292 122.809  1.00  0.00           C  
ATOM   4206  C   LEU A 271      54.056  61.869 121.540  1.00  0.00           C  
ATOM   4207  O   LEU A 271      53.379  62.674 120.902  1.00  0.00           O  
ATOM   4208  CB  LEU A 271      54.239  62.114 123.899  1.00  0.00           C  
ATOM   4209  CG  LEU A 271      54.109  63.647 123.848  1.00  0.00           C  
ATOM   4210  CD1 LEU A 271      52.658  64.101 124.073  1.00  0.00           C  
ATOM   4211  CD2 LEU A 271      54.936  64.256 124.992  1.00  0.00           C  
ATOM   4212  HN  LEU A 271      54.603  59.786 123.719  1.00  0.00           H  
ATOM   4213  HA  LEU A 271      52.454  61.390 122.795  1.00  0.00           H  
ATOM   4214  HB1 LEU A 271      53.900  61.862 124.926  1.00  0.00           H  
ATOM   4215  HB2 LEU A 271      55.334  61.926 123.876  1.00  0.00           H  
ATOM   4216  HG  LEU A 271      54.547  64.010 122.894  1.00  0.00           H  
ATOM   4217 1HD1 LEU A 271      52.098  63.845 123.147  1.00  0.00           H  
ATOM   4218 2HD1 LEU A 271      52.241  63.798 125.057  1.00  0.00           H  
ATOM   4219 3HD1 LEU A 271      52.625  65.199 124.237  1.00  0.00           H  
ATOM   4220 1HD2 LEU A 271      55.984  63.894 124.921  1.00  0.00           H  
ATOM   4221 2HD2 LEU A 271      55.032  65.360 125.052  1.00  0.00           H  
ATOM   4222 3HD2 LEU A 271      54.480  64.017 125.977  1.00  0.00           H  
ATOM   4223  N   LEU A 272      55.210  61.323 121.118  1.00  0.00           N  
ATOM   4224  CA  LEU A 272      55.748  61.601 119.822  1.00  0.00           C  
ATOM   4225  C   LEU A 272      54.950  61.029 118.702  1.00  0.00           C  
ATOM   4226  O   LEU A 272      54.900  61.547 117.587  1.00  0.00           O  
ATOM   4227  CB  LEU A 272      57.208  61.117 119.819  1.00  0.00           C  
ATOM   4228  CG  LEU A 272      58.138  61.931 120.733  1.00  0.00           C  
ATOM   4229  CD1 LEU A 272      59.584  61.700 120.264  1.00  0.00           C  
ATOM   4230  CD2 LEU A 272      57.902  63.448 120.820  1.00  0.00           C  
ATOM   4231  HN  LEU A 272      55.782  60.878 121.803  1.00  0.00           H  
ATOM   4232  HA  LEU A 272      55.845  62.663 119.650  1.00  0.00           H  
ATOM   4233  HB1 LEU A 272      57.137  60.081 120.217  1.00  0.00           H  
ATOM   4234  HB2 LEU A 272      57.575  60.983 118.779  1.00  0.00           H  
ATOM   4235  HG  LEU A 272      58.014  61.571 121.778  1.00  0.00           H  
ATOM   4236 1HD1 LEU A 272      59.835  61.926 119.207  1.00  0.00           H  
ATOM   4237 2HD1 LEU A 272      60.163  62.402 120.902  1.00  0.00           H  
ATOM   4238 3HD1 LEU A 272      59.996  60.681 120.424  1.00  0.00           H  
ATOM   4239 1HD2 LEU A 272      56.869  63.740 121.112  1.00  0.00           H  
ATOM   4240 2HD2 LEU A 272      58.679  63.810 121.525  1.00  0.00           H  
ATOM   4241 3HD2 LEU A 272      58.104  63.955 119.853  1.00  0.00           H  
ATOM   4242  N   GLU A 273      54.258  59.905 118.959  1.00  0.00           N  
ATOM   4243  CA  GLU A 273      53.312  59.396 118.016  1.00  0.00           C  
ATOM   4244  C   GLU A 273      52.186  60.320 117.702  1.00  0.00           C  
ATOM   4245  O   GLU A 273      51.754  60.496 116.563  1.00  0.00           O  
ATOM   4246  CB  GLU A 273      52.812  58.006 118.444  1.00  0.00           C  
ATOM   4247  CG  GLU A 273      53.821  56.915 118.082  1.00  0.00           C  
ATOM   4248  CD  GLU A 273      53.800  56.574 116.599  1.00  0.00           C  
ATOM   4249  OE1 GLU A 273      52.779  55.996 116.138  1.00  0.00           O  
ATOM   4250  OE2 GLU A 273      54.844  56.774 115.923  1.00  0.00           O1-
ATOM   4251  HN  GLU A 273      54.478  59.306 119.726  1.00  0.00           H  
ATOM   4252  HA  GLU A 273      53.807  59.373 117.055  1.00  0.00           H  
ATOM   4253  HB1 GLU A 273      52.700  58.023 119.550  1.00  0.00           H  
ATOM   4254  HB2 GLU A 273      51.869  57.748 117.915  1.00  0.00           H  
ATOM   4255  HG1 GLU A 273      54.861  57.195 118.356  1.00  0.00           H  
ATOM   4256  HG2 GLU A 273      53.708  55.994 118.693  1.00  0.00           H  
ATOM   4257  N   VAL A 274      51.646  60.941 118.764  1.00  0.00           N  
ATOM   4258  CA  VAL A 274      50.619  61.919 118.572  1.00  0.00           C  
ATOM   4259  C   VAL A 274      50.955  63.166 117.830  1.00  0.00           C  
ATOM   4260  O   VAL A 274      50.193  63.701 117.026  1.00  0.00           O  
ATOM   4261  CB  VAL A 274      50.061  62.341 119.899  1.00  0.00           C  
ATOM   4262  CG1 VAL A 274      49.162  63.587 119.970  1.00  0.00           C  
ATOM   4263  CG2 VAL A 274      49.330  61.196 120.620  1.00  0.00           C  
ATOM   4264  HN  VAL A 274      51.844  60.752 119.722  1.00  0.00           H  
ATOM   4265  HA  VAL A 274      49.774  61.482 118.061  1.00  0.00           H  
ATOM   4266  HB  VAL A 274      50.946  62.641 120.500  1.00  0.00           H  
ATOM   4267 1HG1 VAL A 274      49.686  64.510 119.641  1.00  0.00           H  
ATOM   4268 2HG1 VAL A 274      48.187  63.503 119.445  1.00  0.00           H  
ATOM   4269 3HG1 VAL A 274      48.771  63.700 121.004  1.00  0.00           H  
ATOM   4270 1HG2 VAL A 274      49.976  60.292 120.617  1.00  0.00           H  
ATOM   4271 2HG2 VAL A 274      49.262  61.579 121.661  1.00  0.00           H  
ATOM   4272 3HG2 VAL A 274      48.339  60.955 120.180  1.00  0.00           H  
ATOM   4273  N   TYR A 275      52.191  63.640 118.071  1.00  0.00           N  
ATOM   4274  CA  TYR A 275      52.843  64.681 117.337  1.00  0.00           C  
ATOM   4275  C   TYR A 275      53.252  64.316 115.952  1.00  0.00           C  
ATOM   4276  O   TYR A 275      53.393  65.213 115.123  1.00  0.00           O  
ATOM   4277  CB  TYR A 275      54.031  65.185 118.173  1.00  0.00           C  
ATOM   4278  CG  TYR A 275      53.674  65.880 119.442  1.00  0.00           C  
ATOM   4279  CD1 TYR A 275      54.677  65.972 120.378  1.00  0.00           C  
ATOM   4280  CD2 TYR A 275      52.436  66.385 119.767  1.00  0.00           C  
ATOM   4281  CE1 TYR A 275      54.487  66.570 121.601  1.00  0.00           C  
ATOM   4282  CE2 TYR A 275      52.232  66.885 121.030  1.00  0.00           C  
ATOM   4283  CZ  TYR A 275      53.247  67.056 121.942  1.00  0.00           C  
ATOM   4284  OH  TYR A 275      53.080  67.801 123.128  1.00  0.00           O  
ATOM   4285  HN  TYR A 275      52.740  63.286 118.823  1.00  0.00           H  
ATOM   4286  HA  TYR A 275      52.126  65.484 117.246  1.00  0.00           H  
ATOM   4287  HB1 TYR A 275      54.842  64.430 118.239  1.00  0.00           H  
ATOM   4288  HB2 TYR A 275      54.478  66.042 117.625  1.00  0.00           H  
ATOM   4289  HD1 TYR A 275      55.644  65.611 120.057  1.00  0.00           H  
ATOM   4290  HD2 TYR A 275      51.708  66.448 118.970  1.00  0.00           H  
ATOM   4291  HE1 TYR A 275      55.387  66.614 122.197  1.00  0.00           H  
ATOM   4292  HE2 TYR A 275      51.262  67.246 121.342  1.00  0.00           H  
ATOM   4293  HH  TYR A 275      52.139  67.924 123.279  1.00  0.00           H  
ATOM   4294  N   ARG A 276      53.431  63.010 115.681  1.00  0.00           N  
ATOM   4295  CA  ARG A 276      53.479  62.498 114.347  1.00  0.00           C  
ATOM   4296  C   ARG A 276      52.139  62.504 113.697  1.00  0.00           C  
ATOM   4297  O   ARG A 276      52.024  62.859 112.524  1.00  0.00           O  
ATOM   4298  CB  ARG A 276      54.204  61.143 114.386  1.00  0.00           C  
ATOM   4299  CG  ARG A 276      54.535  60.564 113.009  1.00  0.00           C  
ATOM   4300  CD  ARG A 276      55.184  59.181 113.086  1.00  0.00           C  
ATOM   4301  NE  ARG A 276      54.191  58.187 113.584  1.00  0.00           N  
ATOM   4302  CZ  ARG A 276      52.967  57.895 113.057  1.00  0.00           C  
ATOM   4303  NH1 ARG A 276      52.681  58.181 111.753  1.00  0.00           N1+
ATOM   4304  NH2 ARG A 276      52.145  57.064 113.763  1.00  0.00           N  
ATOM   4305  HN  ARG A 276      53.587  62.282 116.344  1.00  0.00           H  
ATOM   4306  HA  ARG A 276      54.098  63.148 113.743  1.00  0.00           H  
ATOM   4307  HB1 ARG A 276      55.207  61.260 114.849  1.00  0.00           H  
ATOM   4308  HB2 ARG A 276      53.648  60.396 114.994  1.00  0.00           H  
ATOM   4309  HG1 ARG A 276      53.620  60.416 112.398  1.00  0.00           H  
ATOM   4310  HG2 ARG A 276      55.093  61.303 112.394  1.00  0.00           H  
ATOM   4311  HD1 ARG A 276      55.460  58.911 112.045  1.00  0.00           H  
ATOM   4312  HD2 ARG A 276      56.089  59.059 113.718  1.00  0.00           H  
ATOM   4313  HE  ARG A 276      54.451  57.705 114.422  1.00  0.00           H  
ATOM   4314 1HH1 ARG A 276      53.310  58.839 111.338  1.00  0.00           H  
ATOM   4315 2HH1 ARG A 276      51.844  57.819 111.345  1.00  0.00           H  
ATOM   4316 1HH2 ARG A 276      52.326  56.749 114.694  1.00  0.00           H  
ATOM   4317 2HH2 ARG A 276      51.295  56.715 113.369  1.00  0.00           H  
ATOM   4318  N   ARG A 277      51.057  62.173 114.424  1.00  0.00           N  
ATOM   4319  CA  ARG A 277      49.792  62.079 113.765  1.00  0.00           C  
ATOM   4320  C   ARG A 277      49.119  63.389 113.537  1.00  0.00           C  
ATOM   4321  O   ARG A 277      48.404  63.593 112.557  1.00  0.00           O  
ATOM   4322  CB  ARG A 277      48.952  61.150 114.659  1.00  0.00           C  
ATOM   4323  CG  ARG A 277      49.406  59.690 114.623  1.00  0.00           C  
ATOM   4324  CD  ARG A 277      48.566  58.702 115.434  1.00  0.00           C  
ATOM   4325  NE  ARG A 277      47.331  58.411 114.652  1.00  0.00           N  
ATOM   4326  CZ  ARG A 277      46.149  57.990 115.191  1.00  0.00           C  
ATOM   4327  NH1 ARG A 277      46.145  57.666 116.516  1.00  0.00           N1+
ATOM   4328  NH2 ARG A 277      44.966  57.854 114.524  1.00  0.00           N  
ATOM   4329  HN  ARG A 277      51.141  61.736 115.315  1.00  0.00           H  
ATOM   4330  HA  ARG A 277      49.904  61.509 112.854  1.00  0.00           H  
ATOM   4331  HB1 ARG A 277      48.936  61.480 115.720  1.00  0.00           H  
ATOM   4332  HB2 ARG A 277      47.924  61.041 114.252  1.00  0.00           H  
ATOM   4333  HG1 ARG A 277      49.568  59.405 113.562  1.00  0.00           H  
ATOM   4334  HG2 ARG A 277      50.457  59.633 114.979  1.00  0.00           H  
ATOM   4335  HD1 ARG A 277      49.182  57.779 115.492  1.00  0.00           H  
ATOM   4336  HD2 ARG A 277      48.232  59.167 116.386  1.00  0.00           H  
ATOM   4337  HE  ARG A 277      47.300  58.615 113.675  1.00  0.00           H  
ATOM   4338 1HH1 ARG A 277      46.943  57.742 117.116  1.00  0.00           H  
ATOM   4339 2HH1 ARG A 277      45.280  57.281 116.841  1.00  0.00           H  
ATOM   4340 1HH2 ARG A 277      44.941  57.980 113.532  1.00  0.00           H  
ATOM   4341 2HH2 ARG A 277      44.269  57.183 114.776  1.00  0.00           H  
ATOM   4342  N   HIS A 278      49.338  64.393 114.404  1.00  0.00           N  
ATOM   4343  CA  HIS A 278      48.693  65.664 114.290  1.00  0.00           C  
ATOM   4344  C   HIS A 278      49.661  66.795 114.361  1.00  0.00           C  
ATOM   4345  O   HIS A 278      50.143  67.178 115.425  1.00  0.00           O  
ATOM   4346  CB  HIS A 278      47.767  65.774 115.513  1.00  0.00           C  
ATOM   4347  CG  HIS A 278      46.615  64.855 115.235  1.00  0.00           C  
ATOM   4348  CD2 HIS A 278      46.356  63.736 115.962  1.00  0.00           C  
ATOM   4349  ND1 HIS A 278      45.648  65.011 114.262  1.00  0.00           N  
ATOM   4350  CE1 HIS A 278      44.882  63.944 114.396  1.00  0.00           C  
ATOM   4351  NE2 HIS A 278      45.235  63.131 115.428  1.00  0.00           N  
ATOM   4352  HN  HIS A 278      49.894  64.201 115.208  1.00  0.00           H  
ATOM   4353  HA  HIS A 278      48.007  65.798 113.468  1.00  0.00           H  
ATOM   4354  HB1 HIS A 278      48.382  65.366 116.342  1.00  0.00           H  
ATOM   4355  HB2 HIS A 278      47.530  66.825 115.783  1.00  0.00           H  
ATOM   4356  HD2 HIS A 278      47.050  63.276 116.655  1.00  0.00           H  
ATOM   4357  HE1 HIS A 278      44.026  63.610 113.811  1.00  0.00           H  
ATOM   4358  HE2 HIS A 278      44.771  62.370 115.879  1.00  0.00           H  
ATOM   4359  N   PRO A 279      49.971  67.359 113.231  1.00  0.00           N  
ATOM   4360  CA  PRO A 279      50.966  68.380 113.076  1.00  0.00           C  
ATOM   4361  C   PRO A 279      50.622  69.681 113.718  1.00  0.00           C  
ATOM   4362  O   PRO A 279      51.509  70.334 114.265  1.00  0.00           O  
ATOM   4363  CB  PRO A 279      51.193  68.480 111.569  1.00  0.00           C  
ATOM   4364  CG  PRO A 279      49.954  67.796 110.972  1.00  0.00           C  
ATOM   4365  CD  PRO A 279      49.754  66.652 111.978  1.00  0.00           C  
ATOM   4366  HA  PRO A 279      51.919  68.097 113.500  1.00  0.00           H  
ATOM   4367  HB1 PRO A 279      51.468  69.438 111.078  1.00  0.00           H  
ATOM   4368  HB2 PRO A 279      52.027  67.828 111.228  1.00  0.00           H  
ATOM   4369  HG1 PRO A 279      49.014  68.390 110.987  1.00  0.00           H  
ATOM   4370  HG2 PRO A 279      50.028  67.398 109.937  1.00  0.00           H  
ATOM   4371  HD1 PRO A 279      48.724  66.288 111.772  1.00  0.00           H  
ATOM   4372  HD2 PRO A 279      50.563  65.902 111.844  1.00  0.00           H  
ATOM   4373  N   ALA A 280      49.345  70.102 113.746  1.00  0.00           N  
ATOM   4374  CA  ALA A 280      48.846  71.196 114.521  1.00  0.00           C  
ATOM   4375  C   ALA A 280      48.623  70.871 115.958  1.00  0.00           C  
ATOM   4376  O   ALA A 280      47.574  70.360 116.347  1.00  0.00           O  
ATOM   4377  CB  ALA A 280      47.620  71.709 113.747  1.00  0.00           C  
ATOM   4378  HN  ALA A 280      48.661  69.638 113.189  1.00  0.00           H  
ATOM   4379  HA  ALA A 280      49.548  72.013 114.444  1.00  0.00           H  
ATOM   4380  HB1 ALA A 280      47.917  72.046 112.732  1.00  0.00           H  
ATOM   4381  HB2 ALA A 280      46.910  70.867 113.594  1.00  0.00           H  
ATOM   4382  HB3 ALA A 280      47.146  72.529 114.327  1.00  0.00           H  
ATOM   4383  N   HIS A 281      49.675  71.007 116.785  1.00  0.00           N  
ATOM   4384  CA  HIS A 281      49.625  70.720 118.186  1.00  0.00           C  
ATOM   4385  C   HIS A 281      50.311  71.778 118.980  1.00  0.00           C  
ATOM   4386  O   HIS A 281      51.011  72.620 118.419  1.00  0.00           O  
ATOM   4387  CB  HIS A 281      50.278  69.357 118.465  1.00  0.00           C  
ATOM   4388  CG  HIS A 281      51.731  69.253 118.107  1.00  0.00           C  
ATOM   4389  CD2 HIS A 281      52.309  68.715 117.001  1.00  0.00           C  
ATOM   4390  ND1 HIS A 281      52.785  69.571 118.940  1.00  0.00           N  
ATOM   4391  CE1 HIS A 281      53.944  69.298 118.284  1.00  0.00           C  
ATOM   4392  NE2 HIS A 281      53.683  68.735 117.118  1.00  0.00           N  
ATOM   4393  HN  HIS A 281      50.551  71.260 116.380  1.00  0.00           H  
ATOM   4394  HA  HIS A 281      48.594  70.770 118.505  1.00  0.00           H  
ATOM   4395  HB1 HIS A 281      50.203  69.141 119.551  1.00  0.00           H  
ATOM   4396  HB2 HIS A 281      49.705  68.626 117.853  1.00  0.00           H  
ATOM   4397  HD1 HIS A 281      52.721  70.190 119.723  1.00  0.00           H  
ATOM   4398  HD2 HIS A 281      51.924  68.345 116.059  1.00  0.00           H  
ATOM   4399  HE1 HIS A 281      54.882  69.363 118.837  1.00  0.00           H  
ATOM   4400  N   SER A 282      50.081  71.869 120.302  1.00  0.00           N  
ATOM   4401  CA  SER A 282      50.797  72.753 121.166  1.00  0.00           C  
ATOM   4402  C   SER A 282      52.266  72.508 121.217  1.00  0.00           C  
ATOM   4403  O   SER A 282      52.677  71.353 121.122  1.00  0.00           O  
ATOM   4404  CB  SER A 282      50.277  72.684 122.612  1.00  0.00           C  
ATOM   4405  OG  SER A 282      48.909  73.031 122.770  1.00  0.00           O  
ATOM   4406  HN  SER A 282      49.441  71.294 120.806  1.00  0.00           H  
ATOM   4407  HA  SER A 282      50.714  73.780 120.837  1.00  0.00           H  
ATOM   4408  HB1 SER A 282      50.426  71.641 122.964  1.00  0.00           H  
ATOM   4409  HB2 SER A 282      50.955  73.301 123.240  1.00  0.00           H  
ATOM   4410  HG1 SER A 282      48.654  72.835 123.673  1.00  0.00           H  
ATOM   4411  N   GLN A 283      53.115  73.548 121.279  1.00  0.00           N  
ATOM   4412  CA  GLN A 283      54.541  73.486 121.170  1.00  0.00           C  
ATOM   4413  C   GLN A 283      55.030  73.869 122.524  1.00  0.00           C  
ATOM   4414  O   GLN A 283      54.266  74.309 123.381  1.00  0.00           O  
ATOM   4415  CB  GLN A 283      54.976  74.631 120.240  1.00  0.00           C  
ATOM   4416  CG  GLN A 283      54.530  74.490 118.782  1.00  0.00           C  
ATOM   4417  CD  GLN A 283      54.965  73.122 118.278  1.00  0.00           C  
ATOM   4418  NE2 GLN A 283      54.044  72.436 117.549  1.00  0.00           N  
ATOM   4419  OE1 GLN A 283      56.016  72.540 118.537  1.00  0.00           O  
ATOM   4420  HN  GLN A 283      52.638  74.421 121.341  1.00  0.00           H  
ATOM   4421  HA  GLN A 283      54.869  72.492 120.912  1.00  0.00           H  
ATOM   4422  HB1 GLN A 283      54.797  75.688 120.530  1.00  0.00           H  
ATOM   4423  HB2 GLN A 283      56.082  74.615 120.139  1.00  0.00           H  
ATOM   4424  HG1 GLN A 283      53.419  74.514 118.816  1.00  0.00           H  
ATOM   4425  HG2 GLN A 283      55.030  75.215 118.103  1.00  0.00           H  
ATOM   4426 1HE2 GLN A 283      53.105  72.764 117.444  1.00  0.00           H  
ATOM   4427 2HE2 GLN A 283      54.356  71.626 117.054  1.00  0.00           H  
ATOM   4428  N   PRO A 284      56.237  73.619 122.939  1.00  0.00           N  
ATOM   4429  CA  PRO A 284      56.672  73.964 124.261  1.00  0.00           C  
ATOM   4430  C   PRO A 284      56.650  75.437 124.476  1.00  0.00           C  
ATOM   4431  O   PRO A 284      56.863  76.094 123.456  1.00  0.00           O  
ATOM   4432  CB  PRO A 284      58.062  73.356 124.431  1.00  0.00           C  
ATOM   4433  CG  PRO A 284      58.026  72.212 123.404  1.00  0.00           C  
ATOM   4434  CD  PRO A 284      57.199  72.781 122.240  1.00  0.00           C  
ATOM   4435  HA  PRO A 284      55.945  73.559 124.949  1.00  0.00           H  
ATOM   4436  HB1 PRO A 284      58.870  74.001 124.026  1.00  0.00           H  
ATOM   4437  HB2 PRO A 284      58.371  73.033 125.449  1.00  0.00           H  
ATOM   4438  HG1 PRO A 284      59.008  71.949 122.957  1.00  0.00           H  
ATOM   4439  HG2 PRO A 284      57.530  71.319 123.842  1.00  0.00           H  
ATOM   4440  HD1 PRO A 284      57.932  73.364 121.643  1.00  0.00           H  
ATOM   4441  HD2 PRO A 284      56.753  71.932 121.679  1.00  0.00           H  
ATOM   4442  N   PRO A 285      56.523  76.009 125.636  1.00  0.00           N  
ATOM   4443  CA  PRO A 285      56.564  75.255 126.855  1.00  0.00           C  
ATOM   4444  C   PRO A 285      55.211  74.952 127.399  1.00  0.00           C  
ATOM   4445  O   PRO A 285      55.173  74.410 128.504  1.00  0.00           O  
ATOM   4446  CB  PRO A 285      57.277  76.183 127.838  1.00  0.00           C  
ATOM   4447  CG  PRO A 285      56.964  77.577 127.273  1.00  0.00           C  
ATOM   4448  CD  PRO A 285      57.016  77.373 125.750  1.00  0.00           C  
ATOM   4449  HA  PRO A 285      57.126  74.334 126.826  1.00  0.00           H  
ATOM   4450  HB1 PRO A 285      57.113  76.149 128.936  1.00  0.00           H  
ATOM   4451  HB2 PRO A 285      58.358  75.938 127.758  1.00  0.00           H  
ATOM   4452  HG1 PRO A 285      56.033  78.031 127.672  1.00  0.00           H  
ATOM   4453  HG2 PRO A 285      57.724  78.314 127.612  1.00  0.00           H  
ATOM   4454  HD1 PRO A 285      56.269  78.036 125.264  1.00  0.00           H  
ATOM   4455  HD2 PRO A 285      58.056  77.397 125.360  1.00  0.00           H  
ATOM   4456  N   VAL A 286      54.113  75.137 126.646  1.00  0.00           N  
ATOM   4457  CA  VAL A 286      52.806  74.889 127.172  1.00  0.00           C  
ATOM   4458  C   VAL A 286      52.452  73.444 127.081  1.00  0.00           C  
ATOM   4459  O   VAL A 286      51.565  72.858 127.699  1.00  0.00           O  
ATOM   4460  CB  VAL A 286      51.637  75.664 126.640  1.00  0.00           C  
ATOM   4461  CG1 VAL A 286      51.828  77.111 127.128  1.00  0.00           C  
ATOM   4462  CG2 VAL A 286      51.566  75.658 125.104  1.00  0.00           C  
ATOM   4463  HN  VAL A 286      54.066  75.541 125.734  1.00  0.00           H  
ATOM   4464  HA  VAL A 286      52.753  75.192 128.207  1.00  0.00           H  
ATOM   4465  HB  VAL A 286      50.661  75.274 126.999  1.00  0.00           H  
ATOM   4466 1HG1 VAL A 286      52.032  77.192 128.217  1.00  0.00           H  
ATOM   4467 2HG1 VAL A 286      52.732  77.463 126.587  1.00  0.00           H  
ATOM   4468 3HG1 VAL A 286      51.029  77.836 126.862  1.00  0.00           H  
ATOM   4469 1HG2 VAL A 286      50.633  76.128 124.728  1.00  0.00           H  
ATOM   4470 2HG2 VAL A 286      52.398  76.133 124.541  1.00  0.00           H  
ATOM   4471 3HG2 VAL A 286      51.457  74.612 124.748  1.00  0.00           H  
ATOM   4472  N   SER A 287      53.099  72.752 126.126  1.00  0.00           N  
ATOM   4473  CA  SER A 287      52.839  71.386 125.797  1.00  0.00           C  
ATOM   4474  C   SER A 287      53.298  70.390 126.806  1.00  0.00           C  
ATOM   4475  O   SER A 287      54.138  70.681 127.654  1.00  0.00           O  
ATOM   4476  CB  SER A 287      53.390  71.079 124.393  1.00  0.00           C  
ATOM   4477  OG  SER A 287      54.802  70.925 124.409  1.00  0.00           O  
ATOM   4478  HN  SER A 287      53.734  73.210 125.511  1.00  0.00           H  
ATOM   4479  HA  SER A 287      51.772  71.230 125.731  1.00  0.00           H  
ATOM   4480  HB1 SER A 287      52.936  70.142 124.006  1.00  0.00           H  
ATOM   4481  HB2 SER A 287      53.180  71.881 123.654  1.00  0.00           H  
ATOM   4482  HG1 SER A 287      55.075  70.567 123.562  1.00  0.00           H  
ATOM   4483  N   LEU A 288      52.883  69.111 126.769  1.00  0.00           N  
ATOM   4484  CA  LEU A 288      53.413  67.993 127.487  1.00  0.00           C  
ATOM   4485  C   LEU A 288      54.887  67.885 127.296  1.00  0.00           C  
ATOM   4486  O   LEU A 288      55.626  67.684 128.258  1.00  0.00           O  
ATOM   4487  CB  LEU A 288      52.711  66.700 127.043  1.00  0.00           C  
ATOM   4488  CG  LEU A 288      51.237  66.586 127.467  1.00  0.00           C  
ATOM   4489  CD1 LEU A 288      50.406  65.674 126.548  1.00  0.00           C  
ATOM   4490  CD2 LEU A 288      51.234  66.089 128.922  1.00  0.00           C  
ATOM   4491  HN  LEU A 288      52.203  68.813 126.104  1.00  0.00           H  
ATOM   4492  HA  LEU A 288      53.184  68.271 128.506  1.00  0.00           H  
ATOM   4493  HB1 LEU A 288      52.709  66.538 125.945  1.00  0.00           H  
ATOM   4494  HB2 LEU A 288      53.264  65.867 127.528  1.00  0.00           H  
ATOM   4495  HG  LEU A 288      50.910  67.641 127.344  1.00  0.00           H  
ATOM   4496 1HD1 LEU A 288      50.421  66.100 125.521  1.00  0.00           H  
ATOM   4497 2HD1 LEU A 288      50.902  64.680 126.565  1.00  0.00           H  
ATOM   4498 3HD1 LEU A 288      49.353  65.614 126.897  1.00  0.00           H  
ATOM   4499 1HD2 LEU A 288      51.726  66.783 129.638  1.00  0.00           H  
ATOM   4500 2HD2 LEU A 288      50.213  65.870 129.300  1.00  0.00           H  
ATOM   4501 3HD2 LEU A 288      51.894  65.195 128.940  1.00  0.00           H  
ATOM   4502  N   ARG A 289      55.499  68.056 126.111  1.00  0.00           N  
ATOM   4503  CA  ARG A 289      56.913  67.988 125.911  1.00  0.00           C  
ATOM   4504  C   ARG A 289      57.714  69.045 126.588  1.00  0.00           C  
ATOM   4505  O   ARG A 289      58.772  68.758 127.146  1.00  0.00           O  
ATOM   4506  CB  ARG A 289      57.201  67.950 124.400  1.00  0.00           C  
ATOM   4507  CG  ARG A 289      58.613  67.425 124.139  1.00  0.00           C  
ATOM   4508  CD  ARG A 289      59.029  67.070 122.710  1.00  0.00           C  
ATOM   4509  NE  ARG A 289      60.326  66.359 122.894  1.00  0.00           N  
ATOM   4510  CZ  ARG A 289      61.054  65.699 121.948  1.00  0.00           C  
ATOM   4511  NH1 ARG A 289      60.697  65.587 120.635  1.00  0.00           N1+
ATOM   4512  NH2 ARG A 289      62.308  65.297 122.310  1.00  0.00           N  
ATOM   4513  HN  ARG A 289      54.981  68.285 125.290  1.00  0.00           H  
ATOM   4514  HA  ARG A 289      57.363  67.075 126.276  1.00  0.00           H  
ATOM   4515  HB1 ARG A 289      56.532  67.210 123.914  1.00  0.00           H  
ATOM   4516  HB2 ARG A 289      57.044  68.983 124.026  1.00  0.00           H  
ATOM   4517  HG1 ARG A 289      59.348  68.109 124.615  1.00  0.00           H  
ATOM   4518  HG2 ARG A 289      58.660  66.442 124.654  1.00  0.00           H  
ATOM   4519  HD1 ARG A 289      58.329  66.325 122.272  1.00  0.00           H  
ATOM   4520  HD2 ARG A 289      59.102  67.835 121.906  1.00  0.00           H  
ATOM   4521  HE  ARG A 289      60.611  66.391 123.851  1.00  0.00           H  
ATOM   4522 1HH1 ARG A 289      59.847  65.969 120.270  1.00  0.00           H  
ATOM   4523 2HH1 ARG A 289      61.366  65.339 119.933  1.00  0.00           H  
ATOM   4524 1HH2 ARG A 289      62.726  65.672 123.137  1.00  0.00           H  
ATOM   4525 2HH2 ARG A 289      62.893  64.888 121.609  1.00  0.00           H  
ATOM   4526  N   GLY A 290      57.231  70.292 126.733  1.00  0.00           N  
ATOM   4527  CA  GLY A 290      57.689  71.301 127.637  1.00  0.00           C  
ATOM   4528  C   GLY A 290      57.679  71.041 129.103  1.00  0.00           C  
ATOM   4529  O   GLY A 290      58.693  71.346 129.728  1.00  0.00           O  
ATOM   4530  HN  GLY A 290      56.466  70.572 126.158  1.00  0.00           H  
ATOM   4531  HA1 GLY A 290      58.690  71.480 127.275  1.00  0.00           H  
ATOM   4532  HA2 GLY A 290      57.065  72.165 127.457  1.00  0.00           H  
ATOM   4533  N   GLN A 291      56.590  70.360 129.507  1.00  0.00           N  
ATOM   4534  CA  GLN A 291      56.407  69.860 130.834  1.00  0.00           C  
ATOM   4535  C   GLN A 291      57.361  68.763 131.155  1.00  0.00           C  
ATOM   4536  O   GLN A 291      57.873  68.750 132.274  1.00  0.00           O  
ATOM   4537  CB  GLN A 291      54.973  69.436 131.194  1.00  0.00           C  
ATOM   4538  CG  GLN A 291      53.983  70.600 131.111  1.00  0.00           C  
ATOM   4539  CD  GLN A 291      52.511  70.217 131.154  1.00  0.00           C  
ATOM   4540  NE2 GLN A 291      52.383  68.994 131.737  1.00  0.00           N  
ATOM   4541  OE1 GLN A 291      51.593  70.992 130.895  1.00  0.00           O  
ATOM   4542  HN  GLN A 291      55.853  70.092 128.891  1.00  0.00           H  
ATOM   4543  HA  GLN A 291      56.548  70.615 131.592  1.00  0.00           H  
ATOM   4544  HB1 GLN A 291      54.701  68.644 130.464  1.00  0.00           H  
ATOM   4545  HB2 GLN A 291      54.938  69.069 132.243  1.00  0.00           H  
ATOM   4546  HG1 GLN A 291      54.244  71.273 131.955  1.00  0.00           H  
ATOM   4547  HG2 GLN A 291      54.115  71.181 130.173  1.00  0.00           H  
ATOM   4548 1HE2 GLN A 291      53.228  68.508 131.958  1.00  0.00           H  
ATOM   4549 2HE2 GLN A 291      51.492  68.798 132.146  1.00  0.00           H  
ATOM   4550  N   LEU A 292      57.625  67.795 130.257  1.00  0.00           N  
ATOM   4551  CA  LEU A 292      58.659  66.808 130.286  1.00  0.00           C  
ATOM   4552  C   LEU A 292      60.020  67.414 130.325  1.00  0.00           C  
ATOM   4553  O   LEU A 292      60.922  66.951 131.022  1.00  0.00           O  
ATOM   4554  CB  LEU A 292      58.624  65.835 129.096  1.00  0.00           C  
ATOM   4555  CG  LEU A 292      57.391  64.929 129.253  1.00  0.00           C  
ATOM   4556  CD1 LEU A 292      56.982  64.423 127.858  1.00  0.00           C  
ATOM   4557  CD2 LEU A 292      57.518  63.836 130.328  1.00  0.00           C  
ATOM   4558  HN  LEU A 292      57.079  67.614 129.443  1.00  0.00           H  
ATOM   4559  HA  LEU A 292      58.426  66.362 131.242  1.00  0.00           H  
ATOM   4560  HB1 LEU A 292      58.537  66.373 128.128  1.00  0.00           H  
ATOM   4561  HB2 LEU A 292      59.500  65.155 129.169  1.00  0.00           H  
ATOM   4562  HG  LEU A 292      56.548  65.571 129.584  1.00  0.00           H  
ATOM   4563 1HD1 LEU A 292      55.994  63.925 127.958  1.00  0.00           H  
ATOM   4564 2HD1 LEU A 292      56.868  65.213 127.084  1.00  0.00           H  
ATOM   4565 3HD1 LEU A 292      57.703  63.638 127.548  1.00  0.00           H  
ATOM   4566 1HD2 LEU A 292      57.859  62.874 129.886  1.00  0.00           H  
ATOM   4567 2HD2 LEU A 292      58.188  64.111 131.170  1.00  0.00           H  
ATOM   4568 3HD2 LEU A 292      56.514  63.655 130.767  1.00  0.00           H  
ATOM   4569  N   LEU A 293      60.278  68.480 129.545  1.00  0.00           N  
ATOM   4570  CA  LEU A 293      61.485  69.243 129.612  1.00  0.00           C  
ATOM   4571  C   LEU A 293      61.744  69.937 130.905  1.00  0.00           C  
ATOM   4572  O   LEU A 293      62.890  70.107 131.321  1.00  0.00           O  
ATOM   4573  CB  LEU A 293      61.698  70.322 128.536  1.00  0.00           C  
ATOM   4574  CG  LEU A 293      61.996  69.830 127.108  1.00  0.00           C  
ATOM   4575  CD1 LEU A 293      61.471  70.814 126.049  1.00  0.00           C  
ATOM   4576  CD2 LEU A 293      63.509  69.595 126.958  1.00  0.00           C  
ATOM   4577  HN  LEU A 293      59.701  68.779 128.790  1.00  0.00           H  
ATOM   4578  HA  LEU A 293      62.319  68.580 129.443  1.00  0.00           H  
ATOM   4579  HB1 LEU A 293      60.790  70.961 128.508  1.00  0.00           H  
ATOM   4580  HB2 LEU A 293      62.514  70.990 128.886  1.00  0.00           H  
ATOM   4581  HG  LEU A 293      61.482  68.859 126.945  1.00  0.00           H  
ATOM   4582 1HD1 LEU A 293      61.836  70.467 125.059  1.00  0.00           H  
ATOM   4583 2HD1 LEU A 293      60.362  70.861 126.033  1.00  0.00           H  
ATOM   4584 3HD1 LEU A 293      61.906  71.792 126.348  1.00  0.00           H  
ATOM   4585 1HD2 LEU A 293      63.664  69.419 125.871  1.00  0.00           H  
ATOM   4586 2HD2 LEU A 293      64.105  70.489 127.237  1.00  0.00           H  
ATOM   4587 3HD2 LEU A 293      63.747  68.634 127.459  1.00  0.00           H  
ATOM   4588  N   TRP A 294      60.746  70.558 131.557  1.00  0.00           N  
ATOM   4589  CA  TRP A 294      60.886  71.165 132.845  1.00  0.00           C  
ATOM   4590  C   TRP A 294      61.137  70.131 133.888  1.00  0.00           C  
ATOM   4591  O   TRP A 294      62.016  70.270 134.738  1.00  0.00           O  
ATOM   4592  CB  TRP A 294      59.707  71.974 133.412  1.00  0.00           C  
ATOM   4593  CG  TRP A 294      59.542  73.289 132.689  1.00  0.00           C  
ATOM   4594  CD1 TRP A 294      58.563  73.725 131.843  1.00  0.00           C  
ATOM   4595  CD2 TRP A 294      60.520  74.347 132.711  1.00  0.00           C  
ATOM   4596  CE2 TRP A 294      60.035  75.409 131.941  1.00  0.00           C  
ATOM   4597  CE3 TRP A 294      61.747  74.382 133.314  1.00  0.00           C  
ATOM   4598  NE1 TRP A 294      58.846  74.988 131.394  1.00  0.00           N  
ATOM   4599  CZ2 TRP A 294      60.778  76.551 131.806  1.00  0.00           C  
ATOM   4600  CZ3 TRP A 294      62.467  75.547 133.196  1.00  0.00           C  
ATOM   4601  CH2 TRP A 294      62.014  76.576 132.408  1.00  0.00           C  
ATOM   4602  HN  TRP A 294      59.894  70.585 131.038  1.00  0.00           H  
ATOM   4603  HA  TRP A 294      61.803  71.729 132.770  1.00  0.00           H  
ATOM   4604  HB1 TRP A 294      58.794  71.345 133.489  1.00  0.00           H  
ATOM   4605  HB2 TRP A 294      59.926  72.217 134.474  1.00  0.00           H  
ATOM   4606  HD1 TRP A 294      57.600  73.309 131.586  1.00  0.00           H  
ATOM   4607  HE1 TRP A 294      58.390  75.595 130.780  1.00  0.00           H  
ATOM   4608  HE3 TRP A 294      62.150  73.583 133.920  1.00  0.00           H  
ATOM   4609  HZ2 TRP A 294      60.506  77.384 131.176  1.00  0.00           H  
ATOM   4610  HZ3 TRP A 294      63.419  75.556 133.708  1.00  0.00           H  
ATOM   4611  HH2 TRP A 294      62.457  77.551 132.267  1.00  0.00           H  
ATOM   4612  N   ARG A 295      60.484  68.957 133.839  1.00  0.00           N  
ATOM   4613  CA  ARG A 295      60.807  67.883 134.727  1.00  0.00           C  
ATOM   4614  C   ARG A 295      62.237  67.480 134.839  1.00  0.00           C  
ATOM   4615  O   ARG A 295      62.888  67.443 135.880  1.00  0.00           O  
ATOM   4616  CB  ARG A 295      59.985  66.663 134.275  1.00  0.00           C  
ATOM   4617  CG  ARG A 295      59.927  65.345 135.046  1.00  0.00           C  
ATOM   4618  CD  ARG A 295      59.616  64.088 134.231  1.00  0.00           C  
ATOM   4619  NE  ARG A 295      59.479  63.048 135.289  1.00  0.00           N  
ATOM   4620  CZ  ARG A 295      60.162  61.867 135.290  1.00  0.00           C  
ATOM   4621  NH1 ARG A 295      61.117  61.561 134.364  1.00  0.00           N1+
ATOM   4622  NH2 ARG A 295      59.831  60.867 136.157  1.00  0.00           N  
ATOM   4623  HN  ARG A 295      59.796  68.877 133.123  1.00  0.00           H  
ATOM   4624  HA  ARG A 295      60.407  68.101 135.706  1.00  0.00           H  
ATOM   4625  HB1 ARG A 295      58.982  67.082 134.046  1.00  0.00           H  
ATOM   4626  HB2 ARG A 295      60.238  66.376 133.232  1.00  0.00           H  
ATOM   4627  HG1 ARG A 295      60.869  65.240 135.628  1.00  0.00           H  
ATOM   4628  HG2 ARG A 295      59.114  65.490 135.789  1.00  0.00           H  
ATOM   4629  HD1 ARG A 295      58.659  64.097 133.665  1.00  0.00           H  
ATOM   4630  HD2 ARG A 295      60.441  63.905 133.510  1.00  0.00           H  
ATOM   4631  HE  ARG A 295      58.611  63.065 135.786  1.00  0.00           H  
ATOM   4632 1HH1 ARG A 295      61.524  62.310 133.841  1.00  0.00           H  
ATOM   4633 2HH1 ARG A 295      61.641  60.711 134.435  1.00  0.00           H  
ATOM   4634 1HH2 ARG A 295      59.448  61.142 137.039  1.00  0.00           H  
ATOM   4635 2HH2 ARG A 295      60.001  59.914 135.901  1.00  0.00           H  
ATOM   4636  N   GLU A 296      62.771  67.179 133.641  1.00  0.00           N  
ATOM   4637  CA  GLU A 296      64.122  66.733 133.497  1.00  0.00           C  
ATOM   4638  C   GLU A 296      65.189  67.729 133.797  1.00  0.00           C  
ATOM   4639  O   GLU A 296      66.282  67.465 134.292  1.00  0.00           O  
ATOM   4640  CB  GLU A 296      64.328  66.231 132.058  1.00  0.00           C  
ATOM   4641  CG  GLU A 296      63.490  65.010 131.675  1.00  0.00           C  
ATOM   4642  CD  GLU A 296      63.811  63.775 132.506  1.00  0.00           C  
ATOM   4643  OE1 GLU A 296      64.996  63.349 132.527  1.00  0.00           O  
ATOM   4644  OE2 GLU A 296      62.893  63.255 133.195  1.00  0.00           O1-
ATOM   4645  HN  GLU A 296      62.162  67.200 132.852  1.00  0.00           H  
ATOM   4646  HA  GLU A 296      64.238  65.927 134.207  1.00  0.00           H  
ATOM   4647  HB1 GLU A 296      64.193  67.102 131.379  1.00  0.00           H  
ATOM   4648  HB2 GLU A 296      65.378  65.876 131.977  1.00  0.00           H  
ATOM   4649  HG1 GLU A 296      62.403  65.223 131.763  1.00  0.00           H  
ATOM   4650  HG2 GLU A 296      63.694  64.786 130.607  1.00  0.00           H  
ATOM   4651  N   PHE A 297      64.889  69.019 133.564  1.00  0.00           N  
ATOM   4652  CA  PHE A 297      65.710  70.119 133.969  1.00  0.00           C  
ATOM   4653  C   PHE A 297      65.896  70.169 135.446  1.00  0.00           C  
ATOM   4654  O   PHE A 297      67.009  70.210 135.969  1.00  0.00           O  
ATOM   4655  CB  PHE A 297      65.081  71.397 133.388  1.00  0.00           C  
ATOM   4656  CG  PHE A 297      65.928  72.588 133.680  1.00  0.00           C  
ATOM   4657  CD1 PHE A 297      67.042  72.917 132.942  1.00  0.00           C  
ATOM   4658  CD2 PHE A 297      65.474  73.433 134.666  1.00  0.00           C  
ATOM   4659  CE1 PHE A 297      67.687  74.104 133.193  1.00  0.00           C  
ATOM   4660  CE2 PHE A 297      66.103  74.630 134.915  1.00  0.00           C  
ATOM   4661  CZ  PHE A 297      67.231  74.934 134.191  1.00  0.00           C  
ATOM   4662  HN  PHE A 297      63.994  69.266 133.199  1.00  0.00           H  
ATOM   4663  HA  PHE A 297      66.652  69.950 133.469  1.00  0.00           H  
ATOM   4664  HB1 PHE A 297      64.960  71.256 132.293  1.00  0.00           H  
ATOM   4665  HB2 PHE A 297      64.072  71.549 133.823  1.00  0.00           H  
ATOM   4666  HD1 PHE A 297      67.288  72.188 132.184  1.00  0.00           H  
ATOM   4667  HD2 PHE A 297      64.516  73.272 135.138  1.00  0.00           H  
ATOM   4668  HE1 PHE A 297      68.459  74.545 132.579  1.00  0.00           H  
ATOM   4669  HE2 PHE A 297      65.534  75.366 135.463  1.00  0.00           H  
ATOM   4670  HZ  PHE A 297      67.744  75.877 134.305  1.00  0.00           H  
ATOM   4671  N   PHE A 298      64.750  70.095 136.146  1.00  0.00           N  
ATOM   4672  CA  PHE A 298      64.612  70.175 137.567  1.00  0.00           C  
ATOM   4673  C   PHE A 298      65.358  69.114 138.302  1.00  0.00           C  
ATOM   4674  O   PHE A 298      65.987  69.416 139.313  1.00  0.00           O  
ATOM   4675  CB  PHE A 298      63.167  70.113 138.086  1.00  0.00           C  
ATOM   4676  CG  PHE A 298      62.307  71.254 137.664  1.00  0.00           C  
ATOM   4677  CD1 PHE A 298      62.827  72.516 137.496  1.00  0.00           C  
ATOM   4678  CD2 PHE A 298      60.953  71.110 137.465  1.00  0.00           C  
ATOM   4679  CE1 PHE A 298      62.053  73.584 137.109  1.00  0.00           C  
ATOM   4680  CE2 PHE A 298      60.169  72.194 137.151  1.00  0.00           C  
ATOM   4681  CZ  PHE A 298      60.693  73.452 136.963  1.00  0.00           C  
ATOM   4682  HN  PHE A 298      63.889  69.951 135.663  1.00  0.00           H  
ATOM   4683  HA  PHE A 298      65.169  70.949 138.074  1.00  0.00           H  
ATOM   4684  HB1 PHE A 298      62.661  69.190 137.730  1.00  0.00           H  
ATOM   4685  HB2 PHE A 298      63.181  70.103 139.197  1.00  0.00           H  
ATOM   4686  HD1 PHE A 298      63.820  72.654 137.898  1.00  0.00           H  
ATOM   4687  HD2 PHE A 298      60.462  70.157 137.590  1.00  0.00           H  
ATOM   4688  HE1 PHE A 298      62.425  74.598 137.119  1.00  0.00           H  
ATOM   4689  HE2 PHE A 298      59.094  72.091 137.185  1.00  0.00           H  
ATOM   4690  HZ  PHE A 298      59.970  74.246 136.843  1.00  0.00           H  
ATOM   4691  N   TYR A 299      65.263  67.858 137.829  1.00  0.00           N  
ATOM   4692  CA  TYR A 299      66.064  66.763 138.281  1.00  0.00           C  
ATOM   4693  C   TYR A 299      67.524  67.014 138.115  1.00  0.00           C  
ATOM   4694  O   TYR A 299      68.350  66.683 138.964  1.00  0.00           O  
ATOM   4695  CB  TYR A 299      65.811  65.410 137.596  1.00  0.00           C  
ATOM   4696  CG  TYR A 299      64.675  64.655 138.197  1.00  0.00           C  
ATOM   4697  CD1 TYR A 299      63.594  64.377 137.395  1.00  0.00           C  
ATOM   4698  CD2 TYR A 299      64.735  64.185 139.487  1.00  0.00           C  
ATOM   4699  CE1 TYR A 299      62.534  63.653 137.886  1.00  0.00           C  
ATOM   4700  CE2 TYR A 299      63.673  63.437 139.936  1.00  0.00           C  
ATOM   4701  CZ  TYR A 299      62.592  63.112 139.149  1.00  0.00           C  
ATOM   4702  OH  TYR A 299      61.521  62.424 139.758  1.00  0.00           O  
ATOM   4703  HN  TYR A 299      64.508  67.767 137.184  1.00  0.00           H  
ATOM   4704  HA  TYR A 299      66.029  66.664 139.356  1.00  0.00           H  
ATOM   4705  HB1 TYR A 299      65.449  65.724 136.593  1.00  0.00           H  
ATOM   4706  HB2 TYR A 299      66.723  64.776 137.591  1.00  0.00           H  
ATOM   4707  HD1 TYR A 299      63.612  64.586 136.336  1.00  0.00           H  
ATOM   4708  HD2 TYR A 299      65.604  64.358 140.105  1.00  0.00           H  
ATOM   4709  HE1 TYR A 299      61.686  63.399 137.268  1.00  0.00           H  
ATOM   4710  HE2 TYR A 299      63.753  63.176 140.981  1.00  0.00           H  
ATOM   4711  HH  TYR A 299      61.643  62.417 140.711  1.00  0.00           H  
ATOM   4712  N   THR A 300      68.005  67.603 137.006  1.00  0.00           N  
ATOM   4713  CA  THR A 300      69.379  67.942 136.799  1.00  0.00           C  
ATOM   4714  C   THR A 300      69.872  69.055 137.660  1.00  0.00           C  
ATOM   4715  O   THR A 300      70.908  68.898 138.302  1.00  0.00           O  
ATOM   4716  CB  THR A 300      69.810  68.180 135.384  1.00  0.00           C  
ATOM   4717  CG2 THR A 300      71.346  68.192 135.291  1.00  0.00           C  
ATOM   4718  OG1 THR A 300      69.342  67.055 134.656  1.00  0.00           O  
ATOM   4719  HN  THR A 300      67.379  67.759 136.246  1.00  0.00           H  
ATOM   4720  HA  THR A 300      70.079  67.163 137.064  1.00  0.00           H  
ATOM   4721  HB  THR A 300      69.441  69.138 134.958  1.00  0.00           H  
ATOM   4722  HG1 THR A 300      68.466  67.373 134.426  1.00  0.00           H  
ATOM   4723 1HG2 THR A 300      71.806  68.851 136.060  1.00  0.00           H  
ATOM   4724 2HG2 THR A 300      71.654  67.154 135.541  1.00  0.00           H  
ATOM   4725 3HG2 THR A 300      71.722  68.409 134.268  1.00  0.00           H  
ATOM   4726  N   VAL A 301      69.134  70.164 137.846  1.00  0.00           N  
ATOM   4727  CA  VAL A 301      69.586  71.193 138.729  1.00  0.00           C  
ATOM   4728  C   VAL A 301      69.742  70.752 140.144  1.00  0.00           C  
ATOM   4729  O   VAL A 301      70.769  71.001 140.775  1.00  0.00           O  
ATOM   4730  CB  VAL A 301      68.719  72.417 138.786  1.00  0.00           C  
ATOM   4731  CG1 VAL A 301      69.488  73.557 139.476  1.00  0.00           C  
ATOM   4732  CG2 VAL A 301      68.429  72.940 137.370  1.00  0.00           C  
ATOM   4733  HN  VAL A 301      68.325  70.428 137.327  1.00  0.00           H  
ATOM   4734  HA  VAL A 301      70.575  71.533 138.462  1.00  0.00           H  
ATOM   4735  HB  VAL A 301      67.775  72.171 139.319  1.00  0.00           H  
ATOM   4736 1HG1 VAL A 301      70.500  73.768 139.070  1.00  0.00           H  
ATOM   4737 2HG1 VAL A 301      68.840  74.456 139.406  1.00  0.00           H  
ATOM   4738 3HG1 VAL A 301      69.538  73.233 140.538  1.00  0.00           H  
ATOM   4739 1HG2 VAL A 301      67.742  73.814 137.377  1.00  0.00           H  
ATOM   4740 2HG2 VAL A 301      69.363  73.243 136.852  1.00  0.00           H  
ATOM   4741 3HG2 VAL A 301      67.889  72.179 136.767  1.00  0.00           H  
ATOM   4742  N   GLY A 302      68.760  70.060 140.749  1.00  0.00           N  
ATOM   4743  CA  GLY A 302      68.818  69.509 142.068  1.00  0.00           C  
ATOM   4744  C   GLY A 302      69.971  68.597 142.311  1.00  0.00           C  
ATOM   4745  O   GLY A 302      70.521  68.547 143.410  1.00  0.00           O  
ATOM   4746  HN  GLY A 302      67.891  70.014 140.264  1.00  0.00           H  
ATOM   4747  HA1 GLY A 302      68.836  70.299 142.804  1.00  0.00           H  
ATOM   4748  HA2 GLY A 302      67.967  68.847 141.987  1.00  0.00           H  
ATOM   4749  N   SER A 303      70.433  67.870 141.278  1.00  0.00           N  
ATOM   4750  CA  SER A 303      71.407  66.825 141.343  1.00  0.00           C  
ATOM   4751  C   SER A 303      72.699  67.274 141.933  1.00  0.00           C  
ATOM   4752  O   SER A 303      73.213  66.670 142.874  1.00  0.00           O  
ATOM   4753  CB  SER A 303      71.740  66.397 139.905  1.00  0.00           C  
ATOM   4754  OG  SER A 303      72.239  65.084 139.695  1.00  0.00           O  
ATOM   4755  HN  SER A 303      69.959  68.044 140.418  1.00  0.00           H  
ATOM   4756  HA  SER A 303      71.008  66.035 141.960  1.00  0.00           H  
ATOM   4757  HB1 SER A 303      70.821  66.382 139.280  1.00  0.00           H  
ATOM   4758  HB2 SER A 303      72.271  67.120 139.248  1.00  0.00           H  
ATOM   4759  HG1 SER A 303      73.172  65.196 139.508  1.00  0.00           H  
ATOM   4760  N   THR A 304      73.138  68.469 141.499  1.00  0.00           N  
ATOM   4761  CA  THR A 304      74.353  69.101 141.913  1.00  0.00           C  
ATOM   4762  C   THR A 304      74.120  70.295 142.772  1.00  0.00           C  
ATOM   4763  O   THR A 304      74.924  71.213 142.925  1.00  0.00           O  
ATOM   4764  CB  THR A 304      75.266  69.446 140.775  1.00  0.00           C  
ATOM   4765  CG2 THR A 304      75.799  68.209 140.032  1.00  0.00           C  
ATOM   4766  OG1 THR A 304      74.613  70.145 139.727  1.00  0.00           O  
ATOM   4767  HN  THR A 304      72.675  69.000 140.794  1.00  0.00           H  
ATOM   4768  HA  THR A 304      74.962  68.430 142.503  1.00  0.00           H  
ATOM   4769  HB  THR A 304      76.121  70.024 141.186  1.00  0.00           H  
ATOM   4770  HG1 THR A 304      74.673  71.099 139.830  1.00  0.00           H  
ATOM   4771 1HG2 THR A 304      76.324  67.493 140.701  1.00  0.00           H  
ATOM   4772 2HG2 THR A 304      74.980  67.600 139.594  1.00  0.00           H  
ATOM   4773 3HG2 THR A 304      76.461  68.541 139.202  1.00  0.00           H  
ATOM   4774  N   THR A 305      73.009  70.444 143.516  1.00  0.00           N  
ATOM   4775  CA  THR A 305      72.832  71.459 144.508  1.00  0.00           C  
ATOM   4776  C   THR A 305      72.480  70.818 145.805  1.00  0.00           C  
ATOM   4777  O   THR A 305      71.344  70.359 145.913  1.00  0.00           O  
ATOM   4778  CB  THR A 305      71.727  72.427 144.206  1.00  0.00           C  
ATOM   4779  CG2 THR A 305      71.783  73.652 145.135  1.00  0.00           C  
ATOM   4780  OG1 THR A 305      71.882  72.961 142.899  1.00  0.00           O  
ATOM   4781  HN  THR A 305      72.254  69.801 143.411  1.00  0.00           H  
ATOM   4782  HA  THR A 305      73.712  72.073 144.640  1.00  0.00           H  
ATOM   4783  HB  THR A 305      70.730  71.939 144.159  1.00  0.00           H  
ATOM   4784  HG1 THR A 305      71.617  72.314 142.240  1.00  0.00           H  
ATOM   4785 1HG2 THR A 305      71.312  73.292 146.074  1.00  0.00           H  
ATOM   4786 2HG2 THR A 305      72.847  73.934 145.283  1.00  0.00           H  
ATOM   4787 3HG2 THR A 305      71.084  74.331 144.602  1.00  0.00           H  
ATOM   4788  N   PRO A 306      73.312  70.742 146.802  1.00  0.00           N  
ATOM   4789  CA  PRO A 306      73.008  70.160 148.078  1.00  0.00           C  
ATOM   4790  C   PRO A 306      71.897  70.830 148.809  1.00  0.00           C  
ATOM   4791  O   PRO A 306      71.105  70.136 149.446  1.00  0.00           O  
ATOM   4792  CB  PRO A 306      74.310  70.213 148.876  1.00  0.00           C  
ATOM   4793  CG  PRO A 306      75.398  70.141 147.793  1.00  0.00           C  
ATOM   4794  CD  PRO A 306      74.742  70.989 146.691  1.00  0.00           C  
ATOM   4795  HA  PRO A 306      72.709  69.149 147.846  1.00  0.00           H  
ATOM   4796  HB1 PRO A 306      74.462  71.174 149.412  1.00  0.00           H  
ATOM   4797  HB2 PRO A 306      74.355  69.348 149.570  1.00  0.00           H  
ATOM   4798  HG1 PRO A 306      76.370  70.569 148.119  1.00  0.00           H  
ATOM   4799  HG2 PRO A 306      75.548  69.150 147.315  1.00  0.00           H  
ATOM   4800  HD1 PRO A 306      74.901  72.045 146.994  1.00  0.00           H  
ATOM   4801  HD2 PRO A 306      75.150  70.836 145.669  1.00  0.00           H  
ATOM   4802  N   ASN A 307      71.703  72.159 148.734  1.00  0.00           N  
ATOM   4803  CA  ASN A 307      70.714  72.824 149.523  1.00  0.00           C  
ATOM   4804  C   ASN A 307      69.508  73.188 148.727  1.00  0.00           C  
ATOM   4805  O   ASN A 307      68.900  74.185 149.116  1.00  0.00           O  
ATOM   4806  CB  ASN A 307      71.254  74.114 150.161  1.00  0.00           C  
ATOM   4807  CG  ASN A 307      72.311  73.623 151.140  1.00  0.00           C  
ATOM   4808  ND2 ASN A 307      73.582  73.628 150.656  1.00  0.00           N  
ATOM   4809  OD1 ASN A 307      72.057  73.369 152.315  1.00  0.00           O  
ATOM   4810  HN  ASN A 307      72.196  72.689 148.046  1.00  0.00           H  
ATOM   4811  HA  ASN A 307      70.301  72.157 150.266  1.00  0.00           H  
ATOM   4812  HB1 ASN A 307      71.699  74.763 149.378  1.00  0.00           H  
ATOM   4813  HB2 ASN A 307      70.520  74.656 150.795  1.00  0.00           H  
ATOM   4814 1HD2 ASN A 307      73.622  73.687 149.658  1.00  0.00           H  
ATOM   4815 2HD2 ASN A 307      74.268  73.438 151.360  1.00  0.00           H  
ATOM   4816  N   PHE A 308      69.275  72.440 147.634  1.00  0.00           N  
ATOM   4817  CA  PHE A 308      68.220  72.677 146.700  1.00  0.00           C  
ATOM   4818  C   PHE A 308      66.882  73.090 147.210  1.00  0.00           C  
ATOM   4819  O   PHE A 308      66.146  73.874 146.615  1.00  0.00           O  
ATOM   4820  CB  PHE A 308      68.142  71.565 145.639  1.00  0.00           C  
ATOM   4821  CG  PHE A 308      67.486  72.077 144.402  1.00  0.00           C  
ATOM   4822  CD1 PHE A 308      68.134  72.956 143.566  1.00  0.00           C  
ATOM   4823  CD2 PHE A 308      66.263  71.603 143.992  1.00  0.00           C  
ATOM   4824  CE1 PHE A 308      67.528  73.360 142.400  1.00  0.00           C  
ATOM   4825  CE2 PHE A 308      65.598  72.066 142.881  1.00  0.00           C  
ATOM   4826  CZ  PHE A 308      66.247  72.976 142.079  1.00  0.00           C  
ATOM   4827  HN  PHE A 308      69.744  71.565 147.529  1.00  0.00           H  
ATOM   4828  HA  PHE A 308      68.533  73.577 146.194  1.00  0.00           H  
ATOM   4829  HB1 PHE A 308      69.172  71.300 145.316  1.00  0.00           H  
ATOM   4830  HB2 PHE A 308      67.583  70.708 146.069  1.00  0.00           H  
ATOM   4831  HD1 PHE A 308      69.024  73.413 143.970  1.00  0.00           H  
ATOM   4832  HD2 PHE A 308      65.704  70.854 144.535  1.00  0.00           H  
ATOM   4833  HE1 PHE A 308      67.918  74.078 141.693  1.00  0.00           H  
ATOM   4834  HE2 PHE A 308      64.604  71.739 142.616  1.00  0.00           H  
ATOM   4835  HZ  PHE A 308      65.682  73.403 141.265  1.00  0.00           H  
ATOM   4836  N   HIS A 309      66.420  72.533 148.344  1.00  0.00           N  
ATOM   4837  CA  HIS A 309      65.214  72.713 149.093  1.00  0.00           C  
ATOM   4838  C   HIS A 309      65.230  73.766 150.148  1.00  0.00           C  
ATOM   4839  O   HIS A 309      64.202  73.876 150.813  1.00  0.00           O  
ATOM   4840  CB  HIS A 309      64.928  71.426 149.883  1.00  0.00           C  
ATOM   4841  CG  HIS A 309      66.071  70.897 150.696  1.00  0.00           C  
ATOM   4842  CD2 HIS A 309      66.433  71.034 152.000  1.00  0.00           C  
ATOM   4843  ND1 HIS A 309      67.107  70.224 150.080  1.00  0.00           N  
ATOM   4844  CE1 HIS A 309      68.033  70.027 150.998  1.00  0.00           C  
ATOM   4845  NE2 HIS A 309      67.659  70.449 152.236  1.00  0.00           N  
ATOM   4846  HN  HIS A 309      66.898  71.757 148.747  1.00  0.00           H  
ATOM   4847  HA  HIS A 309      64.389  72.965 148.444  1.00  0.00           H  
ATOM   4848  HB1 HIS A 309      64.035  71.405 150.543  1.00  0.00           H  
ATOM   4849  HB2 HIS A 309      64.749  70.679 149.079  1.00  0.00           H  
ATOM   4850  HD2 HIS A 309      65.993  71.661 152.767  1.00  0.00           H  
ATOM   4851  HE1 HIS A 309      68.993  69.526 150.867  1.00  0.00           H  
ATOM   4852  HE2 HIS A 309      68.360  70.609 152.930  1.00  0.00           H  
ATOM   4853  N   ARG A 310      66.343  74.503 150.311  1.00  0.00           N  
ATOM   4854  CA  ARG A 310      66.322  75.660 151.154  1.00  0.00           C  
ATOM   4855  C   ARG A 310      66.596  76.895 150.367  1.00  0.00           C  
ATOM   4856  O   ARG A 310      67.160  76.812 149.277  1.00  0.00           O  
ATOM   4857  CB  ARG A 310      67.508  75.402 152.098  1.00  0.00           C  
ATOM   4858  CG  ARG A 310      67.252  74.495 153.302  1.00  0.00           C  
ATOM   4859  CD  ARG A 310      68.544  74.547 154.120  1.00  0.00           C  
ATOM   4860  NE  ARG A 310      68.404  73.913 155.461  1.00  0.00           N  
ATOM   4861  CZ  ARG A 310      69.254  74.139 156.507  1.00  0.00           C  
ATOM   4862  NH1 ARG A 310      68.948  73.576 157.710  1.00  0.00           N1+
ATOM   4863  NH2 ARG A 310      70.458  74.766 156.368  1.00  0.00           N  
ATOM   4864  HN  ARG A 310      67.111  74.293 149.712  1.00  0.00           H  
ATOM   4865  HA  ARG A 310      65.431  75.808 151.746  1.00  0.00           H  
ATOM   4866  HB1 ARG A 310      68.359  75.036 151.484  1.00  0.00           H  
ATOM   4867  HB2 ARG A 310      67.922  76.367 152.461  1.00  0.00           H  
ATOM   4868  HG1 ARG A 310      66.342  74.960 153.739  1.00  0.00           H  
ATOM   4869  HG2 ARG A 310      67.035  73.427 153.089  1.00  0.00           H  
ATOM   4870  HD1 ARG A 310      69.276  74.008 153.483  1.00  0.00           H  
ATOM   4871  HD2 ARG A 310      68.886  75.599 154.210  1.00  0.00           H  
ATOM   4872  HE  ARG A 310      67.513  73.582 155.773  1.00  0.00           H  
ATOM   4873 1HH1 ARG A 310      68.249  72.869 157.600  1.00  0.00           H  
ATOM   4874 2HH1 ARG A 310      69.441  73.864 158.533  1.00  0.00           H  
ATOM   4875 1HH2 ARG A 310      70.571  75.129 155.444  1.00  0.00           H  
ATOM   4876 2HH2 ARG A 310      71.002  74.811 157.208  1.00  0.00           H  
ATOM   4877  N   MET A 311      66.294  78.101 150.881  1.00  0.00           N  
ATOM   4878  CA  MET A 311      66.847  79.326 150.393  1.00  0.00           C  
ATOM   4879  C   MET A 311      68.277  79.616 150.702  1.00  0.00           C  
ATOM   4880  O   MET A 311      68.960  80.066 149.783  1.00  0.00           O  
ATOM   4881  CB  MET A 311      65.832  80.367 150.894  1.00  0.00           C  
ATOM   4882  CG  MET A 311      66.097  81.776 150.359  1.00  0.00           C  
ATOM   4883  SD  MET A 311      65.193  83.018 151.331  1.00  0.00           S  
ATOM   4884  CE  MET A 311      66.394  83.243 152.675  1.00  0.00           C  
ATOM   4885  HN  MET A 311      65.658  78.174 151.645  1.00  0.00           H  
ATOM   4886  HA  MET A 311      66.867  79.268 149.315  1.00  0.00           H  
ATOM   4887  HB1 MET A 311      64.821  80.019 150.595  1.00  0.00           H  
ATOM   4888  HB2 MET A 311      65.840  80.470 152.000  1.00  0.00           H  
ATOM   4889  HG1 MET A 311      67.140  82.064 150.607  1.00  0.00           H  
ATOM   4890  HG2 MET A 311      65.866  81.836 149.274  1.00  0.00           H  
ATOM   4891  HE1 MET A 311      65.891  82.800 153.560  1.00  0.00           H  
ATOM   4892  HE2 MET A 311      67.425  82.853 152.526  1.00  0.00           H  
ATOM   4893  HE3 MET A 311      66.421  84.338 152.864  1.00  0.00           H  
ATOM   4894  N   ALA A 312      68.653  79.370 151.969  1.00  0.00           N  
ATOM   4895  CA  ALA A 312      69.910  79.789 152.509  1.00  0.00           C  
ATOM   4896  C   ALA A 312      71.004  78.864 152.100  1.00  0.00           C  
ATOM   4897  O   ALA A 312      70.905  77.649 152.271  1.00  0.00           O  
ATOM   4898  CB  ALA A 312      69.965  79.945 154.036  1.00  0.00           C  
ATOM   4899  HN  ALA A 312      67.928  79.060 152.582  1.00  0.00           H  
ATOM   4900  HA  ALA A 312      70.180  80.725 152.043  1.00  0.00           H  
ATOM   4901  HB1 ALA A 312      69.144  80.638 154.326  1.00  0.00           H  
ATOM   4902  HB2 ALA A 312      69.784  78.986 154.567  1.00  0.00           H  
ATOM   4903  HB3 ALA A 312      70.872  80.499 154.362  1.00  0.00           H  
ATOM   4904  N   GLY A 313      72.153  79.277 151.537  1.00  0.00           N  
ATOM   4905  CA  GLY A 313      73.099  78.269 151.170  1.00  0.00           C  
ATOM   4906  C   GLY A 313      72.878  77.784 149.779  1.00  0.00           C  
ATOM   4907  O   GLY A 313      73.653  76.950 149.311  1.00  0.00           O  
ATOM   4908  HN  GLY A 313      72.392  80.199 151.243  1.00  0.00           H  
ATOM   4909  HA1 GLY A 313      74.005  78.855 151.125  1.00  0.00           H  
ATOM   4910  HA2 GLY A 313      73.064  77.351 151.740  1.00  0.00           H  
ATOM   4911  N   ASN A 314      71.804  78.217 149.096  1.00  0.00           N  
ATOM   4912  CA  ASN A 314      71.463  77.749 147.788  1.00  0.00           C  
ATOM   4913  C   ASN A 314      71.797  78.820 146.809  1.00  0.00           C  
ATOM   4914  O   ASN A 314      71.312  79.939 146.965  1.00  0.00           O  
ATOM   4915  CB  ASN A 314      69.950  77.471 147.830  1.00  0.00           C  
ATOM   4916  CG  ASN A 314      69.471  76.638 146.650  1.00  0.00           C  
ATOM   4917  ND2 ASN A 314      68.170  76.247 146.730  1.00  0.00           N  
ATOM   4918  OD1 ASN A 314      70.242  76.350 145.737  1.00  0.00           O  
ATOM   4919  HN  ASN A 314      71.154  78.829 149.537  1.00  0.00           H  
ATOM   4920  HA  ASN A 314      71.868  76.786 147.515  1.00  0.00           H  
ATOM   4921  HB1 ASN A 314      69.858  76.861 148.754  1.00  0.00           H  
ATOM   4922  HB2 ASN A 314      69.419  78.415 148.074  1.00  0.00           H  
ATOM   4923 1HD2 ASN A 314      67.581  76.449 147.512  1.00  0.00           H  
ATOM   4924 2HD2 ASN A 314      67.810  75.848 145.887  1.00  0.00           H  
ATOM   4925  N   PRO A 315      72.606  78.630 145.809  1.00  0.00           N  
ATOM   4926  CA  PRO A 315      72.812  79.604 144.776  1.00  0.00           C  
ATOM   4927  C   PRO A 315      71.654  79.917 143.891  1.00  0.00           C  
ATOM   4928  O   PRO A 315      71.547  81.049 143.423  1.00  0.00           O  
ATOM   4929  CB  PRO A 315      73.929  79.017 143.916  1.00  0.00           C  
ATOM   4930  CG  PRO A 315      74.759  78.154 144.881  1.00  0.00           C  
ATOM   4931  CD  PRO A 315      73.684  77.656 145.859  1.00  0.00           C  
ATOM   4932  HA  PRO A 315      73.105  80.512 145.281  1.00  0.00           H  
ATOM   4933  HB1 PRO A 315      73.386  78.337 143.226  1.00  0.00           H  
ATOM   4934  HB2 PRO A 315      74.457  79.733 143.250  1.00  0.00           H  
ATOM   4935  HG1 PRO A 315      75.205  77.314 144.308  1.00  0.00           H  
ATOM   4936  HG2 PRO A 315      75.384  78.890 145.431  1.00  0.00           H  
ATOM   4937  HD1 PRO A 315      73.353  76.674 145.461  1.00  0.00           H
[truncated: 1,085,338 more chars]
