# Supplementary material for: Direct experimental observation of blue-light-induced conformational change and intermolecular interactions of cryptochrome
Source: Commun Biol. 2022 Oct 18;5:1103. doi: 10.1038/s42003-022-04054-9 (PMC9579160; doi:10.1038/s42003-022-04054-9)
Supplement: Supplementary file 4 — Supplementary Data 1 and 2 [file 42003_2022_4054_MOESM4_ESM.zip › Supplementary Data/Supplementary Data 1/dark_ref0053.pdb]

CRYST1  154.768  154.768  154.768  90.00  90.00  90.00 P 1           1
ATOM      1  N   MET A   1      94.438  82.482 120.477  1.00  0.00            
ATOM      2  H1  MET A   1      95.370  82.072 120.684  1.00  0.00            
ATOM      3  H2  MET A   1      94.070  82.876 121.365  1.00  0.00            
ATOM      4  H3  MET A   1      93.793  81.741 120.132  1.00  0.00            
ATOM      5  CA  MET A   1      94.521  83.580 119.489  1.00  0.00            
ATOM      6  HA  MET A   1      95.139  83.057 118.774  1.00  0.00            
ATOM      7  CB  MET A   1      93.247  83.794 118.655  1.00  0.00            
ATOM      8  HB1 MET A   1      93.433  84.499 117.816  1.00  0.00            
ATOM      9  HB2 MET A   1      93.000  82.832 118.159  1.00  0.00            
ATOM     10  CG  MET A   1      92.028  84.349 119.395  1.00  0.00            
ATOM     11  HG1 MET A   1      91.077  83.926 119.006  1.00  0.00            
ATOM     12  HG2 MET A   1      91.990  83.991 120.446  1.00  0.00            
ATOM     13  SD  MET A   1      91.852  86.159 119.371  1.00  0.00            
ATOM     14  CE  MET A   1      90.561  86.372 120.630  1.00  0.00            
ATOM     15  HE1 MET A   1      89.583  85.945 120.321  1.00  0.00            
ATOM     16  HE2 MET A   1      90.841  85.866 121.580  1.00  0.00            
ATOM     17  HE3 MET A   1      90.415  87.436 120.915  1.00  0.00            
ATOM     18  C   MET A   1      95.173  84.864 119.873  1.00  0.00            
ATOM     19  O   MET A   1      95.136  85.376 120.991  1.00  0.00            
ATOM     20  N   ALA A   2      95.899  85.456 118.909  1.00  0.00            
ATOM     21  HN  ALA A   2      96.007  84.857 118.119  1.00  0.00            
ATOM     22  CA  ALA A   2      96.714  86.614 119.108  1.00  0.00            
ATOM     23  HA  ALA A   2      97.335  86.403 119.966  1.00  0.00            
ATOM     24  CB  ALA A   2      97.617  86.906 117.898  1.00  0.00            
ATOM     25  HB1 ALA A   2      98.086  87.911 117.944  1.00  0.00            
ATOM     26  HB2 ALA A   2      98.357  86.087 117.770  1.00  0.00            
ATOM     27  HB3 ALA A   2      97.055  86.756 116.951  1.00  0.00            
ATOM     28  C   ALA A   2      96.021  87.878 119.486  1.00  0.00            
ATOM     29  O   ALA A   2      96.560  88.570 120.348  1.00  0.00            
ATOM     30  N   GLY A   3      94.817  88.182 118.967  1.00  0.00            
ATOM     31  HN  GLY A   3      94.380  87.646 118.249  1.00  0.00            
ATOM     32  CA  GLY A   3      94.173  89.413 119.307  1.00  0.00            
ATOM     33  HA1 GLY A   3      93.133  89.146 119.418  1.00  0.00            
ATOM     34  HA2 GLY A   3      94.616  89.823 120.203  1.00  0.00            
ATOM     35  C   GLY A   3      94.335  90.450 118.250  1.00  0.00            
ATOM     36  O   GLY A   3      93.978  91.623 118.362  1.00  0.00            
ATOM     37  N   VAL A   4      95.106  90.112 117.202  1.00  0.00            
ATOM     38  HN  VAL A   4      95.358  89.212 116.854  1.00  0.00            
ATOM     39  CA  VAL A   4      95.461  91.102 116.232  1.00  0.00            
ATOM     40  HA  VAL A   4      95.367  92.105 116.620  1.00  0.00            
ATOM     41  CB  VAL A   4      96.850  90.977 115.681  1.00  0.00            
ATOM     42  HB  VAL A   4      97.031  91.691 114.849  1.00  0.00            
ATOM     43  CG1 VAL A   4      97.732  91.279 116.904  1.00  0.00            
ATOM     44 1HG1 VAL A   4      97.705  92.349 117.203  1.00  0.00            
ATOM     45 2HG1 VAL A   4      97.418  90.732 117.818  1.00  0.00            
ATOM     46 3HG1 VAL A   4      98.749  91.015 116.541  1.00  0.00            
ATOM     47  CG2 VAL A   4      97.205  89.589 115.119  1.00  0.00            
ATOM     48 1HG2 VAL A   4      97.454  88.816 115.876  1.00  0.00            
ATOM     49 2HG2 VAL A   4      96.464  89.110 114.443  1.00  0.00            
ATOM     50 3HG2 VAL A   4      98.115  89.656 114.485  1.00  0.00            
ATOM     51  C   VAL A   4      94.530  90.955 115.078  1.00  0.00            
ATOM     52  O   VAL A   4      94.125  89.816 114.848  1.00  0.00            
ATOM     53  N   LYS A   5      94.131  91.977 114.299  1.00  0.00            
ATOM     54  HN  LYS A   5      94.515  92.891 114.393  1.00  0.00            
ATOM     55  CA  LYS A   5      93.401  91.822 113.079  1.00  0.00            
ATOM     56  HA  LYS A   5      92.527  91.240 113.328  1.00  0.00            
ATOM     57  CB  LYS A   5      93.010  93.157 112.422  1.00  0.00            
ATOM     58  HB1 LYS A   5      93.878  93.744 112.052  1.00  0.00            
ATOM     59  HB2 LYS A   5      92.308  92.883 111.605  1.00  0.00            
ATOM     60  CG  LYS A   5      92.241  94.042 113.405  1.00  0.00            
ATOM     61  HG1 LYS A   5      91.396  93.491 113.869  1.00  0.00            
ATOM     62  HG2 LYS A   5      92.938  94.351 114.213  1.00  0.00            
ATOM     63  CD  LYS A   5      91.646  95.257 112.691  1.00  0.00            
ATOM     64  HD1 LYS A   5      91.064  95.759 113.493  1.00  0.00            
ATOM     65  HD2 LYS A   5      92.484  95.925 112.400  1.00  0.00            
ATOM     66  CE  LYS A   5      90.736  95.016 111.484  1.00  0.00            
ATOM     67  HE1 LYS A   5      91.332  94.666 110.614  1.00  0.00            
ATOM     68  HE2 LYS A   5      89.929  94.328 111.815  1.00  0.00            
ATOM     69  NZ  LYS A   5      90.024  96.240 111.054  1.00  0.00            
ATOM     70  HZ1 LYS A   5      89.566  96.010 110.149  1.00  0.00            
ATOM     71  HZ2 LYS A   5      89.262  96.475 111.722  1.00  0.00            
ATOM     72  HZ3 LYS A   5      90.615  97.090 110.945  1.00  0.00            
ATOM     73  C   LYS A   5      94.148  90.987 112.098  1.00  0.00            
ATOM     74  O   LYS A   5      95.356  91.116 111.909  1.00  0.00            
ATOM     75  N   ASN A   6      93.442  90.224 111.244  1.00  0.00            
ATOM     76  HN  ASN A   6      92.457  90.375 111.296  1.00  0.00            
ATOM     77  CA  ASN A   6      93.926  89.429 110.158  1.00  0.00            
ATOM     78  HA  ASN A   6      94.607  90.024 109.569  1.00  0.00            
ATOM     79  CB  ASN A   6      94.721  88.185 110.591  1.00  0.00            
ATOM     80  HB1 ASN A   6      94.942  87.522 109.727  1.00  0.00            
ATOM     81  HB2 ASN A   6      95.616  88.460 111.187  1.00  0.00            
ATOM     82  CG  ASN A   6      93.854  87.272 111.446  1.00  0.00            
ATOM     83  OD1 ASN A   6      93.428  86.199 111.020  1.00  0.00            
ATOM     84  ND2 ASN A   6      93.846  87.484 112.789  1.00  0.00            
ATOM     85 1HD2 ASN A   6      94.128  88.397 113.086  1.00  0.00            
ATOM     86 2HD2 ASN A   6      93.384  86.838 113.396  1.00  0.00            
ATOM     87  C   ASN A   6      92.850  89.119 109.175  1.00  0.00            
ATOM     88  O   ASN A   6      91.678  88.937 109.502  1.00  0.00            
ATOM     89  N   SER A   7      93.232  88.947 107.898  1.00  0.00            
ATOM     90  HN  SER A   7      94.208  89.092 107.753  1.00  0.00            
ATOM     91  CA  SER A   7      92.288  88.974 106.824  1.00  0.00            
ATOM     92  HA  SER A   7      91.283  89.080 107.207  1.00  0.00            
ATOM     93  CB  SER A   7      92.520  90.135 105.842  1.00  0.00            
ATOM     94  HB1 SER A   7      93.611  90.344 105.849  1.00  0.00            
ATOM     95  HB2 SER A   7      92.176  89.796 104.842  1.00  0.00            
ATOM     96  OG  SER A   7      91.851  91.316 106.259  1.00  0.00            
ATOM     97  HG1 SER A   7      92.255  91.926 105.637  1.00  0.00            
ATOM     98  C   SER A   7      92.385  87.717 106.031  1.00  0.00            
ATOM     99  O   SER A   7      93.353  87.455 105.319  1.00  0.00            
ATOM    100  N   ILE A   8      91.336  86.875 106.037  1.00  0.00            
ATOM    101  HN  ILE A   8      90.508  87.127 106.531  1.00  0.00            
ATOM    102  CA  ILE A   8      91.300  85.789 105.108  1.00  0.00            
ATOM    103  HA  ILE A   8      92.301  85.548 104.780  1.00  0.00            
ATOM    104  CB  ILE A   8      90.557  84.595 105.632  1.00  0.00            
ATOM    105  HB  ILE A   8      89.612  84.945 106.102  1.00  0.00            
ATOM    106  CG2 ILE A   8      90.095  83.596 104.558  1.00  0.00            
ATOM    107 1HG2 ILE A   8      90.971  83.339 103.925  1.00  0.00            
ATOM    108 2HG2 ILE A   8      89.712  82.699 105.088  1.00  0.00            
ATOM    109 3HG2 ILE A   8      89.354  84.004 103.837  1.00  0.00            
ATOM    110  CG1 ILE A   8      91.404  83.963 106.749  1.00  0.00            
ATOM    111 1HG1 ILE A   8      92.378  83.612 106.345  1.00  0.00            
ATOM    112 2HG1 ILE A   8      91.636  84.765 107.483  1.00  0.00            
ATOM    113  CD  ILE A   8      90.706  82.817 107.479  1.00  0.00            
ATOM    114  HD1 ILE A   8      90.152  82.111 106.822  1.00  0.00            
ATOM    115  HD2 ILE A   8      91.354  82.157 108.095  1.00  0.00            
ATOM    116  HD3 ILE A   8      89.950  83.326 108.116  1.00  0.00            
ATOM    117  C   ILE A   8      90.768  86.260 103.798  1.00  0.00            
ATOM    118  O   ILE A   8      89.674  86.805 103.662  1.00  0.00            
ATOM    119  N   ILE A   9      91.439  86.039 102.654  1.00  0.00            
ATOM    120  HN  ILE A   9      92.344  85.627 102.730  1.00  0.00            
ATOM    121  CA  ILE A   9      90.841  86.195 101.365  1.00  0.00            
ATOM    122  HA  ILE A   9      89.857  86.643 101.366  1.00  0.00            
ATOM    123  CB  ILE A   9      91.528  87.305 100.627  1.00  0.00            
ATOM    124  HB  ILE A   9      91.722  88.082 101.395  1.00  0.00            
ATOM    125  CG2 ILE A   9      92.846  86.756 100.054  1.00  0.00            
ATOM    126 1HG2 ILE A   9      92.689  85.877  99.393  1.00  0.00            
ATOM    127 2HG2 ILE A   9      93.422  87.567  99.559  1.00  0.00            
ATOM    128 3HG2 ILE A   9      93.411  86.439 100.955  1.00  0.00            
ATOM    129  CG1 ILE A   9      90.698  88.045  99.564  1.00  0.00            
ATOM    130 1HG1 ILE A   9      89.823  88.530 100.047  1.00  0.00            
ATOM    131 2HG1 ILE A   9      91.290  88.867  99.108  1.00  0.00            
ATOM    132  CD  ILE A   9      90.374  87.202  98.332  1.00  0.00            
ATOM    133  HD1 ILE A   9      89.843  87.796  97.558  1.00  0.00            
ATOM    134  HD2 ILE A   9      91.286  86.819  97.827  1.00  0.00            
ATOM    135  HD3 ILE A   9      89.760  86.326  98.633  1.00  0.00            
ATOM    136  C   ILE A   9      90.678  84.832 100.784  1.00  0.00            
ATOM    137  O   ILE A   9      91.709  84.177 100.635  1.00  0.00            
ATOM    138  N   TRP A  10      89.494  84.318 100.406  1.00  0.00            
ATOM    139  HN  TRP A  10      88.643  84.835 100.449  1.00  0.00            
ATOM    140  CA  TRP A  10      89.296  82.975  99.956  1.00  0.00            
ATOM    141  HA  TRP A  10      90.152  82.355 100.178  1.00  0.00            
ATOM    142  CB  TRP A  10      88.068  82.331 100.620  1.00  0.00            
ATOM    143  HB1 TRP A  10      88.114  82.354 101.730  1.00  0.00            
ATOM    144  HB2 TRP A  10      87.208  82.967 100.320  1.00  0.00            
ATOM    145  CG  TRP A  10      87.558  80.948 100.292  1.00  0.00            
ATOM    146  CD1 TRP A  10      88.146  79.998  99.508  1.00  0.00            
ATOM    147  HD1 TRP A  10      89.200  79.923  99.284  1.00  0.00            
ATOM    148  NE1 TRP A  10      87.220  79.016  99.274  1.00  0.00            
ATOM    149  HE1 TRP A  10      87.420  78.331  98.608  1.00  0.00            
ATOM    150  CE2 TRP A  10      86.010  79.305  99.860  1.00  0.00            
ATOM    151  CD2 TRP A  10      86.201  80.524 100.521  1.00  0.00            
ATOM    152  CE3 TRP A  10      85.109  81.178 101.023  1.00  0.00            
ATOM    153  HE3 TRP A  10      85.114  82.136 101.524  1.00  0.00            
ATOM    154  CZ3 TRP A  10      83.884  80.558 100.949  1.00  0.00            
ATOM    155  HZ3 TRP A  10      83.060  81.123 101.358  1.00  0.00            
ATOM    156  CZ2 TRP A  10      84.786  78.694  99.852  1.00  0.00            
ATOM    157  HZ2 TRP A  10      84.639  77.731  99.386  1.00  0.00            
ATOM    158  CH2 TRP A  10      83.689  79.309 100.409  1.00  0.00            
ATOM    159  HH2 TRP A  10      82.660  78.984 100.381  1.00  0.00            
ATOM    160  C   TRP A  10      89.125  83.023  98.476  1.00  0.00            
ATOM    161  O   TRP A  10      88.322  83.795  97.953  1.00  0.00            
ATOM    162  N   PHE A  11      89.903  82.211  97.740  1.00  0.00            
ATOM    163  HN  PHE A  11      90.538  81.604  98.210  1.00  0.00            
ATOM    164  CA  PHE A  11      89.849  82.193  96.311  1.00  0.00            
ATOM    165  HA  PHE A  11      89.350  83.104  96.014  1.00  0.00            
ATOM    166  CB  PHE A  11      91.283  82.184  95.757  1.00  0.00            
ATOM    167  HB1 PHE A  11      91.864  81.444  96.349  1.00  0.00            
ATOM    168  HB2 PHE A  11      91.268  81.692  94.761  1.00  0.00            
ATOM    169  CG  PHE A  11      91.920  83.528  95.664  1.00  0.00            
ATOM    170  CD1 PHE A  11      91.766  84.202  94.476  1.00  0.00            
ATOM    171  HD1 PHE A  11      91.187  83.755  93.681  1.00  0.00            
ATOM    172  CE1 PHE A  11      92.424  85.393  94.274  1.00  0.00            
ATOM    173  HE1 PHE A  11      92.536  85.866  93.309  1.00  0.00            
ATOM    174  CZ  PHE A  11      93.073  86.016  95.314  1.00  0.00            
ATOM    175  HZ  PHE A  11      93.606  86.949  95.217  1.00  0.00            
ATOM    176  CD2 PHE A  11      92.557  84.167  96.701  1.00  0.00            
ATOM    177  HD2 PHE A  11      92.725  83.757  97.686  1.00  0.00            
ATOM    178  CE2 PHE A  11      93.149  85.398  96.541  1.00  0.00            
ATOM    179  HE2 PHE A  11      93.675  85.860  97.362  1.00  0.00            
ATOM    180  C   PHE A  11      89.046  81.016  95.876  1.00  0.00            
ATOM    181  O   PHE A  11      89.115  79.939  96.465  1.00  0.00            
ATOM    182  N   ARG A  12      88.259  81.253  94.811  1.00  0.00            
ATOM    183  HN  ARG A  12      88.256  82.158  94.392  1.00  0.00            
ATOM    184  CA  ARG A  12      87.561  80.177  94.177  1.00  0.00            
ATOM    185  HA  ARG A  12      87.860  79.194  94.507  1.00  0.00            
ATOM    186  CB  ARG A  12      86.056  80.264  94.485  1.00  0.00            
ATOM    187  HB1 ARG A  12      85.606  81.131  93.955  1.00  0.00            
ATOM    188  HB2 ARG A  12      85.517  79.385  94.068  1.00  0.00            
ATOM    189  CG  ARG A  12      85.693  80.205  95.969  1.00  0.00            
ATOM    190  HG1 ARG A  12      84.822  79.530  96.112  1.00  0.00            
ATOM    191  HG2 ARG A  12      86.499  79.643  96.488  1.00  0.00            
ATOM    192  CD  ARG A  12      85.482  81.565  96.635  1.00  0.00            
ATOM    193  HD1 ARG A  12      85.457  81.498  97.745  1.00  0.00            
ATOM    194  HD2 ARG A  12      86.304  82.296  96.482  1.00  0.00            
ATOM    195  NE  ARG A  12      84.140  82.032  96.185  1.00  0.00            
ATOM    196  HE  ARG A  12      84.121  82.486  95.294  1.00  0.00            
ATOM    197  CZ  ARG A  12      83.048  82.243  96.976  1.00  0.00            
ATOM    198  NH1 ARG A  12      82.870  81.706  98.218  1.00  0.00            
ATOM    199 1HH1 ARG A  12      83.624  81.105  98.486  1.00  0.00            
ATOM    200 2HH1 ARG A  12      81.956  81.517  98.578  1.00  0.00            
ATOM    201  NH2 ARG A  12      82.046  82.979  96.413  1.00  0.00            
ATOM    202 1HH2 ARG A  12      82.109  83.473  95.546  1.00  0.00            
ATOM    203 2HH2 ARG A  12      81.152  82.864  96.848  1.00  0.00            
ATOM    204  C   ARG A  12      87.815  80.270  92.712  1.00  0.00            
ATOM    205  O   ARG A  12      88.778  79.805  92.105  1.00  0.00            
ATOM    206  N   LYS A  13      86.835  80.864  92.007  1.00  0.00            
ATOM    207  HN  LYS A  13      86.042  80.983  92.598  1.00  0.00            
ATOM    208  CA  LYS A  13      86.748  81.075  90.595  1.00  0.00            
ATOM    209  HA  LYS A  13      87.449  80.356  90.197  1.00  0.00            
ATOM    210  CB  LYS A  13      85.324  80.935  90.033  1.00  0.00            
ATOM    211  HB1 LYS A  13      84.604  81.708  90.379  1.00  0.00            
ATOM    212  HB2 LYS A  13      85.421  80.969  88.927  1.00  0.00            
ATOM    213  CG  LYS A  13      84.524  79.676  90.373  1.00  0.00            
ATOM    214  HG1 LYS A  13      85.141  78.783  90.136  1.00  0.00            
ATOM    215  HG2 LYS A  13      84.512  79.773  91.480  1.00  0.00            
ATOM    216  CD  LYS A  13      83.095  79.615  89.831  1.00  0.00            
ATOM    217  HD1 LYS A  13      83.082  79.719  88.726  1.00  0.00            
ATOM    218  HD2 LYS A  13      82.711  78.604  90.089  1.00  0.00            
ATOM    219  CE  LYS A  13      82.227  80.709  90.457  1.00  0.00            
ATOM    220  HE1 LYS A  13      82.263  80.870  91.555  1.00  0.00            
ATOM    221  HE2 LYS A  13      82.647  81.664  90.074  1.00  0.00            
ATOM    222  NZ  LYS A  13      80.840  80.513  89.979  1.00  0.00            
ATOM    223  HZ1 LYS A  13      80.873  80.626  88.945  1.00  0.00            
ATOM    224  HZ2 LYS A  13      80.412  79.565  89.971  1.00  0.00            
ATOM    225  HZ3 LYS A  13      80.077  81.114  90.351  1.00  0.00            
ATOM    226  C   LYS A  13      87.198  82.465  90.299  1.00  0.00            
ATOM    227  O   LYS A  13      86.487  83.248  89.672  1.00  0.00            
ATOM    228  N   GLY A  14      88.311  82.929  90.897  1.00  0.00            
ATOM    229  HN  GLY A  14      88.921  82.310  91.386  1.00  0.00            
ATOM    230  CA  GLY A  14      88.670  84.312  90.861  1.00  0.00            
ATOM    231  HA1 GLY A  14      88.365  84.703  89.901  1.00  0.00            
ATOM    232  HA2 GLY A  14      88.217  84.738  91.743  1.00  0.00            
ATOM    233  C   GLY A  14      90.146  84.489  90.967  1.00  0.00            
ATOM    234  O   GLY A  14      90.650  85.396  91.629  1.00  0.00            
ATOM    235  N   LEU A  15      90.888  83.518  90.406  1.00  0.00            
ATOM    236  HN  LEU A  15      90.400  82.979  89.723  1.00  0.00            
ATOM    237  CA  LEU A  15      92.309  83.356  90.430  1.00  0.00            
ATOM    238  HA  LEU A  15      92.619  83.494  91.456  1.00  0.00            
ATOM    239  CB  LEU A  15      92.707  81.925  90.031  1.00  0.00            
ATOM    240  HB1 LEU A  15      92.551  81.803  88.937  1.00  0.00            
ATOM    241  HB2 LEU A  15      93.800  81.773  90.160  1.00  0.00            
ATOM    242  CG  LEU A  15      92.006  80.702  90.645  1.00  0.00            
ATOM    243  HG  LEU A  15      90.907  80.808  90.523  1.00  0.00            
ATOM    244  CD1 LEU A  15      92.328  79.326  90.036  1.00  0.00            
ATOM    245 1HD1 LEU A  15      92.005  78.564  90.778  1.00  0.00            
ATOM    246 2HD1 LEU A  15      91.696  79.184  89.134  1.00  0.00            
ATOM    247 3HD1 LEU A  15      93.374  79.260  89.670  1.00  0.00            
ATOM    248  CD2 LEU A  15      92.384  80.621  92.134  1.00  0.00            
ATOM    249 1HD2 LEU A  15      93.443  80.306  92.251  1.00  0.00            
ATOM    250 2HD2 LEU A  15      92.074  81.562  92.637  1.00  0.00            
ATOM    251 3HD2 LEU A  15      91.679  79.914  92.623  1.00  0.00            
ATOM    252  C   LEU A  15      93.051  84.358  89.614  1.00  0.00            
ATOM    253  O   LEU A  15      93.579  84.054  88.545  1.00  0.00            
ATOM    254  N   ARG A  16      93.016  85.636  90.031  1.00  0.00            
ATOM    255  HN  ARG A  16      92.587  85.879  90.898  1.00  0.00            
ATOM    256  CA  ARG A  16      93.774  86.705  89.459  1.00  0.00            
ATOM    257  HA  ARG A  16      94.745  86.392  89.104  1.00  0.00            
ATOM    258  CB  ARG A  16      92.975  87.403  88.346  1.00  0.00            
ATOM    259  HB1 ARG A  16      93.624  88.040  87.708  1.00  0.00            
ATOM    260  HB2 ARG A  16      92.752  86.563  87.654  1.00  0.00            
ATOM    261  CG  ARG A  16      91.669  88.093  88.742  1.00  0.00            
ATOM    262  HG1 ARG A  16      91.034  87.323  89.230  1.00  0.00            
ATOM    263  HG2 ARG A  16      91.935  88.753  89.596  1.00  0.00            
ATOM    264  CD  ARG A  16      90.848  88.786  87.652  1.00  0.00            
ATOM    265  HD1 ARG A  16      91.406  89.558  87.082  1.00  0.00            
ATOM    266  HD2 ARG A  16      90.342  88.106  86.933  1.00  0.00            
ATOM    267  NE  ARG A  16      89.782  89.545  88.365  1.00  0.00            
ATOM    268  HE  ARG A  16      89.934  90.459  88.742  1.00  0.00            
ATOM    269  CZ  ARG A  16      88.586  88.990  88.718  1.00  0.00            
ATOM    270  NH1 ARG A  16      88.238  87.695  88.464  1.00  0.00            
ATOM    271 1HH1 ARG A  16      88.985  87.095  88.179  1.00  0.00            
ATOM    272 2HH1 ARG A  16      87.306  87.366  88.617  1.00  0.00            
ATOM    273  NH2 ARG A  16      87.741  89.673  89.543  1.00  0.00            
ATOM    274 1HH2 ARG A  16      88.046  90.543  89.929  1.00  0.00            
ATOM    275 2HH2 ARG A  16      86.971  89.204  89.975  1.00  0.00            
ATOM    276  C   ARG A  16      94.067  87.812  90.412  1.00  0.00            
ATOM    277  O   ARG A  16      93.458  87.916  91.475  1.00  0.00            
ATOM    278  N   LEU A  17      95.056  88.692  90.175  1.00  0.00            
ATOM    279  HN  LEU A  17      95.537  88.685  89.302  1.00  0.00            
ATOM    280  CA  LEU A  17      95.381  89.818  90.995  1.00  0.00            
ATOM    281  HA  LEU A  17      95.128  89.641  92.030  1.00  0.00            
ATOM    282  CB  LEU A  17      96.905  90.016  91.026  1.00  0.00            
ATOM    283  HB1 LEU A  17      97.329  90.253  90.027  1.00  0.00            
ATOM    284  HB2 LEU A  17      97.204  90.940  91.567  1.00  0.00            
ATOM    285  CG  LEU A  17      97.715  88.952  91.786  1.00  0.00            
ATOM    286  HG  LEU A  17      97.565  87.981  91.266  1.00  0.00            
ATOM    287  CD1 LEU A  17      99.212  89.271  91.635  1.00  0.00            
ATOM    288 1HD1 LEU A  17      99.811  88.385  91.937  1.00  0.00            
ATOM    289 2HD1 LEU A  17      99.308  89.541  90.562  1.00  0.00            
ATOM    290 3HD1 LEU A  17      99.516  90.086  92.325  1.00  0.00            
ATOM    291  CD2 LEU A  17      97.348  88.709  93.260  1.00  0.00            
ATOM    292 1HD2 LEU A  17      97.490  89.603  93.905  1.00  0.00            
ATOM    293 2HD2 LEU A  17      96.265  88.465  93.233  1.00  0.00            
ATOM    294 3HD2 LEU A  17      97.922  87.841  93.650  1.00  0.00            
ATOM    295  C   LEU A  17      94.731  91.067  90.509  1.00  0.00            
ATOM    296  O   LEU A  17      94.326  91.924  91.293  1.00  0.00            
ATOM    297  N   HIS A  18      94.633  91.238  89.178  1.00  0.00            
ATOM    298  HN  HIS A  18      94.855  90.496  88.550  1.00  0.00            
ATOM    299  CA  HIS A  18      94.041  92.418  88.630  1.00  0.00            
ATOM    300  HA  HIS A  18      94.298  93.261  89.254  1.00  0.00            
ATOM    301  CB  HIS A  18      94.418  92.815  87.193  1.00  0.00            
ATOM    302  HB1 HIS A  18      94.173  93.880  86.996  1.00  0.00            
ATOM    303  HB2 HIS A  18      95.509  92.802  86.982  1.00  0.00            
ATOM    304  ND1 HIS A  18      94.215  90.669  85.917  1.00  0.00            
ATOM    305  HD1 HIS A  18      94.936  90.135  86.359  1.00  0.00            
ATOM    306  CG  HIS A  18      93.820  91.978  86.101  1.00  0.00            
ATOM    307  CE1 HIS A  18      93.374  90.125  84.997  1.00  0.00            
ATOM    308  HE1 HIS A  18      93.523  89.066  84.786  1.00  0.00            
ATOM    309  NE2 HIS A  18      92.564  91.031  84.482  1.00  0.00            
ATOM    310  CD2 HIS A  18      92.830  92.184  85.193  1.00  0.00            
ATOM    311  HD2 HIS A  18      92.214  93.048  84.972  1.00  0.00            
ATOM    312  C   HIS A  18      92.553  92.501  88.632  1.00  0.00            
ATOM    313  O   HIS A  18      91.770  91.625  88.266  1.00  0.00            
ATOM    314  N   ASP A  19      92.007  93.656  89.052  1.00  0.00            
ATOM    315  HN  ASP A  19      92.572  94.467  89.184  1.00  0.00            
ATOM    316  CA  ASP A  19      90.605  93.815  89.286  1.00  0.00            
ATOM    317  HA  ASP A  19      90.564  94.742  89.838  1.00  0.00            
ATOM    318  CB  ASP A  19      89.827  94.006  87.973  1.00  0.00            
ATOM    319  HB1 ASP A  19      90.330  94.700  87.266  1.00  0.00            
ATOM    320  HB2 ASP A  19      89.738  93.056  87.404  1.00  0.00            
ATOM    321  CG  ASP A  19      88.401  94.443  88.284  1.00  0.00            
ATOM    322  OD1 ASP A  19      88.143  95.213  89.247  1.00  0.00            
ATOM    323  OD2 ASP A  19      87.482  94.084  87.500  1.00  0.00            
ATOM    324  C   ASP A  19      89.952  92.925  90.285  1.00  0.00            
ATOM    325  O   ASP A  19      89.065  92.111  90.031  1.00  0.00            
ATOM    326  N   ASN A  20      90.513  92.898  91.508  1.00  0.00            
ATOM    327  HN  ASN A  20      91.410  93.333  91.523  1.00  0.00            
ATOM    328  CA  ASN A  20      90.213  91.950  92.535  1.00  0.00            
ATOM    329  HA  ASN A  20      89.376  91.311  92.295  1.00  0.00            
ATOM    330  CB  ASN A  20      91.444  91.050  92.732  1.00  0.00            
ATOM    331  HB1 ASN A  20      91.575  90.589  91.730  1.00  0.00            
ATOM    332  HB2 ASN A  20      92.290  91.689  93.064  1.00  0.00            
ATOM    333  CG  ASN A  20      91.073  89.897  93.654  1.00  0.00            
ATOM    334  OD1 ASN A  20      90.123  89.921  94.435  1.00  0.00            
ATOM    335  ND2 ASN A  20      91.771  88.740  93.503  1.00  0.00            
ATOM    336 1HD2 ASN A  20      92.464  88.681  92.785  1.00  0.00            
ATOM    337 2HD2 ASN A  20      91.741  88.040  94.216  1.00  0.00            
ATOM    338  C   ASN A  20      89.876  92.833  93.686  1.00  0.00            
ATOM    339  O   ASN A  20      90.675  93.028  94.601  1.00  0.00            
ATOM    340  N   PRO A  21      88.811  93.576  93.752  1.00  0.00            
ATOM    341  CD  PRO A  21      87.757  93.606  92.750  1.00  0.00            
ATOM    342  HD1 PRO A  21      87.667  92.661  92.174  1.00  0.00            
ATOM    343  HD2 PRO A  21      88.022  94.445  92.071  1.00  0.00            
ATOM    344  CA  PRO A  21      88.392  94.334  94.895  1.00  0.00            
ATOM    345  HA  PRO A  21      89.215  94.943  95.239  1.00  0.00            
ATOM    346  CB  PRO A  21      87.138  95.083  94.449  1.00  0.00            
ATOM    347  HB1 PRO A  21      86.438  95.383  95.258  1.00  0.00            
ATOM    348  HB2 PRO A  21      87.358  96.032  93.916  1.00  0.00            
ATOM    349  CG  PRO A  21      86.494  94.056  93.503  1.00  0.00            
ATOM    350  HG1 PRO A  21      85.966  93.222  94.011  1.00  0.00            
ATOM    351  HG2 PRO A  21      85.665  94.532  92.937  1.00  0.00            
ATOM    352  C   PRO A  21      88.202  93.545  96.145  1.00  0.00            
ATOM    353  O   PRO A  21      88.439  94.128  97.202  1.00  0.00            
ATOM    354  N   ALA A  22      88.003  92.215  96.150  1.00  0.00            
ATOM    355  HN  ALA A  22      87.845  91.649  95.344  1.00  0.00            
ATOM    356  CA  ALA A  22      88.131  91.441  97.345  1.00  0.00            
ATOM    357  HA  ALA A  22      87.556  91.977  98.086  1.00  0.00            
ATOM    358  CB  ALA A  22      87.576  90.018  97.160  1.00  0.00            
ATOM    359  HB1 ALA A  22      86.656  90.146  96.551  1.00  0.00            
ATOM    360  HB2 ALA A  22      88.233  89.330  96.587  1.00  0.00            
ATOM    361  HB3 ALA A  22      87.291  89.642  98.166  1.00  0.00            
ATOM    362  C   ALA A  22      89.504  91.395  97.923  1.00  0.00            
ATOM    363  O   ALA A  22      89.730  91.407  99.132  1.00  0.00            
ATOM    364  N   LEU A  23      90.590  91.306  97.135  1.00  0.00            
ATOM    365  HN  LEU A  23      90.528  91.220  96.143  1.00  0.00            
ATOM    366  CA  LEU A  23      91.926  91.378  97.641  1.00  0.00            
ATOM    367  HA  LEU A  23      92.040  90.738  98.503  1.00  0.00            
ATOM    368  CB  LEU A  23      92.885  90.875  96.550  1.00  0.00            
ATOM    369  HB1 LEU A  23      92.471  89.910  96.186  1.00  0.00            
ATOM    370  HB2 LEU A  23      92.832  91.589  95.700  1.00  0.00            
ATOM    371  CG  LEU A  23      94.360  90.703  96.954  1.00  0.00            
ATOM    372  HG  LEU A  23      94.862  91.669  97.175  1.00  0.00            
ATOM    373  CD1 LEU A  23      94.449  89.733  98.144  1.00  0.00            
ATOM    374 1HD1 LEU A  23      93.803  88.847  97.963  1.00  0.00            
ATOM    375 2HD1 LEU A  23      95.502  89.445  98.351  1.00  0.00            
ATOM    376 3HD1 LEU A  23      93.998  90.257  99.015  1.00  0.00            
ATOM    377  CD2 LEU A  23      95.019  90.034  95.736  1.00  0.00            
ATOM    378 1HD2 LEU A  23      95.085  90.781  94.918  1.00  0.00            
ATOM    379 2HD2 LEU A  23      96.077  89.742  95.906  1.00  0.00            
ATOM    380 3HD2 LEU A  23      94.531  89.115  95.345  1.00  0.00            
ATOM    381  C   LEU A  23      92.380  92.712  98.121  1.00  0.00            
ATOM    382  O   LEU A  23      93.165  92.872  99.055  1.00  0.00            
ATOM    383  N   LEU A  24      91.865  93.821  97.561  1.00  0.00            
ATOM    384  HN  LEU A  24      91.124  93.687  96.907  1.00  0.00            
ATOM    385  CA  LEU A  24      92.136  95.142  98.038  1.00  0.00            
ATOM    386  HA  LEU A  24      93.188  95.224  98.270  1.00  0.00            
ATOM    387  CB  LEU A  24      91.553  96.177  97.062  1.00  0.00            
ATOM    388  HB1 LEU A  24      90.456  96.151  96.889  1.00  0.00            
ATOM    389  HB2 LEU A  24      91.809  97.133  97.566  1.00  0.00            
ATOM    390  CG  LEU A  24      92.247  96.272  95.693  1.00  0.00            
ATOM    391  HG  LEU A  24      92.229  95.232  95.300  1.00  0.00            
ATOM    392  CD1 LEU A  24      91.355  97.198  94.850  1.00  0.00            
ATOM    393 1HD1 LEU A  24      91.352  98.276  95.117  1.00  0.00            
ATOM    394 2HD1 LEU A  24      91.715  97.155  93.800  1.00  0.00            
ATOM    395 3HD1 LEU A  24      90.329  96.800  94.992  1.00  0.00            
ATOM    396  CD2 LEU A  24      93.708  96.745  95.780  1.00  0.00            
ATOM    397 1HD2 LEU A  24      94.319  95.954  96.267  1.00  0.00            
ATOM    398 2HD2 LEU A  24      94.105  97.079  94.798  1.00  0.00            
ATOM    399 3HD2 LEU A  24      93.800  97.554  96.535  1.00  0.00            
ATOM    400  C   LEU A  24      91.483  95.394  99.353  1.00  0.00            
ATOM    401  O   LEU A  24      92.117  96.001 100.215  1.00  0.00            
ATOM    402  N   GLU A  25      90.220  95.001  99.597  1.00  0.00            
ATOM    403  HN  GLU A  25      89.691  94.607  98.850  1.00  0.00            
ATOM    404  CA  GLU A  25      89.479  95.029 100.820  1.00  0.00            
ATOM    405  HA  GLU A  25      89.424  96.059 101.138  1.00  0.00            
ATOM    406  CB  GLU A  25      88.034  94.551 100.608  1.00  0.00            
ATOM    407  HB1 GLU A  25      87.847  94.748  99.530  1.00  0.00            
ATOM    408  HB2 GLU A  25      87.907  93.455 100.738  1.00  0.00            
ATOM    409  CG  GLU A  25      86.963  95.271 101.430  1.00  0.00            
ATOM    410  HG1 GLU A  25      85.985  94.821 101.156  1.00  0.00            
ATOM    411  HG2 GLU A  25      87.187  94.967 102.475  1.00  0.00            
ATOM    412  CD  GLU A  25      86.965  96.786 101.284  1.00  0.00            
ATOM    413  OE1 GLU A  25      87.020  97.205 100.097  1.00  0.00            
ATOM    414  OE2 GLU A  25      86.796  97.561 102.262  1.00  0.00            
ATOM    415  C   GLU A  25      90.111  94.301 101.957  1.00  0.00            
ATOM    416  O   GLU A  25      90.316  94.843 103.042  1.00  0.00            
ATOM    417  N   ALA A  26      90.567  93.076 101.639  1.00  0.00            
ATOM    418  HN  ALA A  26      90.499  92.738 100.704  1.00  0.00            
ATOM    419  CA  ALA A  26      91.384  92.323 102.540  1.00  0.00            
ATOM    420  HA  ALA A  26      90.828  92.127 103.445  1.00  0.00            
ATOM    421  CB  ALA A  26      91.763  91.020 101.816  1.00  0.00            
ATOM    422  HB1 ALA A  26      92.431  91.137 100.937  1.00  0.00            
ATOM    423  HB2 ALA A  26      92.180  90.270 102.523  1.00  0.00            
ATOM    424  HB3 ALA A  26      90.848  90.520 101.433  1.00  0.00            
ATOM    425  C   ALA A  26      92.641  92.963 103.019  1.00  0.00            
ATOM    426  O   ALA A  26      92.915  92.909 104.217  1.00  0.00            
ATOM    427  N   CYS A  27      93.481  93.499 102.115  1.00  0.00            
ATOM    428  HN  CYS A  27      93.332  93.369 101.138  1.00  0.00            
ATOM    429  CA  CYS A  27      94.678  94.241 102.359  1.00  0.00            
ATOM    430  HA  CYS A  27      95.266  93.704 103.090  1.00  0.00            
ATOM    431  CB  CYS A  27      95.561  94.482 101.122  1.00  0.00            
ATOM    432  HB1 CYS A  27      94.970  94.942 100.302  1.00  0.00            
ATOM    433  HB2 CYS A  27      96.409  95.129 101.430  1.00  0.00            
ATOM    434  SG  CYS A  27      96.290  92.925 100.530  1.00  0.00            
ATOM    435  HG1 CYS A  27      95.637  92.294 101.497  1.00  0.00            
ATOM    436  C   CYS A  27      94.349  95.570 102.945  1.00  0.00            
ATOM    437  O   CYS A  27      95.163  96.178 103.639  1.00  0.00            
ATOM    438  N   LYS A  28      93.141  96.147 102.815  1.00  0.00            
ATOM    439  HN  LYS A  28      92.393  95.724 102.308  1.00  0.00            
ATOM    440  CA  LYS A  28      92.811  97.321 103.561  1.00  0.00            
ATOM    441  HA  LYS A  28      93.557  98.072 103.347  1.00  0.00            
ATOM    442  CB  LYS A  28      91.496  97.828 102.947  1.00  0.00            
ATOM    443  HB1 LYS A  28      91.514  97.694 101.843  1.00  0.00            
ATOM    444  HB2 LYS A  28      90.638  97.239 103.335  1.00  0.00            
ATOM    445  CG  LYS A  28      91.050  99.273 103.184  1.00  0.00            
ATOM    446  HG1 LYS A  28      90.868  99.430 104.269  1.00  0.00            
ATOM    447  HG2 LYS A  28      91.661 100.039 102.661  1.00  0.00            
ATOM    448  CD  LYS A  28      89.708  99.589 102.522  1.00  0.00            
ATOM    449  HD1 LYS A  28      89.023  98.792 102.882  1.00  0.00            
ATOM    450  HD2 LYS A  28      89.357 100.549 102.959  1.00  0.00            
ATOM    451  CE  LYS A  28      89.557  99.478 101.003  1.00  0.00            
ATOM    452  HE1 LYS A  28      90.259 100.115 100.424  1.00  0.00            
ATOM    453  HE2 LYS A  28      89.775  98.443 100.665  1.00  0.00            
ATOM    454  NZ  LYS A  28      88.163  99.736 100.574  1.00  0.00            
ATOM    455  HZ1 LYS A  28      88.079  99.985  99.568  1.00  0.00            
ATOM    456  HZ2 LYS A  28      87.679  98.841 100.787  1.00  0.00            
ATOM    457  HZ3 LYS A  28      87.729 100.521 101.100  1.00  0.00            
ATOM    458  C   LYS A  28      92.683  97.156 105.036  1.00  0.00            
ATOM    459  O   LYS A  28      93.109  97.987 105.838  1.00  0.00            
ATOM    460  N   ASP A  29      92.116  96.048 105.548  1.00  0.00            
ATOM    461  HN  ASP A  29      91.899  95.391 104.829  1.00  0.00            
ATOM    462  CA  ASP A  29      91.749  95.853 106.915  1.00  0.00            
ATOM    463  HA  ASP A  29      91.549  96.851 107.274  1.00  0.00            
ATOM    464  CB  ASP A  29      90.533  94.911 106.885  1.00  0.00            
ATOM    465  HB1 ASP A  29      89.929  95.227 106.007  1.00  0.00            
ATOM    466  HB2 ASP A  29      90.839  93.844 106.842  1.00  0.00            
ATOM    467  CG  ASP A  29      89.601  95.044 108.081  1.00  0.00            
ATOM    468  OD1 ASP A  29      89.331  94.046 108.802  1.00  0.00            
ATOM    469  OD2 ASP A  29      89.126  96.193 108.283  1.00  0.00            
ATOM    470  C   ASP A  29      92.842  95.327 107.781  1.00  0.00            
ATOM    471  O   ASP A  29      92.813  95.548 108.990  1.00  0.00            
ATOM    472  N   ALA A  30      93.899  94.681 107.257  1.00  0.00            
ATOM    473  HN  ALA A  30      93.968  94.580 106.267  1.00  0.00            
ATOM    474  CA  ALA A  30      94.929  94.097 108.060  1.00  0.00            
ATOM    475  HA  ALA A  30      95.104  94.730 108.917  1.00  0.00            
ATOM    476  CB  ALA A  30      94.627  92.600 108.245  1.00  0.00            
ATOM    477  HB1 ALA A  30      93.574  92.416 108.548  1.00  0.00            
ATOM    478  HB2 ALA A  30      94.816  92.000 107.329  1.00  0.00            
ATOM    479  HB3 ALA A  30      95.253  92.226 109.084  1.00  0.00            
ATOM    480  C   ALA A  30      96.272  94.059 107.418  1.00  0.00            
ATOM    481  O   ALA A  30      96.421  94.071 106.197  1.00  0.00            
ATOM    482  N   LYS A  31      97.368  93.908 108.184  1.00  0.00            
ATOM    483  HN  LYS A  31      97.281  93.798 109.171  1.00  0.00            
ATOM    484  CA  LYS A  31      98.698  93.835 107.665  1.00  0.00            
ATOM    485  HA  LYS A  31      98.758  94.383 106.736  1.00  0.00            
ATOM    486  CB  LYS A  31      99.672  94.439 108.692  1.00  0.00            
ATOM    487  HB1 LYS A  31      99.455  93.973 109.676  1.00  0.00            
ATOM    488  HB2 LYS A  31     100.702  94.119 108.424  1.00  0.00            
ATOM    489  CG  LYS A  31      99.554  95.964 108.716  1.00  0.00            
ATOM    490  HG1 LYS A  31      99.734  96.340 107.686  1.00  0.00            
ATOM    491  HG2 LYS A  31      98.509  96.233 108.980  1.00  0.00            
ATOM    492  CD  LYS A  31     100.659  96.591 109.569  1.00  0.00            
ATOM    493  HD1 LYS A  31     100.797  95.991 110.495  1.00  0.00            
ATOM    494  HD2 LYS A  31     101.608  96.531 108.995  1.00  0.00            
ATOM    495  CE  LYS A  31     100.483  98.101 109.735  1.00  0.00            
ATOM    496  HE1 LYS A  31     101.413  98.421 110.250  1.00  0.00            
ATOM    497  HE2 LYS A  31     100.313  98.628 108.771  1.00  0.00            
ATOM    498  NZ  LYS A  31      99.302  98.335 110.597  1.00  0.00            
ATOM    499  HZ1 LYS A  31      98.771  97.499 110.913  1.00  0.00            
ATOM    500  HZ2 LYS A  31      99.692  98.857 111.409  1.00  0.00            
ATOM    501  HZ3 LYS A  31      98.606  98.986 110.182  1.00  0.00            
ATOM    502  C   LYS A  31      98.951  92.407 107.326  1.00  0.00            
ATOM    503  O   LYS A  31      99.641  92.029 106.380  1.00  0.00            
ATOM    504  N   HIS A  32      98.289  91.512 108.081  1.00  0.00            
ATOM    505  HN  HIS A  32      97.727  91.834 108.839  1.00  0.00            
ATOM    506  CA  HIS A  32      98.234  90.089 107.948  1.00  0.00            
ATOM    507  HA  HIS A  32      99.154  89.722 107.518  1.00  0.00            
ATOM    508  CB  HIS A  32      98.010  89.560 109.375  1.00  0.00            
ATOM    509  HB1 HIS A  32      97.207  90.191 109.813  1.00  0.00            
ATOM    510  HB2 HIS A  32      97.828  88.468 109.469  1.00  0.00            
ATOM    511  ND1 HIS A  32     100.426  89.478 110.027  1.00  0.00            
ATOM    512  CG  HIS A  32      99.135  89.867 110.321  1.00  0.00            
ATOM    513  CE1 HIS A  32     101.126  89.717 111.120  1.00  0.00            
ATOM    514  HE1 HIS A  32     102.171  89.470 111.304  1.00  0.00            
ATOM    515  NE2 HIS A  32     100.350  90.307 112.069  1.00  0.00            
ATOM    516  HE2 HIS A  32     100.619  90.620 112.979  1.00  0.00            
ATOM    517  CD2 HIS A  32      99.059  90.364 111.584  1.00  0.00            
ATOM    518  HD2 HIS A  32      98.173  90.494 112.194  1.00  0.00            
ATOM    519  C   HIS A  32      97.082  89.609 107.134  1.00  0.00            
ATOM    520  O   HIS A  32      95.994  89.492 107.698  1.00  0.00            
ATOM    521  N   VAL A  33      97.253  89.439 105.811  1.00  0.00            
ATOM    522  HN  VAL A  33      98.207  89.472 105.524  1.00  0.00            
ATOM    523  CA  VAL A  33      96.381  88.991 104.770  1.00  0.00            
ATOM    524  HA  VAL A  33      95.367  88.979 105.141  1.00  0.00            
ATOM    525  CB  VAL A  33      96.466  89.977 103.643  1.00  0.00            
ATOM    526  HB  VAL A  33      97.437  89.791 103.137  1.00  0.00            
ATOM    527  CG1 VAL A  33      95.253  89.700 102.739  1.00  0.00            
ATOM    528 1HG1 VAL A  33      94.339  89.718 103.369  1.00  0.00            
ATOM    529 2HG1 VAL A  33      95.228  90.340 101.830  1.00  0.00            
ATOM    530 3HG1 VAL A  33      95.263  88.712 102.231  1.00  0.00            
ATOM    531  CG2 VAL A  33      96.454  91.453 104.072  1.00  0.00            
ATOM    532 1HG2 VAL A  33      95.557  91.690 104.683  1.00  0.00            
ATOM    533 2HG2 VAL A  33      97.395  91.561 104.652  1.00  0.00            
ATOM    534 3HG2 VAL A  33      96.443  92.003 103.106  1.00  0.00            
ATOM    535  C   VAL A  33      96.655  87.592 104.333  1.00  0.00            
ATOM    536  O   VAL A  33      97.795  87.270 104.003  1.00  0.00            
ATOM    537  N   TYR A  34      95.677  86.669 104.337  1.00  0.00            
ATOM    538  HN  TYR A  34      94.753  86.851 104.664  1.00  0.00            
ATOM    539  CA  TYR A  34      95.993  85.315 104.000  1.00  0.00            
ATOM    540  HA  TYR A  34      97.053  85.287 103.796  1.00  0.00            
ATOM    541  CB  TYR A  34      95.636  84.393 105.178  1.00  0.00            
ATOM    542  HB1 TYR A  34      94.550  84.446 105.407  1.00  0.00            
ATOM    543  HB2 TYR A  34      95.857  83.327 104.953  1.00  0.00            
ATOM    544  CG  TYR A  34      96.481  84.752 106.351  1.00  0.00            
ATOM    545  CD1 TYR A  34      95.830  85.084 107.517  1.00  0.00            
ATOM    546  HD1 TYR A  34      94.751  85.080 107.530  1.00  0.00            
ATOM    547  CE1 TYR A  34      96.532  85.335 108.672  1.00  0.00            
ATOM    548  HE1 TYR A  34      95.976  85.548 109.572  1.00  0.00            
ATOM    549  CZ  TYR A  34      97.903  85.221 108.659  1.00  0.00            
ATOM    550  OH  TYR A  34      98.630  85.530 109.827  1.00  0.00            
ATOM    551  HH  TYR A  34      98.042  85.764 110.550  1.00  0.00            
ATOM    552  CD2 TYR A  34      97.848  84.610 106.335  1.00  0.00            
ATOM    553  HD2 TYR A  34      98.412  84.309 105.465  1.00  0.00            
ATOM    554  CE2 TYR A  34      98.541  84.854 107.498  1.00  0.00            
ATOM    555  HE2 TYR A  34      99.612  84.738 107.424  1.00  0.00            
ATOM    556  C   TYR A  34      95.241  84.897 102.783  1.00  0.00            
ATOM    557  O   TYR A  34      94.015  84.955 102.873  1.00  0.00            
ATOM    558  N   PRO A  35      95.847  84.554 101.686  1.00  0.00            
ATOM    559  CD  PRO A  35      97.099  85.178 101.286  1.00  0.00            
ATOM    560  HD1 PRO A  35      97.978  84.818 101.864  1.00  0.00            
ATOM    561  HD2 PRO A  35      97.097  86.281 101.419  1.00  0.00            
ATOM    562  CA  PRO A  35      95.160  84.033 100.540  1.00  0.00            
ATOM    563  HA  PRO A  35      94.165  84.456 100.544  1.00  0.00            
ATOM    564  CB  PRO A  35      95.895  84.560  99.310  1.00  0.00            
ATOM    565  HB1 PRO A  35      95.832  83.903  98.418  1.00  0.00            
ATOM    566  HB2 PRO A  35      95.511  85.581  99.101  1.00  0.00            
ATOM    567  CG  PRO A  35      97.329  84.685  99.848  1.00  0.00            
ATOM    568  HG1 PRO A  35      97.717  83.645  99.885  1.00  0.00            
ATOM    569  HG2 PRO A  35      98.042  85.281  99.239  1.00  0.00            
ATOM    570  C   PRO A  35      94.975  82.558 100.641  1.00  0.00            
ATOM    571  O   PRO A  35      96.001  81.930 100.901  1.00  0.00            
ATOM    572  N   VAL A  36      93.700  82.132 100.698  1.00  0.00            
ATOM    573  HN  VAL A  36      92.999  82.826 100.562  1.00  0.00            
ATOM    574  CA  VAL A  36      93.384  80.747 100.855  1.00  0.00            
ATOM    575  HA  VAL A  36      94.269  80.150 101.022  1.00  0.00            
ATOM    576  CB  VAL A  36      92.485  80.600 102.048  1.00  0.00            
ATOM    577  HB  VAL A  36      91.605  81.273 101.969  1.00  0.00            
ATOM    578  CG1 VAL A  36      92.081  79.131 102.262  1.00  0.00            
ATOM    579 1HG1 VAL A  36      91.555  79.041 103.236  1.00  0.00            
ATOM    580 2HG1 VAL A  36      91.357  78.833 101.474  1.00  0.00            
ATOM    581 3HG1 VAL A  36      92.981  78.481 102.234  1.00  0.00            
ATOM    582  CG2 VAL A  36      93.283  81.083 103.270  1.00  0.00            
ATOM    583 1HG2 VAL A  36      94.227  80.497 103.276  1.00  0.00            
ATOM    584 2HG2 VAL A  36      93.500  82.170 103.345  1.00  0.00            
ATOM    585 3HG2 VAL A  36      92.724  80.759 104.175  1.00  0.00            
ATOM    586  C   VAL A  36      92.756  80.218  99.612  1.00  0.00            
ATOM    587  O   VAL A  36      91.948  80.911  98.996  1.00  0.00            
ATOM    588  N   PHE A  37      93.162  79.005  99.197  1.00  0.00            
ATOM    589  HN  PHE A  37      93.838  78.524  99.749  1.00  0.00            
ATOM    590  CA  PHE A  37      92.302  78.304  98.294  1.00  0.00            
ATOM    591  HA  PHE A  37      91.399  78.861  98.091  1.00  0.00            
ATOM    592  CB  PHE A  37      93.085  77.816  97.064  1.00  0.00            
ATOM    593  HB1 PHE A  37      93.423  78.775  96.618  1.00  0.00            
ATOM    594  HB2 PHE A  37      93.945  77.179  97.362  1.00  0.00            
ATOM    595  CG  PHE A  37      92.147  77.238  96.060  1.00  0.00            
ATOM    596  CD1 PHE A  37      91.384  78.105  95.313  1.00  0.00            
ATOM    597  HD1 PHE A  37      91.494  79.180  95.286  1.00  0.00            
ATOM    598  CE1 PHE A  37      90.454  77.554  94.464  1.00  0.00            
ATOM    599  HE1 PHE A  37      89.815  78.245  93.934  1.00  0.00            
ATOM    600  CZ  PHE A  37      90.339  76.213  94.182  1.00  0.00            
ATOM    601  HZ  PHE A  37      89.699  75.877  93.379  1.00  0.00            
ATOM    602  CD2 PHE A  37      91.856  75.894  96.039  1.00  0.00            
ATOM    603  HD2 PHE A  37      92.388  75.154  96.619  1.00  0.00            
ATOM    604  CE2 PHE A  37      91.049  75.406  95.040  1.00  0.00            
ATOM    605  HE2 PHE A  37      90.844  74.347  94.960  1.00  0.00            
ATOM    606  C   PHE A  37      91.824  77.167  99.130  1.00  0.00            
ATOM    607  O   PHE A  37      92.518  76.631  99.993  1.00  0.00            
ATOM    608  N   VAL A  38      90.622  76.625  98.865  1.00  0.00            
ATOM    609  HN  VAL A  38      89.949  77.079  98.287  1.00  0.00            
ATOM    610  CA  VAL A  38      90.132  75.471  99.553  1.00  0.00            
ATOM    611  HA  VAL A  38      90.818  75.032 100.262  1.00  0.00            
ATOM    612  CB  VAL A  38      88.893  75.821 100.323  1.00  0.00            
ATOM    613  HB  VAL A  38      88.001  76.003  99.686  1.00  0.00            
ATOM    614  CG1 VAL A  38      88.619  74.701 101.339  1.00  0.00            
ATOM    615 1HG1 VAL A  38      87.952  74.046 100.738  1.00  0.00            
ATOM    616 2HG1 VAL A  38      89.551  74.184 101.655  1.00  0.00            
ATOM    617 3HG1 VAL A  38      88.016  75.041 102.208  1.00  0.00            
ATOM    618  CG2 VAL A  38      89.095  77.106 101.143  1.00  0.00            
ATOM    619 1HG2 VAL A  38      88.211  77.382 101.757  1.00  0.00            
ATOM    620 2HG2 VAL A  38      89.892  76.927 101.895  1.00  0.00            
ATOM    621 3HG2 VAL A  38      89.359  78.034 100.592  1.00  0.00            
ATOM    622  C   VAL A  38      89.851  74.395  98.561  1.00  0.00            
ATOM    623  O   VAL A  38      88.969  74.482  97.708  1.00  0.00            
ATOM    624  N   LEU A  39      90.654  73.318  98.517  1.00  0.00            
ATOM    625  HN  LEU A  39      91.399  73.240  99.175  1.00  0.00            
ATOM    626  CA  LEU A  39      90.414  72.252  97.595  1.00  0.00            
ATOM    627  HA  LEU A  39      90.202  72.712  96.641  1.00  0.00            
ATOM    628  CB  LEU A  39      91.690  71.418  97.394  1.00  0.00            
ATOM    629  HB1 LEU A  39      92.519  72.152  97.295  1.00  0.00            
ATOM    630  HB2 LEU A  39      91.761  70.886  98.367  1.00  0.00            
ATOM    631  CG  LEU A  39      91.599  70.296  96.346  1.00  0.00            
ATOM    632  HG  LEU A  39      90.582  69.851  96.349  1.00  0.00            
ATOM    633  CD1 LEU A  39      91.871  70.867  94.944  1.00  0.00            
ATOM    634 1HD1 LEU A  39      91.239  71.749  94.708  1.00  0.00            
ATOM    635 2HD1 LEU A  39      92.908  71.256  94.859  1.00  0.00            
ATOM    636 3HD1 LEU A  39      91.723  70.165  94.096  1.00  0.00            
ATOM    637  CD2 LEU A  39      92.550  69.139  96.693  1.00  0.00            
ATOM    638 1HD2 LEU A  39      92.621  68.495  95.791  1.00  0.00            
ATOM    639 2HD2 LEU A  39      93.574  69.474  96.967  1.00  0.00            
ATOM    640 3HD2 LEU A  39      92.173  68.523  97.538  1.00  0.00            
ATOM    641  C   LEU A  39      89.285  71.447  98.141  1.00  0.00            
ATOM    642  O   LEU A  39      89.128  71.244  99.344  1.00  0.00            
ATOM    643  N   ASP A  40      88.333  70.964  97.323  1.00  0.00            
ATOM    644  HN  ASP A  40      88.431  71.072  96.336  1.00  0.00            
ATOM    645  CA  ASP A  40      87.257  70.108  97.717  1.00  0.00            
ATOM    646  HA  ASP A  40      86.845  70.653  98.554  1.00  0.00            
ATOM    647  CB  ASP A  40      86.157  70.035  96.645  1.00  0.00            
ATOM    648  HB1 ASP A  40      85.664  71.028  96.566  1.00  0.00            
ATOM    649  HB2 ASP A  40      86.628  69.917  95.646  1.00  0.00            
ATOM    650  CG  ASP A  40      85.040  69.048  96.956  1.00  0.00            
ATOM    651  OD1 ASP A  40      85.130  67.849  96.581  1.00  0.00            
ATOM    652  OD2 ASP A  40      83.983  69.495  97.477  1.00  0.00            
ATOM    653  C   ASP A  40      87.852  68.763  97.954  1.00  0.00            
ATOM    654  O   ASP A  40      88.788  68.447  97.222  1.00  0.00            
ATOM    655  N   PRO A  41      87.417  67.947  98.870  1.00  0.00            
ATOM    656  CD  PRO A  41      86.443  68.270  99.901  1.00  0.00            
ATOM    657  HD1 PRO A  41      85.398  68.472  99.582  1.00  0.00            
ATOM    658  HD2 PRO A  41      86.919  69.027 100.559  1.00  0.00            
ATOM    659  CA  PRO A  41      88.052  66.694  99.158  1.00  0.00            
ATOM    660  HA  PRO A  41      89.108  66.873  99.024  1.00  0.00            
ATOM    661  CB  PRO A  41      87.685  66.390 100.608  1.00  0.00            
ATOM    662  HB1 PRO A  41      87.631  65.296 100.793  1.00  0.00            
ATOM    663  HB2 PRO A  41      88.414  66.901 101.274  1.00  0.00            
ATOM    664  CG  PRO A  41      86.268  66.977 100.713  1.00  0.00            
ATOM    665  HG1 PRO A  41      85.487  66.268 100.365  1.00  0.00            
ATOM    666  HG2 PRO A  41      86.087  67.228 101.780  1.00  0.00            
ATOM    667  C   PRO A  41      87.659  65.593  98.233  1.00  0.00            
ATOM    668  O   PRO A  41      88.486  64.687  98.140  1.00  0.00            
ATOM    669  N   HIS A  42      86.390  65.547  97.789  1.00  0.00            
ATOM    670  HN  HIS A  42      85.717  66.259  97.973  1.00  0.00            
ATOM    671  CA  HIS A  42      85.916  64.619  96.808  1.00  0.00            
ATOM    672  HA  HIS A  42      86.217  63.637  97.142  1.00  0.00            
ATOM    673  CB  HIS A  42      84.379  64.647  96.754  1.00  0.00            
ATOM    674  HB1 HIS A  42      83.958  65.660  96.583  1.00  0.00            
ATOM    675  HB2 HIS A  42      84.068  63.930  95.965  1.00  0.00            
ATOM    676  ND1 HIS A  42      82.633  65.052  98.511  1.00  0.00            
ATOM    677  CG  HIS A  42      83.641  64.259  98.000  1.00  0.00            
ATOM    678  CE1 HIS A  42      82.372  64.551  99.704  1.00  0.00            
ATOM    679  HE1 HIS A  42      81.575  64.799 100.403  1.00  0.00            
ATOM    680  NE2 HIS A  42      83.044  63.391  99.934  1.00  0.00            
ATOM    681  HE2 HIS A  42      82.985  62.801 100.739  1.00  0.00            
ATOM    682  CD2 HIS A  42      83.856  63.205  98.834  1.00  0.00            
ATOM    683  HD2 HIS A  42      84.576  62.397  98.814  1.00  0.00            
ATOM    684  C   HIS A  42      86.529  64.874  95.474  1.00  0.00            
ATOM    685  O   HIS A  42      86.836  63.924  94.755  1.00  0.00            
ATOM    686  N   PHE A  43      86.717  66.152  95.096  1.00  0.00            
ATOM    687  HN  PHE A  43      86.285  66.869  95.637  1.00  0.00            
ATOM    688  CA  PHE A  43      87.346  66.578  93.884  1.00  0.00            
ATOM    689  HA  PHE A  43      86.642  66.388  93.088  1.00  0.00            
ATOM    690  CB  PHE A  43      87.310  68.115  93.912  1.00  0.00            
ATOM    691  HB1 PHE A  43      86.298  68.289  94.335  1.00  0.00            
ATOM    692  HB2 PHE A  43      88.092  68.479  94.612  1.00  0.00            
ATOM    693  CG  PHE A  43      87.504  68.680  92.548  1.00  0.00            
ATOM    694  CD1 PHE A  43      88.745  69.190  92.246  1.00  0.00            
ATOM    695  HD1 PHE A  43      89.492  69.265  93.024  1.00  0.00            
ATOM    696  CE1 PHE A  43      89.005  69.623  90.968  1.00  0.00            
ATOM    697  HE1 PHE A  43      89.974  70.057  90.770  1.00  0.00            
ATOM    698  CZ  PHE A  43      87.969  69.736  90.071  1.00  0.00            
ATOM    699  HZ  PHE A  43      88.140  70.161  89.093  1.00  0.00            
ATOM    700  CD2 PHE A  43      86.542  68.596  91.570  1.00  0.00            
ATOM    701  HD2 PHE A  43      85.632  68.061  91.798  1.00  0.00            
ATOM    702  CE2 PHE A  43      86.731  69.212  90.354  1.00  0.00            
ATOM    703  HE2 PHE A  43      85.878  69.115  89.698  1.00  0.00            
ATOM    704  C   PHE A  43      88.742  66.064  93.794  1.00  0.00            
ATOM    705  O   PHE A  43      89.104  65.615  92.708  1.00  0.00            
ATOM    706  N   LEU A  44      89.523  65.929  94.881  1.00  0.00            
ATOM    707  HN  LEU A  44      89.313  66.557  95.627  1.00  0.00            
ATOM    708  CA  LEU A  44      90.805  65.297  94.936  1.00  0.00            
ATOM    709  HA  LEU A  44      91.443  65.646  94.136  1.00  0.00            
ATOM    710  CB  LEU A  44      91.409  65.764  96.272  1.00  0.00            
ATOM    711  HB1 LEU A  44      91.332  66.864  96.411  1.00  0.00            
ATOM    712  HB2 LEU A  44      90.734  65.481  97.108  1.00  0.00            
ATOM    713  CG  LEU A  44      92.763  65.093  96.560  1.00  0.00            
ATOM    714  HG  LEU A  44      92.642  63.990  96.607  1.00  0.00            
ATOM    715  CD1 LEU A  44      93.805  65.268  95.443  1.00  0.00            
ATOM    716 1HD1 LEU A  44      94.777  64.897  95.833  1.00  0.00            
ATOM    717 2HD1 LEU A  44      93.656  64.637  94.541  1.00  0.00            
ATOM    718 3HD1 LEU A  44      94.152  66.308  95.260  1.00  0.00            
ATOM    719  CD2 LEU A  44      93.304  65.586  97.912  1.00  0.00            
ATOM    720 1HD2 LEU A  44      94.280  65.080  98.074  1.00  0.00            
ATOM    721 2HD2 LEU A  44      93.560  66.667  97.900  1.00  0.00            
ATOM    722 3HD2 LEU A  44      92.569  65.393  98.723  1.00  0.00            
ATOM    723  C   LEU A  44      90.712  63.812  94.864  1.00  0.00            
ATOM    724  O   LEU A  44      91.316  63.113  94.052  1.00  0.00            
ATOM    725  N   GLN A  45      89.767  63.264  95.647  1.00  0.00            
ATOM    726  HN  GLN A  45      89.245  63.910  96.199  1.00  0.00            
ATOM    727  CA  GLN A  45      89.635  61.847  95.792  1.00  0.00            
ATOM    728  HA  GLN A  45      90.566  61.372  96.068  1.00  0.00            
ATOM    729  CB  GLN A  45      88.730  61.584  97.008  1.00  0.00            
ATOM    730  HB1 GLN A  45      89.001  62.317  97.798  1.00  0.00            
ATOM    731  HB2 GLN A  45      87.690  61.895  96.771  1.00  0.00            
ATOM    732  CG  GLN A  45      88.864  60.166  97.564  1.00  0.00            
ATOM    733  HG1 GLN A  45      88.565  59.461  96.760  1.00  0.00            
ATOM    734  HG2 GLN A  45      89.891  59.944  97.926  1.00  0.00            
ATOM    735  CD  GLN A  45      87.927  59.908  98.735  1.00  0.00            
ATOM    736  OE1 GLN A  45      86.805  59.429  98.581  1.00  0.00            
ATOM    737  NE2 GLN A  45      88.396  60.459  99.887  1.00  0.00            
ATOM    738 1HE2 GLN A  45      89.393  60.512  99.935  1.00  0.00            
ATOM    739 2HE2 GLN A  45      87.798  60.755 100.632  1.00  0.00            
ATOM    740  C   GLN A  45      89.225  61.066  94.591  1.00  0.00            
ATOM    741  O   GLN A  45      89.687  59.967  94.289  1.00  0.00            
ATOM    742  N   GLN A  46      88.199  61.614  93.916  1.00  0.00            
ATOM    743  HN  GLN A  46      87.846  62.481  94.261  1.00  0.00            
ATOM    744  CA  GLN A  46      87.519  60.933  92.859  1.00  0.00            
ATOM    745  HA  GLN A  46      87.540  59.863  93.001  1.00  0.00            
ATOM    746  CB  GLN A  46      86.075  61.448  92.729  1.00  0.00            
ATOM    747  HB1 GLN A  46      86.159  62.545  92.572  1.00  0.00            
ATOM    748  HB2 GLN A  46      85.624  60.964  91.837  1.00  0.00            
ATOM    749  CG  GLN A  46      85.122  61.061  93.861  1.00  0.00            
ATOM    750  HG1 GLN A  46      85.180  60.023  94.252  1.00  0.00            
ATOM    751  HG2 GLN A  46      85.349  61.689  94.750  1.00  0.00            
ATOM    752  CD  GLN A  46      83.679  61.357  93.479  1.00  0.00            
ATOM    753  OE1 GLN A  46      83.332  62.536  93.437  1.00  0.00            
ATOM    754  NE2 GLN A  46      82.826  60.320  93.260  1.00  0.00            
ATOM    755 1HE2 GLN A  46      83.247  59.415  93.204  1.00  0.00            
ATOM    756 2HE2 GLN A  46      81.836  60.388  93.142  1.00  0.00            
ATOM    757  C   GLN A  46      88.219  61.023  91.547  1.00  0.00            
ATOM    758  O   GLN A  46      87.798  60.521  90.507  1.00  0.00            
ATOM    759  N   SER A  47      89.350  61.750  91.520  1.00  0.00            
ATOM    760  HN  SER A  47      89.696  61.983  92.426  1.00  0.00            
ATOM    761  CA  SER A  47      90.018  62.088  90.302  1.00  0.00            
ATOM    762  HA  SER A  47      90.552  62.986  90.575  1.00  0.00            
ATOM    763  CB  SER A  47      91.081  61.017  90.007  1.00  0.00            
ATOM    764  HB1 SER A  47      91.655  60.881  90.949  1.00  0.00            
ATOM    765  HB2 SER A  47      90.485  60.079  90.013  1.00  0.00            
ATOM    766  OG  SER A  47      91.918  61.169  88.870  1.00  0.00            
ATOM    767  HG1 SER A  47      92.594  61.785  89.157  1.00  0.00            
ATOM    768  C   SER A  47      89.195  62.670  89.204  1.00  0.00            
ATOM    769  O   SER A  47      88.337  63.519  89.435  1.00  0.00            
ATOM    770  N   SER A  48      89.423  62.172  87.976  1.00  0.00            
ATOM    771  HN  SER A  48      90.121  61.467  87.883  1.00  0.00            
ATOM    772  CA  SER A  48      88.488  62.563  86.966  1.00  0.00            
ATOM    773  HA  SER A  48      88.007  63.523  87.080  1.00  0.00            
ATOM    774  CB  SER A  48      89.235  62.535  85.622  1.00  0.00            
ATOM    775  HB1 SER A  48      90.069  63.249  85.791  1.00  0.00            
ATOM    776  HB2 SER A  48      89.742  61.575  85.387  1.00  0.00            
ATOM    777  OG  SER A  48      88.495  62.893  84.465  1.00  0.00            
ATOM    778  HG1 SER A  48      87.874  63.597  84.667  1.00  0.00            
ATOM    779  C   SER A  48      87.326  61.630  87.000  1.00  0.00            
ATOM    780  O   SER A  48      87.302  60.545  86.422  1.00  0.00            
ATOM    781  N   TYR A  49      86.286  62.041  87.748  1.00  0.00            
ATOM    782  HN  TYR A  49      86.543  62.877  88.227  1.00  0.00            
ATOM    783  CA  TYR A  49      85.041  61.358  87.921  1.00  0.00            
ATOM    784  HA  TYR A  49      85.218  60.296  88.006  1.00  0.00            
ATOM    785  CB  TYR A  49      84.328  61.798  89.210  1.00  0.00            
ATOM    786  HB1 TYR A  49      85.015  61.731  90.081  1.00  0.00            
ATOM    787  HB2 TYR A  49      84.053  62.874  89.154  1.00  0.00            
ATOM    788  CG  TYR A  49      83.110  60.991  89.499  1.00  0.00            
ATOM    789  CD1 TYR A  49      81.880  61.604  89.520  1.00  0.00            
ATOM    790  HD1 TYR A  49      81.712  62.591  89.114  1.00  0.00            
ATOM    791  CE1 TYR A  49      80.751  60.958  89.969  1.00  0.00            
ATOM    792  HE1 TYR A  49      79.818  61.450  90.202  1.00  0.00            
ATOM    793  CZ  TYR A  49      80.787  59.599  90.176  1.00  0.00            
ATOM    794  OH  TYR A  49      79.673  58.884  90.662  1.00  0.00            
ATOM    795  HH  TYR A  49      79.726  57.936  90.522  1.00  0.00            
ATOM    796  CD2 TYR A  49      83.155  59.667  89.868  1.00  0.00            
ATOM    797  HD2 TYR A  49      84.119  59.181  89.838  1.00  0.00            
ATOM    798  CE2 TYR A  49      82.017  58.988  90.234  1.00  0.00            
ATOM    799  HE2 TYR A  49      82.094  57.945  90.509  1.00  0.00            
ATOM    800  C   TYR A  49      84.271  61.753  86.707  1.00  0.00            
ATOM    801  O   TYR A  49      84.459  61.160  85.647  1.00  0.00            
ATOM    802  N   LYS A  50      83.299  62.682  86.686  1.00  0.00            
ATOM    803  HN  LYS A  50      82.997  63.113  87.533  1.00  0.00            
ATOM    804  CA  LYS A  50      82.594  62.991  85.481  1.00  0.00            
ATOM    805  HA  LYS A  50      82.450  62.175  84.789  1.00  0.00            
ATOM    806  CB  LYS A  50      81.173  63.488  85.799  1.00  0.00            
ATOM    807  HB1 LYS A  50      80.655  62.940  86.614  1.00  0.00            
ATOM    808  HB2 LYS A  50      81.253  64.538  86.154  1.00  0.00            
ATOM    809  CG  LYS A  50      80.248  63.481  84.581  1.00  0.00            
ATOM    810  HG1 LYS A  50      80.814  64.014  83.787  1.00  0.00            
ATOM    811  HG2 LYS A  50      80.223  62.461  84.141  1.00  0.00            
ATOM    812  CD  LYS A  50      78.858  64.066  84.844  1.00  0.00            
ATOM    813  HD1 LYS A  50      78.278  63.246  85.320  1.00  0.00            
ATOM    814  HD2 LYS A  50      78.855  64.869  85.613  1.00  0.00            
ATOM    815  CE  LYS A  50      78.007  64.547  83.668  1.00  0.00            
ATOM    816  HE1 LYS A  50      77.004  64.724  84.112  1.00  0.00            
ATOM    817  HE2 LYS A  50      78.408  65.505  83.272  1.00  0.00            
ATOM    818  NZ  LYS A  50      77.800  63.472  82.671  1.00  0.00            
ATOM    819  HZ1 LYS A  50      76.848  63.555  82.261  1.00  0.00            
ATOM    820  HZ2 LYS A  50      78.522  63.489  81.923  1.00  0.00            
ATOM    821  HZ3 LYS A  50      77.931  62.546  83.125  1.00  0.00            
ATOM    822  C   LYS A  50      83.185  64.152  84.759  1.00  0.00            
ATOM    823  O   LYS A  50      83.185  64.226  83.532  1.00  0.00            
ATOM    824  N   VAL A  51      83.896  64.973  85.553  1.00  0.00            
ATOM    825  HN  VAL A  51      83.863  64.950  86.550  1.00  0.00            
ATOM    826  CA  VAL A  51      84.687  66.075  85.102  1.00  0.00            
ATOM    827  HA  VAL A  51      84.017  66.719  84.552  1.00  0.00            
ATOM    828  CB  VAL A  51      85.281  66.866  86.230  1.00  0.00            
ATOM    829  HB  VAL A  51      84.389  67.294  86.737  1.00  0.00            
ATOM    830  CG1 VAL A  51      86.082  66.002  87.218  1.00  0.00            
ATOM    831 1HG1 VAL A  51      86.159  66.659  88.111  1.00  0.00            
ATOM    832 2HG1 VAL A  51      85.560  65.107  87.620  1.00  0.00            
ATOM    833 3HG1 VAL A  51      87.051  65.680  86.780  1.00  0.00            
ATOM    834  CG2 VAL A  51      86.126  68.095  85.855  1.00  0.00            
ATOM    835 1HG2 VAL A  51      86.380  68.770  86.700  1.00  0.00            
ATOM    836 2HG2 VAL A  51      87.061  67.822  85.321  1.00  0.00            
ATOM    837 3HG2 VAL A  51      85.495  68.644  85.123  1.00  0.00            
ATOM    838  C   VAL A  51      85.715  65.660  84.106  1.00  0.00            
ATOM    839  O   VAL A  51      86.358  64.615  84.199  1.00  0.00            
ATOM    840  N   SER A  52      85.975  66.556  83.138  1.00  0.00            
ATOM    841  HN  SER A  52      85.212  67.179  82.977  1.00  0.00            
ATOM    842  CA  SER A  52      87.010  66.481  82.155  1.00  0.00            
ATOM    843  HA  SER A  52      87.066  65.471  81.777  1.00  0.00            
ATOM    844  CB  SER A  52      86.665  67.325  80.916  1.00  0.00            
ATOM    845  HB1 SER A  52      87.387  67.098  80.102  1.00  0.00            
ATOM    846  HB2 SER A  52      85.699  67.015  80.462  1.00  0.00            
ATOM    847  OG  SER A  52      86.625  68.715  81.205  1.00  0.00            
ATOM    848  HG1 SER A  52      86.221  69.149  80.449  1.00  0.00            
ATOM    849  C   SER A  52      88.400  66.754  82.616  1.00  0.00            
ATOM    850  O   SER A  52      88.598  67.603  83.483  1.00  0.00            
ATOM    851  N   VAL A  53      89.401  66.112  81.985  1.00  0.00            
ATOM    852  HN  VAL A  53      89.207  65.408  81.305  1.00  0.00            
ATOM    853  CA  VAL A  53      90.802  66.277  82.216  1.00  0.00            
ATOM    854  HA  VAL A  53      90.825  66.244  83.296  1.00  0.00            
ATOM    855  CB  VAL A  53      91.722  65.196  81.734  1.00  0.00            
ATOM    856  HB  VAL A  53      91.486  65.019  80.662  1.00  0.00            
ATOM    857  CG1 VAL A  53      93.233  65.485  81.721  1.00  0.00            
ATOM    858 1HG1 VAL A  53      93.579  65.676  82.759  1.00  0.00            
ATOM    859 2HG1 VAL A  53      93.816  64.609  81.365  1.00  0.00            
ATOM    860 3HG1 VAL A  53      93.509  66.334  81.060  1.00  0.00            
ATOM    861  CG2 VAL A  53      91.454  63.842  82.410  1.00  0.00            
ATOM    862 1HG2 VAL A  53      91.890  63.840  83.432  1.00  0.00            
ATOM    863 2HG2 VAL A  53      90.409  63.466  82.373  1.00  0.00            
ATOM    864 3HG2 VAL A  53      92.077  63.125  81.833  1.00  0.00            
ATOM    865  C   VAL A  53      91.307  67.641  81.894  1.00  0.00            
ATOM    866  O   VAL A  53      91.943  68.276  82.735  1.00  0.00            
ATOM    867  N   ASN A  54      90.829  68.198  80.767  1.00  0.00            
ATOM    868  HN  ASN A  54      90.229  67.712  80.137  1.00  0.00            
ATOM    869  CA  ASN A  54      91.070  69.550  80.369  1.00  0.00            
ATOM    870  HA  ASN A  54      92.144  69.666  80.385  1.00  0.00            
ATOM    871  CB  ASN A  54      90.393  69.791  79.008  1.00  0.00            
ATOM    872  HB1 ASN A  54      89.313  69.540  78.939  1.00  0.00            
ATOM    873  HB2 ASN A  54      90.356  70.898  78.921  1.00  0.00            
ATOM    874  CG  ASN A  54      91.299  69.249  77.913  1.00  0.00            
ATOM    875  OD1 ASN A  54      92.431  69.705  77.761  1.00  0.00            
ATOM    876  ND2 ASN A  54      90.768  68.354  77.037  1.00  0.00            
ATOM    877 1HD2 ASN A  54      89.822  68.035  77.090  1.00  0.00            
ATOM    878 2HD2 ASN A  54      91.387  67.897  76.400  1.00  0.00            
ATOM    879  C   ASN A  54      90.638  70.571  81.365  1.00  0.00            
ATOM    880  O   ASN A  54      91.350  71.546  81.600  1.00  0.00            
ATOM    881  N   ARG A  55      89.433  70.478  81.955  1.00  0.00            
ATOM    882  HN  ARG A  55      88.779  69.748  81.772  1.00  0.00            
ATOM    883  CA  ARG A  55      88.989  71.488  82.865  1.00  0.00            
ATOM    884  HA  ARG A  55      89.356  72.394  82.407  1.00  0.00            
ATOM    885  CB  ARG A  55      87.462  71.447  83.049  1.00  0.00            
ATOM    886  HB1 ARG A  55      87.009  71.310  82.043  1.00  0.00            
ATOM    887  HB2 ARG A  55      87.050  70.606  83.647  1.00  0.00            
ATOM    888  CG  ARG A  55      86.921  72.684  83.768  1.00  0.00            
ATOM    889  HG1 ARG A  55      87.277  72.694  84.821  1.00  0.00            
ATOM    890  HG2 ARG A  55      87.352  73.488  83.137  1.00  0.00            
ATOM    891  CD  ARG A  55      85.401  72.803  83.907  1.00  0.00            
ATOM    892  HD1 ARG A  55      85.175  73.771  84.404  1.00  0.00            
ATOM    893  HD2 ARG A  55      84.962  72.721  82.890  1.00  0.00            
ATOM    894  NE  ARG A  55      84.711  71.750  84.704  1.00  0.00            
ATOM    895  HE  ARG A  55      84.795  71.768  85.700  1.00  0.00            
ATOM    896  CZ  ARG A  55      83.930  70.768  84.167  1.00  0.00            
ATOM    897  NH1 ARG A  55      83.417  69.797  84.977  1.00  0.00            
ATOM    898 1HH1 ARG A  55      83.662  69.943  85.935  1.00  0.00            
ATOM    899 2HH1 ARG A  55      82.760  69.109  84.668  1.00  0.00            
ATOM    900  NH2 ARG A  55      83.654  70.726  82.831  1.00  0.00            
ATOM    901 1HH2 ARG A  55      84.004  71.436  82.220  1.00  0.00            
ATOM    902 2HH2 ARG A  55      83.172  69.942  82.440  1.00  0.00            
ATOM    903  C   ARG A  55      89.691  71.418  84.177  1.00  0.00            
ATOM    904  O   ARG A  55      89.920  72.421  84.851  1.00  0.00            
ATOM    905  N   TYR A  56      90.034  70.206  84.649  1.00  0.00            
ATOM    906  HN  TYR A  56      89.733  69.479  84.037  1.00  0.00            
ATOM    907  CA  TYR A  56      90.845  69.922  85.791  1.00  0.00            
ATOM    908  HA  TYR A  56      90.379  70.438  86.617  1.00  0.00            
ATOM    909  CB  TYR A  56      90.895  68.396  85.978  1.00  0.00            
ATOM    910  HB1 TYR A  56      89.880  68.037  85.697  1.00  0.00            
ATOM    911  HB2 TYR A  56      91.600  67.973  85.232  1.00  0.00            
ATOM    912  CG  TYR A  56      91.253  67.990  87.367  1.00  0.00            
ATOM    913  CD1 TYR A  56      90.287  67.255  88.011  1.00  0.00            
ATOM    914  HD1 TYR A  56      89.362  67.038  87.496  1.00  0.00            
ATOM    915  CE1 TYR A  56      90.420  66.777  89.294  1.00  0.00            
ATOM    916  HE1 TYR A  56      89.550  66.257  89.667  1.00  0.00            
ATOM    917  CZ  TYR A  56      91.529  67.073  90.050  1.00  0.00            
ATOM    918  OH  TYR A  56      91.521  66.616  91.385  1.00  0.00            
ATOM    919  HH  TYR A  56      90.712  66.206  91.699  1.00  0.00            
ATOM    920  CD2 TYR A  56      92.388  68.273  88.089  1.00  0.00            
ATOM    921  HD2 TYR A  56      93.240  68.792  87.675  1.00  0.00            
ATOM    922  CE2 TYR A  56      92.462  67.842  89.394  1.00  0.00            
ATOM    923  HE2 TYR A  56      93.360  68.170  89.894  1.00  0.00            
ATOM    924  C   TYR A  56      92.214  70.498  85.662  1.00  0.00            
ATOM    925  O   TYR A  56      92.735  71.056  86.626  1.00  0.00            
ATOM    926  N   ASN A  57      92.895  70.411  84.506  1.00  0.00            
ATOM    927  HN  ASN A  57      92.438  69.916  83.771  1.00  0.00            
ATOM    928  CA  ASN A  57      94.150  70.999  84.156  1.00  0.00            
ATOM    929  HA  ASN A  57      94.906  70.623  84.830  1.00  0.00            
ATOM    930  CB  ASN A  57      94.517  70.421  82.779  1.00  0.00            
ATOM    931  HB1 ASN A  57      94.299  69.334  82.716  1.00  0.00            
ATOM    932  HB2 ASN A  57      93.954  70.812  81.905  1.00  0.00            
ATOM    933  CG  ASN A  57      95.973  70.674  82.412  1.00  0.00            
ATOM    934  OD1 ASN A  57      96.903  70.018  82.879  1.00  0.00            
ATOM    935  ND2 ASN A  57      96.195  71.710  81.561  1.00  0.00            
ATOM    936 1HD2 ASN A  57      95.522  72.450  81.551  1.00  0.00            
ATOM    937 2HD2 ASN A  57      97.047  71.889  81.069  1.00  0.00            
ATOM    938  C   ASN A  57      94.170  72.489  84.194  1.00  0.00            
ATOM    939  O   ASN A  57      95.118  73.077  84.713  1.00  0.00            
ATOM    940  N   PHE A  58      93.067  73.088  83.713  1.00  0.00            
ATOM    941  HN  PHE A  58      92.309  72.501  83.439  1.00  0.00            
ATOM    942  CA  PHE A  58      92.893  74.508  83.668  1.00  0.00            
ATOM    943  HA  PHE A  58      93.736  74.972  83.181  1.00  0.00            
ATOM    944  CB  PHE A  58      91.666  74.894  82.825  1.00  0.00            
ATOM    945  HB1 PHE A  58      91.527  74.103  82.057  1.00  0.00            
ATOM    946  HB2 PHE A  58      90.731  74.891  83.423  1.00  0.00            
ATOM    947  CG  PHE A  58      91.785  76.176  82.075  1.00  0.00            
ATOM    948  CD1 PHE A  58      91.976  76.283  80.717  1.00  0.00            
ATOM    949  HD1 PHE A  58      92.021  75.372  80.137  1.00  0.00            
ATOM    950  CE1 PHE A  58      92.149  77.447  80.008  1.00  0.00            
ATOM    951  HE1 PHE A  58      92.286  77.505  78.937  1.00  0.00            
ATOM    952  CZ  PHE A  58      92.047  78.581  80.778  1.00  0.00            
ATOM    953  HZ  PHE A  58      92.111  79.568  80.343  1.00  0.00            
ATOM    954  CD2 PHE A  58      91.618  77.370  82.736  1.00  0.00            
ATOM    955  HD2 PHE A  58      91.347  77.318  83.781  1.00  0.00            
ATOM    956  CE2 PHE A  58      91.870  78.584  82.142  1.00  0.00            
ATOM    957  HE2 PHE A  58      91.759  79.528  82.653  1.00  0.00            
ATOM    958  C   PHE A  58      92.824  75.015  85.067  1.00  0.00            
ATOM    959  O   PHE A  58      93.306  76.113  85.341  1.00  0.00            
ATOM    960  N   LEU A  59      92.177  74.247  85.964  1.00  0.00            
ATOM    961  HN  LEU A  59      91.640  73.487  85.606  1.00  0.00            
ATOM    962  CA  LEU A  59      92.160  74.489  87.373  1.00  0.00            
ATOM    963  HA  LEU A  59      91.888  75.531  87.462  1.00  0.00            
ATOM    964  CB  LEU A  59      91.114  73.590  88.054  1.00  0.00            
ATOM    965  HB1 LEU A  59      90.179  73.877  87.526  1.00  0.00            
ATOM    966  HB2 LEU A  59      91.290  72.504  87.900  1.00  0.00            
ATOM    967  CG  LEU A  59      90.968  73.983  89.534  1.00  0.00            
ATOM    968  HG  LEU A  59      91.157  75.064  89.701  1.00  0.00            
ATOM    969  CD1 LEU A  59      89.559  73.779  90.114  1.00  0.00            
ATOM    970 1HD1 LEU A  59      88.897  74.324  89.406  1.00  0.00            
ATOM    971 2HD1 LEU A  59      89.226  72.726  90.000  1.00  0.00            
ATOM    972 3HD1 LEU A  59      89.359  74.210  91.119  1.00  0.00            
ATOM    973  CD2 LEU A  59      91.899  73.171  90.450  1.00  0.00            
ATOM    974 1HD2 LEU A  59      92.969  73.163  90.152  1.00  0.00            
ATOM    975 2HD2 LEU A  59      91.877  73.517  91.506  1.00  0.00            
ATOM    976 3HD2 LEU A  59      91.650  72.089  90.470  1.00  0.00            
ATOM    977  C   LEU A  59      93.518  74.474  87.984  1.00  0.00            
ATOM    978  O   LEU A  59      93.951  75.424  88.635  1.00  0.00            
ATOM    979  N   LEU A  60      94.274  73.380  87.782  1.00  0.00            
ATOM    980  HN  LEU A  60      93.845  72.556  87.420  1.00  0.00            
ATOM    981  CA  LEU A  60      95.561  73.219  88.386  1.00  0.00            
ATOM    982  HA  LEU A  60      95.566  73.320  89.460  1.00  0.00            
ATOM    983  CB  LEU A  60      96.090  71.803  88.108  1.00  0.00            
ATOM    984  HB1 LEU A  60      95.908  71.549  87.041  1.00  0.00            
ATOM    985  HB2 LEU A  60      97.190  71.798  88.262  1.00  0.00            
ATOM    986  CG  LEU A  60      95.433  70.652  88.889  1.00  0.00            
ATOM    987  HG  LEU A  60      94.328  70.584  88.808  1.00  0.00            
ATOM    988  CD1 LEU A  60      96.046  69.335  88.382  1.00  0.00            
ATOM    989 1HD1 LEU A  60      95.735  69.285  87.317  1.00  0.00            
ATOM    990 2HD1 LEU A  60      97.144  69.187  88.463  1.00  0.00            
ATOM    991 3HD1 LEU A  60      95.592  68.527  88.995  1.00  0.00            
ATOM    992  CD2 LEU A  60      95.894  70.863  90.341  1.00  0.00            
ATOM    993 1HD2 LEU A  60      95.569  70.036  91.009  1.00  0.00            
ATOM    994 2HD2 LEU A  60      97.004  70.818  90.322  1.00  0.00            
ATOM    995 3HD2 LEU A  60      95.375  71.739  90.787  1.00  0.00            
ATOM    996  C   LEU A  60      96.552  74.219  87.901  1.00  0.00            
ATOM    997  O   LEU A  60      97.349  74.662  88.727  1.00  0.00            
ATOM    998  N   GLU A  61      96.531  74.623  86.617  1.00  0.00            
ATOM    999  HN  GLU A  61      95.833  74.216  86.032  1.00  0.00            
ATOM   1000  CA  GLU A  61      97.414  75.559  85.995  1.00  0.00            
ATOM   1001  HA  GLU A  61      98.446  75.290  86.165  1.00  0.00            
ATOM   1002  CB  GLU A  61      97.103  75.561  84.489  1.00  0.00            
ATOM   1003  HB1 GLU A  61      96.007  75.560  84.303  1.00  0.00            
ATOM   1004  HB2 GLU A  61      97.458  76.445  83.918  1.00  0.00            
ATOM   1005  CG  GLU A  61      97.705  74.403  83.691  1.00  0.00            
ATOM   1006  HG1 GLU A  61      97.620  73.486  84.314  1.00  0.00            
ATOM   1007  HG2 GLU A  61      97.340  74.199  82.662  1.00  0.00            
ATOM   1008  CD  GLU A  61      99.198  74.610  83.485  1.00  0.00            
ATOM   1009  OE1 GLU A  61      99.936  73.589  83.463  1.00  0.00            
ATOM   1010  OE2 GLU A  61      99.676  75.770  83.367  1.00  0.00            
ATOM   1011  C   GLU A  61      97.150  76.948  86.465  1.00  0.00            
ATOM   1012  O   GLU A  61      98.016  77.688  86.931  1.00  0.00            
ATOM   1013  N   SER A  62      95.850  77.282  86.549  1.00  0.00            
ATOM   1014  HN  SER A  62      95.106  76.666  86.301  1.00  0.00            
ATOM   1015  CA  SER A  62      95.378  78.551  87.009  1.00  0.00            
ATOM   1016  HA  SER A  62      95.835  79.380  86.489  1.00  0.00            
ATOM   1017  CB  SER A  62      93.863  78.785  86.883  1.00  0.00            
ATOM   1018  HB1 SER A  62      93.399  77.905  87.377  1.00  0.00            
ATOM   1019  HB2 SER A  62      93.594  79.715  87.430  1.00  0.00            
ATOM   1020  OG  SER A  62      93.403  78.729  85.541  1.00  0.00            
ATOM   1021  HG1 SER A  62      93.038  77.859  85.361  1.00  0.00            
ATOM   1022  C   SER A  62      95.697  78.846  88.434  1.00  0.00            
ATOM   1023  O   SER A  62      96.065  79.969  88.775  1.00  0.00            
ATOM   1024  N   LEU A  63      95.554  77.915  89.394  1.00  0.00            
ATOM   1025  HN  LEU A  63      95.127  77.019  89.307  1.00  0.00            
ATOM   1026  CA  LEU A  63      95.980  77.969  90.758  1.00  0.00            
ATOM   1027  HA  LEU A  63      95.604  78.908  91.133  1.00  0.00            
ATOM   1028  CB  LEU A  63      95.442  76.706  91.451  1.00  0.00            
ATOM   1029  HB1 LEU A  63      94.373  76.591  91.169  1.00  0.00            
ATOM   1030  HB2 LEU A  63      95.991  75.852  90.999  1.00  0.00            
ATOM   1031  CG  LEU A  63      95.545  76.764  92.984  1.00  0.00            
ATOM   1032  HG  LEU A  63      96.586  76.992  93.300  1.00  0.00            
ATOM   1033  CD1 LEU A  63      94.669  77.875  93.587  1.00  0.00            
ATOM   1034 1HD1 LEU A  63      94.751  77.750  94.687  1.00  0.00            
ATOM   1035 2HD1 LEU A  63      95.193  78.835  93.400  1.00  0.00            
ATOM   1036 3HD1 LEU A  63      93.683  77.965  93.084  1.00  0.00            
ATOM   1037  CD2 LEU A  63      95.137  75.408  93.585  1.00  0.00            
ATOM   1038 1HD2 LEU A  63      95.801  74.608  93.194  1.00  0.00            
ATOM   1039 2HD2 LEU A  63      95.254  75.356  94.688  1.00  0.00            
ATOM   1040 3HD2 LEU A  63      94.070  75.111  93.489  1.00  0.00            
ATOM   1041  C   LEU A  63      97.463  77.924  90.902  1.00  0.00            
ATOM   1042  O   LEU A  63      98.015  78.686  91.695  1.00  0.00            
ATOM   1043  N   GLU A  64      98.202  77.156  90.082  1.00  0.00            
ATOM   1044  HN  GLU A  64      97.863  76.547  89.369  1.00  0.00            
ATOM   1045  CA  GLU A  64      99.632  77.166  90.054  1.00  0.00            
ATOM   1046  HA  GLU A  64      99.886  76.908  91.071  1.00  0.00            
ATOM   1047  CB  GLU A  64     100.258  76.114  89.125  1.00  0.00            
ATOM   1048  HB1 GLU A  64      99.976  75.054  89.303  1.00  0.00            
ATOM   1049  HB2 GLU A  64      99.988  76.274  88.059  1.00  0.00            
ATOM   1050  CG  GLU A  64     101.779  75.943  89.119  1.00  0.00            
ATOM   1051  HG1 GLU A  64     102.166  76.905  88.716  1.00  0.00            
ATOM   1052  HG2 GLU A  64     102.004  75.802  90.197  1.00  0.00            
ATOM   1053  CD  GLU A  64     102.329  74.802  88.274  1.00  0.00            
ATOM   1054  OE1 GLU A  64     102.552  75.020  87.054  1.00  0.00            
ATOM   1055  OE2 GLU A  64     102.577  73.701  88.836  1.00  0.00            
ATOM   1056  C   GLU A  64     100.265  78.481  89.753  1.00  0.00            
ATOM   1057  O   GLU A  64     101.226  78.899  90.398  1.00  0.00            
ATOM   1058  N   ASP A  65      99.708  79.262  88.811  1.00  0.00            
ATOM   1059  HN  ASP A  65      98.934  78.842  88.342  1.00  0.00            
ATOM   1060  CA  ASP A  65     100.073  80.587  88.413  1.00  0.00            
ATOM   1061  HA  ASP A  65     101.149  80.497  88.372  1.00  0.00            
ATOM   1062  CB  ASP A  65      99.445  81.045  87.087  1.00  0.00            
ATOM   1063  HB1 ASP A  65      99.381  80.197  86.372  1.00  0.00            
ATOM   1064  HB2 ASP A  65      98.472  81.575  87.161  1.00  0.00            
ATOM   1065  CG  ASP A  65     100.363  82.015  86.358  1.00  0.00            
ATOM   1066  OD1 ASP A  65      99.990  82.736  85.393  1.00  0.00            
ATOM   1067  OD2 ASP A  65     101.598  81.894  86.569  1.00  0.00            
ATOM   1068  C   ASP A  65      99.696  81.576  89.462  1.00  0.00            
ATOM   1069  O   ASP A  65     100.459  82.523  89.642  1.00  0.00            
ATOM   1070  N   LEU A  66      98.656  81.333  90.279  1.00  0.00            
ATOM   1071  HN  LEU A  66      98.001  80.613  90.060  1.00  0.00            
ATOM   1072  CA  LEU A  66      98.378  82.063  91.477  1.00  0.00            
ATOM   1073  HA  LEU A  66      98.502  83.062  91.088  1.00  0.00            
ATOM   1074  CB  LEU A  66      96.913  81.866  91.906  1.00  0.00            
ATOM   1075  HB1 LEU A  66      96.273  81.694  91.016  1.00  0.00            
ATOM   1076  HB2 LEU A  66      96.871  80.921  92.491  1.00  0.00            
ATOM   1077  CG  LEU A  66      96.302  82.965  92.790  1.00  0.00            
ATOM   1078  HG  LEU A  66      97.122  83.132  93.521  1.00  0.00            
ATOM   1079  CD1 LEU A  66      95.930  84.165  91.902  1.00  0.00            
ATOM   1080 1HD1 LEU A  66      95.566  84.968  92.579  1.00  0.00            
ATOM   1081 2HD1 LEU A  66      96.679  84.443  91.131  1.00  0.00            
ATOM   1082 3HD1 LEU A  66      94.980  83.953  91.368  1.00  0.00            
ATOM   1083  CD2 LEU A  66      95.135  82.439  93.643  1.00  0.00            
ATOM   1084 1HD2 LEU A  66      95.425  81.588  94.294  1.00  0.00            
ATOM   1085 2HD2 LEU A  66      94.882  83.164  94.447  1.00  0.00            
ATOM   1086 3HD2 LEU A  66      94.260  82.277  92.977  1.00  0.00            
ATOM   1087  C   LEU A  66      99.363  81.776  92.558  1.00  0.00            
ATOM   1088  O   LEU A  66      99.640  82.668  93.358  1.00  0.00            
ATOM   1089  N   GLN A  67     100.041  80.618  92.643  1.00  0.00            
ATOM   1090  HN  GLN A  67      99.989  80.050  91.826  1.00  0.00            
ATOM   1091  CA  GLN A  67     101.054  80.343  93.613  1.00  0.00            
ATOM   1092  HA  GLN A  67     100.767  80.645  94.609  1.00  0.00            
ATOM   1093  CB  GLN A  67     101.264  78.825  93.753  1.00  0.00            
ATOM   1094  HB1 GLN A  67     100.211  78.472  93.746  1.00  0.00            
ATOM   1095  HB2 GLN A  67     101.737  78.343  92.872  1.00  0.00            
ATOM   1096  CG  GLN A  67     101.934  78.277  95.014  1.00  0.00            
ATOM   1097  HG1 GLN A  67     101.544  78.798  95.915  1.00  0.00            
ATOM   1098  HG2 GLN A  67     101.741  77.182  95.018  1.00  0.00            
ATOM   1099  CD  GLN A  67     103.432  78.546  95.026  1.00  0.00            
ATOM   1100  OE1 GLN A  67     103.848  79.378  95.831  1.00  0.00            
ATOM   1101  NE2 GLN A  67     104.240  77.810  94.218  1.00  0.00            
ATOM   1102 1HE2 GLN A  67     103.804  77.073  93.702  1.00  0.00            
ATOM   1103 2HE2 GLN A  67     105.228  77.952  94.151  1.00  0.00            
ATOM   1104  C   GLN A  67     102.324  81.064  93.317  1.00  0.00            
ATOM   1105  O   GLN A  67     102.953  81.619  94.217  1.00  0.00            
ATOM   1106  N   ARG A  68     102.699  81.087  92.026  1.00  0.00            
ATOM   1107  HN  ARG A  68     102.132  80.627  91.348  1.00  0.00            
ATOM   1108  CA  ARG A  68     103.709  81.977  91.542  1.00  0.00            
ATOM   1109  HA  ARG A  68     104.621  81.725  92.064  1.00  0.00            
ATOM   1110  CB  ARG A  68     104.107  81.737  90.076  1.00  0.00            
ATOM   1111  HB1 ARG A  68     103.150  81.828  89.517  1.00  0.00            
ATOM   1112  HB2 ARG A  68     104.881  82.467  89.758  1.00  0.00            
ATOM   1113  CG  ARG A  68     104.812  80.438  89.681  1.00  0.00            
ATOM   1114  HG1 ARG A  68     105.653  80.237  90.378  1.00  0.00            
ATOM   1115  HG2 ARG A  68     104.144  79.582  89.919  1.00  0.00            
ATOM   1116  CD  ARG A  68     105.129  80.356  88.185  1.00  0.00            
ATOM   1117  HD1 ARG A  68     105.554  81.352  87.937  1.00  0.00            
ATOM   1118  HD2 ARG A  68     105.842  79.617  87.760  1.00  0.00            
ATOM   1119  NE  ARG A  68     103.810  80.271  87.498  1.00  0.00            
ATOM   1120  HE  ARG A  68     103.243  81.051  87.231  1.00  0.00            
ATOM   1121  CZ  ARG A  68     103.407  79.058  87.017  1.00  0.00            
ATOM   1122  NH1 ARG A  68     103.991  77.842  87.223  1.00  0.00            
ATOM   1123 1HH1 ARG A  68     104.862  77.768  87.709  1.00  0.00            
ATOM   1124 2HH1 ARG A  68     103.551  77.003  86.900  1.00  0.00            
ATOM   1125  NH2 ARG A  68     102.327  79.133  86.186  1.00  0.00            
ATOM   1126 1HH2 ARG A  68     101.924  80.041  86.073  1.00  0.00            
ATOM   1127 2HH2 ARG A  68     102.080  78.346  85.621  1.00  0.00            
ATOM   1128  C   ARG A  68     103.426  83.433  91.682  1.00  0.00            
ATOM   1129  O   ARG A  68     104.274  84.204  92.131  1.00  0.00            
ATOM   1130  N   SER A  69     102.172  83.867  91.467  1.00  0.00            
ATOM   1131  HN  SER A  69     101.439  83.253  91.181  1.00  0.00            
ATOM   1132  CA  SER A  69     101.749  85.231  91.538  1.00  0.00            
ATOM   1133  HA  SER A  69     102.513  85.703  90.941  1.00  0.00            
ATOM   1134  CB  SER A  69     100.352  85.494  90.950  1.00  0.00            
ATOM   1135  HB1 SER A  69      99.570  84.856  91.417  1.00  0.00            
ATOM   1136  HB2 SER A  69     100.084  86.534  91.235  1.00  0.00            
ATOM   1137  OG  SER A  69     100.325  85.188  89.563  1.00  0.00            
ATOM   1138  HG1 SER A  69      99.377  85.258  89.431  1.00  0.00            
ATOM   1139  C   SER A  69     101.745  85.632  92.973  1.00  0.00            
ATOM   1140  O   SER A  69     102.157  86.766  93.211  1.00  0.00            
ATOM   1141  N   PHE A  70     101.345  84.862  94.001  1.00  0.00            
ATOM   1142  HN  PHE A  70     100.877  83.984  93.948  1.00  0.00            
ATOM   1143  CA  PHE A  70     101.333  85.335  95.350  1.00  0.00            
ATOM   1144  HA  PHE A  70     101.102  86.391  95.372  1.00  0.00            
ATOM   1145  CB  PHE A  70     100.376  84.614  96.316  1.00  0.00            
ATOM   1146  HB1 PHE A  70     100.142  83.609  95.905  1.00  0.00            
ATOM   1147  HB2 PHE A  70     100.732  84.616  97.368  1.00  0.00            
ATOM   1148  CG  PHE A  70      99.060  85.309  96.244  1.00  0.00            
ATOM   1149  CD1 PHE A  70      98.891  86.612  96.648  1.00  0.00            
ATOM   1150  HD1 PHE A  70      99.756  87.188  96.942  1.00  0.00            
ATOM   1151  CE1 PHE A  70      97.655  87.215  96.643  1.00  0.00            
ATOM   1152  HE1 PHE A  70      97.501  88.255  96.888  1.00  0.00            
ATOM   1153  CZ  PHE A  70      96.582  86.485  96.187  1.00  0.00            
ATOM   1154  HZ  PHE A  70      95.612  86.950  96.275  1.00  0.00            
ATOM   1155  CD2 PHE A  70      97.967  84.600  95.805  1.00  0.00            
ATOM   1156  HD2 PHE A  70      98.163  83.583  95.498  1.00  0.00            
ATOM   1157  CE2 PHE A  70      96.712  85.157  95.853  1.00  0.00            
ATOM   1158  HE2 PHE A  70      95.889  84.525  95.550  1.00  0.00            
ATOM   1159  C   PHE A  70     102.727  85.284  95.875  1.00  0.00            
ATOM   1160  O   PHE A  70     103.007  86.065  96.784  1.00  0.00            
ATOM   1161  N   GLN A  71     103.604  84.430  95.318  1.00  0.00            
ATOM   1162  HN  GLN A  71     103.231  83.829  94.615  1.00  0.00            
ATOM   1163  CA  GLN A  71     104.994  84.427  95.652  1.00  0.00            
ATOM   1164  HA  GLN A  71     105.030  84.423  96.732  1.00  0.00            
ATOM   1165  CB  GLN A  71     105.535  83.052  95.221  1.00  0.00            
ATOM   1166  HB1 GLN A  71     104.990  82.328  95.863  1.00  0.00            
ATOM   1167  HB2 GLN A  71     105.203  82.841  94.183  1.00  0.00            
ATOM   1168  CG  GLN A  71     107.056  82.896  95.293  1.00  0.00            
ATOM   1169  HG1 GLN A  71     107.750  83.589  94.771  1.00  0.00            
ATOM   1170  HG2 GLN A  71     107.421  82.937  96.341  1.00  0.00            
ATOM   1171  CD  GLN A  71     107.415  81.455  94.957  1.00  0.00            
ATOM   1172  OE1 GLN A  71     107.800  80.605  95.758  1.00  0.00            
ATOM   1173  NE2 GLN A  71     107.162  81.075  93.676  1.00  0.00            
ATOM   1174 1HE2 GLN A  71     106.874  81.828  93.086  1.00  0.00            
ATOM   1175 2HE2 GLN A  71     107.085  80.126  93.368  1.00  0.00            
ATOM   1176  C   GLN A  71     105.882  85.568  95.294  1.00  0.00            
ATOM   1177  O   GLN A  71     106.534  86.198  96.126  1.00  0.00            
ATOM   1178  N   ALA A  72     105.700  86.085  94.066  1.00  0.00            
ATOM   1179  HN  ALA A  72     105.013  85.724  93.442  1.00  0.00            
ATOM   1180  CA  ALA A  72     106.255  87.309  93.573  1.00  0.00            
ATOM   1181  HA  ALA A  72     107.312  87.221  93.775  1.00  0.00            
ATOM   1182  CB  ALA A  72     105.979  87.448  92.066  1.00  0.00            
ATOM   1183  HB1 ALA A  72     106.527  88.363  91.757  1.00  0.00            
ATOM   1184  HB2 ALA A  72     106.407  86.589  91.505  1.00  0.00            
ATOM   1185  HB3 ALA A  72     104.887  87.607  91.938  1.00  0.00            
ATOM   1186  C   ALA A  72     105.790  88.520  94.306  1.00  0.00            
ATOM   1187  O   ALA A  72     106.515  89.499  94.478  1.00  0.00            
ATOM   1188  N   ARG A  73     104.536  88.456  94.788  1.00  0.00            
ATOM   1189  HN  ARG A  73     103.933  87.676  94.643  1.00  0.00            
ATOM   1190  CA  ARG A  73     104.117  89.578  95.570  1.00  0.00            
ATOM   1191  HA  ARG A  73     104.437  90.485  95.081  1.00  0.00            
ATOM   1192  CB  ARG A  73     102.579  89.595  95.577  1.00  0.00            
ATOM   1193  HB1 ARG A  73     102.243  88.891  94.784  1.00  0.00            
ATOM   1194  HB2 ARG A  73     102.091  89.254  96.514  1.00  0.00            
ATOM   1195  CG  ARG A  73     101.982  90.975  95.295  1.00  0.00            
ATOM   1196  HG1 ARG A  73     100.914  90.951  95.601  1.00  0.00            
ATOM   1197  HG2 ARG A  73     102.459  91.819  95.835  1.00  0.00            
ATOM   1198  CD  ARG A  73     102.123  91.297  93.806  1.00  0.00            
ATOM   1199  HD1 ARG A  73     103.166  91.392  93.436  1.00  0.00            
ATOM   1200  HD2 ARG A  73     101.648  90.417  93.320  1.00  0.00            
ATOM   1201  NE  ARG A  73     101.528  92.625  93.486  1.00  0.00            
ATOM   1202  HE  ARG A  73     101.396  93.279  94.230  1.00  0.00            
ATOM   1203  CZ  ARG A  73     101.085  93.061  92.270  1.00  0.00            
ATOM   1204  NH1 ARG A  73     101.357  92.390  91.113  1.00  0.00            
ATOM   1205 1HH1 ARG A  73     101.940  91.578  91.068  1.00  0.00            
ATOM   1206 2HH1 ARG A  73     100.854  92.646  90.288  1.00  0.00            
ATOM   1207  NH2 ARG A  73     100.455  94.261  92.116  1.00  0.00            
ATOM   1208 1HH2 ARG A  73     100.214  94.881  92.863  1.00  0.00            
ATOM   1209 2HH2 ARG A  73     100.352  94.521  91.157  1.00  0.00            
ATOM   1210  C   ARG A  73     104.678  89.546  96.950  1.00  0.00            
ATOM   1211  O   ARG A  73     104.696  90.532  97.685  1.00  0.00            
ATOM   1212  N   GLY A  74     105.225  88.407  97.410  1.00  0.00            
ATOM   1213  HN  GLY A  74     105.351  87.588  96.854  1.00  0.00            
ATOM   1214  CA  GLY A  74     105.880  88.333  98.679  1.00  0.00            
ATOM   1215  HA1 GLY A  74     106.708  87.659  98.512  1.00  0.00            
ATOM   1216  HA2 GLY A  74     106.180  89.318  99.004  1.00  0.00            
ATOM   1217  C   GLY A  74     105.031  87.806  99.785  1.00  0.00            
ATOM   1218  O   GLY A  74     105.221  88.193 100.936  1.00  0.00            
ATOM   1219  N   SER A  75     104.045  86.960  99.437  1.00  0.00            
ATOM   1220  HN  SER A  75     103.816  86.864  98.471  1.00  0.00            
ATOM   1221  CA  SER A  75     103.182  86.212 100.297  1.00  0.00            
ATOM   1222  HA  SER A  75     103.428  86.377 101.336  1.00  0.00            
ATOM   1223  CB  SER A  75     101.708  86.631 100.169  1.00  0.00            
ATOM   1224  HB1 SER A  75     101.708  87.729  99.999  1.00  0.00            
ATOM   1225  HB2 SER A  75     101.182  86.114  99.338  1.00  0.00            
ATOM   1226  OG  SER A  75     101.001  86.340 101.365  1.00  0.00            
ATOM   1227  HG1 SER A  75     100.635  87.175 101.664  1.00  0.00            
ATOM   1228  C   SER A  75     103.233  84.749 100.023  1.00  0.00            
ATOM   1229  O   SER A  75     104.117  84.276  99.309  1.00  0.00            
ATOM   1230  N   ARG A  76     102.267  84.066 100.663  1.00  0.00            
ATOM   1231  HN  ARG A  76     101.551  84.557 101.151  1.00  0.00            
ATOM   1232  CA  ARG A  76     102.058  82.673 100.417  1.00  0.00            
ATOM   1233  HA  ARG A  76     102.671  82.325  99.599  1.00  0.00            
ATOM   1234  CB  ARG A  76     102.543  81.979 101.701  1.00  0.00            
ATOM   1235  HB1 ARG A  76     103.516  82.493 101.854  1.00  0.00            
ATOM   1236  HB2 ARG A  76     101.848  82.284 102.512  1.00  0.00            
ATOM   1237  CG  ARG A  76     102.553  80.450 101.643  1.00  0.00            
ATOM   1238  HG1 ARG A  76     102.848  80.011 102.619  1.00  0.00            
ATOM   1239  HG2 ARG A  76     101.543  80.042 101.425  1.00  0.00            
ATOM   1240  CD  ARG A  76     103.559  79.834 100.668  1.00  0.00            
ATOM   1241  HD1 ARG A  76     103.186  79.840  99.621  1.00  0.00            
ATOM   1242  HD2 ARG A  76     104.502  80.410 100.788  1.00  0.00            
ATOM   1243  NE  ARG A  76     103.722  78.370 100.890  1.00  0.00            
ATOM   1244  HE  ARG A  76     103.296  78.003 101.718  1.00  0.00            
ATOM   1245  CZ  ARG A  76     104.489  77.519 100.147  1.00  0.00            
ATOM   1246  NH1 ARG A  76     105.347  77.969  99.187  1.00  0.00            
ATOM   1247 1HH1 ARG A  76     105.334  78.949  98.989  1.00  0.00            
ATOM   1248 2HH1 ARG A  76     105.830  77.314  98.606  1.00  0.00            
ATOM   1249  NH2 ARG A  76     104.626  76.219 100.544  1.00  0.00            
ATOM   1250 1HH2 ARG A  76     104.246  75.908 101.414  1.00  0.00            
ATOM   1251 2HH2 ARG A  76     105.481  75.764 100.295  1.00  0.00            
ATOM   1252  C   ARG A  76     100.651  82.197 100.305  1.00  0.00            
ATOM   1253  O   ARG A  76      99.858  82.453 101.210  1.00  0.00            
ATOM   1254  N   LEU A  77     100.236  81.590  99.179  1.00  0.00            
ATOM   1255  HN  LEU A  77     100.823  81.574  98.372  1.00  0.00            
ATOM   1256  CA  LEU A  77      98.981  80.946  98.945  1.00  0.00            
ATOM   1257  HA  LEU A  77      98.161  81.600  99.204  1.00  0.00            
ATOM   1258  CB  LEU A  77      98.719  80.637  97.461  1.00  0.00            
ATOM   1259  HB1 LEU A  77      98.786  81.602  96.914  1.00  0.00            
ATOM   1260  HB2 LEU A  77      99.612  80.109  97.064  1.00  0.00            
ATOM   1261  CG  LEU A  77      97.386  79.897  97.261  1.00  0.00            
ATOM   1262  HG  LEU A  77      97.408  78.915  97.780  1.00  0.00            
ATOM   1263  CD1 LEU A  77      96.136  80.693  97.671  1.00  0.00            
ATOM   1264 1HD1 LEU A  77      95.916  80.815  98.754  1.00  0.00            
ATOM   1265 2HD1 LEU A  77      96.016  81.684  97.184  1.00  0.00            
ATOM   1266 3HD1 LEU A  77      95.244  80.175  97.260  1.00  0.00            
ATOM   1267  CD2 LEU A  77      97.298  79.619  95.751  1.00  0.00            
ATOM   1268 1HD2 LEU A  77      97.240  80.522  95.107  1.00  0.00            
ATOM   1269 2HD2 LEU A  77      98.071  78.927  95.354  1.00  0.00            
ATOM   1270 3HD2 LEU A  77      96.405  79.049  95.416  1.00  0.00            
ATOM   1271  C   LEU A  77      98.822  79.702  99.749  1.00  0.00            
ATOM   1272  O   LEU A  77      99.653  78.796  99.708  1.00  0.00            
ATOM   1273  N   LEU A  78      97.721  79.549 100.506  1.00  0.00            
ATOM   1274  HN  LEU A  78      97.025  80.263 100.516  1.00  0.00            
ATOM   1275  CA  LEU A  78      97.569  78.413 101.359  1.00  0.00            
ATOM   1276  HA  LEU A  78      98.479  77.832 101.345  1.00  0.00            
ATOM   1277  CB  LEU A  78      97.266  78.900 102.786  1.00  0.00            
ATOM   1278  HB1 LEU A  78      97.978  79.753 102.839  1.00  0.00            
ATOM   1279  HB2 LEU A  78      96.268  79.387 102.769  1.00  0.00            
ATOM   1280  CG  LEU A  78      97.349  77.800 103.857  1.00  0.00            
ATOM   1281  HG  LEU A  78      96.663  76.987 103.539  1.00  0.00            
ATOM   1282  CD1 LEU A  78      98.797  77.329 104.076  1.00  0.00            
ATOM   1283 1HD1 LEU A  78      99.560  78.081 104.369  1.00  0.00            
ATOM   1284 2HD1 LEU A  78      98.817  76.522 104.840  1.00  0.00            
ATOM   1285 3HD1 LEU A  78      99.071  76.748 103.170  1.00  0.00            
ATOM   1286  CD2 LEU A  78      96.750  78.262 105.196  1.00  0.00            
ATOM   1287 1HD2 LEU A  78      97.389  79.091 105.569  1.00  0.00            
ATOM   1288 2HD2 LEU A  78      95.717  78.634 105.025  1.00  0.00            
ATOM   1289 3HD2 LEU A  78      96.683  77.579 106.069  1.00  0.00            
ATOM   1290  C   LEU A  78      96.482  77.570 100.786  1.00  0.00            
ATOM   1291  O   LEU A  78      95.329  77.942 100.574  1.00  0.00            
ATOM   1292  N   VAL A  79      96.693  76.278 100.478  1.00  0.00            
ATOM   1293  HN  VAL A  79      97.599  75.872 100.570  1.00  0.00            
ATOM   1294  CA  VAL A  79      95.639  75.424 100.025  1.00  0.00            
ATOM   1295  HA  VAL A  79      94.753  75.975  99.743  1.00  0.00            
ATOM   1296  CB  VAL A  79      96.022  74.713  98.761  1.00  0.00            
ATOM   1297  HB  VAL A  79      96.928  74.083  98.893  1.00  0.00            
ATOM   1298  CG1 VAL A  79      94.722  74.078  98.239  1.00  0.00            
ATOM   1299 1HG1 VAL A  79      93.890  74.806  98.131  1.00  0.00            
ATOM   1300 2HG1 VAL A  79      94.854  73.676  97.211  1.00  0.00            
ATOM   1301 3HG1 VAL A  79      94.485  73.203  98.881  1.00  0.00            
ATOM   1302  CG2 VAL A  79      96.458  75.808  97.773  1.00  0.00            
ATOM   1303 1HG2 VAL A  79      96.349  75.483  96.716  1.00  0.00            
ATOM   1304 2HG2 VAL A  79      96.035  76.807  98.016  1.00  0.00            
ATOM   1305 3HG2 VAL A  79      97.565  75.828  97.868  1.00  0.00            
ATOM   1306  C   VAL A  79      95.398  74.385 101.065  1.00  0.00            
ATOM   1307  O   VAL A  79      96.220  73.523 101.372  1.00  0.00            
ATOM   1308  N   LEU A  80      94.188  74.437 101.651  1.00  0.00            
ATOM   1309  HN  LEU A  80      93.523  75.088 101.295  1.00  0.00            
ATOM   1310  CA  LEU A  80      93.676  73.480 102.583  1.00  0.00            
ATOM   1311  HA  LEU A  80      94.448  72.806 102.923  1.00  0.00            
ATOM   1312  CB  LEU A  80      93.025  74.147 103.807  1.00  0.00            
ATOM   1313  HB1 LEU A  80      92.042  74.545 103.475  1.00  0.00            
ATOM   1314  HB2 LEU A  80      92.768  73.346 104.533  1.00  0.00            
ATOM   1315  CG  LEU A  80      93.862  75.201 104.551  1.00  0.00            
ATOM   1316  HG  LEU A  80      93.862  75.996 103.774  1.00  0.00            
ATOM   1317  CD1 LEU A  80      93.203  75.775 105.817  1.00  0.00            
ATOM   1318 1HD1 LEU A  80      92.270  76.293 105.508  1.00  0.00            
ATOM   1319 2HD1 LEU A  80      92.870  74.931 106.459  1.00  0.00            
ATOM   1320 3HD1 LEU A  80      93.899  76.420 106.393  1.00  0.00            
ATOM   1321  CD2 LEU A  80      95.320  74.765 104.769  1.00  0.00            
ATOM   1322 1HD2 LEU A  80      95.966  74.799 103.866  1.00  0.00            
ATOM   1323 2HD2 LEU A  80      95.871  75.362 105.527  1.00  0.00            
ATOM   1324 3HD2 LEU A  80      95.328  73.723 105.156  1.00  0.00            
ATOM   1325  C   LEU A  80      92.627  72.712 101.856  1.00  0.00            
ATOM   1326  O   LEU A  80      92.061  73.036 100.814  1.00  0.00            
ATOM   1327  N   ARG A  81      92.232  71.580 102.464  1.00  0.00            
ATOM   1328  HN  ARG A  81      92.645  71.266 103.317  1.00  0.00            
ATOM   1329  CA  ARG A  81      91.362  70.602 101.888  1.00  0.00            
ATOM   1330  HA  ARG A  81      91.006  70.889 100.910  1.00  0.00            
ATOM   1331  CB  ARG A  81      92.048  69.250 101.629  1.00  0.00            
ATOM   1332  HB1 ARG A  81      92.378  68.821 102.600  1.00  0.00            
ATOM   1333  HB2 ARG A  81      91.316  68.627 101.071  1.00  0.00            
ATOM   1334  CG  ARG A  81      93.327  69.382 100.800  1.00  0.00            
ATOM   1335  HG1 ARG A  81      92.928  69.672  99.805  1.00  0.00            
ATOM   1336  HG2 ARG A  81      94.028  70.088 101.296  1.00  0.00            
ATOM   1337  CD  ARG A  81      94.050  68.040 100.666  1.00  0.00            
ATOM   1338  HD1 ARG A  81      94.378  67.754 101.688  1.00  0.00            
ATOM   1339  HD2 ARG A  81      93.370  67.366 100.103  1.00  0.00            
ATOM   1340  NE  ARG A  81      95.313  68.385  99.956  1.00  0.00            
ATOM   1341  HE  ARG A  81      95.635  69.323  99.822  1.00  0.00            
ATOM   1342  CZ  ARG A  81      96.123  67.335  99.632  1.00  0.00            
ATOM   1343  NH1 ARG A  81      97.323  67.477  98.998  1.00  0.00            
ATOM   1344 1HH1 ARG A  81      97.663  68.382  98.744  1.00  0.00            
ATOM   1345 2HH1 ARG A  81      97.810  66.609  98.888  1.00  0.00            
ATOM   1346  NH2 ARG A  81      95.856  66.074 100.081  1.00  0.00            
ATOM   1347 1HH2 ARG A  81      94.997  65.857 100.545  1.00  0.00            
ATOM   1348 2HH2 ARG A  81      96.419  65.327  99.729  1.00  0.00            
ATOM   1349  C   ARG A  81      90.190  70.372 102.779  1.00  0.00            
ATOM   1350  O   ARG A  81      90.314  70.171 103.985  1.00  0.00            
ATOM   1351  N   GLY A  82      88.967  70.524 102.239  1.00  0.00            
ATOM   1352  HN  GLY A  82      88.737  70.711 101.287  1.00  0.00            
ATOM   1353  CA  GLY A  82      87.794  70.314 103.029  1.00  0.00            
ATOM   1354  HA1 GLY A  82      87.558  69.270 103.172  1.00  0.00            
ATOM   1355  HA2 GLY A  82      87.884  70.842 103.966  1.00  0.00            
ATOM   1356  C   GLY A  82      86.620  70.921 102.341  1.00  0.00            
ATOM   1357  O   GLY A  82      86.794  71.573 101.312  1.00  0.00            
ATOM   1358  N   LYS A  83      85.410  70.778 102.911  1.00  0.00            
ATOM   1359  HN  LYS A  83      85.268  69.973 103.482  1.00  0.00            
ATOM   1360  CA  LYS A  83      84.255  71.539 102.550  1.00  0.00            
ATOM   1361  HA  LYS A  83      84.417  71.660 101.489  1.00  0.00            
ATOM   1362  CB  LYS A  83      82.959  70.798 102.919  1.00  0.00            
ATOM   1363  HB1 LYS A  83      82.783  70.790 104.016  1.00  0.00            
ATOM   1364  HB2 LYS A  83      82.063  71.356 102.571  1.00  0.00            
ATOM   1365  CG  LYS A  83      82.786  69.323 102.556  1.00  0.00            
ATOM   1366  HG1 LYS A  83      82.873  69.124 101.466  1.00  0.00            
ATOM   1367  HG2 LYS A  83      83.457  68.614 103.087  1.00  0.00            
ATOM   1368  CD  LYS A  83      81.374  68.812 102.850  1.00  0.00            
ATOM   1369  HD1 LYS A  83      81.141  69.082 103.902  1.00  0.00            
ATOM   1370  HD2 LYS A  83      80.777  69.488 102.202  1.00  0.00            
ATOM   1371  CE  LYS A  83      81.062  67.347 102.534  1.00  0.00            
ATOM   1372  HE1 LYS A  83      81.079  67.279 101.425  1.00  0.00            
ATOM   1373  HE2 LYS A  83      81.812  66.598 102.866  1.00  0.00            
ATOM   1374  NZ  LYS A  83      79.727  66.989 103.059  1.00  0.00            
ATOM   1375  HZ1 LYS A  83      79.072  67.788 103.183  1.00  0.00            
ATOM   1376  HZ2 LYS A  83      79.205  66.225 102.585  1.00  0.00            
ATOM   1377  HZ3 LYS A  83      79.920  66.573 103.992  1.00  0.00            
ATOM   1378  C   LYS A  83      84.277  72.862 103.235  1.00  0.00            
ATOM   1379  O   LYS A  83      84.541  72.817 104.436  1.00  0.00            
ATOM   1380  N   PRO A  84      84.175  73.988 102.593  1.00  0.00            
ATOM   1381  CD  PRO A  84      83.785  74.093 101.196  1.00  0.00            
ATOM   1382  HD1 PRO A  84      82.922  73.417 101.010  1.00  0.00            
ATOM   1383  HD2 PRO A  84      84.589  73.921 100.447  1.00  0.00            
ATOM   1384  CA  PRO A  84      84.369  75.246 103.253  1.00  0.00            
ATOM   1385  HA  PRO A  84      85.399  75.326 103.572  1.00  0.00            
ATOM   1386  CB  PRO A  84      84.098  76.316 102.198  1.00  0.00            
ATOM   1387  HB1 PRO A  84      83.535  77.209 102.543  1.00  0.00            
ATOM   1388  HB2 PRO A  84      85.021  76.638 101.671  1.00  0.00            
ATOM   1389  CG  PRO A  84      83.306  75.552 101.124  1.00  0.00            
ATOM   1390  HG1 PRO A  84      82.247  75.565 101.456  1.00  0.00            
ATOM   1391  HG2 PRO A  84      83.362  76.063 100.139  1.00  0.00            
ATOM   1392  C   PRO A  84      83.627  75.606 104.493  1.00  0.00            
ATOM   1393  O   PRO A  84      84.109  76.416 105.283  1.00  0.00            
ATOM   1394  N   GLU A  85      82.498  74.952 104.821  1.00  0.00            
ATOM   1395  HN  GLU A  85      82.136  74.260 104.201  1.00  0.00            
ATOM   1396  CA  GLU A  85      81.857  75.045 106.096  1.00  0.00            
ATOM   1397  HA  GLU A  85      81.820  76.057 106.470  1.00  0.00            
ATOM   1398  CB  GLU A  85      80.453  74.434 105.945  1.00  0.00            
ATOM   1399  HB1 GLU A  85      79.933  74.646 106.903  1.00  0.00            
ATOM   1400  HB2 GLU A  85      79.969  75.068 105.172  1.00  0.00            
ATOM   1401  CG  GLU A  85      80.406  72.937 105.638  1.00  0.00            
ATOM   1402  HG1 GLU A  85      80.961  72.585 104.742  1.00  0.00            
ATOM   1403  HG2 GLU A  85      80.765  72.417 106.552  1.00  0.00            
ATOM   1404  CD  GLU A  85      78.951  72.626 105.313  1.00  0.00            
ATOM   1405  OE1 GLU A  85      78.461  73.209 104.309  1.00  0.00            
ATOM   1406  OE2 GLU A  85      78.282  71.794 105.982  1.00  0.00            
ATOM   1407  C   GLU A  85      82.485  74.296 107.220  1.00  0.00            
ATOM   1408  O   GLU A  85      82.154  74.480 108.390  1.00  0.00            
ATOM   1409  N   GLU A  86      83.400  73.374 106.868  1.00  0.00            
ATOM   1410  HN  GLU A  86      83.689  73.148 105.941  1.00  0.00            
ATOM   1411  CA  GLU A  86      84.109  72.742 107.936  1.00  0.00            
ATOM   1412  HA  GLU A  86      83.594  72.883 108.875  1.00  0.00            
ATOM   1413  CB  GLU A  86      84.258  71.241 107.636  1.00  0.00            
ATOM   1414  HB1 GLU A  86      84.881  71.169 106.720  1.00  0.00            
ATOM   1415  HB2 GLU A  86      84.822  70.764 108.467  1.00  0.00            
ATOM   1416  CG  GLU A  86      83.007  70.372 107.494  1.00  0.00            
ATOM   1417  HG1 GLU A  86      82.534  70.576 108.479  1.00  0.00            
ATOM   1418  HG2 GLU A  86      82.408  70.750 106.639  1.00  0.00            
ATOM   1419  CD  GLU A  86      83.365  68.899 107.355  1.00  0.00            
ATOM   1420  OE1 GLU A  86      82.441  68.049 107.457  1.00  0.00            
ATOM   1421  OE2 GLU A  86      84.572  68.576 107.190  1.00  0.00            
ATOM   1422  C   GLU A  86      85.451  73.321 108.228  1.00  0.00            
ATOM   1423  O   GLU A  86      85.895  73.432 109.370  1.00  0.00            
ATOM   1424  N   VAL A  87      86.097  73.832 107.164  1.00  0.00            
ATOM   1425  HN  VAL A  87      85.696  73.710 106.260  1.00  0.00            
ATOM   1426  CA  VAL A  87      87.364  74.494 107.148  1.00  0.00            
ATOM   1427  HA  VAL A  87      88.037  73.816 107.650  1.00  0.00            
ATOM   1428  CB  VAL A  87      87.936  74.739 105.782  1.00  0.00            
ATOM   1429  HB  VAL A  87      87.335  75.491 105.229  1.00  0.00            
ATOM   1430  CG1 VAL A  87      89.398  75.175 105.972  1.00  0.00            
ATOM   1431 1HG1 VAL A  87      89.935  74.744 106.844  1.00  0.00            
ATOM   1432 2HG1 VAL A  87      89.944  74.919 105.039  1.00  0.00            
ATOM   1433 3HG1 VAL A  87      89.481  76.267 106.160  1.00  0.00            
ATOM   1434  CG2 VAL A  87      87.950  73.458 104.932  1.00  0.00            
ATOM   1435 1HG2 VAL A  87      88.413  73.698 103.950  1.00  0.00            
ATOM   1436 2HG2 VAL A  87      88.620  72.642 105.278  1.00  0.00            
ATOM   1437 3HG2 VAL A  87      86.900  73.156 104.729  1.00  0.00            
ATOM   1438  C   VAL A  87      87.545  75.738 107.948  1.00  0.00            
ATOM   1439  O   VAL A  87      88.451  75.883 108.768  1.00  0.00            
ATOM   1440  N   PHE A  88      86.708  76.750 107.655  1.00  0.00            
ATOM   1441  HN  PHE A  88      85.853  76.593 107.167  1.00  0.00            
ATOM   1442  CA  PHE A  88      86.627  78.051 108.242  1.00  0.00            
ATOM   1443  HA  PHE A  88      87.678  78.285 108.332  1.00  0.00            
ATOM   1444  CB  PHE A  88      85.980  79.187 107.431  1.00  0.00            
ATOM   1445  HB1 PHE A  88      84.894  78.987 107.306  1.00  0.00            
ATOM   1446  HB2 PHE A  88      86.169  80.187 107.876  1.00  0.00            
ATOM   1447  CG  PHE A  88      86.629  79.136 106.091  1.00  0.00            
ATOM   1448  CD1 PHE A  88      85.763  78.962 105.037  1.00  0.00            
ATOM   1449  HD1 PHE A  88      84.693  79.055 105.151  1.00  0.00            
ATOM   1450  CE1 PHE A  88      86.276  79.138 103.773  1.00  0.00            
ATOM   1451  HE1 PHE A  88      85.600  79.047 102.935  1.00  0.00            
ATOM   1452  CZ  PHE A  88      87.618  79.334 103.554  1.00  0.00            
ATOM   1453  HZ  PHE A  88      88.037  79.389 102.560  1.00  0.00            
ATOM   1454  CD2 PHE A  88      87.943  79.499 105.913  1.00  0.00            
ATOM   1455  HD2 PHE A  88      88.603  79.527 106.768  1.00  0.00            
ATOM   1456  CE2 PHE A  88      88.430  79.601 104.631  1.00  0.00            
ATOM   1457  HE2 PHE A  88      89.503  79.720 104.606  1.00  0.00            
ATOM   1458  C   PHE A  88      86.375  78.145 109.708  1.00  0.00            
ATOM   1459  O   PHE A  88      87.161  78.855 110.334  1.00  0.00            
ATOM   1460  N   PRO A  89      85.440  77.515 110.353  1.00  0.00            
ATOM   1461  CD  PRO A  89      84.423  76.780 109.616  1.00  0.00            
ATOM   1462  HD1 PRO A  89      84.834  75.884 109.104  1.00  0.00            
ATOM   1463  HD2 PRO A  89      83.819  77.412 108.930  1.00  0.00            
ATOM   1464  CA  PRO A  89      85.238  77.426 111.770  1.00  0.00            
ATOM   1465  HA  PRO A  89      84.725  78.302 112.135  1.00  0.00            
ATOM   1466  CB  PRO A  89      84.346  76.199 111.955  1.00  0.00            
ATOM   1467  HB1 PRO A  89      84.843  75.228 111.744  1.00  0.00            
ATOM   1468  HB2 PRO A  89      83.739  76.249 112.884  1.00  0.00            
ATOM   1469  CG  PRO A  89      83.431  76.486 110.754  1.00  0.00            
ATOM   1470  HG1 PRO A  89      82.712  75.692 110.460  1.00  0.00            
ATOM   1471  HG2 PRO A  89      82.939  77.473 110.894  1.00  0.00            
ATOM   1472  C   PRO A  89      86.451  77.310 112.627  1.00  0.00            
ATOM   1473  O   PRO A  89      86.809  78.203 113.394  1.00  0.00            
ATOM   1474  N   ARG A  90      87.321  76.299 112.450  1.00  0.00            
ATOM   1475  HN  ARG A  90      87.104  75.504 111.889  1.00  0.00            
ATOM   1476  CA  ARG A  90      88.508  76.182 113.240  1.00  0.00            
ATOM   1477  HA  ARG A  90      88.254  76.313 114.280  1.00  0.00            
ATOM   1478  CB  ARG A  90      89.093  74.773 113.050  1.00  0.00            
ATOM   1479  HB1 ARG A  90      89.754  74.553 113.916  1.00  0.00            
ATOM   1480  HB2 ARG A  90      88.247  74.062 113.159  1.00  0.00            
ATOM   1481  CG  ARG A  90      89.703  74.386 111.702  1.00  0.00            
ATOM   1482  HG1 ARG A  90      88.984  74.721 110.923  1.00  0.00            
ATOM   1483  HG2 ARG A  90      90.649  74.968 111.688  1.00  0.00            
ATOM   1484  CD  ARG A  90      90.094  72.924 111.473  1.00  0.00            
ATOM   1485  HD1 ARG A  90      89.182  72.301 111.593  1.00  0.00            
ATOM   1486  HD2 ARG A  90      90.596  72.861 110.484  1.00  0.00            
ATOM   1487  NE  ARG A  90      91.050  72.572 112.560  1.00  0.00            
ATOM   1488  HE  ARG A  90      91.551  73.322 112.992  1.00  0.00            
ATOM   1489  CZ  ARG A  90      91.283  71.294 112.981  1.00  0.00            
ATOM   1490  NH1 ARG A  90      92.146  71.095 114.021  1.00  0.00            
ATOM   1491 1HH1 ARG A  90      92.624  71.901 114.370  1.00  0.00            
ATOM   1492 2HH1 ARG A  90      92.608  70.209 114.026  1.00  0.00            
ATOM   1493  NH2 ARG A  90      90.831  70.202 112.298  1.00  0.00            
ATOM   1494 1HH2 ARG A  90      90.308  70.366 111.461  1.00  0.00            
ATOM   1495 2HH2 ARG A  90      90.552  69.463 112.913  1.00  0.00            
ATOM   1496  C   ARG A  90      89.549  77.219 112.990  1.00  0.00            
ATOM   1497  O   ARG A  90      90.296  77.673 113.856  1.00  0.00            
ATOM   1498  N   VAL A  91      89.687  77.723 111.750  1.00  0.00            
ATOM   1499  HN  VAL A  91      89.006  77.507 111.055  1.00  0.00            
ATOM   1500  CA  VAL A  91      90.695  78.662 111.368  1.00  0.00            
ATOM   1501  HA  VAL A  91      91.687  78.532 111.776  1.00  0.00            
ATOM   1502  CB  VAL A  91      90.842  78.694 109.875  1.00  0.00            
ATOM   1503  HB  VAL A  91      89.850  78.869 109.408  1.00  0.00            
ATOM   1504  CG1 VAL A  91      91.861  79.767 109.459  1.00  0.00            
ATOM   1505 1HG1 VAL A  91      92.935  79.532 109.625  1.00  0.00            
ATOM   1506 2HG1 VAL A  91      91.786  80.126 108.411  1.00  0.00            
ATOM   1507 3HG1 VAL A  91      91.670  80.693 110.043  1.00  0.00            
ATOM   1508  CG2 VAL A  91      91.405  77.383 109.302  1.00  0.00            
ATOM   1509 1HG2 VAL A  91      90.679  76.599 109.612  1.00  0.00            
ATOM   1510 2HG2 VAL A  91      91.377  77.453 108.194  1.00  0.00            
ATOM   1511 3HG2 VAL A  91      92.410  77.129 109.702  1.00  0.00            
ATOM   1512  C   VAL A  91      90.367  80.004 111.927  1.00  0.00            
ATOM   1513  O   VAL A  91      91.189  80.739 112.472  1.00  0.00            
ATOM   1514  N   PHE A  92      89.084  80.404 111.979  1.00  0.00            
ATOM   1515  HN  PHE A  92      88.412  79.746 111.650  1.00  0.00            
ATOM   1516  CA  PHE A  92      88.599  81.594 112.607  1.00  0.00            
ATOM   1517  HA  PHE A  92      88.960  82.508 112.158  1.00  0.00            
ATOM   1518  CB  PHE A  92      87.062  81.594 112.552  1.00  0.00            
ATOM   1519  HB1 PHE A  92      86.640  80.641 112.937  1.00  0.00            
ATOM   1520  HB2 PHE A  92      86.699  82.431 113.187  1.00  0.00            
ATOM   1521  CG  PHE A  92      86.577  81.835 111.164  1.00  0.00            
ATOM   1522  CD1 PHE A  92      87.181  82.433 110.083  1.00  0.00            
ATOM   1523  HD1 PHE A  92      88.230  82.679 110.156  1.00  0.00            
ATOM   1524  CE1 PHE A  92      86.481  82.778 108.951  1.00  0.00            
ATOM   1525  HE1 PHE A  92      86.939  83.428 108.219  1.00  0.00            
ATOM   1526  CZ  PHE A  92      85.150  82.444 108.870  1.00  0.00            
ATOM   1527  HZ  PHE A  92      84.566  82.627 107.981  1.00  0.00            
ATOM   1528  CD2 PHE A  92      85.232  81.567 111.068  1.00  0.00            
ATOM   1529  HD2 PHE A  92      84.625  80.999 111.758  1.00  0.00            
ATOM   1530  CE2 PHE A  92      84.513  81.838 109.927  1.00  0.00            
ATOM   1531  HE2 PHE A  92      83.502  81.512 109.737  1.00  0.00            
ATOM   1532  C   PHE A  92      88.909  81.645 114.063  1.00  0.00            
ATOM   1533  O   PHE A  92      89.385  82.658 114.573  1.00  0.00            
ATOM   1534  N   ARG A  93      88.706  80.537 114.799  1.00  0.00            
ATOM   1535  HN  ARG A  93      88.346  79.797 114.235  1.00  0.00            
ATOM   1536  CA  ARG A  93      89.128  80.463 116.163  1.00  0.00            
ATOM   1537  HA  ARG A  93      88.602  81.231 116.712  1.00  0.00            
ATOM   1538  CB  ARG A  93      88.604  79.172 116.813  1.00  0.00            
ATOM   1539  HB1 ARG A  93      89.270  78.349 116.475  1.00  0.00            
ATOM   1540  HB2 ARG A  93      88.838  79.208 117.899  1.00  0.00            
ATOM   1541  CG  ARG A  93      87.119  78.949 116.519  1.00  0.00            
ATOM   1542  HG1 ARG A  93      86.586  79.680 117.163  1.00  0.00            
ATOM   1543  HG2 ARG A  93      86.811  79.053 115.457  1.00  0.00            
ATOM   1544  CD  ARG A  93      86.489  77.630 116.970  1.00  0.00            
ATOM   1545  HD1 ARG A  93      86.904  76.726 116.475  1.00  0.00            
ATOM   1546  HD2 ARG A  93      86.644  77.497 118.061  1.00  0.00            
ATOM   1547  NE  ARG A  93      85.008  77.623 116.801  1.00  0.00            
ATOM   1548  HE  ARG A  93      84.440  78.445 116.768  1.00  0.00            
ATOM   1549  CZ  ARG A  93      84.332  76.482 116.480  1.00  0.00            
ATOM   1550  NH1 ARG A  93      83.005  76.318 116.205  1.00  0.00            
ATOM   1551 1HH1 ARG A  93      82.359  76.988 116.571  1.00  0.00            
ATOM   1552 2HH1 ARG A  93      82.777  75.355 116.056  1.00  0.00            
ATOM   1553  NH2 ARG A  93      85.024  75.312 116.357  1.00  0.00            
ATOM   1554 1HH2 ARG A  93      85.973  75.332 116.674  1.00  0.00            
ATOM   1555 2HH2 ARG A  93      84.614  74.563 115.839  1.00  0.00            
ATOM   1556  C   ARG A  93      90.581  80.653 116.439  1.00  0.00            
ATOM   1557  O   ARG A  93      90.947  81.342 117.389  1.00  0.00            
ATOM   1558  N   GLU A  94      91.418  80.004 115.610  1.00  0.00            
ATOM   1559  HN  GLU A  94      91.066  79.520 114.813  1.00  0.00            
ATOM   1560  CA  GLU A  94      92.841  79.929 115.722  1.00  0.00            
ATOM   1561  HA  GLU A  94      93.063  79.756 116.765  1.00  0.00            
ATOM   1562  CB  GLU A  94      93.477  78.837 114.843  1.00  0.00            
ATOM   1563  HB1 GLU A  94      92.675  78.072 114.910  1.00  0.00            
ATOM   1564  HB2 GLU A  94      93.432  79.225 113.803  1.00  0.00            
ATOM   1565  CG  GLU A  94      94.854  78.338 115.283  1.00  0.00            
ATOM   1566  HG1 GLU A  94      95.665  79.018 114.945  1.00  0.00            
ATOM   1567  HG2 GLU A  94      94.806  78.033 116.351  1.00  0.00            
ATOM   1568  CD  GLU A  94      95.110  77.042 114.528  1.00  0.00            
ATOM   1569  OE1 GLU A  94      94.681  75.963 115.019  1.00  0.00            
ATOM   1570  OE2 GLU A  94      95.790  77.056 113.468  1.00  0.00            
ATOM   1571  C   GLU A  94      93.610  81.146 115.334  1.00  0.00            
ATOM   1572  O   GLU A  94      94.441  81.672 116.072  1.00  0.00            
ATOM   1573  N   TRP A  95      93.201  81.765 114.213  1.00  0.00            
ATOM   1574  HN  TRP A  95      92.562  81.431 113.525  1.00  0.00            
ATOM   1575  CA  TRP A  95      93.746  83.060 113.947  1.00  0.00            
ATOM   1576  HA  TRP A  95      94.720  83.170 114.399  1.00  0.00            
ATOM   1577  CB  TRP A  95      93.874  83.116 112.415  1.00  0.00            
ATOM   1578  HB1 TRP A  95      92.958  82.625 112.022  1.00  0.00            
ATOM   1579  HB2 TRP A  95      93.898  84.145 111.998  1.00  0.00            
ATOM   1580  CG  TRP A  95      95.055  82.404 111.802  1.00  0.00            
ATOM   1581  CD1 TRP A  95      96.261  82.033 112.322  1.00  0.00            
ATOM   1582  HD1 TRP A  95      96.543  82.307 113.328  1.00  0.00            
ATOM   1583  NE1 TRP A  95      97.119  81.562 111.363  1.00  0.00            
ATOM   1584  HE1 TRP A  95      98.025  81.295 111.608  1.00  0.00            
ATOM   1585  CE2 TRP A  95      96.442  81.622 110.167  1.00  0.00            
ATOM   1586  CD2 TRP A  95      95.159  82.136 110.390  1.00  0.00            
ATOM   1587  CE3 TRP A  95      94.302  82.315 109.339  1.00  0.00            
ATOM   1588  HE3 TRP A  95      93.295  82.680 109.475  1.00  0.00            
ATOM   1589  CZ3 TRP A  95      94.710  81.991 108.067  1.00  0.00            
ATOM   1590  HZ3 TRP A  95      94.072  82.227 107.229  1.00  0.00            
ATOM   1591  CZ2 TRP A  95      96.781  81.175 108.919  1.00  0.00            
ATOM   1592  HZ2 TRP A  95      97.746  80.717 108.761  1.00  0.00            
ATOM   1593  CH2 TRP A  95      95.900  81.328 107.874  1.00  0.00            
ATOM   1594  HH2 TRP A  95      96.178  81.013 106.879  1.00  0.00            
ATOM   1595  C   TRP A  95      92.990  84.268 114.384  1.00  0.00            
ATOM   1596  O   TRP A  95      93.541  85.364 114.290  1.00  0.00            
ATOM   1597  N   GLY A  96      91.790  84.146 114.979  1.00  0.00            
ATOM   1598  HN  GLY A  96      91.502  83.192 115.025  1.00  0.00            
ATOM   1599  CA  GLY A  96      90.926  85.212 115.380  1.00  0.00            
ATOM   1600  HA1 GLY A  96      89.933  84.791 115.428  1.00  0.00            
ATOM   1601  HA2 GLY A  96      91.161  85.630 116.349  1.00  0.00            
ATOM   1602  C   GLY A  96      90.723  86.257 114.339  1.00  0.00            
ATOM   1603  O   GLY A  96      90.978  87.441 114.555  1.00  0.00            
ATOM   1604  N   VAL A  97      90.197  85.800 113.189  1.00  0.00            
ATOM   1605  HN  VAL A  97      90.080  84.812 113.132  1.00  0.00            
ATOM   1606  CA  VAL A  97      90.085  86.439 111.913  1.00  0.00            
ATOM   1607  HA  VAL A  97      91.016  86.829 111.529  1.00  0.00            
ATOM   1608  CB  VAL A  97      89.656  85.433 110.888  1.00  0.00            
ATOM   1609  HB  VAL A  97      88.682  84.989 111.188  1.00  0.00            
ATOM   1610  CG1 VAL A  97      89.525  86.143 109.531  1.00  0.00            
ATOM   1611 1HG1 VAL A  97      88.486  86.535 109.506  1.00  0.00            
ATOM   1612 2HG1 VAL A  97      90.131  87.063 109.385  1.00  0.00            
ATOM   1613 3HG1 VAL A  97      89.650  85.459 108.664  1.00  0.00            
ATOM   1614  CG2 VAL A  97      90.684  84.296 110.755  1.00  0.00            
ATOM   1615 1HG2 VAL A  97      91.007  83.899 111.741  1.00  0.00            
ATOM   1616 2HG2 VAL A  97      90.282  83.441 110.169  1.00  0.00            
ATOM   1617 3HG2 VAL A  97      91.629  84.735 110.368  1.00  0.00            
ATOM   1618  C   VAL A  97      89.063  87.521 111.968  1.00  0.00            
ATOM   1619  O   VAL A  97      87.949  87.305 112.443  1.00  0.00            
ATOM   1620  N   THR A  98      89.365  88.752 111.518  1.00  0.00            
ATOM   1621  HN  THR A  98      90.286  88.948 111.191  1.00  0.00            
ATOM   1622  CA  THR A  98      88.514  89.897 111.629  1.00  0.00            
ATOM   1623  HA  THR A  98      87.740  89.678 112.350  1.00  0.00            
ATOM   1624  CB  THR A  98      89.343  91.059 112.089  1.00  0.00            
ATOM   1625  HB  THR A  98      88.867  92.063 112.094  1.00  0.00            
ATOM   1626  OG1 THR A  98      90.630  91.144 111.494  1.00  0.00            
ATOM   1627  HG1 THR A  98      90.428  91.560 110.652  1.00  0.00            
ATOM   1628  CG2 THR A  98      89.737  90.903 113.568  1.00  0.00            
ATOM   1629 1HG2 THR A  98      90.249  91.830 113.901  1.00  0.00            
ATOM   1630 2HG2 THR A  98      88.768  90.848 114.110  1.00  0.00            
ATOM   1631 3HG2 THR A  98      90.348  90.007 113.809  1.00  0.00            
ATOM   1632  C   THR A  98      87.808  90.231 110.359  1.00  0.00            
ATOM   1633  O   THR A  98      86.744  90.847 110.365  1.00  0.00            
ATOM   1634  N   GLN A  99      88.250  89.771 109.175  1.00  0.00            
ATOM   1635  HN  GLN A  99      89.167  89.388 109.104  1.00  0.00            
ATOM   1636  CA  GLN A  99      87.457  89.956 107.999  1.00  0.00            
ATOM   1637  HA  GLN A  99      86.401  90.019 108.216  1.00  0.00            
ATOM   1638  CB  GLN A  99      87.960  91.295 107.434  1.00  0.00            
ATOM   1639  HB1 GLN A  99      88.028  92.085 108.212  1.00  0.00            
ATOM   1640  HB2 GLN A  99      88.990  91.051 107.096  1.00  0.00            
ATOM   1641  CG  GLN A  99      87.048  91.780 106.305  1.00  0.00            
ATOM   1642  HG1 GLN A  99      86.889  90.984 105.549  1.00  0.00            
ATOM   1643  HG2 GLN A  99      86.056  92.004 106.752  1.00  0.00            
ATOM   1644  CD  GLN A  99      87.541  92.969 105.492  1.00  0.00            
ATOM   1645  OE1 GLN A  99      87.051  94.097 105.535  1.00  0.00            
ATOM   1646  NE2 GLN A  99      88.478  92.696 104.545  1.00  0.00            
ATOM   1647 1HE2 GLN A  99      88.627  91.726 104.358  1.00  0.00            
ATOM   1648 2HE2 GLN A  99      88.733  93.384 103.865  1.00  0.00            
ATOM   1649  C   GLN A  99      87.721  88.793 107.107  1.00  0.00            
ATOM   1650  O   GLN A  99      88.862  88.467 106.782  1.00  0.00            
ATOM   1651  N   LEU A 100      86.647  88.207 106.547  1.00  0.00            
ATOM   1652  HN  LEU A 100      85.732  88.499 106.817  1.00  0.00            
ATOM   1653  CA  LEU A 100      86.537  87.270 105.473  1.00  0.00            
ATOM   1654  HA  LEU A 100      87.512  86.931 105.157  1.00  0.00            
ATOM   1655  CB  LEU A 100      85.611  86.094 105.827  1.00  0.00            
ATOM   1656  HB1 LEU A 100      85.921  85.631 106.789  1.00  0.00            
ATOM   1657  HB2 LEU A 100      84.619  86.427 106.200  1.00  0.00            
ATOM   1658  CG  LEU A 100      85.335  85.126 104.664  1.00  0.00            
ATOM   1659  HG  LEU A 100      84.821  85.674 103.847  1.00  0.00            
ATOM   1660  CD1 LEU A 100      86.627  84.423 104.215  1.00  0.00            
ATOM   1661 1HD1 LEU A 100      87.244  85.219 103.746  1.00  0.00            
ATOM   1662 2HD1 LEU A 100      87.206  83.993 105.060  1.00  0.00            
ATOM   1663 3HD1 LEU A 100      86.479  83.616 103.465  1.00  0.00            
ATOM   1664  CD2 LEU A 100      84.343  84.018 105.061  1.00  0.00            
ATOM   1665 1HD2 LEU A 100      84.658  83.270 105.820  1.00  0.00            
ATOM   1666 2HD2 LEU A 100      83.479  84.558 105.504  1.00  0.00            
ATOM   1667 3HD2 LEU A 100      84.081  83.468 104.133  1.00  0.00            
ATOM   1668  C   LEU A 100      85.946  87.945 104.282  1.00  0.00            
ATOM   1669  O   LEU A 100      84.932  88.631 104.391  1.00  0.00            
ATOM   1670  N   CYS A 101      86.587  87.791 103.110  1.00  0.00            
ATOM   1671  HN  CYS A 101      87.322  87.117 103.087  1.00  0.00            
ATOM   1672  CA  CYS A 101      86.150  88.329 101.859  1.00  0.00            
ATOM   1673  HA  CYS A 101      85.090  88.428 102.036  1.00  0.00            
ATOM   1674  CB  CYS A 101      86.893  89.641 101.551  1.00  0.00            
ATOM   1675  HB1 CYS A 101      87.964  89.345 101.545  1.00  0.00            
ATOM   1676  HB2 CYS A 101      86.683  89.937 100.501  1.00  0.00            
ATOM   1677  SG  CYS A 101      86.490  91.104 102.552  1.00  0.00            
ATOM   1678  HG1 CYS A 101      85.223  91.038 102.168  1.00  0.00            
ATOM   1679  C   CYS A 101      86.419  87.276 100.840  1.00  0.00            
ATOM   1680  O   CYS A 101      87.354  86.481 100.918  1.00  0.00            
ATOM   1681  N   PHE A 102      85.579  87.330  99.791  1.00  0.00            
ATOM   1682  HN  PHE A 102      84.810  87.950  99.923  1.00  0.00            
ATOM   1683  CA  PHE A 102      85.655  86.563  98.586  1.00  0.00            
ATOM   1684  HA  PHE A 102      86.647  86.708  98.186  1.00  0.00            
ATOM   1685  CB  PHE A 102      85.262  85.082  98.712  1.00  0.00            
ATOM   1686  HB1 PHE A 102      85.153  84.509  97.768  1.00  0.00            
ATOM   1687  HB2 PHE A 102      86.034  84.540  99.300  1.00  0.00            
ATOM   1688  CG  PHE A 102      83.961  84.929  99.423  1.00  0.00            
ATOM   1689  CD1 PHE A 102      82.719  85.078  98.850  1.00  0.00            
ATOM   1690  HD1 PHE A 102      82.717  85.420  97.826  1.00  0.00            
ATOM   1691  CE1 PHE A 102      81.597  84.626  99.502  1.00  0.00            
ATOM   1692  HE1 PHE A 102      80.674  84.534  98.950  1.00  0.00            
ATOM   1693  CZ  PHE A 102      81.700  84.255 100.823  1.00  0.00            
ATOM   1694  HZ  PHE A 102      80.764  83.964 101.280  1.00  0.00            
ATOM   1695  CD2 PHE A 102      84.075  84.628 100.760  1.00  0.00            
ATOM   1696  HD2 PHE A 102      84.985  84.535 101.335  1.00  0.00            
ATOM   1697  CE2 PHE A 102      82.931  84.269 101.433  1.00  0.00            
ATOM   1698  HE2 PHE A 102      82.887  83.897 102.446  1.00  0.00            
ATOM   1699  C   PHE A 102      84.783  87.268  97.605  1.00  0.00            
ATOM   1700  O   PHE A 102      83.982  88.096  98.037  1.00  0.00            
ATOM   1701  N   GLU A 103      84.895  86.910  96.313  1.00  0.00            
ATOM   1702  HN  GLU A 103      85.634  86.256  96.170  1.00  0.00            
ATOM   1703  CA  GLU A 103      84.075  87.543  95.328  1.00  0.00            
ATOM   1704  HA  GLU A 103      84.095  88.571  95.657  1.00  0.00            
ATOM   1705  CB  GLU A 103      84.811  87.277  94.005  1.00  0.00            
ATOM   1706  HB1 GLU A 103      85.899  87.244  94.226  1.00  0.00            
ATOM   1707  HB2 GLU A 103      84.547  86.217  93.805  1.00  0.00            
ATOM   1708  CG  GLU A 103      84.386  88.045  92.750  1.00  0.00            
ATOM   1709  HG1 GLU A 103      83.284  87.937  92.660  1.00  0.00            
ATOM   1710  HG2 GLU A 103      84.511  89.134  92.936  1.00  0.00            
ATOM   1711  CD  GLU A 103      84.983  87.668  91.402  1.00  0.00            
ATOM   1712  OE1 GLU A 103      85.857  88.404  90.872  1.00  0.00            
ATOM   1713  OE2 GLU A 103      84.484  86.638  90.874  1.00  0.00            
ATOM   1714  C   GLU A 103      82.651  87.105  95.305  1.00  0.00            
ATOM   1715  O   GLU A 103      82.343  85.945  95.573  1.00  0.00            
ATOM   1716  N   HIS A 104      81.630  87.944  95.053  1.00  0.00            
ATOM   1717  HN  HIS A 104      81.885  88.906  95.012  1.00  0.00            
ATOM   1718  CA  HIS A 104      80.243  87.651  94.862  1.00  0.00            
ATOM   1719  HA  HIS A 104      79.907  87.149  95.757  1.00  0.00            
ATOM   1720  CB  HIS A 104      79.309  88.871  94.781  1.00  0.00            
ATOM   1721  HB1 HIS A 104      79.595  89.509  95.644  1.00  0.00            
ATOM   1722  HB2 HIS A 104      79.410  89.503  93.872  1.00  0.00            
ATOM   1723  ND1 HIS A 104      77.130  88.171  95.881  1.00  0.00            
ATOM   1724  CG  HIS A 104      77.833  88.607  94.776  1.00  0.00            
ATOM   1725  CE1 HIS A 104      75.870  88.095  95.498  1.00  0.00            
ATOM   1726  HE1 HIS A 104      75.045  87.741  96.116  1.00  0.00            
ATOM   1727  NE2 HIS A 104      75.724  88.501  94.207  1.00  0.00            
ATOM   1728  HE2 HIS A 104      74.911  88.456  93.627  1.00  0.00            
ATOM   1729  CD2 HIS A 104      76.983  88.803  93.732  1.00  0.00            
ATOM   1730  HD2 HIS A 104      77.175  89.098  92.707  1.00  0.00            
ATOM   1731  C   HIS A 104      80.010  86.680  93.756  1.00  0.00            
ATOM   1732  O   HIS A 104      80.408  86.819  92.600  1.00  0.00            
ATOM   1733  N   ASP A 105      79.337  85.566  94.094  1.00  0.00            
ATOM   1734  HN  ASP A 105      78.895  85.454  94.981  1.00  0.00            
ATOM   1735  CA  ASP A 105      79.037  84.528  93.157  1.00  0.00            
ATOM   1736  HA  ASP A 105      79.292  84.810  92.146  1.00  0.00            
ATOM   1737  CB  ASP A 105      79.944  83.313  93.409  1.00  0.00            
ATOM   1738  HB1 ASP A 105      80.981  83.609  93.140  1.00  0.00            
ATOM   1739  HB2 ASP A 105      79.971  83.064  94.493  1.00  0.00            
ATOM   1740  CG  ASP A 105      79.753  82.020  92.629  1.00  0.00            
ATOM   1741  OD1 ASP A 105      79.098  82.012  91.552  1.00  0.00            
ATOM   1742  OD2 ASP A 105      80.316  80.984  93.073  1.00  0.00            
ATOM   1743  C   ASP A 105      77.591  84.179  93.228  1.00  0.00            
ATOM   1744  O   ASP A 105      76.958  84.261  94.280  1.00  0.00            
ATOM   1745  N   THR A 106      77.028  83.766  92.079  1.00  0.00            
ATOM   1746  HN  THR A 106      77.474  83.621  91.200  1.00  0.00            
ATOM   1747  CA  THR A 106      75.608  83.771  91.912  1.00  0.00            
ATOM   1748  HA  THR A 106      75.088  83.909  92.849  1.00  0.00            
ATOM   1749  CB  THR A 106      75.171  84.848  90.964  1.00  0.00            
ATOM   1750  HB  THR A 106      74.064  84.880  91.041  1.00  0.00            
ATOM   1751  OG1 THR A 106      75.642  84.710  89.631  1.00  0.00            
ATOM   1752  HG1 THR A 106      74.961  85.114  89.087  1.00  0.00            
ATOM   1753  CG2 THR A 106      75.577  86.284  91.340  1.00  0.00            
ATOM   1754 1HG2 THR A 106      76.614  86.492  91.680  1.00  0.00            
ATOM   1755 2HG2 THR A 106      75.419  87.066  90.567  1.00  0.00            
ATOM   1756 3HG2 THR A 106      75.035  86.550  92.273  1.00  0.00            
ATOM   1757  C   THR A 106      74.985  82.521  91.391  1.00  0.00            
ATOM   1758  O   THR A 106      73.784  82.473  91.129  1.00  0.00            
ATOM   1759  N   GLU A 107      75.707  81.397  91.229  1.00  0.00            
ATOM   1760  HN  GLU A 107      76.617  81.446  91.632  1.00  0.00            
ATOM   1761  CA  GLU A 107      75.211  80.205  90.613  1.00  0.00            
ATOM   1762  HA  GLU A 107      74.553  80.514  89.816  1.00  0.00            
ATOM   1763  CB  GLU A 107      76.365  79.418  89.969  1.00  0.00            
ATOM   1764  HB1 GLU A 107      75.849  78.544  89.518  1.00  0.00            
ATOM   1765  HB2 GLU A 107      76.964  79.991  89.228  1.00  0.00            
ATOM   1766  CG  GLU A 107      77.301  78.729  90.964  1.00  0.00            
ATOM   1767  HG1 GLU A 107      77.780  79.486  91.622  1.00  0.00            
ATOM   1768  HG2 GLU A 107      76.728  78.122  91.696  1.00  0.00            
ATOM   1769  CD  GLU A 107      78.289  77.897  90.158  1.00  0.00            
ATOM   1770  OE1 GLU A 107      79.518  78.168  90.219  1.00  0.00            
ATOM   1771  OE2 GLU A 107      77.807  76.953  89.476  1.00  0.00            
ATOM   1772  C   GLU A 107      74.532  79.415  91.678  1.00  0.00            
ATOM   1773  O   GLU A 107      74.665  79.741  92.857  1.00  0.00            
ATOM   1774  N   PRO A 108      73.719  78.439  91.401  1.00  0.00            
ATOM   1775  CD  PRO A 108      73.255  78.109  90.062  1.00  0.00            
ATOM   1776  HD1 PRO A 108      74.102  77.635  89.522  1.00  0.00            
ATOM   1777  HD2 PRO A 108      72.953  79.033  89.523  1.00  0.00            
ATOM   1778  CA  PRO A 108      73.089  77.645  92.415  1.00  0.00            
ATOM   1779  HA  PRO A 108      72.448  78.396  92.852  1.00  0.00            
ATOM   1780  CB  PRO A 108      72.348  76.549  91.651  1.00  0.00            
ATOM   1781  HB1 PRO A 108      73.078  75.759  91.372  1.00  0.00            
ATOM   1782  HB2 PRO A 108      71.494  76.046  92.151  1.00  0.00            
ATOM   1783  CG  PRO A 108      71.984  77.298  90.359  1.00  0.00            
ATOM   1784  HG1 PRO A 108      71.647  76.618  89.549  1.00  0.00            
ATOM   1785  HG2 PRO A 108      71.220  78.094  90.488  1.00  0.00            
ATOM   1786  C   PRO A 108      73.953  77.179  93.537  1.00  0.00            
ATOM   1787  O   PRO A 108      73.570  77.481  94.666  1.00  0.00            
ATOM   1788  N   TYR A 109      75.062  76.474  93.248  1.00  0.00            
ATOM   1789  HN  TYR A 109      75.282  76.222  92.310  1.00  0.00            
ATOM   1790  CA  TYR A 109      75.981  75.951  94.211  1.00  0.00            
ATOM   1791  HA  TYR A 109      75.437  75.301  94.881  1.00  0.00            
ATOM   1792  CB  TYR A 109      77.137  75.205  93.525  1.00  0.00            
ATOM   1793  HB1 TYR A 109      76.567  74.403  93.010  1.00  0.00            
ATOM   1794  HB2 TYR A 109      77.585  75.898  92.781  1.00  0.00            
ATOM   1795  CG  TYR A 109      78.222  74.629  94.370  1.00  0.00            
ATOM   1796  CD1 TYR A 109      77.960  74.091  95.608  1.00  0.00            
ATOM   1797  HD1 TYR A 109      76.930  73.988  95.918  1.00  0.00            
ATOM   1798  CE1 TYR A 109      78.990  73.677  96.421  1.00  0.00            
ATOM   1799  HE1 TYR A 109      78.749  73.383  97.431  1.00  0.00            
ATOM   1800  CZ  TYR A 109      80.270  73.849  95.949  1.00  0.00            
ATOM   1801  OH  TYR A 109      81.342  73.561  96.820  1.00  0.00            
ATOM   1802  HH  TYR A 109      81.031  72.822  97.348  1.00  0.00            
ATOM   1803  CD2 TYR A 109      79.521  74.707  93.927  1.00  0.00            
ATOM   1804  HD2 TYR A 109      79.830  75.098  92.970  1.00  0.00            
ATOM   1805  CE2 TYR A 109      80.592  74.334  94.705  1.00  0.00            
ATOM   1806  HE2 TYR A 109      81.620  74.593  94.499  1.00  0.00            
ATOM   1807  C   TYR A 109      76.507  77.033  95.089  1.00  0.00            
ATOM   1808  O   TYR A 109      76.717  76.865  96.290  1.00  0.00            
ATOM   1809  N   ALA A 110      76.703  78.270  94.598  1.00  0.00            
ATOM   1810  HN  ALA A 110      76.495  78.726  93.736  1.00  0.00            
ATOM   1811  CA  ALA A 110      77.026  79.366  95.460  1.00  0.00            
ATOM   1812  HA  ALA A 110      77.972  79.059  95.879  1.00  0.00            
ATOM   1813  CB  ALA A 110      77.440  80.538  94.553  1.00  0.00            
ATOM   1814  HB1 ALA A 110      77.681  81.406  95.201  1.00  0.00            
ATOM   1815  HB2 ALA A 110      78.267  80.215  93.885  1.00  0.00            
ATOM   1816  HB3 ALA A 110      76.601  80.852  93.896  1.00  0.00            
ATOM   1817  C   ALA A 110      76.066  79.740  96.534  1.00  0.00            
ATOM   1818  O   ALA A 110      76.412  80.049  97.674  1.00  0.00            
ATOM   1819  N   LYS A 111      74.741  79.710  96.304  1.00  0.00            
ATOM   1820  HN  LYS A 111      74.432  79.405  95.406  1.00  0.00            
ATOM   1821  CA  LYS A 111      73.755  80.121  97.255  1.00  0.00            
ATOM   1822  HA  LYS A 111      74.037  81.069  97.686  1.00  0.00            
ATOM   1823  CB  LYS A 111      72.383  80.123  96.560  1.00  0.00            
ATOM   1824  HB1 LYS A 111      72.247  79.055  96.287  1.00  0.00            
ATOM   1825  HB2 LYS A 111      71.580  80.389  97.281  1.00  0.00            
ATOM   1826  CG  LYS A 111      72.236  80.967  95.292  1.00  0.00            
ATOM   1827  HG1 LYS A 111      72.891  80.599  94.474  1.00  0.00            
ATOM   1828  HG2 LYS A 111      71.202  80.847  94.904  1.00  0.00            
ATOM   1829  CD  LYS A 111      72.404  82.469  95.533  1.00  0.00            
ATOM   1830  HD1 LYS A 111      71.798  82.910  96.353  1.00  0.00            
ATOM   1831  HD2 LYS A 111      73.458  82.644  95.836  1.00  0.00            
ATOM   1832  CE  LYS A 111      72.121  83.154  94.195  1.00  0.00            
ATOM   1833  HE1 LYS A 111      72.803  82.931  93.347  1.00  0.00            
ATOM   1834  HE2 LYS A 111      71.078  82.897  93.910  1.00  0.00            
ATOM   1835  NZ  LYS A 111      72.225  84.577  94.587  1.00  0.00            
ATOM   1836  HZ1 LYS A 111      73.139  84.834  95.014  1.00  0.00            
ATOM   1837  HZ2 LYS A 111      72.075  85.297  93.852  1.00  0.00            
ATOM   1838  HZ3 LYS A 111      71.470  84.764  95.277  1.00  0.00            
ATOM   1839  C   LYS A 111      73.686  79.277  98.481  1.00  0.00            
ATOM   1840  O   LYS A 111      73.271  79.743  99.541  1.00  0.00            
ATOM   1841  N   VAL A 112      73.852  77.951  98.331  1.00  0.00            
ATOM   1842  HN  VAL A 112      74.166  77.638  97.438  1.00  0.00            
ATOM   1843  CA  VAL A 112      74.071  77.148  99.495  1.00  0.00            
ATOM   1844  HA  VAL A 112      73.438  77.485 100.303  1.00  0.00            
ATOM   1845  CB  VAL A 112      73.681  75.722  99.236  1.00  0.00            
ATOM   1846  HB  VAL A 112      73.771  75.247 100.236  1.00  0.00            
ATOM   1847  CG1 VAL A 112      72.242  75.751  98.697  1.00  0.00            
ATOM   1848 1HG1 VAL A 112      71.868  74.711  98.804  1.00  0.00            
ATOM   1849 2HG1 VAL A 112      71.553  76.328  99.351  1.00  0.00            
ATOM   1850 3HG1 VAL A 112      72.168  76.051  97.629  1.00  0.00            
ATOM   1851  CG2 VAL A 112      74.567  75.102  98.142  1.00  0.00            
ATOM   1852 1HG2 VAL A 112      74.467  75.715  97.221  1.00  0.00            
ATOM   1853 2HG2 VAL A 112      75.608  74.983  98.511  1.00  0.00            
ATOM   1854 3HG2 VAL A 112      74.195  74.127  97.762  1.00  0.00            
ATOM   1855  C   VAL A 112      75.373  77.117 100.217  1.00  0.00            
ATOM   1856  O   VAL A 112      75.430  77.154 101.446  1.00  0.00            
ATOM   1857  N   ARG A 113      76.473  77.305  99.466  1.00  0.00            
ATOM   1858  HN  ARG A 113      76.307  77.171  98.492  1.00  0.00            
ATOM   1859  CA  ARG A 113      77.812  77.483  99.934  1.00  0.00            
ATOM   1860  HA  ARG A 113      77.916  76.738 100.710  1.00  0.00            
ATOM   1861  CB  ARG A 113      78.804  77.145  98.809  1.00  0.00            
ATOM   1862  HB1 ARG A 113      78.396  76.204  98.382  1.00  0.00            
ATOM   1863  HB2 ARG A 113      78.716  77.802  97.917  1.00  0.00            
ATOM   1864  CG  ARG A 113      80.262  77.102  99.273  1.00  0.00            
ATOM   1865  HG1 ARG A 113      80.378  78.010  99.903  1.00  0.00            
ATOM   1866  HG2 ARG A 113      80.391  76.195  99.902  1.00  0.00            
ATOM   1867  CD  ARG A 113      81.177  77.106  98.049  1.00  0.00            
ATOM   1868  HD1 ARG A 113      82.199  76.765  98.322  1.00  0.00            
ATOM   1869  HD2 ARG A 113      80.789  76.386  97.296  1.00  0.00            
ATOM   1870  NE  ARG A 113      81.057  78.498  97.531  1.00  0.00            
ATOM   1871  HE  ARG A 113      80.783  79.262  98.116  1.00  0.00            
ATOM   1872  CZ  ARG A 113      81.099  78.845  96.212  1.00  0.00            
ATOM   1873  NH1 ARG A 113      81.462  77.994  95.208  1.00  0.00            
ATOM   1874 1HH1 ARG A 113      81.991  77.169  95.404  1.00  0.00            
ATOM   1875 2HH1 ARG A 113      81.166  78.162  94.267  1.00  0.00            
ATOM   1876  NH2 ARG A 113      80.602  80.071  95.874  1.00  0.00            
ATOM   1877 1HH2 ARG A 113      80.257  80.617  96.637  1.00  0.00            
ATOM   1878 2HH2 ARG A 113      80.603  80.383  94.924  1.00  0.00            
ATOM   1879  C   ARG A 113      78.119  78.769 100.622  1.00  0.00            
ATOM   1880  O   ARG A 113      78.596  78.712 101.754  1.00  0.00            
ATOM   1881  N   ASP A 114      77.886  79.967 100.056  1.00  0.00            
ATOM   1882  HN  ASP A 114      77.596  79.963  99.102  1.00  0.00            
ATOM   1883  CA  ASP A 114      78.267  81.204 100.662  1.00  0.00            
ATOM   1884  HA  ASP A 114      79.252  81.008 101.060  1.00  0.00            
ATOM   1885  CB  ASP A 114      78.502  82.254  99.562  1.00  0.00            
ATOM   1886  HB1 ASP A 114      77.502  82.319  99.083  1.00  0.00            
ATOM   1887  HB2 ASP A 114      78.719  83.218 100.071  1.00  0.00            
ATOM   1888  CG  ASP A 114      79.610  81.724  98.664  1.00  0.00            
ATOM   1889  OD1 ASP A 114      80.339  80.716  98.863  1.00  0.00            
ATOM   1890  OD2 ASP A 114      79.637  82.331  97.560  1.00  0.00            
ATOM   1891  C   ASP A 114      77.457  81.741 101.791  1.00  0.00            
ATOM   1892  O   ASP A 114      77.910  82.475 102.668  1.00  0.00            
ATOM   1893  N   ALA A 115      76.173  81.344 101.847  1.00  0.00            
ATOM   1894  HN  ALA A 115      75.688  80.875 101.112  1.00  0.00            
ATOM   1895  CA  ALA A 115      75.348  81.511 103.002  1.00  0.00            
ATOM   1896  HA  ALA A 115      75.340  82.499 103.437  1.00  0.00            
ATOM   1897  CB  ALA A 115      73.868  81.267 102.662  1.00  0.00            
ATOM   1898  HB1 ALA A 115      73.238  81.730 103.452  1.00  0.00            
ATOM   1899  HB2 ALA A 115      73.641  81.668 101.651  1.00  0.00            
ATOM   1900  HB3 ALA A 115      73.619  80.214 102.411  1.00  0.00            
ATOM   1901  C   ALA A 115      75.748  80.667 104.162  1.00  0.00            
ATOM   1902  O   ALA A 115      75.667  81.210 105.263  1.00  0.00            
ATOM   1903  N   ALA A 116      76.189  79.409 103.975  1.00  0.00            
ATOM   1904  HN  ALA A 116      76.178  78.865 103.140  1.00  0.00            
ATOM   1905  CA  ALA A 116      76.690  78.630 105.064  1.00  0.00            
ATOM   1906  HA  ALA A 116      75.958  78.479 105.844  1.00  0.00            
ATOM   1907  CB  ALA A 116      77.155  77.305 104.436  1.00  0.00            
ATOM   1908  HB1 ALA A 116      77.707  77.473 103.487  1.00  0.00            
ATOM   1909  HB2 ALA A 116      77.854  76.654 105.005  1.00  0.00            
ATOM   1910  HB3 ALA A 116      76.204  76.782 104.201  1.00  0.00            
ATOM   1911  C   ALA A 116      77.926  79.209 105.661  1.00  0.00            
ATOM   1912  O   ALA A 116      77.993  79.325 106.884  1.00  0.00            
ATOM   1913  N   VAL A 117      78.864  79.684 104.822  1.00  0.00            
ATOM   1914  HN  VAL A 117      78.820  79.624 103.828  1.00  0.00            
ATOM   1915  CA  VAL A 117      79.970  80.460 105.289  1.00  0.00            
ATOM   1916  HA  VAL A 117      80.531  79.934 106.047  1.00  0.00            
ATOM   1917  CB  VAL A 117      80.951  80.802 104.208  1.00  0.00            
ATOM   1918  HB  VAL A 117      80.494  81.451 103.431  1.00  0.00            
ATOM   1919  CG1 VAL A 117      82.258  81.457 104.687  1.00  0.00            
ATOM   1920 1HG1 VAL A 117      82.026  82.394 105.238  1.00  0.00            
ATOM   1921 2HG1 VAL A 117      82.894  80.787 105.303  1.00  0.00            
ATOM   1922 3HG1 VAL A 117      82.907  81.750 103.834  1.00  0.00            
ATOM   1923  CG2 VAL A 117      81.336  79.451 103.582  1.00  0.00            
ATOM   1924 1HG2 VAL A 117      81.405  78.654 104.354  1.00  0.00            
ATOM   1925 2HG2 VAL A 117      80.510  79.121 102.917  1.00  0.00            
ATOM   1926 3HG2 VAL A 117      82.292  79.514 103.020  1.00  0.00            
ATOM   1927  C   VAL A 117      79.597  81.729 105.976  1.00  0.00            
ATOM   1928  O   VAL A 117      80.184  82.094 106.993  1.00  0.00            
ATOM   1929  N   ARG A 118      78.613  82.528 105.522  1.00  0.00            
ATOM   1930  HN  ARG A 118      78.156  82.435 104.640  1.00  0.00            
ATOM   1931  CA  ARG A 118      78.100  83.642 106.256  1.00  0.00            
ATOM   1932  HA  ARG A 118      78.906  84.316 106.507  1.00  0.00            
ATOM   1933  CB  ARG A 118      77.024  84.355 105.420  1.00  0.00            
ATOM   1934  HB1 ARG A 118      76.518  83.636 104.740  1.00  0.00            
ATOM   1935  HB2 ARG A 118      76.204  84.871 105.964  1.00  0.00            
ATOM   1936  CG  ARG A 118      77.589  85.373 104.427  1.00  0.00            
ATOM   1937  HG1 ARG A 118      78.170  86.121 105.008  1.00  0.00            
ATOM   1938  HG2 ARG A 118      78.233  84.867 103.677  1.00  0.00            
ATOM   1939  CD  ARG A 118      76.580  86.168 103.595  1.00  0.00            
ATOM   1940  HD1 ARG A 118      76.167  85.598 102.734  1.00  0.00            
ATOM   1941  HD2 ARG A 118      75.808  86.552 104.294  1.00  0.00            
ATOM   1942  NE  ARG A 118      77.340  87.247 102.902  1.00  0.00            
ATOM   1943  HE  ARG A 118      77.545  87.074 101.939  1.00  0.00            
ATOM   1944  CZ  ARG A 118      77.396  88.551 103.300  1.00  0.00            
ATOM   1945  NH1 ARG A 118      76.910  89.005 104.492  1.00  0.00            
ATOM   1946 1HH1 ARG A 118      76.371  88.402 105.080  1.00  0.00            
ATOM   1947 2HH1 ARG A 118      76.903  89.993 104.648  1.00  0.00            
ATOM   1948  NH2 ARG A 118      78.207  89.338 102.534  1.00  0.00            
ATOM   1949 1HH2 ARG A 118      78.608  89.050 101.664  1.00  0.00            
ATOM   1950 2HH2 ARG A 118      78.477  90.210 102.941  1.00  0.00            
ATOM   1951  C   ARG A 118      77.556  83.325 107.605  1.00  0.00            
ATOM   1952  O   ARG A 118      77.874  83.928 108.629  1.00  0.00            
ATOM   1953  N   ARG A 119      76.632  82.350 107.694  1.00  0.00            
ATOM   1954  HN  ARG A 119      76.333  81.995 106.812  1.00  0.00            
ATOM   1955  CA  ARG A 119      76.104  81.966 108.966  1.00  0.00            
ATOM   1956  HA  ARG A 119      75.560  82.769 109.439  1.00  0.00            
ATOM   1957  CB  ARG A 119      75.090  80.821 108.802  1.00  0.00            
ATOM   1958  HB1 ARG A 119      75.609  80.020 108.235  1.00  0.00            
ATOM   1959  HB2 ARG A 119      74.773  80.442 109.798  1.00  0.00            
ATOM   1960  CG  ARG A 119      73.858  81.166 107.963  1.00  0.00            
ATOM   1961  HG1 ARG A 119      73.454  82.024 108.541  1.00  0.00            
ATOM   1962  HG2 ARG A 119      74.206  81.607 107.004  1.00  0.00            
ATOM   1963  CD  ARG A 119      72.850  80.048 107.689  1.00  0.00            
ATOM   1964  HD1 ARG A 119      73.451  79.188 107.326  1.00  0.00            
ATOM   1965  HD2 ARG A 119      72.280  79.699 108.576  1.00  0.00            
ATOM   1966  NE  ARG A 119      71.784  80.613 106.815  1.00  0.00            
ATOM   1967  HE  ARG A 119      71.889  81.525 106.417  1.00  0.00            
ATOM   1968  CZ  ARG A 119      70.675  80.013 106.291  1.00  0.00            
ATOM   1969  NH1 ARG A 119      70.297  78.753 106.655  1.00  0.00            
ATOM   1970 1HH1 ARG A 119      70.670  78.255 107.438  1.00  0.00            
ATOM   1971 2HH1 ARG A 119      69.482  78.379 106.214  1.00  0.00            
ATOM   1972  NH2 ARG A 119      70.103  80.480 105.143  1.00  0.00            
ATOM   1973 1HH2 ARG A 119      70.432  81.297 104.670  1.00  0.00            
ATOM   1974 2HH2 ARG A 119      69.227  80.108 104.838  1.00  0.00            
ATOM   1975  C   ARG A 119      77.068  81.512 110.008  1.00  0.00            
ATOM   1976  O   ARG A 119      77.119  82.038 111.119  1.00  0.00            
ATOM   1977  N   LEU A 120      77.993  80.610 109.635  1.00  0.00            
ATOM   1978  HN  LEU A 120      77.918  80.127 108.765  1.00  0.00            
ATOM   1979  CA  LEU A 120      79.028  80.267 110.559  1.00  0.00            
ATOM   1980  HA  LEU A 120      78.584  80.041 111.517  1.00  0.00            
ATOM   1981  CB  LEU A 120      79.680  78.975 110.035  1.00  0.00            
ATOM   1982  HB1 LEU A 120      80.031  79.023 108.982  1.00  0.00            
ATOM   1983  HB2 LEU A 120      80.653  78.882 110.566  1.00  0.00            
ATOM   1984  CG  LEU A 120      78.877  77.690 110.298  1.00  0.00            
ATOM   1985  HG  LEU A 120      78.911  77.455 111.383  1.00  0.00            
ATOM   1986  CD1 LEU A 120      77.425  77.567 109.810  1.00  0.00            
ATOM   1987 1HD1 LEU A 120      76.888  78.148 110.591  1.00  0.00            
ATOM   1988 2HD1 LEU A 120      77.264  77.857 108.750  1.00  0.00            
ATOM   1989 3HD1 LEU A 120      77.036  76.535 109.940  1.00  0.00            
ATOM   1990  CD2 LEU A 120      79.731  76.534 109.751  1.00  0.00            
ATOM   1991 1HD2 LEU A 120      80.820  76.603 109.959  1.00  0.00            
ATOM   1992 2HD2 LEU A 120      79.262  75.563 110.017  1.00  0.00            
ATOM   1993 3HD2 LEU A 120      79.561  76.634 108.657  1.00  0.00            
ATOM   1994  C   LEU A 120      80.062  81.315 110.782  1.00  0.00            
ATOM   1995  O   LEU A 120      80.595  81.441 111.885  1.00  0.00            
ATOM   1996  N   ALA A 121      80.427  82.192 109.829  1.00  0.00            
ATOM   1997  HN  ALA A 121      80.070  82.206 108.899  1.00  0.00            
ATOM   1998  CA  ALA A 121      81.278  83.312 110.088  1.00  0.00            
ATOM   1999  HA  ALA A 121      82.212  83.033 110.550  1.00  0.00            
ATOM   2000  CB  ALA A 121      81.669  83.963 108.751  1.00  0.00            
ATOM   2001  HB1 ALA A 121      80.773  84.360 108.227  1.00  0.00            
ATOM   2002  HB2 ALA A 121      82.310  84.851 108.935  1.00  0.00            
ATOM   2003  HB3 ALA A 121      82.237  83.162 108.229  1.00  0.00            
ATOM   2004  C   ALA A 121      80.640  84.321 110.980  1.00  0.00            
ATOM   2005  O   ALA A 121      81.381  84.893 111.777  1.00  0.00            
ATOM   2006  N   ALA A 122      79.331  84.624 110.939  1.00  0.00            
ATOM   2007  HN  ALA A 122      78.751  84.211 110.241  1.00  0.00            
ATOM   2008  CA  ALA A 122      78.691  85.377 111.974  1.00  0.00            
ATOM   2009  HA  ALA A 122      79.256  86.295 112.016  1.00  0.00            
ATOM   2010  CB  ALA A 122      77.201  85.691 111.753  1.00  0.00            
ATOM   2011  HB1 ALA A 122      76.543  84.807 111.898  1.00  0.00            
ATOM   2012  HB2 ALA A 122      76.830  86.565 112.331  1.00  0.00            
ATOM   2013  HB3 ALA A 122      77.292  86.165 110.753  1.00  0.00            
ATOM   2014  C   ALA A 122      78.675  84.847 113.367  1.00  0.00            
ATOM   2015  O   ALA A 122      78.870  85.611 114.311  1.00  0.00            
ATOM   2016  N   GLU A 123      78.620  83.512 113.523  1.00  0.00            
ATOM   2017  HN  GLU A 123      78.359  82.998 112.710  1.00  0.00            
ATOM   2018  CA  GLU A 123      78.691  82.845 114.787  1.00  0.00            
ATOM   2019  HA  GLU A 123      77.951  83.272 115.446  1.00  0.00            
ATOM   2020  CB  GLU A 123      78.270  81.368 114.701  1.00  0.00            
ATOM   2021  HB1 GLU A 123      77.285  81.344 114.187  1.00  0.00            
ATOM   2022  HB2 GLU A 123      78.807  80.808 113.907  1.00  0.00            
ATOM   2023  CG  GLU A 123      78.243  80.736 116.094  1.00  0.00            
ATOM   2024  HG1 GLU A 123      79.285  80.718 116.478  1.00  0.00            
ATOM   2025  HG2 GLU A 123      77.674  81.450 116.726  1.00  0.00            
ATOM   2026  CD  GLU A 123      77.617  79.350 116.173  1.00  0.00            
ATOM   2027  OE1 GLU A 123      78.278  78.370 116.607  1.00  0.00            
ATOM   2028  OE2 GLU A 123      76.386  79.259 115.919  1.00  0.00            
ATOM   2029  C   GLU A 123      80.029  83.020 115.417  1.00  0.00            
ATOM   2030  O   GLU A 123      80.168  83.220 116.622  1.00  0.00            
ATOM   2031  N   ALA A 124      81.064  82.978 114.557  1.00  0.00            
ATOM   2032  HN  ALA A 124      80.925  82.886 113.574  1.00  0.00            
ATOM   2033  CA  ALA A 124      82.411  83.325 114.890  1.00  0.00            
ATOM   2034  HA  ALA A 124      82.690  82.907 115.846  1.00  0.00            
ATOM   2035  CB  ALA A 124      83.391  82.778 113.839  1.00  0.00            
ATOM   2036  HB1 ALA A 124      82.965  81.763 113.691  1.00  0.00            
ATOM   2037  HB2 ALA A 124      83.283  83.414 112.934  1.00  0.00            
ATOM   2038  HB3 ALA A 124      84.454  82.727 114.160  1.00  0.00            
ATOM   2039  C   ALA A 124      82.628  84.782 115.113  1.00  0.00            
ATOM   2040  O   ALA A 124      83.643  85.112 115.726  1.00  0.00            
ATOM   2041  N   GLY A 125      81.830  85.761 114.651  1.00  0.00            
ATOM   2042  HN  GLY A 125      81.046  85.502 114.093  1.00  0.00            
ATOM   2043  CA  GLY A 125      82.104  87.155 114.812  1.00  0.00            
ATOM   2044  HA1 GLY A 125      81.172  87.639 115.062  1.00  0.00            
ATOM   2045  HA2 GLY A 125      82.711  87.257 115.700  1.00  0.00            
ATOM   2046  C   GLY A 125      82.827  87.758 113.657  1.00  0.00            
ATOM   2047  O   GLY A 125      83.428  88.829 113.730  1.00  0.00            
ATOM   2048  N   VAL A 126      82.906  87.030 112.529  1.00  0.00            
ATOM   2049  HN  VAL A 126      82.423  86.170 112.389  1.00  0.00            
ATOM   2050  CA  VAL A 126      83.742  87.445 111.445  1.00  0.00            
ATOM   2051  HA  VAL A 126      84.496  88.150 111.759  1.00  0.00            
ATOM   2052  CB  VAL A 126      84.267  86.193 110.809  1.00  0.00            
ATOM   2053  HB  VAL A 126      83.456  85.467 110.592  1.00  0.00            
ATOM   2054  CG1 VAL A 126      85.028  86.553 109.521  1.00  0.00            
ATOM   2055 1HG1 VAL A 126      85.756  87.389 109.594  1.00  0.00            
ATOM   2056 2HG1 VAL A 126      85.530  85.629 109.160  1.00  0.00            
ATOM   2057 3HG1 VAL A 126      84.295  86.791 108.721  1.00  0.00            
ATOM   2058  CG2 VAL A 126      85.189  85.569 111.870  1.00  0.00            
ATOM   2059 1HG2 VAL A 126      84.928  85.484 112.947  1.00  0.00            
ATOM   2060 2HG2 VAL A 126      85.566  84.554 111.622  1.00  0.00            
ATOM   2061 3HG2 VAL A 126      86.069  86.243 111.939  1.00  0.00            
ATOM   2062  C   VAL A 126      82.935  88.175 110.427  1.00  0.00            
ATOM   2063  O   VAL A 126      81.826  87.817 110.034  1.00  0.00            
ATOM   2064  N   GLU A 127      83.483  89.322 109.986  1.00  0.00            
ATOM   2065  HN  GLU A 127      84.312  89.721 110.372  1.00  0.00            
ATOM   2066  CA  GLU A 127      82.842  90.196 109.053  1.00  0.00            
ATOM   2067  HA  GLU A 127      81.775  90.119 109.200  1.00  0.00            
ATOM   2068  CB  GLU A 127      83.358  91.633 109.242  1.00  0.00            
ATOM   2069  HB1 GLU A 127      83.211  91.816 110.328  1.00  0.00            
ATOM   2070  HB2 GLU A 127      84.428  91.679 108.949  1.00  0.00            
ATOM   2071  CG  GLU A 127      82.606  92.662 108.395  1.00  0.00            
ATOM   2072  HG1 GLU A 127      83.229  93.582 108.388  1.00  0.00            
ATOM   2073  HG2 GLU A 127      82.527  92.374 107.325  1.00  0.00            
ATOM   2074  CD  GLU A 127      81.213  93.071 108.849  1.00  0.00            
ATOM   2075  OE1 GLU A 127      80.583  92.313 109.634  1.00  0.00            
ATOM   2076  OE2 GLU A 127      80.691  94.107 108.357  1.00  0.00            
ATOM   2077  C   GLU A 127      82.967  89.692 107.657  1.00  0.00            
ATOM   2078  O   GLU A 127      84.027  89.451 107.081  1.00  0.00            
ATOM   2079  N   VAL A 128      81.840  89.456 106.962  1.00  0.00            
ATOM   2080  HN  VAL A 128      80.972  89.747 107.356  1.00  0.00            
ATOM   2081  CA  VAL A 128      81.840  89.055 105.590  1.00  0.00            
ATOM   2082  HA  VAL A 128      82.762  88.591 105.272  1.00  0.00            
ATOM   2083  CB  VAL A 128      80.768  88.025 105.391  1.00  0.00            
ATOM   2084  HB  VAL A 128      79.778  88.520 105.493  1.00  0.00            
ATOM   2085  CG1 VAL A 128      80.987  87.185 104.121  1.00  0.00            
ATOM   2086 1HG1 VAL A 128      80.134  86.508 103.907  1.00  0.00            
ATOM   2087 2HG1 VAL A 128      81.080  87.824 103.215  1.00  0.00            
ATOM   2088 3HG1 VAL A 128      81.905  86.561 104.062  1.00  0.00            
ATOM   2089  CG2 VAL A 128      80.739  86.990 106.529  1.00  0.00            
ATOM   2090 1HG2 VAL A 128      79.870  86.311 106.391  1.00  0.00            
ATOM   2091 2HG2 VAL A 128      81.691  86.416 106.515  1.00  0.00            
ATOM   2092 3HG2 VAL A 128      80.542  87.475 107.509  1.00  0.00            
ATOM   2093  C   VAL A 128      81.520  90.199 104.690  1.00  0.00            
ATOM   2094  O   VAL A 128      80.477  90.810 104.916  1.00  0.00            
ATOM   2095  N   VAL A 129      82.411  90.566 103.752  1.00  0.00            
ATOM   2096  HN  VAL A 129      83.350  90.235 103.702  1.00  0.00            
ATOM   2097  CA  VAL A 129      82.175  91.573 102.764  1.00  0.00            
ATOM   2098  HA  VAL A 129      81.138  91.840 102.625  1.00  0.00            
ATOM   2099  CB  VAL A 129      83.036  92.781 102.992  1.00  0.00            
ATOM   2100  HB  VAL A 129      84.099  92.467 103.074  1.00  0.00            
ATOM   2101  CG1 VAL A 129      82.806  93.811 101.873  1.00  0.00            
ATOM   2102 1HG1 VAL A 129      83.351  93.674 100.914  1.00  0.00            
ATOM   2103 2HG1 VAL A 129      81.712  93.944 101.738  1.00  0.00            
ATOM   2104 3HG1 VAL A 129      83.064  94.811 102.281  1.00  0.00            
ATOM   2105  CG2 VAL A 129      82.737  93.418 104.359  1.00  0.00            
ATOM   2106 1HG2 VAL A 129      82.929  92.785 105.251  1.00  0.00            
ATOM   2107 2HG2 VAL A 129      83.221  94.418 104.362  1.00  0.00            
ATOM   2108 3HG2 VAL A 129      81.654  93.671 104.371  1.00  0.00            
ATOM   2109  C   VAL A 129      82.529  90.927 101.469  1.00  0.00            
ATOM   2110  O   VAL A 129      83.622  90.441 101.190  1.00  0.00            
ATOM   2111  N   THR A 130      81.542  90.919 100.554  1.00  0.00            
ATOM   2112  HN  THR A 130      80.701  91.407 100.773  1.00  0.00            
ATOM   2113  CA  THR A 130      81.566  90.338  99.248  1.00  0.00            
ATOM   2114  HA  THR A 130      82.465  89.753  99.118  1.00  0.00            
ATOM   2115  CB  THR A 130      80.504  89.279  99.216  1.00  0.00            
ATOM   2116  HB  THR A 130      80.298  88.875  98.202  1.00  0.00            
ATOM   2117  OG1 THR A 130      79.240  89.711  99.698  1.00  0.00            
ATOM   2118  HG1 THR A 130      79.099  90.359  99.002  1.00  0.00            
ATOM   2119  CG2 THR A 130      80.927  88.171 100.195  1.00  0.00            
ATOM   2120 1HG2 THR A 130      81.663  87.457  99.768  1.00  0.00            
ATOM   2121 2HG2 THR A 130      81.384  88.606 101.110  1.00  0.00            
ATOM   2122 3HG2 THR A 130      80.014  87.651 100.555  1.00  0.00            
ATOM   2123  C   THR A 130      81.442  91.163  98.014  1.00  0.00            
ATOM   2124  O   THR A 130      80.352  91.324  97.467  1.00  0.00            
ATOM   2125  N   PRO A 131      82.537  91.580  97.450  1.00  0.00            
ATOM   2126  CD  PRO A 131      83.771  91.799  98.189  1.00  0.00            
ATOM   2127  HD1 PRO A 131      84.460  90.978  97.896  1.00  0.00            
ATOM   2128  HD2 PRO A 131      83.758  91.945  99.291  1.00  0.00            
ATOM   2129  CA  PRO A 131      82.467  92.398  96.274  1.00  0.00            
ATOM   2130  HA  PRO A 131      81.765  93.196  96.466  1.00  0.00            
ATOM   2131  CB  PRO A 131      83.943  92.777  96.171  1.00  0.00            
ATOM   2132  HB1 PRO A 131      84.576  91.928  95.837  1.00  0.00            
ATOM   2133  HB2 PRO A 131      84.120  93.689  95.561  1.00  0.00            
ATOM   2134  CG  PRO A 131      84.272  93.139  97.628  1.00  0.00            
ATOM   2135  HG1 PRO A 131      85.347  93.337  97.827  1.00  0.00            
ATOM   2136  HG2 PRO A 131      83.742  94.079  97.893  1.00  0.00            
ATOM   2137  C   PRO A 131      81.985  91.876  94.965  1.00  0.00            
ATOM   2138  O   PRO A 131      82.184  90.705  94.643  1.00  0.00            
ATOM   2139  N   ILE A 132      81.163  92.648  94.232  1.00  0.00            
ATOM   2140  HN  ILE A 132      81.057  93.601  94.500  1.00  0.00            
ATOM   2141  CA  ILE A 132      80.890  92.449  92.842  1.00  0.00            
ATOM   2142  HA  ILE A 132      80.616  91.405  92.779  1.00  0.00            
ATOM   2143  CB  ILE A 132      79.751  93.255  92.290  1.00  0.00            
ATOM   2144  HB  ILE A 132      79.954  94.346  92.337  1.00  0.00            
ATOM   2145  CG2 ILE A 132      79.569  93.081  90.772  1.00  0.00            
ATOM   2146 1HG2 ILE A 132      78.620  93.482  90.357  1.00  0.00            
ATOM   2147 2HG2 ILE A 132      80.427  93.537  90.234  1.00  0.00            
ATOM   2148 3HG2 ILE A 132      79.639  92.007  90.498  1.00  0.00            
ATOM   2149  CG1 ILE A 132      78.408  92.940  92.968  1.00  0.00            
ATOM   2150 1HG1 ILE A 132      78.635  92.703  94.029  1.00  0.00            
ATOM   2151 2HG1 ILE A 132      77.711  93.805  93.011  1.00  0.00            
ATOM   2152  CD  ILE A 132      77.631  91.762  92.383  1.00  0.00            
ATOM   2153  HD1 ILE A 132      76.931  91.323  93.126  1.00  0.00            
ATOM   2154  HD2 ILE A 132      77.148  92.135  91.454  1.00  0.00            
ATOM   2155  HD3 ILE A 132      78.337  90.970  92.052  1.00  0.00            
ATOM   2156  C   ILE A 132      82.112  92.644  92.014  1.00  0.00            
ATOM   2157  O   ILE A 132      82.602  93.770  91.949  1.00  0.00            
ATOM   2158  N   SER A 133      82.576  91.642  91.245  1.00  0.00            
ATOM   2159  HN  SER A 133      82.174  90.748  91.426  1.00  0.00            
ATOM   2160  CA  SER A 133      83.566  91.856  90.236  1.00  0.00            
ATOM   2161  HA  SER A 133      83.494  92.816  89.746  1.00  0.00            
ATOM   2162  CB  SER A 133      84.973  91.899  90.855  1.00  0.00            
ATOM   2163  HB1 SER A 133      85.643  91.962  89.971  1.00  0.00            
ATOM   2164  HB2 SER A 133      85.272  92.849  91.350  1.00  0.00            
ATOM   2165  OG  SER A 133      85.370  90.771  91.620  1.00  0.00            
ATOM   2166  HG1 SER A 133      85.479  89.987  91.077  1.00  0.00            
ATOM   2167  C   SER A 133      83.472  90.941  89.063  1.00  0.00            
ATOM   2168  O   SER A 133      84.156  91.064  88.049  1.00  0.00            
ATOM   2169  N   HIS A 134      82.491  90.022  89.122  1.00  0.00            
ATOM   2170  HN  HIS A 134      81.869  89.876  89.887  1.00  0.00            
ATOM   2171  CA  HIS A 134      82.347  89.130  88.013  1.00  0.00            
ATOM   2172  HA  HIS A 134      83.250  88.748  87.560  1.00  0.00            
ATOM   2173  CB  HIS A 134      81.790  87.760  88.437  1.00  0.00            
ATOM   2174  HB1 HIS A 134      82.350  87.368  89.313  1.00  0.00            
ATOM   2175  HB2 HIS A 134      80.740  87.886  88.777  1.00  0.00            
ATOM   2176  ND1 HIS A 134      82.927  86.366  86.735  1.00  0.00            
ATOM   2177  CG  HIS A 134      81.755  86.686  87.391  1.00  0.00            
ATOM   2178  CE1 HIS A 134      82.668  85.362  85.918  1.00  0.00            
ATOM   2179  HE1 HIS A 134      83.321  84.908  85.172  1.00  0.00            
ATOM   2180  NE2 HIS A 134      81.343  85.062  85.993  1.00  0.00            
ATOM   2181  HE2 HIS A 134      80.857  84.434  85.384  1.00  0.00            
ATOM   2182  CD2 HIS A 134      80.749  85.910  86.905  1.00  0.00            
ATOM   2183  HD2 HIS A 134      79.683  85.978  87.089  1.00  0.00            
ATOM   2184  C   HIS A 134      81.449  89.622  86.932  1.00  0.00            
ATOM   2185  O   HIS A 134      81.810  89.734  85.761  1.00  0.00            
ATOM   2186  N   THR A 135      80.271  90.143  87.320  1.00  0.00            
ATOM   2187  HN  THR A 135      80.283  90.330  88.300  1.00  0.00            
ATOM   2188  CA  THR A 135      79.273  90.756  86.501  1.00  0.00            
ATOM   2189  HA  THR A 135      79.435  90.385  85.499  1.00  0.00            
ATOM   2190  CB  THR A 135      77.815  90.634  86.832  1.00  0.00            
ATOM   2191  HB  THR A 135      77.284  91.403  86.231  1.00  0.00            
ATOM   2192  OG1 THR A 135      77.713  90.850  88.233  1.00  0.00            
ATOM   2193  HG1 THR A 135      77.050  91.534  88.353  1.00  0.00            
ATOM   2194  CG2 THR A 135      77.450  89.214  86.367  1.00  0.00            
ATOM   2195 1HG2 THR A 135      77.800  89.145  85.315  1.00  0.00            
ATOM   2196 2HG2 THR A 135      77.868  88.420  87.022  1.00  0.00            
ATOM   2197 3HG2 THR A 135      76.372  88.969  86.478  1.00  0.00            
ATOM   2198  C   THR A 135      79.686  92.187  86.450  1.00  0.00            
ATOM   2199  O   THR A 135      80.379  92.816  87.247  1.00  0.00            
ATOM   2200  N   LEU A 136      79.270  92.819  85.337  1.00  0.00            
ATOM   2201  HN  LEU A 136      78.711  92.323  84.680  1.00  0.00            
ATOM   2202  CA  LEU A 136      79.444  94.226  85.141  1.00  0.00            
ATOM   2203  HA  LEU A 136      80.386  94.559  85.550  1.00  0.00            
ATOM   2204  CB  LEU A 136      79.421  94.421  83.616  1.00  0.00            
ATOM   2205  HB1 LEU A 136      78.402  94.179  83.244  1.00  0.00            
ATOM   2206  HB2 LEU A 136      79.573  95.502  83.408  1.00  0.00            
ATOM   2207  CG  LEU A 136      80.392  93.570  82.780  1.00  0.00            
ATOM   2208  HG  LEU A 136      80.118  92.494  82.803  1.00  0.00            
ATOM   2209  CD1 LEU A 136      80.371  94.002  81.303  1.00  0.00            
ATOM   2210 1HD1 LEU A 136      79.325  93.808  80.980  1.00  0.00            
ATOM   2211 2HD1 LEU A 136      80.499  95.085  81.094  1.00  0.00            
ATOM   2212 3HD1 LEU A 136      81.069  93.437  80.649  1.00  0.00            
ATOM   2213  CD2 LEU A 136      81.801  93.704  83.380  1.00  0.00            
ATOM   2214 1HD2 LEU A 136      82.526  93.271  82.658  1.00  0.00            
ATOM   2215 2HD2 LEU A 136      82.045  94.771  83.568  1.00  0.00            
ATOM   2216 3HD2 LEU A 136      81.835  93.245  84.392  1.00  0.00            
ATOM   2217  C   LEU A 136      78.405  95.093  85.764  1.00  0.00            
ATOM   2218  O   LEU A 136      78.546  96.298  85.963  1.00  0.00            
ATOM   2219  N   TYR A 137      77.333  94.391  86.173  1.00  0.00            
ATOM   2220  HN  TYR A 137      77.108  93.458  85.902  1.00  0.00            
ATOM   2221  CA  TYR A 137      76.197  95.036  86.753  1.00  0.00            
ATOM   2222  HA  TYR A 137      76.389  96.041  87.100  1.00  0.00            
ATOM   2223  CB  TYR A 137      75.064  94.990  85.713  1.00  0.00            
ATOM   2224  HB1 TYR A 137      75.063  94.019  85.174  1.00  0.00            
ATOM   2225  HB2 TYR A 137      74.071  95.074  86.204  1.00  0.00            
ATOM   2226  CG  TYR A 137      75.212  95.997  84.625  1.00  0.00            
ATOM   2227  CD1 TYR A 137      74.915  97.300  84.947  1.00  0.00            
ATOM   2228  HD1 TYR A 137      74.518  97.511  85.928  1.00  0.00            
ATOM   2229  CE1 TYR A 137      75.015  98.316  84.025  1.00  0.00            
ATOM   2230  HE1 TYR A 137      74.973  99.375  84.231  1.00  0.00            
ATOM   2231  CZ  TYR A 137      75.443  97.972  82.764  1.00  0.00            
ATOM   2232  OH  TYR A 137      75.738  99.016  81.861  1.00  0.00            
ATOM   2233  HH  TYR A 137      75.627  99.863  82.298  1.00  0.00            
ATOM   2234  CD2 TYR A 137      75.698  95.675  83.379  1.00  0.00            
ATOM   2235  HD2 TYR A 137      76.090  94.697  83.137  1.00  0.00            
ATOM   2236  CE2 TYR A 137      75.764  96.675  82.439  1.00  0.00            
ATOM   2237  HE2 TYR A 137      76.103  96.369  81.460  1.00  0.00            
ATOM   2238  C   TYR A 137      75.787  94.204  87.918  1.00  0.00            
ATOM   2239  O   TYR A 137      75.937  92.984  87.964  1.00  0.00            
ATOM   2240  N   ASP A 138      75.274  94.798  89.011  1.00  0.00            
ATOM   2241  HN  ASP A 138      75.208  95.792  89.053  1.00  0.00            
ATOM   2242  CA  ASP A 138      74.662  94.191  90.152  1.00  0.00            
ATOM   2243  HA  ASP A 138      75.246  93.364  90.528  1.00  0.00            
ATOM   2244  CB  ASP A 138      74.457  95.278  91.220  1.00  0.00            
ATOM   2245  HB1 ASP A 138      73.833  96.094  90.796  1.00  0.00            
ATOM   2246  HB2 ASP A 138      73.930  94.912  92.127  1.00  0.00            
ATOM   2247  CG  ASP A 138      75.771  95.882  91.698  1.00  0.00            
ATOM   2248  OD1 ASP A 138      76.465  96.697  91.033  1.00  0.00            
ATOM   2249  OD2 ASP A 138      76.145  95.455  92.823  1.00  0.00            
ATOM   2250  C   ASP A 138      73.376  93.570  89.727  1.00  0.00            
ATOM   2251  O   ASP A 138      72.414  94.278  89.430  1.00  0.00            
ATOM   2252  N   THR A 139      73.245  92.234  89.648  1.00  0.00            
ATOM   2253  HN  THR A 139      73.981  91.598  89.868  1.00  0.00            
ATOM   2254  CA  THR A 139      72.117  91.545  89.103  1.00  0.00            
ATOM   2255  HA  THR A 139      71.988  91.978  88.121  1.00  0.00            
ATOM   2256  CB  THR A 139      72.357  90.088  88.842  1.00  0.00            
ATOM   2257  HB  THR A 139      71.464  89.642  88.353  1.00  0.00            
ATOM   2258  OG1 THR A 139      72.779  89.269  89.923  1.00  0.00            
ATOM   2259  HG1 THR A 139      72.428  88.384  89.798  1.00  0.00            
ATOM   2260  CG2 THR A 139      73.449  89.809  87.795  1.00  0.00            
ATOM   2261 1HG2 THR A 139      73.378  90.449  86.889  1.00  0.00            
ATOM   2262 2HG2 THR A 139      74.436  90.066  88.234  1.00  0.00            
ATOM   2263 3HG2 THR A 139      73.508  88.767  87.415  1.00  0.00            
ATOM   2264  C   THR A 139      70.883  91.817  89.893  1.00  0.00            
ATOM   2265  O   THR A 139      69.852  92.186  89.332  1.00  0.00            
ATOM   2266  N   ASP A 140      71.063  91.848  91.225  1.00  0.00            
ATOM   2267  HN  ASP A 140      71.950  91.602  91.610  1.00  0.00            
ATOM   2268  CA  ASP A 140      70.082  92.199  92.204  1.00  0.00            
ATOM   2269  HA  ASP A 140      69.276  91.485  92.289  1.00  0.00            
ATOM   2270  CB  ASP A 140      70.762  92.095  93.580  1.00  0.00            
ATOM   2271  HB1 ASP A 140      71.703  92.682  93.645  1.00  0.00            
ATOM   2272  HB2 ASP A 140      70.125  92.460  94.413  1.00  0.00            
ATOM   2273  CG  ASP A 140      71.174  90.654  93.847  1.00  0.00            
ATOM   2274  OD1 ASP A 140      70.286  89.764  93.763  1.00  0.00            
ATOM   2275  OD2 ASP A 140      72.379  90.439  94.149  1.00  0.00            
ATOM   2276  C   ASP A 140      69.481  93.558  92.088  1.00  0.00            
ATOM   2277  O   ASP A 140      68.275  93.696  92.284  1.00  0.00            
ATOM   2278  N   MET A 141      70.273  94.612  91.820  1.00  0.00            
ATOM   2279  HN  MET A 141      71.240  94.372  91.797  1.00  0.00            
ATOM   2280  CA  MET A 141      69.885  95.971  91.606  1.00  0.00            
ATOM   2281  HA  MET A 141      69.420  96.289  92.528  1.00  0.00            
ATOM   2282  CB  MET A 141      71.175  96.792  91.438  1.00  0.00            
ATOM   2283  HB1 MET A 141      71.737  96.583  92.373  1.00  0.00            
ATOM   2284  HB2 MET A 141      71.763  96.344  90.608  1.00  0.00            
ATOM   2285  CG  MET A 141      70.826  98.276  91.311  1.00  0.00            
ATOM   2286  HG1 MET A 141      70.093  98.351  90.481  1.00  0.00            
ATOM   2287  HG2 MET A 141      70.347  98.513  92.286  1.00  0.00            
ATOM   2288  SD  MET A 141      72.148  99.362  90.693  1.00  0.00            
ATOM   2289  CE  MET A 141      72.998  99.236  92.292  1.00  0.00            
ATOM   2290  HE1 MET A 141      72.268  99.425  93.109  1.00  0.00            
ATOM   2291  HE2 MET A 141      73.256  98.177  92.505  1.00  0.00            
ATOM   2292  HE3 MET A 141      73.873  99.919  92.346  1.00  0.00            
ATOM   2293  C   MET A 141      68.965  96.132  90.445  1.00  0.00            
ATOM   2294  O   MET A 141      67.939  96.804  90.532  1.00  0.00            
ATOM   2295  N   LEU A 142      69.291  95.520  89.293  1.00  0.00            
ATOM   2296  HN  LEU A 142      70.146  95.012  89.241  1.00  0.00            
ATOM   2297  CA  LEU A 142      68.415  95.543  88.162  1.00  0.00            
ATOM   2298  HA  LEU A 142      68.159  96.567  87.930  1.00  0.00            
ATOM   2299  CB  LEU A 142      69.110  94.893  86.954  1.00  0.00            
ATOM   2300  HB1 LEU A 142      69.245  93.810  87.159  1.00  0.00            
ATOM   2301  HB2 LEU A 142      68.445  95.054  86.079  1.00  0.00            
ATOM   2302  CG  LEU A 142      70.505  95.379  86.525  1.00  0.00            
ATOM   2303  HG  LEU A 142      71.160  95.300  87.420  1.00  0.00            
ATOM   2304  CD1 LEU A 142      71.100  94.342  85.557  1.00  0.00            
ATOM   2305 1HD1 LEU A 142      70.854  93.316  85.906  1.00  0.00            
ATOM   2306 2HD1 LEU A 142      70.656  94.380  84.540  1.00  0.00            
ATOM   2307 3HD1 LEU A 142      72.203  94.431  85.460  1.00  0.00            
ATOM   2308  CD2 LEU A 142      70.469  96.805  85.952  1.00  0.00            
ATOM   2309 1HD2 LEU A 142      71.475  97.218  85.723  1.00  0.00            
ATOM   2310 2HD2 LEU A 142      69.959  96.765  84.966  1.00  0.00            
ATOM   2311 3HD2 LEU A 142      69.999  97.545  86.635  1.00  0.00            
ATOM   2312  C   LEU A 142      67.123  94.865  88.462  1.00  0.00            
ATOM   2313  O   LEU A 142      66.055  95.396  88.162  1.00  0.00            
ATOM   2314  N   VAL A 143      67.145  93.709  89.149  1.00  0.00            
ATOM   2315  HN  VAL A 143      68.012  93.317  89.449  1.00  0.00            
ATOM   2316  CA  VAL A 143      65.948  92.986  89.450  1.00  0.00            
ATOM   2317  HA  VAL A 143      65.314  92.788  88.599  1.00  0.00            
ATOM   2318  CB  VAL A 143      66.383  91.738  90.160  1.00  0.00            
ATOM   2319  HB  VAL A 143      67.114  91.974  90.963  1.00  0.00            
ATOM   2320  CG1 VAL A 143      65.284  90.957  90.901  1.00  0.00            
ATOM   2321 1HG1 VAL A 143      64.783  91.539  91.704  1.00  0.00            
ATOM   2322 2HG1 VAL A 143      64.550  90.517  90.194  1.00  0.00            
ATOM   2323 3HG1 VAL A 143      65.710  90.083  91.436  1.00  0.00            
ATOM   2324  CG2 VAL A 143      66.984  90.786  89.113  1.00  0.00            
ATOM   2325 1HG2 VAL A 143      67.828  91.223  88.537  1.00  0.00            
ATOM   2326 2HG2 VAL A 143      67.440  89.975  89.721  1.00  0.00            
ATOM   2327 3HG2 VAL A 143      66.152  90.517  88.430  1.00  0.00            
ATOM   2328  C   VAL A 143      65.094  93.716  90.429  1.00  0.00            
ATOM   2329  O   VAL A 143      63.866  93.661  90.396  1.00  0.00            
ATOM   2330  N   ALA A 144      65.692  94.465  91.373  1.00  0.00            
ATOM   2331  HN  ALA A 144      66.683  94.360  91.409  1.00  0.00            
ATOM   2332  CA  ALA A 144      64.990  95.101  92.444  1.00  0.00            
ATOM   2333  HA  ALA A 144      64.195  94.486  92.841  1.00  0.00            
ATOM   2334  CB  ALA A 144      65.899  95.389  93.651  1.00  0.00            
ATOM   2335  HB1 ALA A 144      65.320  95.900  94.450  1.00  0.00            
ATOM   2336  HB2 ALA A 144      66.230  94.398  94.029  1.00  0.00            
ATOM   2337  HB3 ALA A 144      66.788  95.972  93.323  1.00  0.00            
ATOM   2338  C   ALA A 144      64.292  96.286  91.870  1.00  0.00            
ATOM   2339  O   ALA A 144      63.199  96.671  92.282  1.00  0.00            
ATOM   2340  N   ARG A 145      64.909  96.984  90.900  1.00  0.00            
ATOM   2341  HN  ARG A 145      65.901  96.913  90.826  1.00  0.00            
ATOM   2342  CA  ARG A 145      64.289  98.098  90.254  1.00  0.00            
ATOM   2343  HA  ARG A 145      63.800  98.755  90.961  1.00  0.00            
ATOM   2344  CB  ARG A 145      65.311  99.014  89.560  1.00  0.00            
ATOM   2345  HB1 ARG A 145      66.075  98.482  88.952  1.00  0.00            
ATOM   2346  HB2 ARG A 145      64.860  99.739  88.849  1.00  0.00            
ATOM   2347  CG  ARG A 145      66.096  99.778  90.627  1.00  0.00            
ATOM   2348  HG1 ARG A 145      65.577 100.583  91.191  1.00  0.00            
ATOM   2349  HG2 ARG A 145      66.501  99.048  91.359  1.00  0.00            
ATOM   2350  CD  ARG A 145      67.373 100.413  90.071  1.00  0.00            
ATOM   2351  HD1 ARG A 145      67.926  99.617  89.529  1.00  0.00            
ATOM   2352  HD2 ARG A 145      67.136 101.234  89.360  1.00  0.00            
ATOM   2353  NE  ARG A 145      68.164 101.082  91.143  1.00  0.00            
ATOM   2354  HE  ARG A 145      67.982 100.816  92.088  1.00  0.00            
ATOM   2355  CZ  ARG A 145      69.300 101.796  90.889  1.00  0.00            
ATOM   2356  NH1 ARG A 145      69.756 101.983  89.617  1.00  0.00            
ATOM   2357 1HH1 ARG A 145      69.350 101.535  88.820  1.00  0.00            
ATOM   2358 2HH1 ARG A 145      70.707 102.285  89.549  1.00  0.00            
ATOM   2359  NH2 ARG A 145      70.013 102.330  91.924  1.00  0.00            
ATOM   2360 1HH2 ARG A 145      69.632 102.371  92.848  1.00  0.00            
ATOM   2361 2HH2 ARG A 145      70.862 102.831  91.756  1.00  0.00            
ATOM   2362  C   ARG A 145      63.282  97.673  89.242  1.00  0.00            
ATOM   2363  O   ARG A 145      62.418  98.448  88.837  1.00  0.00            
ATOM   2364  N   ASN A 146      63.276  96.383  88.860  1.00  0.00            
ATOM   2365  HN  ASN A 146      63.993  95.717  89.050  1.00  0.00            
ATOM   2366  CA  ASN A 146      62.297  95.809  87.989  1.00  0.00            
ATOM   2367  HA  ASN A 146      61.689  96.585  87.547  1.00  0.00            
ATOM   2368  CB  ASN A 146      63.137  94.982  87.002  1.00  0.00            
ATOM   2369  HB1 ASN A 146      64.090  95.421  86.635  1.00  0.00            
ATOM   2370  HB2 ASN A 146      63.335  94.057  87.585  1.00  0.00            
ATOM   2371  CG  ASN A 146      62.422  94.608  85.711  1.00  0.00            
ATOM   2372  OD1 ASN A 146      61.978  95.475  84.960  1.00  0.00            
ATOM   2373  ND2 ASN A 146      62.234  93.277  85.512  1.00  0.00            
ATOM   2374 1HD2 ASN A 146      62.426  92.635  86.255  1.00  0.00            
ATOM   2375 2HD2 ASN A 146      61.676  92.928  84.759  1.00  0.00            
ATOM   2376  C   ASN A 146      61.280  94.958  88.667  1.00  0.00            
ATOM   2377  O   ASN A 146      60.514  94.323  87.943  1.00  0.00            
ATOM   2378  N   GLY A 147      61.152  95.087  89.999  1.00  0.00            
ATOM   2379  HN  GLY A 147      61.794  95.768  90.345  1.00  0.00            
ATOM   2380  CA  GLY A 147      60.036  94.674  90.793  1.00  0.00            
ATOM   2381  HA1 GLY A 147      60.026  95.471  91.521  1.00  0.00            
ATOM   2382  HA2 GLY A 147      59.181  94.720  90.135  1.00  0.00            
ATOM   2383  C   GLY A 147      60.152  93.328  91.421  1.00  0.00            
ATOM   2384  O   GLY A 147      59.244  92.727  91.994  1.00  0.00            
ATOM   2385  N   GLY A 148      61.419  92.880  91.476  1.00  0.00            
ATOM   2386  HN  GLY A 148      62.163  93.397  91.060  1.00  0.00            
ATOM   2387  CA  GLY A 148      61.753  91.680  92.178  1.00  0.00            
ATOM   2388  HA1 GLY A 148      62.643  91.911  92.745  1.00  0.00            
ATOM   2389  HA2 GLY A 148      61.030  91.357  92.912  1.00  0.00            
ATOM   2390  C   GLY A 148      62.008  90.548  91.244  1.00  0.00            
ATOM   2391  O   GLY A 148      62.090  89.444  91.778  1.00  0.00            
ATOM   2392  N   ALA A 149      62.139  90.765  89.922  1.00  0.00            
ATOM   2393  HN  ALA A 149      62.115  91.691  89.553  1.00  0.00            
ATOM   2394  CA  ALA A 149      62.306  89.704  88.980  1.00  0.00            
ATOM   2395  HA  ALA A 149      62.796  88.821  89.364  1.00  0.00            
ATOM   2396  CB  ALA A 149      60.898  89.299  88.513  1.00  0.00            
ATOM   2397  HB1 ALA A 149      60.971  88.560  87.687  1.00  0.00            
ATOM   2398  HB2 ALA A 149      60.204  89.032  89.339  1.00  0.00            
ATOM   2399  HB3 ALA A 149      60.442  90.131  87.933  1.00  0.00            
ATOM   2400  C   ALA A 149      63.085  90.226  87.822  1.00  0.00            
ATOM   2401  O   ALA A 149      63.218  91.443  87.704  1.00  0.00            
ATOM   2402  N   ALA A 150      63.650  89.378  86.944  1.00  0.00            
ATOM   2403  HN  ALA A 150      63.637  88.391  87.083  1.00  0.00            
ATOM   2404  CA  ALA A 150      64.512  89.857  85.909  1.00  0.00            
ATOM   2405  HA  ALA A 150      64.973  90.807  86.136  1.00  0.00            
ATOM   2406  CB  ALA A 150      65.652  88.844  85.713  1.00  0.00            
ATOM   2407  HB1 ALA A 150      66.233  88.795  86.659  1.00  0.00            
ATOM   2408  HB2 ALA A 150      65.236  87.819  85.607  1.00  0.00            
ATOM   2409  HB3 ALA A 150      66.267  89.091  84.821  1.00  0.00            
ATOM   2410  C   ALA A 150      63.786  90.073  84.626  1.00  0.00            
ATOM   2411  O   ALA A 150      62.888  89.305  84.286  1.00  0.00            
ATOM   2412  N   PRO A 151      64.007  91.033  83.776  1.00  0.00            
ATOM   2413  CD  PRO A 151      65.128  91.945  83.940  1.00  0.00            
ATOM   2414  HD1 PRO A 151      66.114  91.450  83.810  1.00  0.00            
ATOM   2415  HD2 PRO A 151      64.980  92.586  84.836  1.00  0.00            
ATOM   2416  CA  PRO A 151      63.314  91.225  82.535  1.00  0.00            
ATOM   2417  HA  PRO A 151      62.246  91.111  82.658  1.00  0.00            
ATOM   2418  CB  PRO A 151      63.695  92.622  82.053  1.00  0.00            
ATOM   2419  HB1 PRO A 151      63.653  92.736  80.948  1.00  0.00            
ATOM   2420  HB2 PRO A 151      63.047  93.423  82.468  1.00  0.00            
ATOM   2421  CG  PRO A 151      65.092  92.805  82.667  1.00  0.00            
ATOM   2422  HG1 PRO A 151      65.804  92.405  81.914  1.00  0.00            
ATOM   2423  HG2 PRO A 151      65.394  93.845  82.916  1.00  0.00            
ATOM   2424  C   PRO A 151      63.681  90.208  81.510  1.00  0.00            
ATOM   2425  O   PRO A 151      64.803  89.708  81.581  1.00  0.00            
ATOM   2426  N   LEU A 152      62.763  89.971  80.557  1.00  0.00            
ATOM   2427  HN  LEU A 152      61.935  90.506  80.409  1.00  0.00            
ATOM   2428  CA  LEU A 152      62.986  88.998  79.533  1.00  0.00            
ATOM   2429  HA  LEU A 152      63.868  88.492  79.899  1.00  0.00            
ATOM   2430  CB  LEU A 152      61.985  87.830  79.505  1.00  0.00            
ATOM   2431  HB1 LEU A 152      61.085  88.314  79.070  1.00  0.00            
ATOM   2432  HB2 LEU A 152      62.354  87.049  78.807  1.00  0.00            
ATOM   2433  CG  LEU A 152      61.545  87.216  80.844  1.00  0.00            
ATOM   2434  HG  LEU A 152      61.280  88.052  81.527  1.00  0.00            
ATOM   2435  CD1 LEU A 152      60.322  86.298  80.683  1.00  0.00            
ATOM   2436 1HD1 LEU A 152      60.455  85.447  79.982  1.00  0.00            
ATOM   2437 2HD1 LEU A 152      60.078  85.746  81.615  1.00  0.00            
ATOM   2438 3HD1 LEU A 152      59.443  86.899  80.362  1.00  0.00            
ATOM   2439  CD2 LEU A 152      62.795  86.557  81.453  1.00  0.00            
ATOM   2440 1HD2 LEU A 152      63.559  87.335  81.667  1.00  0.00            
ATOM   2441 2HD2 LEU A 152      62.455  86.065  82.389  1.00  0.00            
ATOM   2442 3HD2 LEU A 152      63.145  85.768  80.755  1.00  0.00            
ATOM   2443  C   LEU A 152      63.177  89.586  78.177  1.00  0.00            
ATOM   2444  O   LEU A 152      63.424  88.875  77.205  1.00  0.00            
ATOM   2445  N   THR A 153      63.156  90.922  78.024  1.00  0.00            
ATOM   2446  HN  THR A 153      63.102  91.564  78.784  1.00  0.00            
ATOM   2447  CA  THR A 153      63.214  91.638  76.787  1.00  0.00            
ATOM   2448  HA  THR A 153      63.547  90.904  76.068  1.00  0.00            
ATOM   2449  CB  THR A 153      61.937  92.333  76.421  1.00  0.00            
ATOM   2450  HB  THR A 153      62.036  93.023  75.555  1.00  0.00            
ATOM   2451  OG1 THR A 153      61.578  93.246  77.448  1.00  0.00            
ATOM   2452  HG1 THR A 153      61.051  93.941  77.044  1.00  0.00            
ATOM   2453  CG2 THR A 153      60.736  91.375  76.346  1.00  0.00            
ATOM   2454 1HG2 THR A 153      60.667  90.906  77.351  1.00  0.00            
ATOM   2455 2HG2 THR A 153      59.765  91.868  76.126  1.00  0.00            
ATOM   2456 3HG2 THR A 153      61.060  90.597  75.623  1.00  0.00            
ATOM   2457  C   THR A 153      64.370  92.574  76.863  1.00  0.00            
ATOM   2458  O   THR A 153      64.609  93.172  77.911  1.00  0.00            
ATOM   2459  N   MET A 154      65.082  92.731  75.732  1.00  0.00            
ATOM   2460  HN  MET A 154      64.864  92.293  74.863  1.00  0.00            
ATOM   2461  CA  MET A 154      66.250  93.529  75.530  1.00  0.00            
ATOM   2462  HA  MET A 154      66.793  93.304  76.435  1.00  0.00            
ATOM   2463  CB  MET A 154      67.100  93.102  74.322  1.00  0.00            
ATOM   2464  HB1 MET A 154      67.265  92.008  74.430  1.00  0.00            
ATOM   2465  HB2 MET A 154      66.499  93.185  73.391  1.00  0.00            
ATOM   2466  CG  MET A 154      68.380  93.923  74.157  1.00  0.00            
ATOM   2467  HG1 MET A 154      68.909  93.706  73.204  1.00  0.00            
ATOM   2468  HG2 MET A 154      68.201  95.017  74.085  1.00  0.00            
ATOM   2469  SD  MET A 154      69.514  93.944  75.579  1.00  0.00            
ATOM   2470  CE  MET A 154      70.249  92.286  75.498  1.00  0.00            
ATOM   2471  HE1 MET A 154      70.565  91.836  76.463  1.00  0.00            
ATOM   2472  HE2 MET A 154      69.466  91.519  75.312  1.00  0.00            
ATOM   2473  HE3 MET A 154      71.035  92.189  74.720  1.00  0.00            
ATOM   2474  C   MET A 154      66.013  94.998  75.621  1.00  0.00            
ATOM   2475  O   MET A 154      66.761  95.703  76.297  1.00  0.00            
ATOM   2476  N   GLN A 155      64.949  95.493  74.964  1.00  0.00            
ATOM   2477  HN  GLN A 155      64.559  94.815  74.346  1.00  0.00            
ATOM   2478  CA  GLN A 155      64.630  96.887  74.983  1.00  0.00            
ATOM   2479  HA  GLN A 155      65.470  97.441  74.589  1.00  0.00            
ATOM   2480  CB  GLN A 155      63.379  97.123  74.120  1.00  0.00            
ATOM   2481  HB1 GLN A 155      63.561  96.708  73.107  1.00  0.00            
ATOM   2482  HB2 GLN A 155      62.526  96.593  74.594  1.00  0.00            
ATOM   2483  CG  GLN A 155      62.949  98.581  73.948  1.00  0.00            
ATOM   2484  HG1 GLN A 155      62.544  98.976  74.904  1.00  0.00            
ATOM   2485  HG2 GLN A 155      63.864  99.133  73.643  1.00  0.00            
ATOM   2486  CD  GLN A 155      61.787  98.596  72.965  1.00  0.00            
ATOM   2487  OE1 GLN A 155      60.743  98.036  73.293  1.00  0.00            
ATOM   2488  NE2 GLN A 155      61.897  99.318  71.817  1.00  0.00            
ATOM   2489 1HE2 GLN A 155      62.736  99.835  71.651  1.00  0.00            
ATOM   2490 2HE2 GLN A 155      61.050  99.581  71.354  1.00  0.00            
ATOM   2491  C   GLN A 155      64.561  97.372  76.390  1.00  0.00            
ATOM   2492  O   GLN A 155      65.062  98.437  76.747  1.00  0.00            
ATOM   2493  N   SER A 156      63.801  96.667  77.248  1.00  0.00            
ATOM   2494  HN  SER A 156      63.336  95.879  76.854  1.00  0.00            
ATOM   2495  CA  SER A 156      63.652  96.953  78.642  1.00  0.00            
ATOM   2496  HA  SER A 156      63.340  97.987  78.673  1.00  0.00            
ATOM   2497  CB  SER A 156      62.520  96.086  79.217  1.00  0.00            
ATOM   2498  HB1 SER A 156      61.718  96.224  78.460  1.00  0.00            
ATOM   2499  HB2 SER A 156      62.862  95.035  79.319  1.00  0.00            
ATOM   2500  OG  SER A 156      62.072  96.536  80.487  1.00  0.00            
ATOM   2501  HG1 SER A 156      61.434  95.924  80.862  1.00  0.00            
ATOM   2502  C   SER A 156      64.885  96.743  79.452  1.00  0.00            
ATOM   2503  O   SER A 156      65.129  97.641  80.257  1.00  0.00            
ATOM   2504  N   PHE A 157      65.702  95.695  79.243  1.00  0.00            
ATOM   2505  HN  PHE A 157      65.516  94.949  78.607  1.00  0.00            
ATOM   2506  CA  PHE A 157      66.988  95.595  79.860  1.00  0.00            
ATOM   2507  HA  PHE A 157      66.830  95.498  80.924  1.00  0.00            
ATOM   2508  CB  PHE A 157      67.810  94.387  79.379  1.00  0.00            
ATOM   2509  HB1 PHE A 157      67.218  93.450  79.460  1.00  0.00            
ATOM   2510  HB2 PHE A 157      68.114  94.487  78.315  1.00  0.00            
ATOM   2511  CG  PHE A 157      69.021  94.117  80.203  1.00  0.00            
ATOM   2512  CD1 PHE A 157      68.921  93.452  81.403  1.00  0.00            
ATOM   2513  HD1 PHE A 157      68.024  93.043  81.842  1.00  0.00            
ATOM   2514  CE1 PHE A 157      70.107  93.218  82.059  1.00  0.00            
ATOM   2515  HE1 PHE A 157      70.027  92.734  83.021  1.00  0.00            
ATOM   2516  CZ  PHE A 157      71.351  93.483  81.534  1.00  0.00            
ATOM   2517  HZ  PHE A 157      72.213  93.346  82.169  1.00  0.00            
ATOM   2518  CD2 PHE A 157      70.233  94.534  79.707  1.00  0.00            
ATOM   2519  HD2 PHE A 157      70.301  94.960  78.716  1.00  0.00            
ATOM   2520  CE2 PHE A 157      71.393  94.227  80.378  1.00  0.00            
ATOM   2521  HE2 PHE A 157      72.279  94.684  79.961  1.00  0.00            
ATOM   2522  C   PHE A 157      67.840  96.755  79.476  1.00  0.00            
ATOM   2523  O   PHE A 157      68.607  97.225  80.316  1.00  0.00            
ATOM   2524  N   THR A 158      67.766  97.327  78.261  1.00  0.00            
ATOM   2525  HN  THR A 158      67.299  96.900  77.490  1.00  0.00            
ATOM   2526  CA  THR A 158      68.561  98.433  77.825  1.00  0.00            
ATOM   2527  HA  THR A 158      69.563  98.076  78.014  1.00  0.00            
ATOM   2528  CB  THR A 158      68.403  98.744  76.367  1.00  0.00            
ATOM   2529  HB  THR A 158      67.343  99.025  76.181  1.00  0.00            
ATOM   2530  OG1 THR A 158      68.707  97.575  75.619  1.00  0.00            
ATOM   2531  HG1 THR A 158      68.019  96.908  75.681  1.00  0.00            
ATOM   2532  CG2 THR A 158      69.341  99.834  75.822  1.00  0.00            
ATOM   2533 1HG2 THR A 158      69.380  99.947  74.717  1.00  0.00            
ATOM   2534 2HG2 THR A 158      69.047 100.835  76.203  1.00  0.00            
ATOM   2535 3HG2 THR A 158      70.274  99.507  76.329  1.00  0.00            
ATOM   2536  C   THR A 158      68.176  99.712  78.486  1.00  0.00            
ATOM   2537  O   THR A 158      69.049 100.493  78.859  1.00  0.00            
ATOM   2538  N   LYS A 159      66.868  99.896  78.740  1.00  0.00            
ATOM   2539  HN  LYS A 159      66.137  99.329  78.365  1.00  0.00            
ATOM   2540  CA  LYS A 159      66.402 100.916  79.626  1.00  0.00            
ATOM   2541  HA  LYS A 159      66.817 101.814  79.196  1.00  0.00            
ATOM   2542  CB  LYS A 159      64.876 101.084  79.535  1.00  0.00            
ATOM   2543  HB1 LYS A 159      64.338 100.112  79.524  1.00  0.00            
ATOM   2544  HB2 LYS A 159      64.565 101.746  80.371  1.00  0.00            
ATOM   2545  CG  LYS A 159      64.436 101.822  78.269  1.00  0.00            
ATOM   2546  HG1 LYS A 159      64.930 102.815  78.325  1.00  0.00            
ATOM   2547  HG2 LYS A 159      64.893 101.338  77.380  1.00  0.00            
ATOM   2548  CD  LYS A 159      62.935 101.958  78.000  1.00  0.00            
ATOM   2549  HD1 LYS A 159      62.527 100.926  77.970  1.00  0.00            
ATOM   2550  HD2 LYS A 159      62.443 102.547  78.803  1.00  0.00            
ATOM   2551  CE  LYS A 159      62.696 102.743  76.708  1.00  0.00            
ATOM   2552  HE1 LYS A 159      63.025 103.804  76.731  1.00  0.00            
ATOM   2553  HE2 LYS A 159      63.264 102.444  75.800  1.00  0.00            
ATOM   2554  NZ  LYS A 159      61.231 102.713  76.502  1.00  0.00            
ATOM   2555  HZ1 LYS A 159      60.824 101.765  76.635  1.00  0.00            
ATOM   2556  HZ2 LYS A 159      60.852 103.359  77.222  1.00  0.00            
ATOM   2557  HZ3 LYS A 159      61.040 102.954  75.508  1.00  0.00            
ATOM   2558  C   LYS A 159      66.785 100.840  81.065  1.00  0.00            
ATOM   2559  O   LYS A 159      67.130 101.821  81.721  1.00  0.00            
ATOM   2560  N   LEU A 160      66.827  99.623  81.636  1.00  0.00            
ATOM   2561  HN  LEU A 160      66.641  98.759  81.177  1.00  0.00            
ATOM   2562  CA  LEU A 160      67.150  99.356  83.003  1.00  0.00            
ATOM   2563  HA  LEU A 160      66.625 100.020  83.674  1.00  0.00            
ATOM   2564  CB  LEU A 160      66.815  97.865  83.178  1.00  0.00            
ATOM   2565  HB1 LEU A 160      65.797  97.768  82.743  1.00  0.00            
ATOM   2566  HB2 LEU A 160      67.438  97.244  82.499  1.00  0.00            
ATOM   2567  CG  LEU A 160      66.760  97.223  84.575  1.00  0.00            
ATOM   2568  HG  LEU A 160      67.739  97.318  85.091  1.00  0.00            
ATOM   2569  CD1 LEU A 160      65.813  98.097  85.412  1.00  0.00            
ATOM   2570 1HD1 LEU A 160      64.835  98.226  84.902  1.00  0.00            
ATOM   2571 2HD1 LEU A 160      65.679  97.589  86.391  1.00  0.00            
ATOM   2572 3HD1 LEU A 160      66.237  99.101  85.630  1.00  0.00            
ATOM   2573  CD2 LEU A 160      66.285  95.760  84.543  1.00  0.00            
ATOM   2574 1HD2 LEU A 160      65.352  95.729  83.941  1.00  0.00            
ATOM   2575 2HD2 LEU A 160      67.062  95.107  84.091  1.00  0.00            
ATOM   2576 3HD2 LEU A 160      66.079  95.325  85.544  1.00  0.00            
ATOM   2577  C   LEU A 160      68.575  99.594  83.369  1.00  0.00            
ATOM   2578  O   LEU A 160      68.911 100.020  84.473  1.00  0.00            
ATOM   2579  N   VAL A 161      69.508  99.350  82.432  1.00  0.00            
ATOM   2580  HN  VAL A 161      69.218  98.915  81.582  1.00  0.00            
ATOM   2581  CA  VAL A 161      70.886  99.692  82.599  1.00  0.00            
ATOM   2582  HA  VAL A 161      71.177  99.579  83.633  1.00  0.00            
ATOM   2583  CB  VAL A 161      71.794  98.806  81.798  1.00  0.00            
ATOM   2584  HB  VAL A 161      72.884  98.989  81.903  1.00  0.00            
ATOM   2585  CG1 VAL A 161      71.576  97.339  82.209  1.00  0.00            
ATOM   2586 1HG1 VAL A 161      71.804  96.596  81.416  1.00  0.00            
ATOM   2587 2HG1 VAL A 161      72.129  97.079  83.136  1.00  0.00            
ATOM   2588 3HG1 VAL A 161      70.488  97.149  82.319  1.00  0.00            
ATOM   2589  CG2 VAL A 161      71.431  98.959  80.311  1.00  0.00            
ATOM   2590 1HG2 VAL A 161      71.666 100.009  80.032  1.00  0.00            
ATOM   2591 2HG2 VAL A 161      72.018  98.219  79.726  1.00  0.00            
ATOM   2592 3HG2 VAL A 161      70.368  98.760  80.057  1.00  0.00            
ATOM   2593  C   VAL A 161      71.271 101.090  82.258  1.00  0.00            
ATOM   2594  O   VAL A 161      72.362 101.546  82.596  1.00  0.00            
ATOM   2595  N   ASP A 162      70.397 101.880  81.608  1.00  0.00            
ATOM   2596  HN  ASP A 162      69.577 101.417  81.281  1.00  0.00            
ATOM   2597  CA  ASP A 162      70.602 103.253  81.263  1.00  0.00            
ATOM   2598  HA  ASP A 162      71.506 103.331  80.678  1.00  0.00            
ATOM   2599  CB  ASP A 162      69.412 103.624  80.361  1.00  0.00            
ATOM   2600  HB1 ASP A 162      69.381 102.843  79.571  1.00  0.00            
ATOM   2601  HB2 ASP A 162      68.483 103.642  80.970  1.00  0.00            
ATOM   2602  CG  ASP A 162      69.552 104.925  79.585  1.00  0.00            
ATOM   2603  OD1 ASP A 162      68.505 105.385  79.057  1.00  0.00            
ATOM   2604  OD2 ASP A 162      70.651 105.540  79.629  1.00  0.00            
ATOM   2605  C   ASP A 162      70.739 104.142  82.451  1.00  0.00            
ATOM   2606  O   ASP A 162      71.572 105.044  82.517  1.00  0.00            
ATOM   2607  N   ARG A 163      69.874 103.919  83.457  1.00  0.00            
ATOM   2608  HN  ARG A 163      69.310 103.120  83.262  1.00  0.00            
ATOM   2609  CA  ARG A 163      69.908 104.567  84.731  1.00  0.00            
ATOM   2610  HA  ARG A 163      69.886 105.624  84.508  1.00  0.00            
ATOM   2611  CB  ARG A 163      68.635 104.299  85.551  1.00  0.00            
ATOM   2612  HB1 ARG A 163      67.717 104.661  85.040  1.00  0.00            
ATOM   2613  HB2 ARG A 163      68.513 103.200  85.654  1.00  0.00            
ATOM   2614  CG  ARG A 163      68.556 104.945  86.936  1.00  0.00            
ATOM   2615  HG1 ARG A 163      69.361 104.470  87.535  1.00  0.00            
ATOM   2616  HG2 ARG A 163      68.887 106.006  86.941  1.00  0.00            
ATOM   2617  CD  ARG A 163      67.189 104.809  87.611  1.00  0.00            
ATOM   2618  HD1 ARG A 163      66.307 105.311  87.158  1.00  0.00            
ATOM   2619  HD2 ARG A 163      67.029 103.710  87.649  1.00  0.00            
ATOM   2620  NE  ARG A 163      67.419 105.182  89.035  1.00  0.00            
ATOM   2621  HE  ARG A 163      67.886 106.045  89.230  1.00  0.00            
ATOM   2622  CZ  ARG A 163      66.866 104.544  90.107  1.00  0.00            
ATOM   2623  NH1 ARG A 163      65.941 103.583  89.817  1.00  0.00            
ATOM   2624 1HH1 ARG A 163      65.500 103.593  88.920  1.00  0.00            
ATOM   2625 2HH1 ARG A 163      65.370 103.334  90.600  1.00  0.00            
ATOM   2626  NH2 ARG A 163      67.159 104.912  91.388  1.00  0.00            
ATOM   2627 1HH2 ARG A 163      68.043 105.295  91.658  1.00  0.00            
ATOM   2628 2HH2 ARG A 163      66.686 104.518  92.177  1.00  0.00            
ATOM   2629  C   ARG A 163      71.166 104.448  85.520  1.00  0.00            
ATOM   2630  O   ARG A 163      71.786 105.392  86.008  1.00  0.00            
ATOM   2631  N   VAL A 164      71.770 103.247  85.549  1.00  0.00            
ATOM   2632  HN  VAL A 164      71.317 102.500  85.066  1.00  0.00            
ATOM   2633  CA  VAL A 164      73.041 102.879  86.092  1.00  0.00            
ATOM   2634  HA  VAL A 164      72.978 103.186  87.125  1.00  0.00            
ATOM   2635  CB  VAL A 164      73.192 101.390  85.987  1.00  0.00            
ATOM   2636  HB  VAL A 164      73.444 101.049  84.960  1.00  0.00            
ATOM   2637  CG1 VAL A 164      74.222 100.845  86.990  1.00  0.00            
ATOM   2638 1HG1 VAL A 164      74.310  99.738  86.986  1.00  0.00            
ATOM   2639 2HG1 VAL A 164      75.208 101.353  86.915  1.00  0.00            
ATOM   2640 3HG1 VAL A 164      73.807 101.002  88.008  1.00  0.00            
ATOM   2641  CG2 VAL A 164      71.868 100.658  86.264  1.00  0.00            
ATOM   2642 1HG2 VAL A 164      72.072  99.617  86.593  1.00  0.00            
ATOM   2643 2HG2 VAL A 164      71.462 101.152  87.172  1.00  0.00            
ATOM   2644 3HG2 VAL A 164      71.145 100.824  85.438  1.00  0.00            
ATOM   2645  C   VAL A 164      74.254 103.490  85.480  1.00  0.00            
ATOM   2646  O   VAL A 164      75.122 103.953  86.218  1.00  0.00            
ATOM   2647  N   GLY A 165      74.257 103.549  84.135  1.00  0.00            
ATOM   2648  HN  GLY A 165      73.477 103.220  83.609  1.00  0.00            
ATOM   2649  CA  GLY A 165      75.448 103.840  83.400  1.00  0.00            
ATOM   2650  HA1 GLY A 165      75.066 104.327  82.516  1.00  0.00            
ATOM   2651  HA2 GLY A 165      76.173 104.424  83.948  1.00  0.00            
ATOM   2652  C   GLY A 165      76.252 102.657  82.985  1.00  0.00            
ATOM   2653  O   GLY A 165      75.802 101.514  83.069  1.00  0.00            
ATOM   2654  N   ASP A 166      77.425 102.963  82.401  1.00  0.00            
ATOM   2655  HN  ASP A 166      77.628 103.916  82.193  1.00  0.00            
ATOM   2656  CA  ASP A 166      78.407 102.025  81.951  1.00  0.00            
ATOM   2657  HA  ASP A 166      77.767 101.410  81.335  1.00  0.00            
ATOM   2658  CB  ASP A 166      79.508 102.722  81.134  1.00  0.00            
ATOM   2659  HB1 ASP A 166      80.067 103.544  81.631  1.00  0.00            
ATOM   2660  HB2 ASP A 166      80.242 101.921  80.900  1.00  0.00            
ATOM   2661  CG  ASP A 166      78.978 103.287  79.824  1.00  0.00            
ATOM   2662  OD1 ASP A 166      78.994 104.510  79.522  1.00  0.00            
ATOM   2663  OD2 ASP A 166      78.458 102.473  79.015  1.00  0.00            
ATOM   2664  C   ASP A 166      79.047 101.132  82.956  1.00  0.00            
ATOM   2665  O   ASP A 166      79.145 101.591  84.094  1.00  0.00            
ATOM   2666  N   PRO A 167      79.546  99.965  82.672  1.00  0.00            
ATOM   2667  CD  PRO A 167      79.313  99.223  81.444  1.00  0.00            
ATOM   2668  HD1 PRO A 167      80.011  99.762  80.767  1.00  0.00            
ATOM   2669  HD2 PRO A 167      78.239  99.382  81.209  1.00  0.00            
ATOM   2670  CA  PRO A 167      80.317  99.168  83.580  1.00  0.00            
ATOM   2671  HA  PRO A 167      79.596  98.912  84.342  1.00  0.00            
ATOM   2672  CB  PRO A 167      80.926  98.038  82.753  1.00  0.00            
ATOM   2673  HB1 PRO A 167      81.793  98.436  82.185  1.00  0.00            
ATOM   2674  HB2 PRO A 167      81.249  97.207  83.417  1.00  0.00            
ATOM   2675  CG  PRO A 167      79.817  97.796  81.718  1.00  0.00            
ATOM   2676  HG1 PRO A 167      80.128  97.140  80.877  1.00  0.00            
ATOM   2677  HG2 PRO A 167      78.955  97.382  82.283  1.00  0.00            
ATOM   2678  C   PRO A 167      81.445  99.853  84.273  1.00  0.00            
ATOM   2679  O   PRO A 167      82.262 100.483  83.603  1.00  0.00            
ATOM   2680  N   PRO A 168      81.603  99.852  85.564  1.00  0.00            
ATOM   2681  CD  PRO A 168      80.527  99.731  86.534  1.00  0.00            
ATOM   2682  HD1 PRO A 168      80.284  98.651  86.630  1.00  0.00            
ATOM   2683  HD2 PRO A 168      79.647 100.238  86.086  1.00  0.00            
ATOM   2684  CA  PRO A 168      82.716 100.590  86.084  1.00  0.00            
ATOM   2685  HA  PRO A 168      82.589 101.625  85.804  1.00  0.00            
ATOM   2686  CB  PRO A 168      82.569 100.422  87.595  1.00  0.00            
ATOM   2687  HB1 PRO A 168      83.020  99.480  87.971  1.00  0.00            
ATOM   2688  HB2 PRO A 168      83.060 101.267  88.126  1.00  0.00            
ATOM   2689  CG  PRO A 168      81.051 100.368  87.831  1.00  0.00            
ATOM   2690  HG1 PRO A 168      80.800  99.813  88.759  1.00  0.00            
ATOM   2691  HG2 PRO A 168      80.740 101.428  87.952  1.00  0.00            
ATOM   2692  C   PRO A 168      84.091 100.210  85.654  1.00  0.00            
ATOM   2693  O   PRO A 168      84.304  99.102  85.161  1.00  0.00            
ATOM   2694  N   ALA A 169      85.050 101.132  85.848  1.00  0.00            
ATOM   2695  HN  ALA A 169      84.835 102.010  86.268  1.00  0.00            
ATOM   2696  CA  ALA A 169      86.447 100.828  85.812  1.00  0.00            
ATOM   2697  HA  ALA A 169      86.599 100.660  84.756  1.00  0.00            
ATOM   2698  CB  ALA A 169      87.214 102.067  86.307  1.00  0.00            
ATOM   2699  HB1 ALA A 169      87.220 102.196  87.410  1.00  0.00            
ATOM   2700  HB2 ALA A 169      88.278 102.074  85.991  1.00  0.00            
ATOM   2701  HB3 ALA A 169      86.800 103.004  85.879  1.00  0.00            
ATOM   2702  C   ALA A 169      86.936  99.583  86.468  1.00  0.00            
ATOM   2703  O   ALA A 169      86.294  99.142  87.420  1.00  0.00            
ATOM   2704  N   PRO A 170      88.059  99.022  86.129  1.00  0.00            
ATOM   2705  CD  PRO A 170      88.829  99.255  84.917  1.00  0.00            
ATOM   2706  HD1 PRO A 170      89.117 100.325  84.828  1.00  0.00            
ATOM   2707  HD2 PRO A 170      88.256  98.937  84.019  1.00  0.00            
ATOM   2708  CA  PRO A 170      88.603  97.981  86.952  1.00  0.00            
ATOM   2709  HA  PRO A 170      87.831  97.283  87.238  1.00  0.00            
ATOM   2710  CB  PRO A 170      89.639  97.235  86.115  1.00  0.00            
ATOM   2711  HB1 PRO A 170      90.328  96.627  86.739  1.00  0.00            
ATOM   2712  HB2 PRO A 170      89.074  96.618  85.384  1.00  0.00            
ATOM   2713  CG  PRO A 170      90.084  98.448  85.283  1.00  0.00            
ATOM   2714  HG1 PRO A 170      90.722  99.138  85.876  1.00  0.00            
ATOM   2715  HG2 PRO A 170      90.592  98.051  84.378  1.00  0.00            
ATOM   2716  C   PRO A 170      89.181  98.606  88.175  1.00  0.00            
ATOM   2717  O   PRO A 170      89.536  99.782  88.116  1.00  0.00            
ATOM   2718  N   ALA A 171      89.199  97.839  89.280  1.00  0.00            
ATOM   2719  HN  ALA A 171      89.047  96.855  89.334  1.00  0.00            
ATOM   2720  CA  ALA A 171      89.762  98.309  90.507  1.00  0.00            
ATOM   2721  HA  ALA A 171      89.215  99.195  90.791  1.00  0.00            
ATOM   2722  CB  ALA A 171      89.358  97.254  91.552  1.00  0.00            
ATOM   2723  HB1 ALA A 171      88.263  97.069  91.595  1.00  0.00            
ATOM   2724  HB2 ALA A 171      89.874  96.293  91.338  1.00  0.00            
ATOM   2725  HB3 ALA A 171      89.566  97.529  92.608  1.00  0.00            
ATOM   2726  C   ALA A 171      91.247  98.432  90.538  1.00  0.00            
ATOM   2727  O   ALA A 171      91.918  97.724  89.788  1.00  0.00            
ATOM   2728  N   PRO A 172      91.896  99.247  91.315  1.00  0.00            
ATOM   2729  CD  PRO A 172      91.288 100.393  91.976  1.00  0.00            
ATOM   2730  HD1 PRO A 172      90.677  99.999  92.816  1.00  0.00            
ATOM   2731  HD2 PRO A 172      90.637 100.934  91.256  1.00  0.00            
ATOM   2732  CA  PRO A 172      93.314  99.417  91.438  1.00  0.00            
ATOM   2733  HA  PRO A 172      93.815  99.723  90.530  1.00  0.00            
ATOM   2734  CB  PRO A 172      93.537 100.364  92.616  1.00  0.00            
ATOM   2735  HB1 PRO A 172      93.372  99.832  93.577  1.00  0.00            
ATOM   2736  HB2 PRO A 172      94.502 100.887  92.793  1.00  0.00            
ATOM   2737  CG  PRO A 172      92.386 101.365  92.434  1.00  0.00            
ATOM   2738  HG1 PRO A 172      92.089 102.103  93.211  1.00  0.00            
ATOM   2739  HG2 PRO A 172      92.661 101.866  91.481  1.00  0.00            
ATOM   2740  C   PRO A 172      94.142  98.199  91.659  1.00  0.00            
ATOM   2741  O   PRO A 172      93.739  97.122  92.096  1.00  0.00            
ATOM   2742  N   ASP A 173      95.464  98.372  91.471  1.00  0.00            
ATOM   2743  HN  ASP A 173      95.811  99.294  91.318  1.00  0.00            
ATOM   2744  CA  ASP A 173      96.466  97.360  91.595  1.00  0.00            
ATOM   2745  HA  ASP A 173      96.056  96.503  91.082  1.00  0.00            
ATOM   2746  CB  ASP A 173      97.759  97.682  90.826  1.00  0.00            
ATOM   2747  HB1 ASP A 173      98.426  98.444  91.281  1.00  0.00            
ATOM   2748  HB2 ASP A 173      98.321  96.726  90.886  1.00  0.00            
ATOM   2749  CG  ASP A 173      97.621  98.286  89.436  1.00  0.00            
ATOM   2750  OD1 ASP A 173      97.778  99.513  89.199  1.00  0.00            
ATOM   2751  OD2 ASP A 173      97.249  97.458  88.562  1.00  0.00            
ATOM   2752  C   ASP A 173      96.710  96.893  92.989  1.00  0.00            
ATOM   2753  O   ASP A 173      96.879  97.822  93.777  1.00  0.00            
ATOM   2754  N   PRO A 174      96.796  95.669  93.419  1.00  0.00            
ATOM   2755  CD  PRO A 174      96.747  94.547  92.495  1.00  0.00            
ATOM   2756  HD1 PRO A 174      97.332  94.635  91.555  1.00  0.00            
ATOM   2757  HD2 PRO A 174      95.723  94.549  92.061  1.00  0.00            
ATOM   2758  CA  PRO A 174      97.266  95.233  94.703  1.00  0.00            
ATOM   2759  HA  PRO A 174      96.545  95.586  95.426  1.00  0.00            
ATOM   2760  CB  PRO A 174      97.215  93.707  94.739  1.00  0.00            
ATOM   2761  HB1 PRO A 174      97.950  93.163  95.370  1.00  0.00            
ATOM   2762  HB2 PRO A 174      96.282  93.449  95.283  1.00  0.00            
ATOM   2763  CG  PRO A 174      97.156  93.280  93.264  1.00  0.00            
ATOM   2764  HG1 PRO A 174      98.221  93.085  93.015  1.00  0.00            
ATOM   2765  HG2 PRO A 174      96.557  92.371  93.044  1.00  0.00            
ATOM   2766  C   PRO A 174      98.632  95.705  95.065  1.00  0.00            
ATOM   2767  O   PRO A 174      99.417  95.825  94.125  1.00  0.00            
ATOM   2768  N   PRO A 175      98.980  95.904  96.301  1.00  0.00            
ATOM   2769  CD  PRO A 175      98.039  96.232  97.360  1.00  0.00            
ATOM   2770  HD1 PRO A 175      97.509  95.305  97.666  1.00  0.00            
ATOM   2771  HD2 PRO A 175      97.347  97.025  97.002  1.00  0.00            
ATOM   2772  CA  PRO A 175     100.328  96.267  96.626  1.00  0.00            
ATOM   2773  HA  PRO A 175     100.324  97.319  96.385  1.00  0.00            
ATOM   2774  CB  PRO A 175     100.422  96.121  98.144  1.00  0.00            
ATOM   2775  HB1 PRO A 175     100.455  95.039  98.393  1.00  0.00            
ATOM   2776  HB2 PRO A 175     101.186  96.794  98.590  1.00  0.00            
ATOM   2777  CG  PRO A 175      99.013  96.635  98.479  1.00  0.00            
ATOM   2778  HG1 PRO A 175      98.653  96.439  99.512  1.00  0.00            
ATOM   2779  HG2 PRO A 175      99.069  97.742  98.408  1.00  0.00            
ATOM   2780  C   PRO A 175     101.479  95.615  95.939  1.00  0.00            
ATOM   2781  O   PRO A 175     101.405  94.441  95.578  1.00  0.00            
ATOM   2782  N   ALA A 176     102.523  96.398  95.610  1.00  0.00            
ATOM   2783  HN  ALA A 176     102.527  97.346  95.919  1.00  0.00            
ATOM   2784  CA  ALA A 176     103.607  95.879  94.836  1.00  0.00            
ATOM   2785  HA  ALA A 176     103.275  95.455  93.899  1.00  0.00            
ATOM   2786  CB  ALA A 176     104.601  96.985  94.443  1.00  0.00            
ATOM   2787  HB1 ALA A 176     104.133  97.780  93.823  1.00  0.00            
ATOM   2788  HB2 ALA A 176     104.892  97.556  95.349  1.00  0.00            
ATOM   2789  HB3 ALA A 176     105.459  96.558  93.879  1.00  0.00            
ATOM   2790  C   ALA A 176     104.308  94.741  95.495  1.00  0.00            
ATOM   2791  O   ALA A 176     104.576  93.692  94.912  1.00  0.00            
ATOM   2792  N   ALA A 177     104.478  94.846  96.826  1.00  0.00            
ATOM   2793  HN  ALA A 177     104.284  95.724  97.258  1.00  0.00            
ATOM   2794  CA  ALA A 177     104.934  93.831  97.724  1.00  0.00            
ATOM   2795  HA  ALA A 177     104.943  92.861  97.250  1.00  0.00            
ATOM   2796  CB  ALA A 177     106.322  94.231  98.251  1.00  0.00            
ATOM   2797  HB1 ALA A 177     106.995  94.247  97.367  1.00  0.00            
ATOM   2798  HB2 ALA A 177     106.381  95.229  98.735  1.00  0.00            
ATOM   2799  HB3 ALA A 177     106.800  93.489  98.925  1.00  0.00            
ATOM   2800  C   ALA A 177     103.996  93.845  98.882  1.00  0.00            
ATOM   2801  O   ALA A 177     103.630  94.921  99.352  1.00  0.00            
ATOM   2802  N   MET A 178     103.359  92.692  99.159  1.00  0.00            
ATOM   2803  HN  MET A 178     103.519  91.845  98.658  1.00  0.00            
ATOM   2804  CA  MET A 178     102.423  92.552 100.231  1.00  0.00            
ATOM   2805  HA  MET A 178     101.657  93.304 100.107  1.00  0.00            
ATOM   2806  CB  MET A 178     101.631  91.262  99.961  1.00  0.00            
ATOM   2807  HB1 MET A 178     102.371  90.502  99.631  1.00  0.00            
ATOM   2808  HB2 MET A 178     101.173  90.843 100.882  1.00  0.00            
ATOM   2809  CG  MET A 178     100.566  91.447  98.878  1.00  0.00            
ATOM   2810  HG1 MET A 178      99.856  92.219  99.245  1.00  0.00            
ATOM   2811  HG2 MET A 178     101.178  91.756  98.004  1.00  0.00            
ATOM   2812  SD  MET A 178      99.605  90.017  98.299  1.00  0.00            
ATOM   2813  CE  MET A 178      98.304  89.841  99.553  1.00  0.00            
ATOM   2814  HE1 MET A 178      98.809  90.116 100.503  1.00  0.00            
ATOM   2815  HE2 MET A 178      97.421  90.486  99.350  1.00  0.00            
ATOM   2816  HE3 MET A 178      97.934  88.799  99.666  1.00  0.00            
ATOM   2817  C   MET A 178     103.131  92.556 101.543  1.00  0.00            
ATOM   2818  O   MET A 178     104.270  92.097 101.613  1.00  0.00            
ATOM   2819  N   PRO A 179     102.637  92.959 102.676  1.00  0.00            
ATOM   2820  CD  PRO A 179     101.508  93.877 102.683  1.00  0.00            
ATOM   2821  HD1 PRO A 179     100.600  93.256 102.838  1.00  0.00            
ATOM   2822  HD2 PRO A 179     101.470  94.563 101.810  1.00  0.00            
ATOM   2823  CA  PRO A 179     103.231  92.830 103.975  1.00  0.00            
ATOM   2824  HA  PRO A 179     104.166  93.368 103.930  1.00  0.00            
ATOM   2825  CB  PRO A 179     102.262  93.622 104.849  1.00  0.00            
ATOM   2826  HB1 PRO A 179     101.509  92.889 105.211  1.00  0.00            
ATOM   2827  HB2 PRO A 179     102.621  94.130 105.770  1.00  0.00            
ATOM   2828  CG  PRO A 179     101.737  94.740 103.934  1.00  0.00            
ATOM   2829  HG1 PRO A 179     100.741  95.095 104.272  1.00  0.00            
ATOM   2830  HG2 PRO A 179     102.392  95.632 103.838  1.00  0.00            
ATOM   2831  C   PRO A 179     103.396  91.393 104.334  1.00  0.00            
ATOM   2832  O   PRO A 179     102.501  90.565 104.171  1.00  0.00            
ATOM   2833  N   PRO A 180     104.496  90.910 104.830  1.00  0.00            
ATOM   2834  CD  PRO A 180     105.674  91.671 105.218  1.00  0.00            
ATOM   2835  HD1 PRO A 180     105.393  92.505 105.896  1.00  0.00            
ATOM   2836  HD2 PRO A 180     106.023  92.135 104.271  1.00  0.00            
ATOM   2837  CA  PRO A 180     104.821  89.523 104.665  1.00  0.00            
ATOM   2838  HA  PRO A 180     104.537  89.119 103.705  1.00  0.00            
ATOM   2839  CB  PRO A 180     106.338  89.430 104.816  1.00  0.00            
ATOM   2840  HB1 PRO A 180     106.755  88.443 105.110  1.00  0.00            
ATOM   2841  HB2 PRO A 180     106.758  89.563 103.796  1.00  0.00            
ATOM   2842  CG  PRO A 180     106.719  90.643 105.680  1.00  0.00            
ATOM   2843  HG1 PRO A 180     106.627  90.447 106.770  1.00  0.00            
ATOM   2844  HG2 PRO A 180     107.758  90.836 105.336  1.00  0.00            
ATOM   2845  C   PRO A 180     104.167  88.636 105.667  1.00  0.00            
ATOM   2846  O   PRO A 180     104.083  89.122 106.794  1.00  0.00            
ATOM   2847  N   PRO A 181     103.692  87.472 105.336  1.00  0.00            
ATOM   2848  CD  PRO A 181     103.491  86.855 104.034  1.00  0.00            
ATOM   2849  HD1 PRO A 181     104.416  87.024 103.443  1.00  0.00            
ATOM   2850  HD2 PRO A 181     102.664  87.338 103.470  1.00  0.00            
ATOM   2851  CA  PRO A 181     103.051  86.660 106.329  1.00  0.00            
ATOM   2852  HA  PRO A 181     102.263  87.159 106.877  1.00  0.00            
ATOM   2853  CB  PRO A 181     102.372  85.537 105.549  1.00  0.00            
ATOM   2854  HB1 PRO A 181     102.216  84.532 105.995  1.00  0.00            
ATOM   2855  HB2 PRO A 181     101.376  85.864 105.181  1.00  0.00            
ATOM   2856  CG  PRO A 181     103.199  85.363 104.265  1.00  0.00            
ATOM   2857  HG1 PRO A 181     104.097  84.759 104.511  1.00  0.00            
ATOM   2858  HG2 PRO A 181     102.690  84.816 103.443  1.00  0.00            
ATOM   2859  C   PRO A 181     104.019  86.119 107.324  1.00  0.00            
ATOM   2860  O   PRO A 181     105.214  85.958 107.086  1.00  0.00            
ATOM   2861  N   ALA A 182     103.462  85.892 108.528  1.00  0.00            
ATOM   2862  HN  ALA A 182     102.484  86.079 108.574  1.00  0.00            
ATOM   2863  CA  ALA A 182     104.189  85.587 109.721  1.00  0.00            
ATOM   2864  HA  ALA A 182     105.256  85.559 109.554  1.00  0.00            
ATOM   2865  CB  ALA A 182     103.755  86.732 110.653  1.00  0.00            
ATOM   2866  HB1 ALA A 182     104.358  86.784 111.584  1.00  0.00            
ATOM   2867  HB2 ALA A 182     103.849  87.689 110.098  1.00  0.00            
ATOM   2868  HB3 ALA A 182     102.678  86.652 110.920  1.00  0.00            
ATOM   2869  C   ALA A 182     103.825  84.373 110.505  1.00  0.00            
ATOM   2870  O   ALA A 182     104.242  84.155 111.641  1.00  0.00            
ATOM   2871  N   GLU A 183     103.116  83.456 109.822  1.00  0.00            
ATOM   2872  HN  GLU A 183     102.696  83.741 108.964  1.00  0.00            
ATOM   2873  CA  GLU A 183     102.715  82.210 110.400  1.00  0.00            
ATOM   2874  HA  GLU A 183     102.747  82.248 111.478  1.00  0.00            
ATOM   2875  CB  GLU A 183     101.264  81.773 110.142  1.00  0.00            
ATOM   2876  HB1 GLU A 183     101.009  81.784 109.061  1.00  0.00            
ATOM   2877  HB2 GLU A 183     101.168  80.745 110.553  1.00  0.00            
ATOM   2878  CG  GLU A 183     100.310  82.775 110.798  1.00  0.00            
ATOM   2879  HG1 GLU A 183     100.733  83.791 110.655  1.00  0.00            
ATOM   2880  HG2 GLU A 183      99.305  82.701 110.330  1.00  0.00            
ATOM   2881  CD  GLU A 183     100.086  82.617 112.295  1.00  0.00            
ATOM   2882  OE1 GLU A 183      99.834  81.460 112.725  1.00  0.00            
ATOM   2883  OE2 GLU A 183     100.333  83.584 113.063  1.00  0.00            
ATOM   2884  C   GLU A 183     103.628  81.092 110.029  1.00  0.00            
ATOM   2885  O   GLU A 183     103.271  79.916 109.978  1.00  0.00            
ATOM   2886  N   ASP A 184     104.896  81.360 109.670  1.00  0.00            
ATOM   2887  HN  ASP A 184     105.214  82.305 109.676  1.00  0.00            
ATOM   2888  CA  ASP A 184     105.779  80.369 109.137  1.00  0.00            
ATOM   2889  HA  ASP A 184     106.681  80.869 108.820  1.00  0.00            
ATOM   2890  CB  ASP A 184     106.326  79.479 110.265  1.00  0.00            
ATOM   2891  HB1 ASP A 184     105.501  78.928 110.764  1.00  0.00            
ATOM   2892  HB2 ASP A 184     107.033  78.696 109.915  1.00  0.00            
ATOM   2893  CG  ASP A 184     107.042  80.267 111.353  1.00  0.00            
ATOM   2894  OD1 ASP A 184     106.803  79.951 112.549  1.00  0.00            
ATOM   2895  OD2 ASP A 184     107.920  81.123 111.065  1.00  0.00            
ATOM   2896  C   ASP A 184     105.301  79.631 107.935  1.00  0.00            
ATOM   2897  O   ASP A 184     105.345  78.407 107.820  1.00  0.00            
ATOM   2898  N   MET A 185     104.753  80.416 106.990  1.00  0.00            
ATOM   2899  HN  MET A 185     104.811  81.412 107.009  1.00  0.00            
ATOM   2900  CA  MET A 185     104.072  79.940 105.826  1.00  0.00            
ATOM   2901  HA  MET A 185     103.527  79.148 106.317  1.00  0.00            
ATOM   2902  CB  MET A 185     103.020  80.975 105.392  1.00  0.00            
ATOM   2903  HB1 MET A 185     103.495  81.930 105.082  1.00  0.00            
ATOM   2904  HB2 MET A 185     102.408  80.472 104.612  1.00  0.00            
ATOM   2905  CG  MET A 185     101.968  81.210 106.478  1.00  0.00            
ATOM   2906  HG1 MET A 185     101.638  80.251 106.933  1.00  0.00            
ATOM   2907  HG2 MET A 185     102.493  81.676 107.338  1.00  0.00            
ATOM   2908  SD  MET A 185     100.541  82.296 106.182  1.00  0.00            
ATOM   2909  CE  MET A 185      99.686  81.049 105.178  1.00  0.00            
ATOM   2910  HE1 MET A 185      98.617  80.952 105.467  1.00  0.00            
ATOM   2911  HE2 MET A 185      99.893  81.273 104.109  1.00  0.00            
ATOM   2912  HE3 MET A 185     100.047  80.035 105.451  1.00  0.00            
ATOM   2913  C   MET A 185     104.864  79.398 104.685  1.00  0.00            
ATOM   2914  O   MET A 185     104.398  78.397 104.144  1.00  0.00            
ATOM   2915  N   PRO A 186     105.948  79.929 104.204  1.00  0.00            
ATOM   2916  CD  PRO A 186     106.415  81.291 104.415  1.00  0.00            
ATOM   2917  HD1 PRO A 186     106.749  81.352 105.474  1.00  0.00            
ATOM   2918  HD2 PRO A 186     105.602  81.991 104.126  1.00  0.00            
ATOM   2919  CA  PRO A 186     106.557  79.303 103.067  1.00  0.00            
ATOM   2920  HA  PRO A 186     105.908  78.664 102.487  1.00  0.00            
ATOM   2921  CB  PRO A 186     107.145  80.464 102.269  1.00  0.00            
ATOM   2922  HB1 PRO A 186     107.996  80.247 101.589  1.00  0.00            
ATOM   2923  HB2 PRO A 186     106.315  80.791 101.607  1.00  0.00            
ATOM   2924  CG  PRO A 186     107.515  81.485 103.358  1.00  0.00            
ATOM   2925  HG1 PRO A 186     108.472  81.292 103.887  1.00  0.00            
ATOM   2926  HG2 PRO A 186     107.587  82.476 102.861  1.00  0.00            
ATOM   2927  C   PRO A 186     107.663  78.426 103.544  1.00  0.00            
ATOM   2928  O   PRO A 186     108.691  78.170 102.918  1.00  0.00            
ATOM   2929  N   SER A 187     107.398  77.773 104.689  1.00  0.00            
ATOM   2930  HN  SER A 187     106.504  78.003 105.065  1.00  0.00            
ATOM   2931  CA  SER A 187     107.991  76.587 105.227  1.00  0.00            
ATOM   2932  HA  SER A 187     109.053  76.780 105.244  1.00  0.00            
ATOM   2933  CB  SER A 187     107.626  76.406 106.709  1.00  0.00            
ATOM   2934  HB1 SER A 187     107.985  77.255 107.330  1.00  0.00            
ATOM   2935  HB2 SER A 187     106.525  76.348 106.847  1.00  0.00            
ATOM   2936  OG  SER A 187     108.163  75.205 107.245  1.00  0.00            
ATOM   2937  HG1 SER A 187     108.364  75.463 108.147  1.00  0.00            
ATOM   2938  C   SER A 187     107.950  75.361 104.382  1.00  0.00            
ATOM   2939  O   SER A 187     106.841  75.140 103.895  1.00  0.00            
ATOM   2940  N   ALA A 188     108.996  74.538 104.187  1.00  0.00            
ATOM   2941  HN  ALA A 188     109.898  74.727 104.564  1.00  0.00            
ATOM   2942  CA  ALA A 188     108.877  73.399 103.329  1.00  0.00            
ATOM   2943  HA  ALA A 188     108.188  73.635 102.531  1.00  0.00            
ATOM   2944  CB  ALA A 188     110.245  73.176 102.663  1.00  0.00            
ATOM   2945  HB1 ALA A 188     111.022  72.803 103.365  1.00  0.00            
ATOM   2946  HB2 ALA A 188     110.172  72.443 101.831  1.00  0.00            
ATOM   2947  HB3 ALA A 188     110.622  74.157 102.301  1.00  0.00            
ATOM   2948  C   ALA A 188     108.592  72.154 104.095  1.00  0.00            
ATOM   2949  O   ALA A 188     108.341  71.124 103.471  1.00  0.00            
ATOM   2950  N   ALA A 189     108.550  72.266 105.435  1.00  0.00            
ATOM   2951  HN  ALA A 189     108.810  73.132 105.853  1.00  0.00            
ATOM   2952  CA  ALA A 189     108.249  71.259 106.405  1.00  0.00            
ATOM   2953  HA  ALA A 189     108.636  70.334 106.003  1.00  0.00            
ATOM   2954  CB  ALA A 189     108.839  71.755 107.737  1.00  0.00            
ATOM   2955  HB1 ALA A 189     108.958  70.877 108.406  1.00  0.00            
ATOM   2956  HB2 ALA A 189     109.816  72.256 107.571  1.00  0.00            
ATOM   2957  HB3 ALA A 189     108.188  72.525 108.204  1.00  0.00            
ATOM   2958  C   ALA A 189     106.847  70.783 106.567  1.00  0.00            
ATOM   2959  O   ALA A 189     106.671  69.568 106.644  1.00  0.00            
ATOM   2960  N   PRO A 190     105.757  71.490 106.617  1.00  0.00            
ATOM   2961  CD  PRO A 190     105.716  72.945 106.582  1.00  0.00            
ATOM   2962  HD1 PRO A 190     106.301  73.467 105.794  1.00  0.00            
ATOM   2963  HD2 PRO A 190     106.058  73.127 107.622  1.00  0.00            
ATOM   2964  CA  PRO A 190     104.418  70.987 106.527  1.00  0.00            
ATOM   2965  HA  PRO A 190     104.170  70.228 107.255  1.00  0.00            
ATOM   2966  CB  PRO A 190     103.497  72.149 106.892  1.00  0.00            
ATOM   2967  HB1 PRO A 190     102.534  72.000 106.359  1.00  0.00            
ATOM   2968  HB2 PRO A 190     103.238  72.239 107.969  1.00  0.00            
ATOM   2969  CG  PRO A 190     104.256  73.388 106.392  1.00  0.00            
ATOM   2970  HG1 PRO A 190     104.005  73.483 105.314  1.00  0.00            
ATOM   2971  HG2 PRO A 190     104.033  74.297 106.991  1.00  0.00            
ATOM   2972  C   PRO A 190     104.016  70.404 105.215  1.00  0.00            
ATOM   2973  O   PRO A 190     104.649  70.741 104.216  1.00  0.00            
ATOM   2974  N   ALA A 191     103.090  69.430 105.155  1.00  0.00            
ATOM   2975  HN  ALA A 191     102.685  69.076 105.996  1.00  0.00            
ATOM   2976  CA  ALA A 191     102.610  68.662 104.048  1.00  0.00            
ATOM   2977  HA  ALA A 191     103.303  68.834 103.239  1.00  0.00            
ATOM   2978  CB  ALA A 191     102.576  67.146 104.305  1.00  0.00            
ATOM   2979  HB1 ALA A 191     102.030  66.903 105.241  1.00  0.00            
ATOM   2980  HB2 ALA A 191     102.037  66.670 103.459  1.00  0.00            
ATOM   2981  HB3 ALA A 191     103.612  66.747 104.359  1.00  0.00            
ATOM   2982  C   ALA A 191     101.255  69.149 103.668  1.00  0.00            
ATOM   2983  O   ALA A 191     100.549  69.617 104.559  1.00  0.00            
ATOM   2984  N   ALA A 192     100.889  69.101 102.374  1.00  0.00            
ATOM   2985  HN  ALA A 192     101.576  68.771 101.731  1.00  0.00            
ATOM   2986  CA  ALA A 192      99.609  69.404 101.811  1.00  0.00            
ATOM   2987  HA  ALA A 192      99.804  69.298 100.754  1.00  0.00            
ATOM   2988  CB  ALA A 192      98.682  68.339 102.422  1.00  0.00            
ATOM   2989  HB1 ALA A 192      97.663  68.466 101.997  1.00  0.00            
ATOM   2990  HB2 ALA A 192      99.065  67.325 102.178  1.00  0.00            
ATOM   2991  HB3 ALA A 192      98.802  68.413 103.524  1.00  0.00            
ATOM   2992  C   ALA A 192      99.146  70.807 102.004  1.00  0.00            
ATOM   2993  O   ALA A 192      98.006  71.003 102.422  1.00  0.00            
ATOM   2994  N   THR A 193     100.006  71.826 101.827  1.00  0.00            
ATOM   2995  HN  THR A 193     100.972  71.586 101.881  1.00  0.00            
ATOM   2996  CA  THR A 193      99.678  73.211 101.958  1.00  0.00            
ATOM   2997  HA  THR A 193      98.685  73.316 102.370  1.00  0.00            
ATOM   2998  CB  THR A 193     100.542  73.950 102.937  1.00  0.00            
ATOM   2999  HB  THR A 193     100.252  75.021 102.983  1.00  0.00            
ATOM   3000  OG1 THR A 193     101.898  73.952 102.513  1.00  0.00            
ATOM   3001  HG1 THR A 193     102.433  74.417 103.161  1.00  0.00            
ATOM   3002  CG2 THR A 193     100.465  73.298 104.328  1.00  0.00            
ATOM   3003 1HG2 THR A 193     101.198  73.876 104.930  1.00  0.00            
ATOM   3004 2HG2 THR A 193      99.428  73.364 104.722  1.00  0.00            
ATOM   3005 3HG2 THR A 193     100.629  72.199 104.324  1.00  0.00            
ATOM   3006  C   THR A 193      99.603  73.904 100.641  1.00  0.00            
ATOM   3007  O   THR A 193      99.455  75.125 100.603  1.00  0.00            
ATOM   3008  N   GLY A 194      99.696  73.187  99.507  1.00  0.00            
ATOM   3009  HN  GLY A 194     100.002  72.240  99.559  1.00  0.00            
ATOM   3010  CA  GLY A 194      99.820  73.750  98.198  1.00  0.00            
ATOM   3011  HA1 GLY A 194      99.435  74.759  98.219  1.00  0.00            
ATOM   3012  HA2 GLY A 194     100.887  73.725  98.028  1.00  0.00            
ATOM   3013  C   GLY A 194      99.061  72.984  97.172  1.00  0.00            
ATOM   3014  O   GLY A 194      98.134  72.236  97.481  1.00  0.00            
ATOM   3015  N   VAL A 195      99.295  73.135  95.856  1.00  0.00            
ATOM   3016  HN  VAL A 195     100.045  73.757  95.642  1.00  0.00            
ATOM   3017  CA  VAL A 195      98.592  72.502  94.783  1.00  0.00            
ATOM   3018  HA  VAL A 195      97.538  72.697  94.917  1.00  0.00            
ATOM   3019  CB  VAL A 195      98.901  73.162  93.472  1.00  0.00            
ATOM   3020  HB  VAL A 195      99.981  72.955  93.310  1.00  0.00            
ATOM   3021  CG1 VAL A 195      97.952  72.643  92.378  1.00  0.00            
ATOM   3022 1HG1 VAL A 195      98.101  71.562  92.167  1.00  0.00            
ATOM   3023 2HG1 VAL A 195      96.875  72.891  92.488  1.00  0.00            
ATOM   3024 3HG1 VAL A 195      98.210  73.196  91.449  1.00  0.00            
ATOM   3025  CG2 VAL A 195      98.766  74.689  93.597  1.00  0.00            
ATOM   3026 1HG2 VAL A 195      98.606  75.083  92.571  1.00  0.00            
ATOM   3027 2HG2 VAL A 195      97.858  74.915  94.197  1.00  0.00            
ATOM   3028 3HG2 VAL A 195      99.648  75.222  94.012  1.00  0.00            
ATOM   3029  C   VAL A 195      98.797  71.027  94.760  1.00  0.00            
ATOM   3030  O   VAL A 195      99.962  70.632  94.792  1.00  0.00            
ATOM   3031  N   PRO A 196      97.836  70.151  94.723  1.00  0.00            
ATOM   3032  CD  PRO A 196      96.474  70.414  95.159  1.00  0.00            
ATOM   3033  HD1 PRO A 196      95.956  70.872  94.289  1.00  0.00            
ATOM   3034  HD2 PRO A 196      96.352  70.948  96.126  1.00  0.00            
ATOM   3035  CA  PRO A 196      98.049  68.746  94.528  1.00  0.00            
ATOM   3036  HA  PRO A 196      98.583  68.447  95.417  1.00  0.00            
ATOM   3037  CB  PRO A 196      96.663  68.106  94.478  1.00  0.00            
ATOM   3038  HB1 PRO A 196      96.327  68.128  93.420  1.00  0.00            
ATOM   3039  HB2 PRO A 196      96.919  67.078  94.814  1.00  0.00            
ATOM   3040  CG  PRO A 196      95.748  69.062  95.258  1.00  0.00            
ATOM   3041  HG1 PRO A 196      94.703  69.105  94.884  1.00  0.00            
ATOM   3042  HG2 PRO A 196      95.776  68.764  96.328  1.00  0.00            
ATOM   3043  C   PRO A 196      98.845  68.336  93.336  1.00  0.00            
ATOM   3044  O   PRO A 196      98.629  68.725  92.189  1.00  0.00            
ATOM   3045  N   THR A 197      99.786  67.398  93.541  1.00  0.00            
ATOM   3046  HN  THR A 197     100.138  67.251  94.462  1.00  0.00            
ATOM   3047  CA  THR A 197     100.612  66.772  92.554  1.00  0.00            
ATOM   3048  HA  THR A 197     100.863  67.504  91.801  1.00  0.00            
ATOM   3049  CB  THR A 197     101.924  66.387  93.171  1.00  0.00            
ATOM   3050  HB  THR A 197     102.678  66.142  92.393  1.00  0.00            
ATOM   3051  OG1 THR A 197     101.840  65.395  94.183  1.00  0.00            
ATOM   3052  HG1 THR A 197     101.252  65.634  94.903  1.00  0.00            
ATOM   3053  CG2 THR A 197     102.619  67.603  93.807  1.00  0.00            
ATOM   3054 1HG2 THR A 197     103.703  67.406  93.956  1.00  0.00            
ATOM   3055 2HG2 THR A 197     102.587  68.416  93.051  1.00  0.00            
ATOM   3056 3HG2 THR A 197     102.118  67.903  94.751  1.00  0.00            
ATOM   3057  C   THR A 197      99.925  65.639  91.870  1.00  0.00            
ATOM   3058  O   THR A 197      98.838  65.212  92.256  1.00  0.00            
ATOM   3059  N   TRP A 198     100.477  65.196  90.727  1.00  0.00            
ATOM   3060  HN  TRP A 198     101.285  65.666  90.379  1.00  0.00            
ATOM   3061  CA  TRP A 198      99.878  64.200  89.894  1.00  0.00            
ATOM   3062  HA  TRP A 198      98.869  64.569  89.778  1.00  0.00            
ATOM   3063  CB  TRP A 198     100.549  64.168  88.511  1.00  0.00            
ATOM   3064  HB1 TRP A 198     101.514  63.664  88.731  1.00  0.00            
ATOM   3065  HB2 TRP A 198     100.013  63.525  87.780  1.00  0.00            
ATOM   3066  CG  TRP A 198     100.741  65.393  87.649  1.00  0.00            
ATOM   3067  CD1 TRP A 198     101.890  66.020  87.261  1.00  0.00            
ATOM   3068  HD1 TRP A 198     102.883  65.721  87.566  1.00  0.00            
ATOM   3069  NE1 TRP A 198     101.587  67.203  86.639  1.00  0.00            
ATOM   3070  HE1 TRP A 198     102.267  67.720  86.167  1.00  0.00            
ATOM   3071  CE2 TRP A 198     100.230  67.261  86.429  1.00  0.00            
ATOM   3072  CD2 TRP A 198      99.661  66.189  87.126  1.00  0.00            
ATOM   3073  CE3 TRP A 198      98.311  66.051  87.306  1.00  0.00            
ATOM   3074  HE3 TRP A 198      97.853  65.240  87.851  1.00  0.00            
ATOM   3075  CZ3 TRP A 198      97.497  66.947  86.654  1.00  0.00            
ATOM   3076  HZ3 TRP A 198      96.419  67.001  86.690  1.00  0.00            
ATOM   3077  CZ2 TRP A 198      99.389  68.170  85.847  1.00  0.00            
ATOM   3078  HZ2 TRP A 198      99.709  69.123  85.454  1.00  0.00            
ATOM   3079  CH2 TRP A 198      98.036  68.064  86.061  1.00  0.00            
ATOM   3080  HH2 TRP A 198      97.380  68.682  85.465  1.00  0.00            
ATOM   3081  C   TRP A 198      99.768  62.847  90.508  1.00  0.00            
ATOM   3082  O   TRP A 198      98.860  62.115  90.116  1.00  0.00            
ATOM   3083  N   GLN A 199     100.610  62.504  91.500  1.00  0.00            
ATOM   3084  HN  GLN A 199     101.381  63.098  91.714  1.00  0.00            
ATOM   3085  CA  GLN A 199     100.450  61.295  92.246  1.00  0.00            
ATOM   3086  HA  GLN A 199     100.489  60.441  91.586  1.00  0.00            
ATOM   3087  CB  GLN A 199     101.661  60.989  93.142  1.00  0.00            
ATOM   3088  HB1 GLN A 199     102.593  61.248  92.595  1.00  0.00            
ATOM   3089  HB2 GLN A 199     101.635  61.738  93.961  1.00  0.00            
ATOM   3090  CG  GLN A 199     101.865  59.563  93.659  1.00  0.00            
ATOM   3091  HG1 GLN A 199     102.727  59.508  94.357  1.00  0.00            
ATOM   3092  HG2 GLN A 199     100.986  59.245  94.260  1.00  0.00            
ATOM   3093  CD  GLN A 199     102.157  58.632  92.490  1.00  0.00            
ATOM   3094  OE1 GLN A 199     101.534  57.605  92.228  1.00  0.00            
ATOM   3095  NE2 GLN A 199     103.153  59.017  91.647  1.00  0.00            
ATOM   3096 1HE2 GLN A 199     103.694  59.837  91.833  1.00  0.00            
ATOM   3097 2HE2 GLN A 199     103.549  58.347  91.019  1.00  0.00            
ATOM   3098  C   GLN A 199      99.296  61.381  93.184  1.00  0.00            
ATOM   3099  O   GLN A 199      98.574  60.403  93.373  1.00  0.00            
ATOM   3100  N   GLU A 200      99.111  62.534  93.852  1.00  0.00            
ATOM   3101  HN  GLU A 200      99.801  63.249  93.778  1.00  0.00            
ATOM   3102  CA  GLU A 200      98.006  62.794  94.723  1.00  0.00            
ATOM   3103  HA  GLU A 200      98.031  62.011  95.466  1.00  0.00            
ATOM   3104  CB  GLU A 200      98.266  64.164  95.371  1.00  0.00            
ATOM   3105  HB1 GLU A 200      98.499  64.907  94.579  1.00  0.00            
ATOM   3106  HB2 GLU A 200      97.349  64.490  95.907  1.00  0.00            
ATOM   3107  CG  GLU A 200      99.335  64.124  96.465  1.00  0.00            
ATOM   3108  HG1 GLU A 200      99.161  63.404  97.293  1.00  0.00            
ATOM   3109  HG2 GLU A 200     100.334  63.957  96.008  1.00  0.00            
ATOM   3110  CD  GLU A 200      99.518  65.551  96.962  1.00  0.00            
ATOM   3111  OE1 GLU A 200      99.149  65.874  98.123  1.00  0.00            
ATOM   3112  OE2 GLU A 200     100.189  66.304  96.208  1.00  0.00            
ATOM   3113  C   GLU A 200      96.695  62.844  94.016  1.00  0.00            
ATOM   3114  O   GLU A 200      95.683  62.398  94.552  1.00  0.00            
ATOM   3115  N   VAL A 201      96.659  63.430  92.807  1.00  0.00            
ATOM   3116  HN  VAL A 201      97.434  63.914  92.407  1.00  0.00            
ATOM   3117  CA  VAL A 201      95.479  63.473  91.999  1.00  0.00            
ATOM   3118  HA  VAL A 201      94.575  63.604  92.574  1.00  0.00            
ATOM   3119  CB  VAL A 201      95.675  64.678  91.128  1.00  0.00            
ATOM   3120  HB  VAL A 201      96.664  64.818  90.638  1.00  0.00            
ATOM   3121  CG1 VAL A 201      94.737  64.725  89.911  1.00  0.00            
ATOM   3122 1HG1 VAL A 201      93.685  64.495  90.186  1.00  0.00            
ATOM   3123 2HG1 VAL A 201      94.569  65.733  89.477  1.00  0.00            
ATOM   3124 3HG1 VAL A 201      95.024  63.952  89.165  1.00  0.00            
ATOM   3125  CG2 VAL A 201      95.430  66.010  91.856  1.00  0.00            
ATOM   3126 1HG2 VAL A 201      94.379  66.022  92.214  1.00  0.00            
ATOM   3127 2HG2 VAL A 201      96.081  66.110  92.752  1.00  0.00            
ATOM   3128 3HG2 VAL A 201      95.608  66.924  91.249  1.00  0.00            
ATOM   3129  C   VAL A 201      95.246  62.193  91.273  1.00  0.00            
ATOM   3130  O   VAL A 201      94.125  61.688  91.238  1.00  0.00            
ATOM   3131  N   GLY A 202      96.292  61.657  90.620  1.00  0.00            
ATOM   3132  HN  GLY A 202      97.184  62.101  90.564  1.00  0.00            
ATOM   3133  CA  GLY A 202      96.300  60.279  90.234  1.00  0.00            
ATOM   3134  HA1 GLY A 202      97.260  59.826  90.432  1.00  0.00            
ATOM   3135  HA2 GLY A 202      95.544  59.740  90.786  1.00  0.00            
ATOM   3136  C   GLY A 202      96.001  60.026  88.797  1.00  0.00            
ATOM   3137  O   GLY A 202      95.849  58.865  88.419  1.00  0.00            
ATOM   3138  N   PHE A 203      96.139  61.103  88.003  1.00  0.00            
ATOM   3139  HN  PHE A 203      96.410  62.019  88.287  1.00  0.00            
ATOM   3140  CA  PHE A 203      96.060  61.117  86.575  1.00  0.00            
ATOM   3141  HA  PHE A 203      95.104  60.666  86.350  1.00  0.00            
ATOM   3142  CB  PHE A 203      96.108  62.495  85.895  1.00  0.00            
ATOM   3143  HB1 PHE A 203      97.029  63.023  86.225  1.00  0.00            
ATOM   3144  HB2 PHE A 203      96.265  62.396  84.799  1.00  0.00            
ATOM   3145  CG  PHE A 203      94.960  63.416  86.124  1.00  0.00            
ATOM   3146  CD1 PHE A 203      95.039  64.685  85.601  1.00  0.00            
ATOM   3147  HD1 PHE A 203      95.940  64.950  85.068  1.00  0.00            
ATOM   3148  CE1 PHE A 203      93.978  65.558  85.644  1.00  0.00            
ATOM   3149  HE1 PHE A 203      94.036  66.513  85.142  1.00  0.00            
ATOM   3150  CZ  PHE A 203      92.792  65.116  86.184  1.00  0.00            
ATOM   3151  HZ  PHE A 203      91.916  65.748  86.182  1.00  0.00            
ATOM   3152  CD2 PHE A 203      93.767  63.056  86.707  1.00  0.00            
ATOM   3153  HD2 PHE A 203      93.704  62.050  87.096  1.00  0.00            
ATOM   3154  CE2 PHE A 203      92.651  63.859  86.720  1.00  0.00            
ATOM   3155  HE2 PHE A 203      91.641  63.638  87.033  1.00  0.00            
ATOM   3156  C   PHE A 203      96.852  60.151  85.762  1.00  0.00            
ATOM   3157  O   PHE A 203      97.962  59.776  86.136  1.00  0.00            
ATOM   3158  N   LYS A 204      96.356  59.653  84.615  1.00  0.00            
ATOM   3159  HN  LYS A 204      95.424  59.832  84.309  1.00  0.00            
ATOM   3160  CA  LYS A 204      97.142  58.762  83.821  1.00  0.00            
ATOM   3161  HA  LYS A 204      98.202  58.960  83.881  1.00  0.00            
ATOM   3162  CB  LYS A 204      96.695  57.337  84.191  1.00  0.00            
ATOM   3163  HB1 LYS A 204      96.664  57.397  85.300  1.00  0.00            
ATOM   3164  HB2 LYS A 204      95.660  57.127  83.849  1.00  0.00            
ATOM   3165  CG  LYS A 204      97.609  56.255  83.612  1.00  0.00            
ATOM   3166  HG1 LYS A 204      98.581  56.686  83.934  1.00  0.00            
ATOM   3167  HG2 LYS A 204      97.423  55.301  84.149  1.00  0.00            
ATOM   3168  CD  LYS A 204      97.465  55.855  82.142  1.00  0.00            
ATOM   3169  HD1 LYS A 204      96.543  55.269  81.936  1.00  0.00            
ATOM   3170  HD2 LYS A 204      97.402  56.706  81.431  1.00  0.00            
ATOM   3171  CE  LYS A 204      98.704  55.074  81.703  1.00  0.00            
ATOM   3172  HE1 LYS A 204      99.484  55.740  81.276  1.00  0.00            
ATOM   3173  HE2 LYS A 204      99.203  54.499  82.510  1.00  0.00            
ATOM   3174  NZ  LYS A 204      98.346  54.089  80.657  1.00  0.00            
ATOM   3175  HZ1 LYS A 204      97.731  54.481  79.916  1.00  0.00            
ATOM   3176  HZ2 LYS A 204      99.029  53.488  80.154  1.00  0.00            
ATOM   3177  HZ3 LYS A 204      97.805  53.311  81.085  1.00  0.00            
ATOM   3178  C   LYS A 204      96.812  59.108  82.410  1.00  0.00            
ATOM   3179  O   LYS A 204      95.638  59.120  82.041  1.00  0.00            
ATOM   3180  N   GLU A 205      97.822  59.462  81.597  1.00  0.00            
ATOM   3181  HN  GLU A 205      98.780  59.401  81.867  1.00  0.00            
ATOM   3182  CA  GLU A 205      97.739  59.995  80.272  1.00  0.00            
ATOM   3183  HA  GLU A 205      98.552  60.707  80.248  1.00  0.00            
ATOM   3184  CB  GLU A 205      98.076  58.890  79.258  1.00  0.00            
ATOM   3185  HB1 GLU A 205      97.375  58.031  79.329  1.00  0.00            
ATOM   3186  HB2 GLU A 205      97.947  59.276  78.224  1.00  0.00            
ATOM   3187  CG  GLU A 205      99.548  58.486  79.358  1.00  0.00            
ATOM   3188  HG1 GLU A 205     100.272  59.314  79.203  1.00  0.00            
ATOM   3189  HG2 GLU A 205      99.619  58.126  80.407  1.00  0.00            
ATOM   3190  CD  GLU A 205      99.969  57.340  78.450  1.00  0.00            
ATOM   3191  OE1 GLU A 205     100.774  56.476  78.889  1.00  0.00            
ATOM   3192  OE2 GLU A 205      99.434  57.236  77.313  1.00  0.00            
ATOM   3193  C   GLU A 205      96.641  60.855  79.749  1.00  0.00            
ATOM   3194  O   GLU A 205      95.965  60.453  78.804  1.00  0.00            
ATOM   3195  N   PRO A 206      96.430  62.065  80.176  1.00  0.00            
ATOM   3196  CD  PRO A 206      96.975  62.524  81.446  1.00  0.00            
ATOM   3197  HD1 PRO A 206      98.081  62.611  81.408  1.00  0.00            
ATOM   3198  HD2 PRO A 206      96.757  61.804  82.263  1.00  0.00            
ATOM   3199  CA  PRO A 206      95.698  63.083  79.481  1.00  0.00            
ATOM   3200  HA  PRO A 206      94.663  62.840  79.674  1.00  0.00            
ATOM   3201  CB  PRO A 206      96.122  64.362  80.201  1.00  0.00            
ATOM   3202  HB1 PRO A 206      97.155  64.638  79.900  1.00  0.00            
ATOM   3203  HB2 PRO A 206      95.465  65.257  80.187  1.00  0.00            
ATOM   3204  CG  PRO A 206      96.255  63.867  81.649  1.00  0.00            
ATOM   3205  HG1 PRO A 206      96.913  64.610  82.148  1.00  0.00            
ATOM   3206  HG2 PRO A 206      95.348  63.715  82.273  1.00  0.00            
ATOM   3207  C   PRO A 206      95.795  63.254  78.004  1.00  0.00            
ATOM   3208  O   PRO A 206      96.732  62.769  77.371  1.00  0.00            
ATOM   3209  N   PRO A 207      94.829  63.823  77.348  1.00  0.00            
ATOM   3210  CD  PRO A 207      93.539  64.160  77.931  1.00  0.00            
ATOM   3211  HD1 PRO A 207      93.657  64.840  78.803  1.00  0.00            
ATOM   3212  HD2 PRO A 207      92.956  63.234  78.124  1.00  0.00            
ATOM   3213  CA  PRO A 207      95.034  64.482  76.090  1.00  0.00            
ATOM   3214  HA  PRO A 207      95.561  63.784  75.457  1.00  0.00            
ATOM   3215  CB  PRO A 207      93.596  64.697  75.626  1.00  0.00            
ATOM   3216  HB1 PRO A 207      93.462  65.455  74.825  1.00  0.00            
ATOM   3217  HB2 PRO A 207      93.228  63.759  75.158  1.00  0.00            
ATOM   3218  CG  PRO A 207      92.807  65.034  76.902  1.00  0.00            
ATOM   3219  HG1 PRO A 207      92.906  66.088  77.241  1.00  0.00            
ATOM   3220  HG2 PRO A 207      91.747  64.736  76.759  1.00  0.00            
ATOM   3221  C   PRO A 207      95.843  65.733  76.138  1.00  0.00            
ATOM   3222  O   PRO A 207      96.058  66.289  77.213  1.00  0.00            
ATOM   3223  N   LEU A 208      96.311  66.184  74.960  1.00  0.00            
ATOM   3224  HN  LEU A 208      96.066  65.724  74.111  1.00  0.00            
ATOM   3225  CA  LEU A 208      97.058  67.374  74.693  1.00  0.00            
ATOM   3226  HA  LEU A 208      97.537  67.700  75.604  1.00  0.00            
ATOM   3227  CB  LEU A 208      98.181  67.172  73.662  1.00  0.00            
ATOM   3228  HB1 LEU A 208      97.788  66.831  72.680  1.00  0.00            
ATOM   3229  HB2 LEU A 208      98.736  68.116  73.474  1.00  0.00            
ATOM   3230  CG  LEU A 208      99.290  66.217  74.137  1.00  0.00            
ATOM   3231  HG  LEU A 208      98.656  65.308  74.223  1.00  0.00            
ATOM   3232  CD1 LEU A 208     100.420  66.001  73.116  1.00  0.00            
ATOM   3233 1HD1 LEU A 208     101.098  66.867  72.955  1.00  0.00            
ATOM   3234 2HD1 LEU A 208     101.105  65.227  73.522  1.00  0.00            
ATOM   3235 3HD1 LEU A 208      99.999  65.654  72.148  1.00  0.00            
ATOM   3236  CD2 LEU A 208     100.033  66.677  75.402  1.00  0.00            
ATOM   3237 1HD2 LEU A 208      99.278  66.692  76.218  1.00  0.00            
ATOM   3238 2HD2 LEU A 208     100.827  65.925  75.596  1.00  0.00            
ATOM   3239 3HD2 LEU A 208     100.578  67.632  75.240  1.00  0.00            
ATOM   3240  C   LEU A 208      96.135  68.470  74.282  1.00  0.00            
ATOM   3241  O   LEU A 208      95.092  68.223  73.679  1.00  0.00            
ATOM   3242  N   THR A 209      96.507  69.730  74.569  1.00  0.00            
ATOM   3243  HN  THR A 209      97.373  69.989  74.989  1.00  0.00            
ATOM   3244  CA  THR A 209      95.709  70.885  74.295  1.00  0.00            
ATOM   3245  HA  THR A 209      95.145  70.773  73.381  1.00  0.00            
ATOM   3246  CB  THR A 209      94.609  71.099  75.293  1.00  0.00            
ATOM   3247  HB  THR A 209      94.016  70.160  75.275  1.00  0.00            
ATOM   3248  OG1 THR A 209      93.817  72.235  74.976  1.00  0.00            
ATOM   3249  HG1 THR A 209      93.131  72.240  75.646  1.00  0.00            
ATOM   3250  CG2 THR A 209      95.215  71.297  76.693  1.00  0.00            
ATOM   3251 1HG2 THR A 209      94.414  71.363  77.459  1.00  0.00            
ATOM   3252 2HG2 THR A 209      95.880  70.479  77.041  1.00  0.00            
ATOM   3253 3HG2 THR A 209      95.821  72.218  76.832  1.00  0.00            
ATOM   3254  C   THR A 209      96.567  72.096  74.169  1.00  0.00            
ATOM   3255  O   THR A 209      97.767  72.085  74.435  1.00  0.00            
ATOM   3256  N   VAL A 210      96.151  73.242  73.600  1.00  0.00            
ATOM   3257  HN  VAL A 210      95.193  73.215  73.321  1.00  0.00            
ATOM   3258  CA  VAL A 210      96.929  74.440  73.533  1.00  0.00            
ATOM   3259  HA  VAL A 210      97.986  74.227  73.491  1.00  0.00            
ATOM   3260  CB  VAL A 210      96.547  75.188  72.290  1.00  0.00            
ATOM   3261  HB  VAL A 210      97.142  76.123  72.222  1.00  0.00            
ATOM   3262  CG1 VAL A 210      97.094  74.302  71.158  1.00  0.00            
ATOM   3263 1HG1 VAL A 210      96.715  74.684  70.186  1.00  0.00            
ATOM   3264 2HG1 VAL A 210      98.204  74.257  71.128  1.00  0.00            
ATOM   3265 3HG1 VAL A 210      96.675  73.277  71.251  1.00  0.00            
ATOM   3266  CG2 VAL A 210      95.024  75.295  72.105  1.00  0.00            
ATOM   3267 1HG2 VAL A 210      94.623  75.786  73.018  1.00  0.00            
ATOM   3268 2HG2 VAL A 210      94.805  75.794  71.137  1.00  0.00            
ATOM   3269 3HG2 VAL A 210      94.489  74.322  72.064  1.00  0.00            
ATOM   3270  C   VAL A 210      96.707  75.345  74.695  1.00  0.00            
ATOM   3271  O   VAL A 210      97.414  76.333  74.885  1.00  0.00            
ATOM   3272  N   PHE A 211      95.608  75.101  75.432  1.00  0.00            
ATOM   3273  HN  PHE A 211      95.104  74.250  75.300  1.00  0.00            
ATOM   3274  CA  PHE A 211      95.131  75.905  76.513  1.00  0.00            
ATOM   3275  HA  PHE A 211      95.202  76.902  76.105  1.00  0.00            
ATOM   3276  CB  PHE A 211      93.675  75.562  76.868  1.00  0.00            
ATOM   3277  HB1 PHE A 211      93.551  74.460  76.807  1.00  0.00            
ATOM   3278  HB2 PHE A 211      93.383  75.888  77.889  1.00  0.00            
ATOM   3279  CG  PHE A 211      92.739  76.236  75.925  1.00  0.00            
ATOM   3280  CD1 PHE A 211      92.540  77.588  76.078  1.00  0.00            
ATOM   3281  HD1 PHE A 211      93.008  78.146  76.874  1.00  0.00            
ATOM   3282  CE1 PHE A 211      91.676  78.270  75.254  1.00  0.00            
ATOM   3283  HE1 PHE A 211      91.510  79.337  75.304  1.00  0.00            
ATOM   3284  CZ  PHE A 211      91.157  77.635  74.152  1.00  0.00            
ATOM   3285  HZ  PHE A 211      90.552  78.143  73.415  1.00  0.00            
ATOM   3286  CD2 PHE A 211      92.173  75.572  74.861  1.00  0.00            
ATOM   3287  HD2 PHE A 211      92.450  74.544  74.683  1.00  0.00            
ATOM   3288  CE2 PHE A 211      91.390  76.290  73.987  1.00  0.00            
ATOM   3289  HE2 PHE A 211      90.962  75.641  73.237  1.00  0.00            
ATOM   3290  C   PHE A 211      95.989  75.705  77.716  1.00  0.00            
ATOM   3291  O   PHE A 211      96.109  74.606  78.254  1.00  0.00            
ATOM   3292  N   LYS A 212      96.383  76.849  78.302  1.00  0.00            
ATOM   3293  HN  LYS A 212      96.400  77.699  77.782  1.00  0.00            
ATOM   3294  CA  LYS A 212      97.011  76.955  79.582  1.00  0.00            
ATOM   3295  HA  LYS A 212      97.074  76.052  80.170  1.00  0.00            
ATOM   3296  CB  LYS A 212      98.455  77.368  79.248  1.00  0.00            
ATOM   3297  HB1 LYS A 212      99.029  76.654  78.619  1.00  0.00            
ATOM   3298  HB2 LYS A 212      98.298  78.361  78.775  1.00  0.00            
ATOM   3299  CG  LYS A 212      99.307  77.612  80.496  1.00  0.00            
ATOM   3300  HG1 LYS A 212      98.695  78.428  80.936  1.00  0.00            
ATOM   3301  HG2 LYS A 212      99.112  76.720  81.129  1.00  0.00            
ATOM   3302  CD  LYS A 212     100.760  78.040  80.282  1.00  0.00            
ATOM   3303  HD1 LYS A 212     101.217  77.363  79.530  1.00  0.00            
ATOM   3304  HD2 LYS A 212     100.637  79.072  79.888  1.00  0.00            
ATOM   3305  CE  LYS A 212     101.682  78.114  81.500  1.00  0.00            
ATOM   3306  HE1 LYS A 212     102.661  78.575  81.245  1.00  0.00            
ATOM   3307  HE2 LYS A 212     101.246  78.769  82.284  1.00  0.00            
ATOM   3308  NZ  LYS A 212     101.936  76.768  82.062  1.00  0.00            
ATOM   3309  HZ1 LYS A 212     102.343  76.033  81.450  1.00  0.00            
ATOM   3310  HZ2 LYS A 212     102.663  76.875  82.798  1.00  0.00            
ATOM   3311  HZ3 LYS A 212     101.079  76.389  82.515  1.00  0.00            
ATOM   3312  C   LYS A 212      96.258  77.963  80.380  1.00  0.00            
ATOM   3313  O   LYS A 212      95.994  79.059  79.888  1.00  0.00            
ATOM   3314  N   GLY A 213      95.905  77.554  81.612  1.00  0.00            
ATOM   3315  HN  GLY A 213      96.008  76.587  81.834  1.00  0.00            
ATOM   3316  CA  GLY A 213      95.317  78.412  82.593  1.00  0.00            
ATOM   3317  HA1 GLY A 213      94.522  78.932  82.078  1.00  0.00            
ATOM   3318  HA2 GLY A 213      95.022  77.720  83.368  1.00  0.00            
ATOM   3319  C   GLY A 213      96.185  79.438  83.237  1.00  0.00            
ATOM   3320  O   GLY A 213      97.402  79.353  83.078  1.00  0.00            
ATOM   3321  N   GLY A 214      95.519  80.381  83.927  1.00  0.00            
ATOM   3322  HN  GLY A 214      94.531  80.435  83.808  1.00  0.00            
ATOM   3323  CA  GLY A 214      96.173  81.380  84.713  1.00  0.00            
ATOM   3324  HA1 GLY A 214      95.525  81.529  85.563  1.00  0.00            
ATOM   3325  HA2 GLY A 214      97.186  81.125  84.988  1.00  0.00            
ATOM   3326  C   GLY A 214      96.204  82.749  84.124  1.00  0.00            
ATOM   3327  O   GLY A 214      95.917  82.994  82.953  1.00  0.00            
ATOM   3328  N   GLU A 215      96.459  83.746  84.989  1.00  0.00            
ATOM   3329  HN  GLU A 215      96.552  83.590  85.969  1.00  0.00            
ATOM   3330  CA  GLU A 215      96.448  85.140  84.669  1.00  0.00            
ATOM   3331  HA  GLU A 215      95.476  85.429  84.296  1.00  0.00            
ATOM   3332  CB  GLU A 215      96.570  85.976  85.954  1.00  0.00            
ATOM   3333  HB1 GLU A 215      95.946  85.370  86.643  1.00  0.00            
ATOM   3334  HB2 GLU A 215      97.619  85.938  86.318  1.00  0.00            
ATOM   3335  CG  GLU A 215      96.077  87.421  85.862  1.00  0.00            
ATOM   3336  HG1 GLU A 215      96.593  88.028  85.087  1.00  0.00            
ATOM   3337  HG2 GLU A 215      94.992  87.385  85.623  1.00  0.00            
ATOM   3338  CD  GLU A 215      96.327  88.167  87.164  1.00  0.00            
ATOM   3339  OE1 GLU A 215      96.739  87.537  88.175  1.00  0.00            
ATOM   3340  OE2 GLU A 215      96.142  89.413  87.182  1.00  0.00            
ATOM   3341  C   GLU A 215      97.519  85.507  83.701  1.00  0.00            
ATOM   3342  O   GLU A 215      97.281  86.357  82.844  1.00  0.00            
ATOM   3343  N   THR A 216      98.752  84.974  83.760  1.00  0.00            
ATOM   3344  HN  THR A 216      99.038  84.296  84.433  1.00  0.00            
ATOM   3345  CA  THR A 216      99.816  85.326  82.870  1.00  0.00            
ATOM   3346  HA  THR A 216     100.122  86.333  83.110  1.00  0.00            
ATOM   3347  CB  THR A 216     101.123  84.622  83.080  1.00  0.00            
ATOM   3348  HB  THR A 216     100.879  83.546  82.940  1.00  0.00            
ATOM   3349  OG1 THR A 216     101.425  84.664  84.467  1.00  0.00            
ATOM   3350  HG1 THR A 216     101.115  83.880  84.926  1.00  0.00            
ATOM   3351  CG2 THR A 216     102.332  85.102  82.259  1.00  0.00            
ATOM   3352 1HG2 THR A 216     102.136  85.087  81.165  1.00  0.00            
ATOM   3353 2HG2 THR A 216     102.468  86.158  82.576  1.00  0.00            
ATOM   3354 3HG2 THR A 216     103.269  84.550  82.484  1.00  0.00            
ATOM   3355  C   THR A 216      99.459  85.085  81.444  1.00  0.00            
ATOM   3356  O   THR A 216      99.687  86.002  80.656  1.00  0.00            
ATOM   3357  N   GLU A 217      98.902  83.907  81.109  1.00  0.00            
ATOM   3358  HN  GLU A 217      98.786  83.170  81.770  1.00  0.00            
ATOM   3359  CA  GLU A 217      98.451  83.547  79.800  1.00  0.00            
ATOM   3360  HA  GLU A 217      99.114  83.990  79.072  1.00  0.00            
ATOM   3361  CB  GLU A 217      98.247  82.051  79.508  1.00  0.00            
ATOM   3362  HB1 GLU A 217      98.980  81.379  80.002  1.00  0.00            
ATOM   3363  HB2 GLU A 217      97.234  81.755  79.857  1.00  0.00            
ATOM   3364  CG  GLU A 217      98.306  81.534  78.070  1.00  0.00            
ATOM   3365  HG1 GLU A 217      98.037  80.462  78.177  1.00  0.00            
ATOM   3366  HG2 GLU A 217      97.558  82.103  77.476  1.00  0.00            
ATOM   3367  CD  GLU A 217      99.570  81.713  77.241  1.00  0.00            
ATOM   3368  OE1 GLU A 217     100.718  81.415  77.665  1.00  0.00            
ATOM   3369  OE2 GLU A 217      99.448  82.138  76.061  1.00  0.00            
ATOM   3370  C   GLU A 217      97.292  84.411  79.441  1.00  0.00            
ATOM   3371  O   GLU A 217      97.217  84.982  78.354  1.00  0.00            
ATOM   3372  N   ALA A 218      96.327  84.637  80.350  1.00  0.00            
ATOM   3373  HN  ALA A 218      96.377  84.298  81.286  1.00  0.00            
ATOM   3374  CA  ALA A 218      95.192  85.443  80.019  1.00  0.00            
ATOM   3375  HA  ALA A 218      94.698  84.986  79.174  1.00  0.00            
ATOM   3376  CB  ALA A 218      94.255  85.488  81.238  1.00  0.00            
ATOM   3377  HB1 ALA A 218      94.246  84.497  81.739  1.00  0.00            
ATOM   3378  HB2 ALA A 218      94.582  86.138  82.079  1.00  0.00            
ATOM   3379  HB3 ALA A 218      93.242  85.837  80.948  1.00  0.00            
ATOM   3380  C   ALA A 218      95.458  86.866  79.664  1.00  0.00            
ATOM   3381  O   ALA A 218      94.868  87.423  78.740  1.00  0.00            
ATOM   3382  N   LEU A 219      96.296  87.539  80.473  1.00  0.00            
ATOM   3383  HN  LEU A 219      96.593  87.090  81.313  1.00  0.00            
ATOM   3384  CA  LEU A 219      96.775  88.876  80.312  1.00  0.00            
ATOM   3385  HA  LEU A 219      95.919  89.516  80.152  1.00  0.00            
ATOM   3386  CB  LEU A 219      97.595  89.490  81.459  1.00  0.00            
ATOM   3387  HB1 LEU A 219      98.407  88.789  81.748  1.00  0.00            
ATOM   3388  HB2 LEU A 219      98.008  90.485  81.186  1.00  0.00            
ATOM   3389  CG  LEU A 219      96.661  89.731  82.656  1.00  0.00            
ATOM   3390  HG  LEU A 219      96.167  88.779  82.947  1.00  0.00            
ATOM   3391  CD1 LEU A 219      97.487  90.243  83.848  1.00  0.00            
ATOM   3392 1HD1 LEU A 219      98.235  89.458  84.094  1.00  0.00            
ATOM   3393 2HD1 LEU A 219      97.884  91.233  83.539  1.00  0.00            
ATOM   3394 3HD1 LEU A 219      96.852  90.406  84.746  1.00  0.00            
ATOM   3395  CD2 LEU A 219      95.627  90.838  82.390  1.00  0.00            
ATOM   3396 1HD2 LEU A 219      95.007  90.934  83.306  1.00  0.00            
ATOM   3397 2HD2 LEU A 219      96.156  91.798  82.210  1.00  0.00            
ATOM   3398 3HD2 LEU A 219      94.904  90.681  81.560  1.00  0.00            
ATOM   3399  C   LEU A 219      97.508  89.085  79.031  1.00  0.00            
ATOM   3400  O   LEU A 219      97.310  90.062  78.310  1.00  0.00            
ATOM   3401  N   ALA A 220      98.302  88.077  78.626  1.00  0.00            
ATOM   3402  HN  ALA A 220      98.364  87.222  79.134  1.00  0.00            
ATOM   3403  CA  ALA A 220      98.954  87.922  77.363  1.00  0.00            
ATOM   3404  HA  ALA A 220      99.409  88.880  77.162  1.00  0.00            
ATOM   3405  CB  ALA A 220      99.935  86.740  77.436  1.00  0.00            
ATOM   3406  HB1 ALA A 220      99.316  85.878  77.764  1.00  0.00            
ATOM   3407  HB2 ALA A 220     100.414  86.559  76.450  1.00  0.00            
ATOM   3408  HB3 ALA A 220     100.720  86.796  78.221  1.00  0.00            
ATOM   3409  C   ALA A 220      97.983  87.680  76.259  1.00  0.00            
ATOM   3410  O   ALA A 220      98.236  88.120  75.139  1.00  0.00            
ATOM   3411  N   ARG A 221      96.870  86.955  76.476  1.00  0.00            
ATOM   3412  HN  ARG A 221      96.813  86.325  77.246  1.00  0.00            
ATOM   3413  CA  ARG A 221      95.824  86.737  75.526  1.00  0.00            
ATOM   3414  HA  ARG A 221      96.336  86.329  74.666  1.00  0.00            
ATOM   3415  CB  ARG A 221      94.761  85.730  75.996  1.00  0.00            
ATOM   3416  HB1 ARG A 221      95.176  84.731  76.248  1.00  0.00            
ATOM   3417  HB2 ARG A 221      94.311  86.174  76.909  1.00  0.00            
ATOM   3418  CG  ARG A 221      93.737  85.288  74.946  1.00  0.00            
ATOM   3419  HG1 ARG A 221      92.937  84.662  75.394  1.00  0.00            
ATOM   3420  HG2 ARG A 221      93.185  86.126  74.472  1.00  0.00            
ATOM   3421  CD  ARG A 221      94.431  84.427  73.889  1.00  0.00            
ATOM   3422  HD1 ARG A 221      95.474  84.780  73.740  1.00  0.00            
ATOM   3423  HD2 ARG A 221      94.391  83.361  74.198  1.00  0.00            
ATOM   3424  NE  ARG A 221      93.683  84.592  72.611  1.00  0.00            
ATOM   3425  HE  ARG A 221      92.740  84.920  72.671  1.00  0.00            
ATOM   3426  CZ  ARG A 221      94.289  84.670  71.390  1.00  0.00            
ATOM   3427  NH1 ARG A 221      95.532  84.183  71.103  1.00  0.00            
ATOM   3428 1HH1 ARG A 221      95.838  83.510  71.777  1.00  0.00            
ATOM   3429 2HH1 ARG A 221      95.946  84.214  70.193  1.00  0.00            
ATOM   3430  NH2 ARG A 221      93.629  85.300  70.375  1.00  0.00            
ATOM   3431 1HH2 ARG A 221      92.658  85.534  70.330  1.00  0.00            
ATOM   3432 2HH2 ARG A 221      94.039  85.188  69.470  1.00  0.00            
ATOM   3433  C   ARG A 221      95.186  88.013  75.097  1.00  0.00            
ATOM   3434  O   ARG A 221      94.889  88.207  73.919  1.00  0.00            
ATOM   3435  N   LEU A 222      94.926  88.897  76.076  1.00  0.00            
ATOM   3436  HN  LEU A 222      95.144  88.634  77.013  1.00  0.00            
ATOM   3437  CA  LEU A 222      94.330  90.192  75.957  1.00  0.00            
ATOM   3438  HA  LEU A 222      93.338  89.993  75.579  1.00  0.00            
ATOM   3439  CB  LEU A 222      93.953  90.803  77.317  1.00  0.00            
ATOM   3440  HB1 LEU A 222      93.604  90.056  78.061  1.00  0.00            
ATOM   3441  HB2 LEU A 222      94.800  91.248  77.880  1.00  0.00            
ATOM   3442  CG  LEU A 222      92.779  91.797  77.286  1.00  0.00            
ATOM   3443  HG  LEU A 222      93.035  92.648  76.620  1.00  0.00            
ATOM   3444  CD1 LEU A 222      91.468  91.120  76.854  1.00  0.00            
ATOM   3445 1HD1 LEU A 222      90.583  91.788  76.802  1.00  0.00            
ATOM   3446 2HD1 LEU A 222      91.519  90.495  75.937  1.00  0.00            
ATOM   3447 3HD1 LEU A 222      91.248  90.378  77.651  1.00  0.00            
ATOM   3448  CD2 LEU A 222      92.606  92.319  78.723  1.00  0.00            
ATOM   3449 1HD2 LEU A 222      92.289  91.445  79.331  1.00  0.00            
ATOM   3450 2HD2 LEU A 222      93.576  92.563  79.207  1.00  0.00            
ATOM   3451 3HD2 LEU A 222      91.854  93.136  78.771  1.00  0.00            
ATOM   3452  C   LEU A 222      95.090  91.151  75.107  1.00  0.00            
ATOM   3453  O   LEU A 222      94.628  91.899  74.247  1.00  0.00            
ATOM   3454  N   GLU A 223      96.429  91.089  75.222  1.00  0.00            
ATOM   3455  HN  GLU A 223      96.692  90.480  75.966  1.00  0.00            
ATOM   3456  CA  GLU A 223      97.447  91.756  74.470  1.00  0.00            
ATOM   3457  HA  GLU A 223      97.138  92.789  74.517  1.00  0.00            
ATOM   3458  CB  GLU A 223      98.824  91.598  75.136  1.00  0.00            
ATOM   3459  HB1 GLU A 223      98.606  91.933  76.174  1.00  0.00            
ATOM   3460  HB2 GLU A 223      99.211  90.557  75.131  1.00  0.00            
ATOM   3461  CG  GLU A 223      99.907  92.545  74.617  1.00  0.00            
ATOM   3462  HG1 GLU A 223     100.035  92.183  73.575  1.00  0.00            
ATOM   3463  HG2 GLU A 223      99.536  93.591  74.563  1.00  0.00            
ATOM   3464  CD  GLU A 223     101.275  92.431  75.276  1.00  0.00            
ATOM   3465  OE1 GLU A 223     101.356  92.246  76.519  1.00  0.00            
ATOM   3466  OE2 GLU A 223     102.281  92.623  74.542  1.00  0.00            
ATOM   3467  C   GLU A 223      97.519  91.301  73.053  1.00  0.00            
ATOM   3468  O   GLU A 223      97.586  92.144  72.160  1.00  0.00            
ATOM   3469  N   ALA A 224      97.281  90.000  72.808  1.00  0.00            
ATOM   3470  HN  ALA A 224      97.261  89.361  73.572  1.00  0.00            
ATOM   3471  CA  ALA A 224      97.137  89.473  71.486  1.00  0.00            
ATOM   3472  HA  ALA A 224      97.915  89.974  70.928  1.00  0.00            
ATOM   3473  CB  ALA A 224      97.478  87.980  71.343  1.00  0.00            
ATOM   3474  HB1 ALA A 224      96.916  87.382  72.092  1.00  0.00            
ATOM   3475  HB2 ALA A 224      97.181  87.518  70.377  1.00  0.00            
ATOM   3476  HB3 ALA A 224      98.571  87.861  71.500  1.00  0.00            
ATOM   3477  C   ALA A 224      95.834  89.813  70.849  1.00  0.00            
ATOM   3478  O   ALA A 224      95.777  90.037  69.641  1.00  0.00            
ATOM   3479  N   ALA A 225      94.740  89.702  71.625  1.00  0.00            
ATOM   3480  HN  ALA A 225      94.787  89.487  72.597  1.00  0.00            
ATOM   3481  CA  ALA A 225      93.410  89.897  71.137  1.00  0.00            
ATOM   3482  HA  ALA A 225      93.287  89.233  70.295  1.00  0.00            
ATOM   3483  CB  ALA A 225      92.354  89.570  72.206  1.00  0.00            
ATOM   3484  HB1 ALA A 225      91.295  89.577  71.871  1.00  0.00            
ATOM   3485  HB2 ALA A 225      92.560  88.594  72.697  1.00  0.00            
ATOM   3486  HB3 ALA A 225      92.512  90.346  72.986  1.00  0.00            
ATOM   3487  C   ALA A 225      93.102  91.302  70.748  1.00  0.00            
ATOM   3488  O   ALA A 225      92.452  91.590  69.745  1.00  0.00            
ATOM   3489  N   PHE A 226      93.589  92.282  71.530  1.00  0.00            
ATOM   3490  HN  PHE A 226      94.089  92.119  72.377  1.00  0.00            
ATOM   3491  CA  PHE A 226      93.453  93.662  71.178  1.00  0.00            
ATOM   3492  HA  PHE A 226      92.631  93.718  70.478  1.00  0.00            
ATOM   3493  CB  PHE A 226      93.125  94.567  72.376  1.00  0.00            
ATOM   3494  HB1 PHE A 226      93.771  94.328  73.248  1.00  0.00            
ATOM   3495  HB2 PHE A 226      93.127  95.646  72.109  1.00  0.00            
ATOM   3496  CG  PHE A 226      91.715  94.356  72.813  1.00  0.00            
ATOM   3497  CD1 PHE A 226      91.377  93.218  73.508  1.00  0.00            
ATOM   3498  HD1 PHE A 226      92.185  92.543  73.747  1.00  0.00            
ATOM   3499  CE1 PHE A 226      90.058  92.975  73.805  1.00  0.00            
ATOM   3500  HE1 PHE A 226      89.845  92.039  74.300  1.00  0.00            
ATOM   3501  CZ  PHE A 226      89.066  93.845  73.417  1.00  0.00            
ATOM   3502  HZ  PHE A 226      88.049  93.704  73.754  1.00  0.00            
ATOM   3503  CD2 PHE A 226      90.723  95.264  72.526  1.00  0.00            
ATOM   3504  HD2 PHE A 226      90.916  96.194  72.012  1.00  0.00            
ATOM   3505  CE2 PHE A 226      89.395  95.019  72.779  1.00  0.00            
ATOM   3506  HE2 PHE A 226      88.668  95.663  72.309  1.00  0.00            
ATOM   3507  C   PHE A 226      94.578  94.301  70.439  1.00  0.00            
ATOM   3508  O   PHE A 226      94.751  95.516  70.340  1.00  0.00            
ATOM   3509  N   GLN A 227      95.528  93.526  69.889  1.00  0.00            
ATOM   3510  HN  GLN A 227      95.418  92.540  69.989  1.00  0.00            
ATOM   3511  CA  GLN A 227      96.744  94.011  69.312  1.00  0.00            
ATOM   3512  HA  GLN A 227      97.162  94.684  70.047  1.00  0.00            
ATOM   3513  CB  GLN A 227      97.668  92.867  68.868  1.00  0.00            
ATOM   3514  HB1 GLN A 227      97.927  92.373  69.829  1.00  0.00            
ATOM   3515  HB2 GLN A 227      97.108  92.227  68.153  1.00  0.00            
ATOM   3516  CG  GLN A 227      98.990  93.249  68.199  1.00  0.00            
ATOM   3517  HG1 GLN A 227      98.932  93.703  67.186  1.00  0.00            
ATOM   3518  HG2 GLN A 227      99.436  94.010  68.875  1.00  0.00            
ATOM   3519  CD  GLN A 227      99.964  92.082  68.128  1.00  0.00            
ATOM   3520  OE1 GLN A 227     100.782  91.868  69.021  1.00  0.00            
ATOM   3521  NE2 GLN A 227      99.984  91.331  66.994  1.00  0.00            
ATOM   3522 1HE2 GLN A 227      99.401  91.703  66.272  1.00  0.00            
ATOM   3523 2HE2 GLN A 227     100.686  90.641  66.813  1.00  0.00            
ATOM   3524  C   GLN A 227      96.448  94.871  68.131  1.00  0.00            
ATOM   3525  O   GLN A 227      97.212  95.805  67.890  1.00  0.00            
ATOM   3526  N   ASP A 228      95.417  94.630  67.303  1.00  0.00            
ATOM   3527  HN  ASP A 228      94.982  93.737  67.388  1.00  0.00            
ATOM   3528  CA  ASP A 228      95.081  95.397  66.143  1.00  0.00            
ATOM   3529  HA  ASP A 228      95.727  96.250  65.997  1.00  0.00            
ATOM   3530  CB  ASP A 228      95.026  94.379  64.991  1.00  0.00            
ATOM   3531  HB1 ASP A 228      95.962  93.784  64.930  1.00  0.00            
ATOM   3532  HB2 ASP A 228      94.201  93.641  65.079  1.00  0.00            
ATOM   3533  CG  ASP A 228      94.887  95.072  63.643  1.00  0.00            
ATOM   3534  OD1 ASP A 228      94.529  96.279  63.688  1.00  0.00            
ATOM   3535  OD2 ASP A 228      95.073  94.403  62.590  1.00  0.00            
ATOM   3536  C   ASP A 228      93.690  95.833  66.447  1.00  0.00            
ATOM   3537  O   ASP A 228      92.691  95.121  66.363  1.00  0.00            
ATOM   3538  N   PRO A 229      93.405  97.092  66.607  1.00  0.00            
ATOM   3539  CD  PRO A 229      94.435  97.925  67.211  1.00  0.00            
ATOM   3540  HD1 PRO A 229      95.109  98.216  66.378  1.00  0.00            
ATOM   3541  HD2 PRO A 229      94.976  97.441  68.051  1.00  0.00            
ATOM   3542  CA  PRO A 229      92.079  97.622  66.725  1.00  0.00            
ATOM   3543  HA  PRO A 229      91.613  97.032  67.501  1.00  0.00            
ATOM   3544  CB  PRO A 229      92.316  99.092  67.063  1.00  0.00            
ATOM   3545  HB1 PRO A 229      92.371  99.768  66.183  1.00  0.00            
ATOM   3546  HB2 PRO A 229      91.439  99.469  67.631  1.00  0.00            
ATOM   3547  CG  PRO A 229      93.681  99.143  67.768  1.00  0.00            
ATOM   3548  HG1 PRO A 229      94.248 100.036  67.427  1.00  0.00            
ATOM   3549  HG2 PRO A 229      93.521  99.299  68.857  1.00  0.00            
ATOM   3550  C   PRO A 229      91.183  97.482  65.543  1.00  0.00            
ATOM   3551  O   PRO A 229      89.960  97.415  65.661  1.00  0.00            
ATOM   3552  N   LYS A 230      91.741  97.386  64.323  1.00  0.00            
ATOM   3553  HN  LYS A 230      92.675  97.318  63.981  1.00  0.00            
ATOM   3554  CA  LYS A 230      90.961  97.354  63.125  1.00  0.00            
ATOM   3555  HA  LYS A 230      90.173  98.062  63.340  1.00  0.00            
ATOM   3556  CB  LYS A 230      91.824  97.713  61.903  1.00  0.00            
ATOM   3557  HB1 LYS A 230      92.097  98.785  62.010  1.00  0.00            
ATOM   3558  HB2 LYS A 230      92.804  97.221  62.082  1.00  0.00            
ATOM   3559  CG  LYS A 230      91.238  97.522  60.503  1.00  0.00            
ATOM   3560  HG1 LYS A 230      92.125  97.514  59.835  1.00  0.00            
ATOM   3561  HG2 LYS A 230      90.760  96.526  60.387  1.00  0.00            
ATOM   3562  CD  LYS A 230      90.184  98.534  60.048  1.00  0.00            
ATOM   3563  HD1 LYS A 230      89.370  98.659  60.792  1.00  0.00            
ATOM   3564  HD2 LYS A 230      90.721  99.474  60.298  1.00  0.00            
ATOM   3565  CE  LYS A 230      89.592  98.252  58.666  1.00  0.00            
ATOM   3566  HE1 LYS A 230      90.425  98.346  57.938  1.00  0.00            
ATOM   3567  HE2 LYS A 230      89.210  97.210  58.611  1.00  0.00            
ATOM   3568  NZ  LYS A 230      88.502  99.189  58.312  1.00  0.00            
ATOM   3569  HZ1 LYS A 230      87.892  99.364  59.135  1.00  0.00            
ATOM   3570  HZ2 LYS A 230      88.932 100.085  58.005  1.00  0.00            
ATOM   3571  HZ3 LYS A 230      87.839  98.920  57.558  1.00  0.00            
ATOM   3572  C   LYS A 230      90.242  96.057  62.985  1.00  0.00            
ATOM   3573  O   LYS A 230      89.166  95.880  62.415  1.00  0.00            
ATOM   3574  N   TRP A 231      90.861  94.984  63.509  1.00  0.00            
ATOM   3575  HN  TRP A 231      91.816  95.001  63.794  1.00  0.00            
ATOM   3576  CA  TRP A 231      90.399  93.643  63.693  1.00  0.00            
ATOM   3577  HA  TRP A 231      89.998  93.255  62.769  1.00  0.00            
ATOM   3578  CB  TRP A 231      91.601  92.815  64.178  1.00  0.00            
ATOM   3579  HB1 TRP A 231      92.376  93.016  63.408  1.00  0.00            
ATOM   3580  HB2 TRP A 231      91.994  93.103  65.176  1.00  0.00            
ATOM   3581  CG  TRP A 231      91.501  91.309  64.118  1.00  0.00            
ATOM   3582  CD1 TRP A 231      91.605  90.509  63.017  1.00  0.00            
ATOM   3583  HD1 TRP A 231      91.670  90.962  62.039  1.00  0.00            
ATOM   3584  NE1 TRP A 231      91.491  89.200  63.408  1.00  0.00            
ATOM   3585  HE1 TRP A 231      91.814  88.400  62.952  1.00  0.00            
ATOM   3586  CE2 TRP A 231      91.210  89.154  64.753  1.00  0.00            
ATOM   3587  CD2 TRP A 231      91.174  90.467  65.239  1.00  0.00            
ATOM   3588  CE3 TRP A 231      91.073  90.769  66.569  1.00  0.00            
ATOM   3589  HE3 TRP A 231      90.944  91.791  66.893  1.00  0.00            
ATOM   3590  CZ3 TRP A 231      90.958  89.671  67.388  1.00  0.00            
ATOM   3591  HZ3 TRP A 231      90.810  89.910  68.431  1.00  0.00            
ATOM   3592  CZ2 TRP A 231      91.020  88.098  65.603  1.00  0.00            
ATOM   3593  HZ2 TRP A 231      91.161  87.084  65.259  1.00  0.00            
ATOM   3594  CH2 TRP A 231      90.942  88.368  66.949  1.00  0.00            
ATOM   3595  HH2 TRP A 231      90.905  87.537  67.638  1.00  0.00            
ATOM   3596  C   TRP A 231      89.282  93.678  64.677  1.00  0.00            
ATOM   3597  O   TRP A 231      88.179  93.218  64.384  1.00  0.00            
ATOM   3598  N   VAL A 232      89.509  94.258  65.870  1.00  0.00            
ATOM   3599  HN  VAL A 232      90.339  94.811  65.873  1.00  0.00            
ATOM   3600  CA  VAL A 232      88.528  94.427  66.897  1.00  0.00            
ATOM   3601  HA  VAL A 232      88.161  93.470  67.238  1.00  0.00            
ATOM   3602  CB  VAL A 232      89.201  95.038  68.091  1.00  0.00            
ATOM   3603  HB  VAL A 232      89.717  96.005  67.914  1.00  0.00            
ATOM   3604  CG1 VAL A 232      88.125  95.186  69.180  1.00  0.00            
ATOM   3605 1HG1 VAL A 232      88.546  95.295  70.202  1.00  0.00            
ATOM   3606 2HG1 VAL A 232      87.438  96.014  68.902  1.00  0.00            
ATOM   3607 3HG1 VAL A 232      87.555  94.233  69.141  1.00  0.00            
ATOM   3608  CG2 VAL A 232      90.185  93.988  68.634  1.00  0.00            
ATOM   3609 1HG2 VAL A 232      89.647  93.033  68.819  1.00  0.00            
ATOM   3610 2HG2 VAL A 232      91.005  93.771  67.917  1.00  0.00            
ATOM   3611 3HG2 VAL A 232      90.615  94.276  69.617  1.00  0.00            
ATOM   3612  C   VAL A 232      87.344  95.236  66.493  1.00  0.00            
ATOM   3613  O   VAL A 232      86.200  94.862  66.742  1.00  0.00            
ATOM   3614  N   ALA A 233      87.514  96.342  65.745  1.00  0.00            
ATOM   3615  HN  ALA A 233      88.410  96.681  65.468  1.00  0.00            
ATOM   3616  CA  ALA A 233      86.458  97.175  65.261  1.00  0.00            
ATOM   3617  HA  ALA A 233      85.850  97.465  66.105  1.00  0.00            
ATOM   3618  CB  ALA A 233      87.077  98.431  64.624  1.00  0.00            
ATOM   3619  HB1 ALA A 233      87.822  98.188  63.836  1.00  0.00            
ATOM   3620  HB2 ALA A 233      86.444  99.185  64.110  1.00  0.00            
ATOM   3621  HB3 ALA A 233      87.577  98.947  65.472  1.00  0.00            
ATOM   3622  C   ALA A 233      85.473  96.589  64.308  1.00  0.00            
ATOM   3623  O   ALA A 233      84.283  96.743  64.578  1.00  0.00            
ATOM   3624  N   GLY A 234      85.928  95.880  63.259  1.00  0.00            
ATOM   3625  HN  GLY A 234      86.912  95.813  63.111  1.00  0.00            
ATOM   3626  CA  GLY A 234      85.055  95.185  62.364  1.00  0.00            
ATOM   3627  HA1 GLY A 234      84.290  95.891  62.075  1.00  0.00            
ATOM   3628  HA2 GLY A 234      85.670  94.828  61.551  1.00  0.00            
ATOM   3629  C   GLY A 234      84.449  93.899  62.809  1.00  0.00            
ATOM   3630  O   GLY A 234      83.586  93.378  62.105  1.00  0.00            
ATOM   3631  N   PHE A 235      84.734  93.479  64.056  1.00  0.00            
ATOM   3632  HN  PHE A 235      85.126  94.118  64.713  1.00  0.00            
ATOM   3633  CA  PHE A 235      84.396  92.202  64.602  1.00  0.00            
ATOM   3634  HA  PHE A 235      85.189  91.620  64.155  1.00  0.00            
ATOM   3635  CB  PHE A 235      84.724  92.207  66.104  1.00  0.00            
ATOM   3636  HB1 PHE A 235      85.697  92.744  66.127  1.00  0.00            
ATOM   3637  HB2 PHE A 235      84.056  92.830  66.737  1.00  0.00            
ATOM   3638  CG  PHE A 235      85.152  90.894  66.663  1.00  0.00            
ATOM   3639  CD1 PHE A 235      86.337  90.251  66.392  1.00  0.00            
ATOM   3640  HD1 PHE A 235      86.854  90.792  65.614  1.00  0.00            
ATOM   3641  CE1 PHE A 235      86.616  88.964  66.783  1.00  0.00            
ATOM   3642  HE1 PHE A 235      87.376  88.290  66.413  1.00  0.00            
ATOM   3643  CZ  PHE A 235      85.711  88.373  67.634  1.00  0.00            
ATOM   3644  HZ  PHE A 235      85.867  87.398  68.072  1.00  0.00            
ATOM   3645  CD2 PHE A 235      84.236  90.161  67.382  1.00  0.00            
ATOM   3646  HD2 PHE A 235      83.271  90.606  67.571  1.00  0.00            
ATOM   3647  CE2 PHE A 235      84.477  88.915  67.909  1.00  0.00            
ATOM   3648  HE2 PHE A 235      83.727  88.337  68.430  1.00  0.00            
ATOM   3649  C   PHE A 235      83.079  91.641  64.185  1.00  0.00            
ATOM   3650  O   PHE A 235      82.051  92.204  64.558  1.00  0.00            
ATOM   3651  N   GLN A 236      83.061  90.509  63.458  1.00  0.00            
ATOM   3652  HN  GLN A 236      83.919  90.180  63.073  1.00  0.00            
ATOM   3653  CA  GLN A 236      81.893  89.727  63.203  1.00  0.00            
ATOM   3654  HA  GLN A 236      81.118  89.815  63.952  1.00  0.00            
ATOM   3655  CB  GLN A 236      81.259  90.099  61.852  1.00  0.00            
ATOM   3656  HB1 GLN A 236      82.053  90.018  61.080  1.00  0.00            
ATOM   3657  HB2 GLN A 236      80.514  89.319  61.582  1.00  0.00            
ATOM   3658  CG  GLN A 236      80.575  91.468  61.827  1.00  0.00            
ATOM   3659  HG1 GLN A 236      80.022  91.643  62.775  1.00  0.00            
ATOM   3660  HG2 GLN A 236      81.386  92.226  61.856  1.00  0.00            
ATOM   3661  CD  GLN A 236      79.620  91.743  60.674  1.00  0.00            
ATOM   3662  OE1 GLN A 236      79.915  92.192  59.567  1.00  0.00            
ATOM   3663  NE2 GLN A 236      78.322  91.454  60.957  1.00  0.00            
ATOM   3664 1HE2 GLN A 236      78.103  90.936  61.784  1.00  0.00            
ATOM   3665 2HE2 GLN A 236      77.613  91.878  60.393  1.00  0.00            
ATOM   3666  C   GLN A 236      82.265  88.288  63.095  1.00  0.00            
ATOM   3667  O   GLN A 236      82.489  87.768  62.002  1.00  0.00            
ATOM   3668  N   LYS A 237      82.134  87.613  64.251  1.00  0.00            
ATOM   3669  HN  LYS A 237      81.881  88.059  65.106  1.00  0.00            
ATOM   3670  CA  LYS A 237      82.362  86.227  64.515  1.00  0.00            
ATOM   3671  HA  LYS A 237      83.409  86.086  64.291  1.00  0.00            
ATOM   3672  CB  LYS A 237      82.103  85.977  66.011  1.00  0.00            
ATOM   3673  HB1 LYS A 237      82.843  86.633  66.518  1.00  0.00            
ATOM   3674  HB2 LYS A 237      81.091  86.303  66.329  1.00  0.00            
ATOM   3675  CG  LYS A 237      82.233  84.534  66.503  1.00  0.00            
ATOM   3676  HG1 LYS A 237      81.332  84.007  66.122  1.00  0.00            
ATOM   3677  HG2 LYS A 237      83.125  84.052  66.048  1.00  0.00            
ATOM   3678  CD  LYS A 237      82.438  84.510  68.019  1.00  0.00            
ATOM   3679  HD1 LYS A 237      82.783  83.538  68.432  1.00  0.00            
ATOM   3680  HD2 LYS A 237      83.295  85.152  68.313  1.00  0.00            
ATOM   3681  CE  LYS A 237      81.214  84.976  68.809  1.00  0.00            
ATOM   3682  HE1 LYS A 237      80.947  86.042  68.654  1.00  0.00            
ATOM   3683  HE2 LYS A 237      80.333  84.328  68.607  1.00  0.00            
ATOM   3684  NZ  LYS A 237      81.500  84.780  70.248  1.00  0.00            
ATOM   3685  HZ1 LYS A 237      82.247  85.455  70.511  1.00  0.00            
ATOM   3686  HZ2 LYS A 237      80.773  85.014  70.954  1.00  0.00            
ATOM   3687  HZ3 LYS A 237      81.888  83.834  70.440  1.00  0.00            
ATOM   3688  C   LYS A 237      81.651  85.198  63.704  1.00  0.00            
ATOM   3689  O   LYS A 237      82.393  84.270  63.388  1.00  0.00            
ATOM   3690  N   PRO A 238      80.463  85.137  63.181  1.00  0.00            
ATOM   3691  CD  PRO A 238      79.311  85.815  63.757  1.00  0.00            
ATOM   3692  HD1 PRO A 238      79.280  86.817  63.278  1.00  0.00            
ATOM   3693  HD2 PRO A 238      79.481  85.998  64.841  1.00  0.00            
ATOM   3694  CA  PRO A 238      80.037  84.235  62.150  1.00  0.00            
ATOM   3695  HA  PRO A 238      80.118  83.251  62.588  1.00  0.00            
ATOM   3696  CB  PRO A 238      78.547  84.503  61.948  1.00  0.00            
ATOM   3697  HB1 PRO A 238      78.304  85.338  61.257  1.00  0.00            
ATOM   3698  HB2 PRO A 238      77.952  83.627  61.609  1.00  0.00            
ATOM   3699  CG  PRO A 238      78.081  85.002  63.324  1.00  0.00            
ATOM   3700  HG1 PRO A 238      77.138  85.589  63.319  1.00  0.00            
ATOM   3701  HG2 PRO A 238      77.909  84.121  63.977  1.00  0.00            
ATOM   3702  C   PRO A 238      80.826  84.099  60.894  1.00  0.00            
ATOM   3703  O   PRO A 238      80.628  83.094  60.213  1.00  0.00            
ATOM   3704  N   ASP A 239      81.713  85.039  60.519  1.00  0.00            
ATOM   3705  HN  ASP A 239      81.761  85.898  61.022  1.00  0.00            
ATOM   3706  CA  ASP A 239      82.410  84.845  59.286  1.00  0.00            
ATOM   3707  HA  ASP A 239      82.000  84.039  58.696  1.00  0.00            
ATOM   3708  CB  ASP A 239      82.402  86.246  58.651  1.00  0.00            
ATOM   3709  HB1 ASP A 239      81.846  86.919  59.340  1.00  0.00            
ATOM   3710  HB2 ASP A 239      83.419  86.643  58.450  1.00  0.00            
ATOM   3711  CG  ASP A 239      81.644  86.308  57.333  1.00  0.00            
ATOM   3712  OD1 ASP A 239      81.796  85.363  56.514  1.00  0.00            
ATOM   3713  OD2 ASP A 239      80.878  87.286  57.122  1.00  0.00            
ATOM   3714  C   ASP A 239      83.782  84.388  59.644  1.00  0.00            
ATOM   3715  O   ASP A 239      84.469  83.979  58.709  1.00  0.00            
ATOM   3716  N   THR A 240      84.238  84.446  60.909  1.00  0.00            
ATOM   3717  HN  THR A 240      83.552  84.613  61.613  1.00  0.00            
ATOM   3718  CA  THR A 240      85.523  83.987  61.337  1.00  0.00            
ATOM   3719  HA  THR A 240      86.276  84.454  60.720  1.00  0.00            
ATOM   3720  CB  THR A 240      85.909  84.340  62.743  1.00  0.00            
ATOM   3721  HB  THR A 240      86.986  84.074  62.803  1.00  0.00            
ATOM   3722  OG1 THR A 240      85.131  83.699  63.743  1.00  0.00            
ATOM   3723  HG1 THR A 240      84.261  84.079  63.592  1.00  0.00            
ATOM   3724  CG2 THR A 240      85.718  85.855  62.929  1.00  0.00            
ATOM   3725 1HG2 THR A 240      84.669  86.176  62.749  1.00  0.00            
ATOM   3726 2HG2 THR A 240      86.016  86.184  63.947  1.00  0.00            
ATOM   3727 3HG2 THR A 240      86.195  86.516  62.174  1.00  0.00            
ATOM   3728  C   THR A 240      85.709  82.525  61.116  1.00  0.00            
ATOM   3729  O   THR A 240      84.774  81.726  61.152  1.00  0.00            
ATOM   3730  N   ASP A 241      86.923  82.000  60.869  1.00  0.00            
ATOM   3731  HN  ASP A 241      87.699  82.599  60.692  1.00  0.00            
ATOM   3732  CA  ASP A 241      87.211  80.632  60.567  1.00  0.00            
ATOM   3733  HA  ASP A 241      86.511  80.266  59.831  1.00  0.00            
ATOM   3734  CB  ASP A 241      88.686  80.517  60.146  1.00  0.00            
ATOM   3735  HB1 ASP A 241      88.837  81.126  59.229  1.00  0.00            
ATOM   3736  HB2 ASP A 241      89.353  81.020  60.878  1.00  0.00            
ATOM   3737  CG  ASP A 241      89.150  79.101  59.837  1.00  0.00            
ATOM   3738  OD1 ASP A 241      88.410  78.356  59.141  1.00  0.00            
ATOM   3739  OD2 ASP A 241      90.104  78.636  60.517  1.00  0.00            
ATOM   3740  C   ASP A 241      87.061  79.859  61.832  1.00  0.00            
ATOM   3741  O   ASP A 241      87.365  80.434  62.877  1.00  0.00            
ATOM   3742  N   PRO A 242      86.656  78.628  61.931  1.00  0.00            
ATOM   3743  CD  PRO A 242      85.818  77.969  60.940  1.00  0.00            
ATOM   3744  HD1 PRO A 242      86.362  77.775  59.992  1.00  0.00            
ATOM   3745  HD2 PRO A 242      85.068  78.762  60.736  1.00  0.00            
ATOM   3746  CA  PRO A 242      86.450  77.981  63.194  1.00  0.00            
ATOM   3747  HA  PRO A 242      86.327  78.645  64.035  1.00  0.00            
ATOM   3748  CB  PRO A 242      85.185  77.156  62.962  1.00  0.00            
ATOM   3749  HB1 PRO A 242      85.051  76.313  63.672  1.00  0.00            
ATOM   3750  HB2 PRO A 242      84.356  77.877  63.118  1.00  0.00            
ATOM   3751  CG  PRO A 242      85.271  76.651  61.513  1.00  0.00            
ATOM   3752  HG1 PRO A 242      86.079  75.908  61.335  1.00  0.00            
ATOM   3753  HG2 PRO A 242      84.270  76.299  61.186  1.00  0.00            
ATOM   3754  C   PRO A 242      87.540  77.018  63.519  1.00  0.00            
ATOM   3755  O   PRO A 242      87.304  76.320  64.504  1.00  0.00            
ATOM   3756  N   SER A 243      88.710  76.980  62.857  1.00  0.00            
ATOM   3757  HN  SER A 243      88.816  77.632  62.109  1.00  0.00            
ATOM   3758  CA  SER A 243      89.865  76.213  63.206  1.00  0.00            
ATOM   3759  HA  SER A 243      89.538  75.256  63.585  1.00  0.00            
ATOM   3760  CB  SER A 243      90.727  75.818  61.994  1.00  0.00            
ATOM   3761  HB1 SER A 243      90.133  75.280  61.225  1.00  0.00            
ATOM   3762  HB2 SER A 243      91.264  76.701  61.586  1.00  0.00            
ATOM   3763  OG  SER A 243      91.728  74.914  62.437  1.00  0.00            
ATOM   3764  HG1 SER A 243      92.061  74.581  61.600  1.00  0.00            
ATOM   3765  C   SER A 243      90.652  76.977  64.214  1.00  0.00            
ATOM   3766  O   SER A 243      90.953  78.165  64.103  1.00  0.00            
ATOM   3767  N   ALA A 244      91.068  76.322  65.313  1.00  0.00            
ATOM   3768  HN  ALA A 244      90.874  75.345  65.352  1.00  0.00            
ATOM   3769  CA  ALA A 244      91.706  77.008  66.393  1.00  0.00            
ATOM   3770  HA  ALA A 244      91.807  78.069  66.213  1.00  0.00            
ATOM   3771  CB  ALA A 244      90.851  76.806  67.655  1.00  0.00            
ATOM   3772  HB1 ALA A 244      89.821  77.199  67.515  1.00  0.00            
ATOM   3773  HB2 ALA A 244      90.911  75.735  67.944  1.00  0.00            
ATOM   3774  HB3 ALA A 244      91.228  77.478  68.455  1.00  0.00            
ATOM   3775  C   ALA A 244      93.109  76.563  66.624  1.00  0.00            
ATOM   3776  O   ALA A 244      93.892  77.115  67.396  1.00  0.00            
ATOM   3777  N   TRP A 245      93.578  75.479  65.980  1.00  0.00            
ATOM   3778  HN  TRP A 245      92.968  75.029  65.332  1.00  0.00            
ATOM   3779  CA  TRP A 245      94.846  74.836  66.127  1.00  0.00            
ATOM   3780  HA  TRP A 245      94.809  74.428  67.127  1.00  0.00            
ATOM   3781  CB  TRP A 245      94.724  73.630  65.180  1.00  0.00            
ATOM   3782  HB1 TRP A 245      93.737  73.139  65.321  1.00  0.00            
ATOM   3783  HB2 TRP A 245      94.842  73.997  64.137  1.00  0.00            
ATOM   3784  CG  TRP A 245      95.707  72.494  65.326  1.00  0.00            
ATOM   3785  CD1 TRP A 245      96.923  72.408  64.711  1.00  0.00            
ATOM   3786  HD1 TRP A 245      97.227  73.249  64.105  1.00  0.00            
ATOM   3787  NE1 TRP A 245      97.542  71.220  64.997  1.00  0.00            
ATOM   3788  HE1 TRP A 245      98.428  70.874  64.777  1.00  0.00            
ATOM   3789  CE2 TRP A 245      96.849  70.637  66.032  1.00  0.00            
ATOM   3790  CD2 TRP A 245      95.668  71.365  66.219  1.00  0.00            
ATOM   3791  CE3 TRP A 245      94.695  70.940  67.081  1.00  0.00            
ATOM   3792  HE3 TRP A 245      93.747  71.404  67.315  1.00  0.00            
ATOM   3793  CZ3 TRP A 245      95.033  69.830  67.820  1.00  0.00            
ATOM   3794  HZ3 TRP A 245      94.426  69.454  68.629  1.00  0.00            
ATOM   3795  CZ2 TRP A 245      97.138  69.484  66.709  1.00  0.00            
ATOM   3796  HZ2 TRP A 245      98.059  68.927  66.617  1.00  0.00            
ATOM   3797  CH2 TRP A 245      96.145  69.063  67.560  1.00  0.00            
ATOM   3798  HH2 TRP A 245      96.275  68.133  68.093  1.00  0.00            
ATOM   3799  C   TRP A 245      96.050  75.695  65.947  1.00  0.00            
ATOM   3800  O   TRP A 245      96.899  75.730  66.837  1.00  0.00            
ATOM   3801  N   GLU A 246      96.075  76.472  64.849  1.00  0.00            
ATOM   3802  HN  GLU A 246      95.501  76.292  64.054  1.00  0.00            
ATOM   3803  CA  GLU A 246      97.145  77.373  64.551  1.00  0.00            
ATOM   3804  HA  GLU A 246      98.061  76.955  64.941  1.00  0.00            
ATOM   3805  CB  GLU A 246      97.170  77.380  63.013  1.00  0.00            
ATOM   3806  HB1 GLU A 246      97.116  76.315  62.702  1.00  0.00            
ATOM   3807  HB2 GLU A 246      96.246  77.888  62.659  1.00  0.00            
ATOM   3808  CG  GLU A 246      98.405  78.072  62.434  1.00  0.00            
ATOM   3809  HG1 GLU A 246      98.439  79.123  62.793  1.00  0.00            
ATOM   3810  HG2 GLU A 246      99.292  77.459  62.701  1.00  0.00            
ATOM   3811  CD  GLU A 246      98.332  78.134  60.915  1.00  0.00            
ATOM   3812  OE1 GLU A 246      98.171  77.053  60.288  1.00  0.00            
ATOM   3813  OE2 GLU A 246      98.394  79.249  60.332  1.00  0.00            
ATOM   3814  C   GLU A 246      96.892  78.698  65.184  1.00  0.00            
ATOM   3815  O   GLU A 246      97.840  79.216  65.774  1.00  0.00            
ATOM   3816  N   LYS A 247      95.671  79.248  65.069  1.00  0.00            
ATOM   3817  HN  LYS A 247      94.994  78.920  64.414  1.00  0.00            
ATOM   3818  CA  LYS A 247      95.424  80.563  65.573  1.00  0.00            
ATOM   3819  HA  LYS A 247      96.027  80.846  66.422  1.00  0.00            
ATOM   3820  CB  LYS A 247      95.717  81.559  64.438  1.00  0.00            
ATOM   3821  HB1 LYS A 247      96.698  81.412  63.937  1.00  0.00            
ATOM   3822  HB2 LYS A 247      95.031  81.244  63.623  1.00  0.00            
ATOM   3823  CG  LYS A 247      95.462  83.029  64.774  1.00  0.00            
ATOM   3824  HG1 LYS A 247      94.383  83.178  64.989  1.00  0.00            
ATOM   3825  HG2 LYS A 247      96.046  83.393  65.647  1.00  0.00            
ATOM   3826  CD  LYS A 247      95.779  84.052  63.681  1.00  0.00            
ATOM   3827  HD1 LYS A 247      95.520  85.074  64.030  1.00  0.00            
ATOM   3828  HD2 LYS A 247      96.874  83.928  63.537  1.00  0.00            
ATOM   3829  CE  LYS A 247      95.139  83.785  62.317  1.00  0.00            
ATOM   3830  HE1 LYS A 247      95.688  82.909  61.913  1.00  0.00            
ATOM   3831  HE2 LYS A 247      94.074  83.467  62.327  1.00  0.00            
ATOM   3832  NZ  LYS A 247      95.245  84.833  61.277  1.00  0.00            
ATOM   3833  HZ1 LYS A 247      95.002  84.421  60.354  1.00  0.00            
ATOM   3834  HZ2 LYS A 247      94.482  85.521  61.438  1.00  0.00            
ATOM   3835  HZ3 LYS A 247      96.227  85.175  61.260  1.00  0.00            
ATOM   3836  C   LYS A 247      93.973  80.567  65.911  1.00  0.00            
ATOM   3837  O   LYS A 247      93.238  80.081  65.053  1.00  0.00            
ATOM   3838  N   PRO A 248      93.446  81.006  67.015  1.00  0.00            
ATOM   3839  CD  PRO A 248      94.180  81.092  68.268  1.00  0.00            
ATOM   3840  HD1 PRO A 248      94.650  82.086  68.427  1.00  0.00            
ATOM   3841  HD2 PRO A 248      94.936  80.288  68.389  1.00  0.00            
ATOM   3842  CA  PRO A 248      92.049  81.311  67.128  1.00  0.00            
ATOM   3843  HA  PRO A 248      91.397  80.567  66.697  1.00  0.00            
ATOM   3844  CB  PRO A 248      91.864  81.643  68.608  1.00  0.00            
ATOM   3845  HB1 PRO A 248      92.004  82.713  68.867  1.00  0.00            
ATOM   3846  HB2 PRO A 248      90.892  81.294  69.021  1.00  0.00            
ATOM   3847  CG  PRO A 248      93.020  80.861  69.250  1.00  0.00            
ATOM   3848  HG1 PRO A 248      93.236  81.240  70.272  1.00  0.00            
ATOM   3849  HG2 PRO A 248      92.760  79.788  69.368  1.00  0.00            
ATOM   3850  C   PRO A 248      91.742  82.582  66.413  1.00  0.00            
ATOM   3851  O   PRO A 248      92.556  83.489  66.572  1.00  0.00            
ATOM   3852  N   ALA A 249      90.593  82.694  65.721  1.00  0.00            
ATOM   3853  HN  ALA A 249      89.992  81.916  65.551  1.00  0.00            
ATOM   3854  CA  ALA A 249      90.227  83.892  65.032  1.00  0.00            
ATOM   3855  HA  ALA A 249      91.121  84.419  64.733  1.00  0.00            
ATOM   3856  CB  ALA A 249      89.514  83.363  63.777  1.00  0.00            
ATOM   3857  HB1 ALA A 249      88.539  82.959  64.125  1.00  0.00            
ATOM   3858  HB2 ALA A 249      89.291  84.193  63.072  1.00  0.00            
ATOM   3859  HB3 ALA A 249      90.165  82.616  63.275  1.00  0.00            
ATOM   3860  C   ALA A 249      89.364  84.864  65.760  1.00  0.00            
ATOM   3861  O   ALA A 249      88.825  85.857  65.273  1.00  0.00            
ATOM   3862  N   THR A 250      89.342  84.670  67.090  1.00  0.00            
ATOM   3863  HN  THR A 250      89.805  83.845  67.405  1.00  0.00            
ATOM   3864  CA  THR A 250      88.517  85.315  68.064  1.00  0.00            
ATOM   3865  HA  THR A 250      88.186  86.262  67.666  1.00  0.00            
ATOM   3866  CB  THR A 250      87.420  84.389  68.498  1.00  0.00            
ATOM   3867  HB  THR A 250      86.927  84.714  69.440  1.00  0.00            
ATOM   3868  OG1 THR A 250      87.824  83.045  68.716  1.00  0.00            
ATOM   3869  HG1 THR A 250      87.332  82.710  69.469  1.00  0.00            
ATOM   3870  CG2 THR A 250      86.237  84.408  67.514  1.00  0.00            
ATOM   3871 1HG2 THR A 250      85.759  85.384  67.288  1.00  0.00            
ATOM   3872 2HG2 THR A 250      86.412  83.787  66.609  1.00  0.00            
ATOM   3873 3HG2 THR A 250      85.493  83.774  68.041  1.00  0.00            
ATOM   3874  C   THR A 250      89.336  85.710  69.244  1.00  0.00            
ATOM   3875  O   THR A 250      90.556  85.562  69.308  1.00  0.00            
ATOM   3876  N   THR A 251      88.783  86.396  70.260  1.00  0.00            
ATOM   3877  HN  THR A 251      87.791  86.372  70.364  1.00  0.00            
ATOM   3878  CA  THR A 251      89.461  86.981  71.375  1.00  0.00            
ATOM   3879  HA  THR A 251      90.340  87.493  71.011  1.00  0.00            
ATOM   3880  CB  THR A 251      88.769  87.962  72.274  1.00  0.00            
ATOM   3881  HB  THR A 251      89.536  88.256  73.022  1.00  0.00            
ATOM   3882  OG1 THR A 251      87.649  87.422  72.961  1.00  0.00            
ATOM   3883  HG1 THR A 251      87.104  87.063  72.257  1.00  0.00            
ATOM   3884  CG2 THR A 251      88.332  89.193  71.464  1.00  0.00            
ATOM   3885 1HG2 THR A 251      87.443  89.085  70.807  1.00  0.00            
ATOM   3886 2HG2 THR A 251      88.093  89.945  72.247  1.00  0.00            
ATOM   3887 3HG2 THR A 251      89.169  89.411  70.766  1.00  0.00            
ATOM   3888  C   THR A 251      90.030  85.923  72.255  1.00  0.00            
ATOM   3889  O   THR A 251      91.163  85.996  72.729  1.00  0.00            
ATOM   3890  N   VAL A 252      89.221  84.900  72.587  1.00  0.00            
ATOM   3891  HN  VAL A 252      88.277  84.967  72.270  1.00  0.00            
ATOM   3892  CA  VAL A 252      89.374  83.748  73.419  1.00  0.00            
ATOM   3893  HA  VAL A 252      88.357  83.385  73.450  1.00  0.00            
ATOM   3894  CB  VAL A 252      90.109  82.628  72.743  1.00  0.00            
ATOM   3895  HB  VAL A 252      91.150  82.982  72.582  1.00  0.00            
ATOM   3896  CG1 VAL A 252      90.206  81.241  73.401  1.00  0.00            
ATOM   3897 1HG1 VAL A 252      90.223  81.293  74.511  1.00  0.00            
ATOM   3898 2HG1 VAL A 252      89.408  80.515  73.137  1.00  0.00            
ATOM   3899 3HG1 VAL A 252      91.200  80.837  73.113  1.00  0.00            
ATOM   3900  CG2 VAL A 252      89.454  82.366  71.376  1.00  0.00            
ATOM   3901 1HG2 VAL A 252      89.601  83.301  70.794  1.00  0.00            
ATOM   3902 2HG2 VAL A 252      89.950  81.548  70.809  1.00  0.00            
ATOM   3903 3HG2 VAL A 252      88.383  82.076  71.430  1.00  0.00            
ATOM   3904  C   VAL A 252      89.748  83.963  74.845  1.00  0.00            
ATOM   3905  O   VAL A 252      90.696  83.429  75.419  1.00  0.00            
ATOM   3906  N   LEU A 253      88.918  84.786  75.511  1.00  0.00            
ATOM   3907  HN  LEU A 253      88.243  85.313  75.001  1.00  0.00            
ATOM   3908  CA  LEU A 253      89.054  85.078  76.904  1.00  0.00            
ATOM   3909  HA  LEU A 253      90.030  84.818  77.282  1.00  0.00            
ATOM   3910  CB  LEU A 253      88.770  86.577  77.100  1.00  0.00            
ATOM   3911  HB1 LEU A 253      87.677  86.772  77.051  1.00  0.00            
ATOM   3912  HB2 LEU A 253      88.850  86.887  78.165  1.00  0.00            
ATOM   3913  CG  LEU A 253      89.503  87.482  76.096  1.00  0.00            
ATOM   3914  HG  LEU A 253      89.228  87.241  75.047  1.00  0.00            
ATOM   3915  CD1 LEU A 253      89.032  88.937  76.249  1.00  0.00            
ATOM   3916 1HD1 LEU A 253      87.942  88.942  76.032  1.00  0.00            
ATOM   3917 2HD1 LEU A 253      89.207  89.365  77.260  1.00  0.00            
ATOM   3918 3HD1 LEU A 253      89.596  89.551  75.515  1.00  0.00            
ATOM   3919  CD2 LEU A 253      91.031  87.302  76.132  1.00  0.00            
ATOM   3920 1HD2 LEU A 253      91.575  87.892  75.365  1.00  0.00            
ATOM   3921 2HD2 LEU A 253      91.443  87.473  77.150  1.00  0.00            
ATOM   3922 3HD2 LEU A 253      91.237  86.213  76.064  1.00  0.00            
ATOM   3923  C   LEU A 253      88.128  84.292  77.767  1.00  0.00            
ATOM   3924  O   LEU A 253      88.262  84.366  78.988  1.00  0.00            
ATOM   3925  N   SER A 254      87.165  83.532  77.214  1.00  0.00            
ATOM   3926  HN  SER A 254      87.185  83.389  76.227  1.00  0.00            
ATOM   3927  CA  SER A 254      86.118  82.825  77.884  1.00  0.00            
ATOM   3928  HA  SER A 254      85.711  83.622  78.489  1.00  0.00            
ATOM   3929  CB  SER A 254      85.119  82.404  76.793  1.00  0.00            
ATOM   3930  HB1 SER A 254      85.071  83.214  76.032  1.00  0.00            
ATOM   3931  HB2 SER A 254      85.495  81.460  76.343  1.00  0.00            
ATOM   3932  OG  SER A 254      83.774  82.247  77.221  1.00  0.00            
ATOM   3933  HG1 SER A 254      83.219  82.913  76.807  1.00  0.00            
ATOM   3934  C   SER A 254      86.467  81.731  78.834  1.00  0.00            
ATOM   3935  O   SER A 254      85.867  81.819  79.902  1.00  0.00            
ATOM   3936  N   PRO A 255      87.456  80.901  78.683  1.00  0.00            
ATOM   3937  CD  PRO A 255      87.811  80.373  77.374  1.00  0.00            
ATOM   3938  HD1 PRO A 255      88.571  81.082  76.981  1.00  0.00            
ATOM   3939  HD2 PRO A 255      86.953  80.251  76.678  1.00  0.00            
ATOM   3940  CA  PRO A 255      88.017  80.036  79.680  1.00  0.00            
ATOM   3941  HA  PRO A 255      87.248  79.477  80.194  1.00  0.00            
ATOM   3942  CB  PRO A 255      89.100  79.214  78.986  1.00  0.00            
ATOM   3943  HB1 PRO A 255      90.099  79.685  78.863  1.00  0.00            
ATOM   3944  HB2 PRO A 255      89.281  78.231  79.470  1.00  0.00            
ATOM   3945  CG  PRO A 255      88.526  79.028  77.571  1.00  0.00            
ATOM   3946  HG1 PRO A 255      89.308  78.807  76.813  1.00  0.00            
ATOM   3947  HG2 PRO A 255      87.818  78.175  77.648  1.00  0.00            
ATOM   3948  C   PRO A 255      88.536  80.840  80.822  1.00  0.00            
ATOM   3949  O   PRO A 255      88.346  80.598  82.013  1.00  0.00            
ATOM   3950  N   TYR A 256      89.154  81.997  80.525  1.00  0.00            
ATOM   3951  HN  TYR A 256      89.309  82.290  79.585  1.00  0.00            
ATOM   3952  CA  TYR A 256      89.734  82.930  81.440  1.00  0.00            
ATOM   3953  HA  TYR A 256      90.210  82.352  82.218  1.00  0.00            
ATOM   3954  CB  TYR A 256      90.779  83.889  80.844  1.00  0.00            
ATOM   3955  HB1 TYR A 256      90.283  84.566  80.116  1.00  0.00            
ATOM   3956  HB2 TYR A 256      91.171  84.426  81.735  1.00  0.00            
ATOM   3957  CG  TYR A 256      91.915  83.165  80.209  1.00  0.00            
ATOM   3958  CD1 TYR A 256      92.834  82.465  80.954  1.00  0.00            
ATOM   3959  HD1 TYR A 256      92.765  82.442  82.031  1.00  0.00            
ATOM   3960  CE1 TYR A 256      93.906  81.818  80.387  1.00  0.00            
ATOM   3961  HE1 TYR A 256      94.672  81.421  81.037  1.00  0.00            
ATOM   3962  CZ  TYR A 256      94.096  81.800  79.025  1.00  0.00            
ATOM   3963  OH  TYR A 256      95.128  81.114  78.349  1.00  0.00            
ATOM   3964  HH  TYR A 256      95.491  80.446  78.935  1.00  0.00            
ATOM   3965  CD2 TYR A 256      92.079  83.137  78.843  1.00  0.00            
ATOM   3966  HD2 TYR A 256      91.426  83.656  78.157  1.00  0.00            
ATOM   3967  CE2 TYR A 256      93.170  82.506  78.294  1.00  0.00            
ATOM   3968  HE2 TYR A 256      93.276  82.531  77.219  1.00  0.00            
ATOM   3969  C   TYR A 256      88.745  83.627  82.310  1.00  0.00            
ATOM   3970  O   TYR A 256      89.014  83.669  83.510  1.00  0.00            
ATOM   3971  N   LEU A 257      87.595  84.094  81.792  1.00  0.00            
ATOM   3972  HN  LEU A 257      87.628  84.148  80.797  1.00  0.00            
ATOM   3973  CA  LEU A 257      86.470  84.576  82.533  1.00  0.00            
ATOM   3974  HA  LEU A 257      86.789  85.411  83.138  1.00  0.00            
ATOM   3975  CB  LEU A 257      85.420  85.053  81.516  1.00  0.00            
ATOM   3976  HB1 LEU A 257      85.068  84.191  80.909  1.00  0.00            
ATOM   3977  HB2 LEU A 257      84.559  85.463  82.085  1.00  0.00            
ATOM   3978  CG  LEU A 257      85.836  86.294  80.709  1.00  0.00            
ATOM   3979  HG  LEU A 257      86.872  86.287  80.308  1.00  0.00            
ATOM   3980  CD1 LEU A 257      84.989  86.635  79.470  1.00  0.00            
ATOM   3981 1HD1 LEU A 257      83.884  86.572  79.551  1.00  0.00            
ATOM   3982 2HD1 LEU A 257      85.238  87.683  79.196  1.00  0.00            
ATOM   3983 3HD1 LEU A 257      85.219  85.921  78.650  1.00  0.00            
ATOM   3984  CD2 LEU A 257      85.739  87.506  81.651  1.00  0.00            
ATOM   3985 1HD2 LEU A 257      84.651  87.573  81.862  1.00  0.00            
ATOM   3986 2HD2 LEU A 257      86.387  87.561  82.551  1.00  0.00            
ATOM   3987 3HD2 LEU A 257      85.969  88.385  81.011  1.00  0.00            
ATOM   3988  C   LEU A 257      85.940  83.589  83.515  1.00  0.00            
ATOM   3989  O   LEU A 257      85.830  83.896  84.701  1.00  0.00            
ATOM   3990  N   LYS A 258      85.766  82.309  83.142  1.00  0.00            
ATOM   3991  HN  LYS A 258      85.941  82.123  82.178  1.00  0.00            
ATOM   3992  CA  LYS A 258      85.189  81.271  83.938  1.00  0.00            
ATOM   3993  HA  LYS A 258      84.264  81.641  84.353  1.00  0.00            
ATOM   3994  CB  LYS A 258      85.038  80.018  83.058  1.00  0.00            
ATOM   3995  HB1 LYS A 258      84.627  80.360  82.084  1.00  0.00            
ATOM   3996  HB2 LYS A 258      86.048  79.571  82.934  1.00  0.00            
ATOM   3997  CG  LYS A 258      84.156  78.929  83.671  1.00  0.00            
ATOM   3998  HG1 LYS A 258      83.580  79.476  84.449  1.00  0.00            
ATOM   3999  HG2 LYS A 258      83.440  78.515  82.931  1.00  0.00            
ATOM   4000  CD  LYS A 258      84.901  77.786  84.365  1.00  0.00            
ATOM   4001  HD1 LYS A 258      84.770  76.917  83.686  1.00  0.00            
ATOM   4002  HD2 LYS A 258      85.997  77.955  84.299  1.00  0.00            
ATOM   4003  CE  LYS A 258      84.488  77.432  85.795  1.00  0.00            
ATOM   4004  HE1 LYS A 258      85.050  76.569  86.213  1.00  0.00            
ATOM   4005  HE2 LYS A 258      84.564  78.322  86.455  1.00  0.00            
ATOM   4006  NZ  LYS A 258      83.050  77.083  85.772  1.00  0.00            
ATOM   4007  HZ1 LYS A 258      82.923  76.400  84.998  1.00  0.00            
ATOM   4008  HZ2 LYS A 258      82.818  76.572  86.648  1.00  0.00            
ATOM   4009  HZ3 LYS A 258      82.346  77.841  85.663  1.00  0.00            
ATOM   4010  C   LYS A 258      86.045  80.881  85.094  1.00  0.00            
ATOM   4011  O   LYS A 258      85.612  80.517  86.187  1.00  0.00            
ATOM   4012  N   PHE A 259      87.371  80.815  84.870  1.00  0.00            
ATOM   4013  HN  PHE A 259      87.699  80.922  83.935  1.00  0.00            
ATOM   4014  CA  PHE A 259      88.347  80.522  85.873  1.00  0.00            
ATOM   4015  HA  PHE A 259      87.867  79.776  86.489  1.00  0.00            
ATOM   4016  CB  PHE A 259      89.647  79.949  85.283  1.00  0.00            
ATOM   4017  HB1 PHE A 259      89.653  80.390  84.263  1.00  0.00            
ATOM   4018  HB2 PHE A 259      90.560  80.261  85.835  1.00  0.00            
ATOM   4019  CG  PHE A 259      89.473  78.471  85.339  1.00  0.00            
ATOM   4020  CD1 PHE A 259      89.567  77.830  86.552  1.00  0.00            
ATOM   4021  HD1 PHE A 259      89.969  78.370  87.396  1.00  0.00            
ATOM   4022  CE1 PHE A 259      89.215  76.503  86.643  1.00  0.00            
ATOM   4023  HE1 PHE A 259      89.339  76.043  87.612  1.00  0.00            
ATOM   4024  CZ  PHE A 259      88.738  75.770  85.582  1.00  0.00            
ATOM   4025  HZ  PHE A 259      88.380  74.753  85.610  1.00  0.00            
ATOM   4026  CD2 PHE A 259      88.938  77.760  84.289  1.00  0.00            
ATOM   4027  HD2 PHE A 259      88.846  78.160  83.290  1.00  0.00            
ATOM   4028  CE2 PHE A 259      88.612  76.428  84.381  1.00  0.00            
ATOM   4029  HE2 PHE A 259      88.215  75.912  83.518  1.00  0.00            
ATOM   4030  C   PHE A 259      88.629  81.672  86.777  1.00  0.00            
ATOM   4031  O   PHE A 259      89.143  81.626  87.893  1.00  0.00            
ATOM   4032  N   GLY A 260      88.169  82.844  86.304  1.00  0.00            
ATOM   4033  HN  GLY A 260      87.611  82.835  85.478  1.00  0.00            
ATOM   4034  CA  GLY A 260      88.195  84.129  86.932  1.00  0.00            
ATOM   4035  HA1 GLY A 260      87.607  84.766  86.289  1.00  0.00            
ATOM   4036  HA2 GLY A 260      87.774  84.030  87.923  1.00  0.00            
ATOM   4037  C   GLY A 260      89.551  84.739  87.009  1.00  0.00            
ATOM   4038  O   GLY A 260      89.837  85.562  87.878  1.00  0.00            
ATOM   4039  N   CYS A 261      90.359  84.440  85.976  1.00  0.00            
ATOM   4040  HN  CYS A 261      90.038  83.957  85.164  1.00  0.00            
ATOM   4041  CA  CYS A 261      91.726  84.826  85.816  1.00  0.00            
ATOM   4042  HA  CYS A 261      92.108  84.985  86.814  1.00  0.00            
ATOM   4043  CB  CYS A 261      92.544  83.737  85.104  1.00  0.00            
ATOM   4044  HB1 CYS A 261      92.047  83.563  84.126  1.00  0.00            
ATOM   4045  HB2 CYS A 261      93.558  84.155  84.927  1.00  0.00            
ATOM   4046  SG  CYS A 261      92.507  82.157  86.005  1.00  0.00            
ATOM   4047  HG1 CYS A 261      92.621  82.668  87.222  1.00  0.00            
ATOM   4048  C   CYS A 261      91.932  86.038  84.973  1.00  0.00            
ATOM   4049  O   CYS A 261      93.021  86.341  84.489  1.00  0.00            
ATOM   4050  N   LEU A 262      90.829  86.786  84.789  1.00  0.00            
ATOM   4051  HN  LEU A 262      89.983  86.459  85.201  1.00  0.00            
ATOM   4052  CA  LEU A 262      90.804  87.905  83.899  1.00  0.00            
ATOM   4053  HA  LEU A 262      91.694  88.497  84.053  1.00  0.00            
ATOM   4054  CB  LEU A 262      90.633  87.390  82.460  1.00  0.00            
ATOM   4055  HB1 LEU A 262      91.384  86.602  82.244  1.00  0.00            
ATOM   4056  HB2 LEU A 262      89.663  86.852  82.393  1.00  0.00            
ATOM   4057  CG  LEU A 262      90.662  88.432  81.328  1.00  0.00            
ATOM   4058  HG  LEU A 262      89.992  89.291  81.548  1.00  0.00            
ATOM   4059  CD1 LEU A 262      92.054  88.864  80.840  1.00  0.00            
ATOM   4060 1HD1 LEU A 262      92.638  89.319  81.668  1.00  0.00            
ATOM   4061 2HD1 LEU A 262      92.614  87.987  80.450  1.00  0.00            
ATOM   4062 3HD1 LEU A 262      91.899  89.631  80.051  1.00  0.00            
ATOM   4063  CD2 LEU A 262      89.720  87.790  80.295  1.00  0.00            
ATOM   4064 1HD2 LEU A 262      90.310  87.006  79.772  1.00  0.00            
ATOM   4065 2HD2 LEU A 262      88.855  87.334  80.823  1.00  0.00            
ATOM   4066 3HD2 LEU A 262      89.400  88.497  79.501  1.00  0.00            
ATOM   4067  C   LEU A 262      89.637  88.744  84.291  1.00  0.00            
ATOM   4068  O   LEU A 262      88.618  88.239  84.761  1.00  0.00            
ATOM   4069  N   SER A 263      89.762  90.068  84.095  1.00  0.00            
ATOM   4070  HN  SER A 263      90.617  90.474  83.780  1.00  0.00            
ATOM   4071  CA  SER A 263      88.724  91.024  84.329  1.00  0.00            
ATOM   4072  HA  SER A 263      87.922  90.722  84.987  1.00  0.00            
ATOM   4073  CB  SER A 263      89.441  92.306  84.784  1.00  0.00            
ATOM   4074  HB1 SER A 263      89.991  91.975  85.692  1.00  0.00            
ATOM   4075  HB2 SER A 263      90.279  92.537  84.092  1.00  0.00            
ATOM   4076  OG  SER A 263      88.664  93.444  85.126  1.00  0.00            
ATOM   4077  HG1 SER A 263      88.323  93.429  86.023  1.00  0.00            
ATOM   4078  C   SER A 263      88.017  91.446  83.088  1.00  0.00            
ATOM   4079  O   SER A 263      88.587  91.880  82.088  1.00  0.00            
ATOM   4080  N   ALA A 264      86.680  91.363  83.220  1.00  0.00            
ATOM   4081  HN  ALA A 264      86.372  91.045  84.114  1.00  0.00            
ATOM   4082  CA  ALA A 264      85.681  91.637  82.236  1.00  0.00            
ATOM   4083  HA  ALA A 264      86.109  91.252  81.324  1.00  0.00            
ATOM   4084  CB  ALA A 264      84.346  90.907  82.466  1.00  0.00            
ATOM   4085  HB1 ALA A 264      83.607  91.020  81.646  1.00  0.00            
ATOM   4086  HB2 ALA A 264      84.605  89.844  82.661  1.00  0.00            
ATOM   4087  HB3 ALA A 264      83.771  91.398  83.281  1.00  0.00            
ATOM   4088  C   ALA A 264      85.493  93.112  82.120  1.00  0.00            
ATOM   4089  O   ALA A 264      85.264  93.760  81.100  1.00  0.00            
ATOM   4090  N   ARG A 265      85.780  93.770  83.258  1.00  0.00            
ATOM   4091  HN  ARG A 265      86.071  93.246  84.054  1.00  0.00            
ATOM   4092  CA  ARG A 265      85.906  95.194  83.313  1.00  0.00            
ATOM   4093  HA  ARG A 265      84.971  95.500  82.869  1.00  0.00            
ATOM   4094  CB  ARG A 265      85.821  95.729  84.752  1.00  0.00            
ATOM   4095  HB1 ARG A 265      86.677  95.259  85.283  1.00  0.00            
ATOM   4096  HB2 ARG A 265      85.825  96.839  84.703  1.00  0.00            
ATOM   4097  CG  ARG A 265      84.544  95.288  85.472  1.00  0.00            
ATOM   4098  HG1 ARG A 265      83.646  95.580  84.886  1.00  0.00            
ATOM   4099  HG2 ARG A 265      84.529  94.180  85.561  1.00  0.00            
ATOM   4100  CD  ARG A 265      84.271  96.123  86.724  1.00  0.00            
ATOM   4101  HD1 ARG A 265      84.464  97.134  86.307  1.00  0.00            
ATOM   4102  HD2 ARG A 265      83.182  96.101  86.941  1.00  0.00            
ATOM   4103  NE  ARG A 265      85.204  95.658  87.789  1.00  0.00            
ATOM   4104  HE  ARG A 265      86.064  95.217  87.533  1.00  0.00            
ATOM   4105  CZ  ARG A 265      84.841  95.786  89.099  1.00  0.00            
ATOM   4106  NH1 ARG A 265      83.572  96.114  89.484  1.00  0.00            
ATOM   4107 1HH1 ARG A 265      82.774  95.844  88.946  1.00  0.00            
ATOM   4108 2HH1 ARG A 265      83.514  96.207  90.478  1.00  0.00            
ATOM   4109  NH2 ARG A 265      85.763  95.682  90.100  1.00  0.00            
ATOM   4110 1HH2 ARG A 265      86.739  95.574  89.915  1.00  0.00            
ATOM   4111 2HH2 ARG A 265      85.431  96.220  90.874  1.00  0.00            
ATOM   4112  C   ARG A 265      87.088  95.794  82.633  1.00  0.00            
ATOM   4113  O   ARG A 265      86.997  96.818  81.959  1.00  0.00            
ATOM   4114  N   LEU A 266      88.306  95.233  82.731  1.00  0.00            
ATOM   4115  HN  LEU A 266      88.582  94.553  83.406  1.00  0.00            
ATOM   4116  CA  LEU A 266      89.430  95.527  81.895  1.00  0.00            
ATOM   4117  HA  LEU A 266      89.514  96.592  82.062  1.00  0.00            
ATOM   4118  CB  LEU A 266      90.696  94.826  82.414  1.00  0.00            
ATOM   4119  HB1 LEU A 266      90.611  94.903  83.520  1.00  0.00            
ATOM   4120  HB2 LEU A 266      90.487  93.756  82.202  1.00  0.00            
ATOM   4121  CG  LEU A 266      92.111  95.214  81.956  1.00  0.00            
ATOM   4122  HG  LEU A 266      92.262  95.052  80.867  1.00  0.00            
ATOM   4123  CD1 LEU A 266      92.420  96.703  82.182  1.00  0.00            
ATOM   4124 1HD1 LEU A 266      93.452  96.955  81.856  1.00  0.00            
ATOM   4125 2HD1 LEU A 266      91.667  97.293  81.616  1.00  0.00            
ATOM   4126 3HD1 LEU A 266      92.397  97.004  83.251  1.00  0.00            
ATOM   4127  CD2 LEU A 266      93.204  94.354  82.614  1.00  0.00            
ATOM   4128 1HD2 LEU A 266      92.971  93.313  82.303  1.00  0.00            
ATOM   4129 2HD2 LEU A 266      94.232  94.653  82.318  1.00  0.00            
ATOM   4130 3HD2 LEU A 266      93.235  94.668  83.680  1.00  0.00            
ATOM   4131  C   LEU A 266      89.211  95.253  80.447  1.00  0.00            
ATOM   4132  O   LEU A 266      89.660  96.057  79.632  1.00  0.00            
ATOM   4133  N   PHE A 267      88.529  94.152  80.081  1.00  0.00            
ATOM   4134  HN  PHE A 267      88.342  93.531  80.837  1.00  0.00            
ATOM   4135  CA  PHE A 267      88.204  93.757  78.746  1.00  0.00            
ATOM   4136  HA  PHE A 267      89.132  93.748  78.193  1.00  0.00            
ATOM   4137  CB  PHE A 267      87.611  92.340  78.817  1.00  0.00            
ATOM   4138  HB1 PHE A 267      88.397  91.593  79.060  1.00  0.00            
ATOM   4139  HB2 PHE A 267      87.061  92.233  79.776  1.00  0.00            
ATOM   4140  CG  PHE A 267      86.936  91.738  77.632  1.00  0.00            
ATOM   4141  CD1 PHE A 267      85.871  90.889  77.818  1.00  0.00            
ATOM   4142  HD1 PHE A 267      85.655  90.700  78.859  1.00  0.00            
ATOM   4143  CE1 PHE A 267      85.306  90.260  76.734  1.00  0.00            
ATOM   4144  HE1 PHE A 267      84.547  89.538  77.001  1.00  0.00            
ATOM   4145  CZ  PHE A 267      85.719  90.674  75.490  1.00  0.00            
ATOM   4146  HZ  PHE A 267      85.191  90.343  74.608  1.00  0.00            
ATOM   4147  CD2 PHE A 267      87.481  91.990  76.395  1.00  0.00            
ATOM   4148  HD2 PHE A 267      88.418  92.520  76.307  1.00  0.00            
ATOM   4149  CE2 PHE A 267      86.800  91.504  75.305  1.00  0.00            
ATOM   4150  HE2 PHE A 267      87.232  91.689  74.332  1.00  0.00            
ATOM   4151  C   PHE A 267      87.311  94.768  78.111  1.00  0.00            
ATOM   4152  O   PHE A 267      87.471  95.085  76.934  1.00  0.00            
ATOM   4153  N   HIS A 268      86.309  95.292  78.839  1.00  0.00            
ATOM   4154  HN  HIS A 268      86.019  94.778  79.642  1.00  0.00            
ATOM   4155  CA  HIS A 268      85.428  96.334  78.410  1.00  0.00            
ATOM   4156  HA  HIS A 268      85.137  96.067  77.404  1.00  0.00            
ATOM   4157  CB  HIS A 268      84.246  96.519  79.376  1.00  0.00            
ATOM   4158  HB1 HIS A 268      83.820  95.518  79.601  1.00  0.00            
ATOM   4159  HB2 HIS A 268      84.583  97.015  80.311  1.00  0.00            
ATOM   4160  ND1 HIS A 268      83.075  98.581  78.737  1.00  0.00            
ATOM   4161  CG  HIS A 268      83.066  97.201  78.749  1.00  0.00            
ATOM   4162  CE1 HIS A 268      81.826  98.911  78.465  1.00  0.00            
ATOM   4163  HE1 HIS A 268      81.382  99.900  78.357  1.00  0.00            
ATOM   4164  NE2 HIS A 268      81.027  97.834  78.235  1.00  0.00            
ATOM   4165  HE2 HIS A 268      80.029  97.762  78.216  1.00  0.00            
ATOM   4166  CD2 HIS A 268      81.821  96.730  78.467  1.00  0.00            
ATOM   4167  HD2 HIS A 268      81.494  95.714  78.649  1.00  0.00            
ATOM   4168  C   HIS A 268      86.098  97.654  78.235  1.00  0.00            
ATOM   4169  O   HIS A 268      86.033  98.413  77.269  1.00  0.00            
ATOM   4170  N   ALA A 269      86.971  98.022  79.190  1.00  0.00            
ATOM   4171  HN  ALA A 269      87.027  97.450  80.005  1.00  0.00            
ATOM   4172  CA  ALA A 269      87.657  99.276  79.219  1.00  0.00            
ATOM   4173  HA  ALA A 269      86.914 100.041  79.045  1.00  0.00            
ATOM   4174  CB  ALA A 269      88.322  99.565  80.575  1.00  0.00            
ATOM   4175  HB1 ALA A 269      87.547  99.446  81.363  1.00  0.00            
ATOM   4176  HB2 ALA A 269      89.079  98.806  80.868  1.00  0.00            
ATOM   4177  HB3 ALA A 269      88.859 100.537  80.566  1.00  0.00            
ATOM   4178  C   ALA A 269      88.611  99.433  78.085  1.00  0.00            
ATOM   4179  O   ALA A 269      88.758 100.511  77.512  1.00  0.00            
ATOM   4180  N   ARG A 270      89.294  98.349  77.675  1.00  0.00            
ATOM   4181  HN  ARG A 270      89.206  97.452  78.102  1.00  0.00            
ATOM   4182  CA  ARG A 270      90.083  98.414  76.484  1.00  0.00            
ATOM   4183  HA  ARG A 270      90.688  99.309  76.506  1.00  0.00            
ATOM   4184  CB  ARG A 270      91.087  97.249  76.458  1.00  0.00            
ATOM   4185  HB1 ARG A 270      90.575  96.302  76.728  1.00  0.00            
ATOM   4186  HB2 ARG A 270      91.678  97.110  75.527  1.00  0.00            
ATOM   4187  CG  ARG A 270      92.104  97.359  77.595  1.00  0.00            
ATOM   4188  HG1 ARG A 270      92.650  98.317  77.457  1.00  0.00            
ATOM   4189  HG2 ARG A 270      91.531  97.284  78.544  1.00  0.00            
ATOM   4190  CD  ARG A 270      93.164  96.256  77.566  1.00  0.00            
ATOM   4191  HD1 ARG A 270      92.696  95.251  77.499  1.00  0.00            
ATOM   4192  HD2 ARG A 270      93.802  96.387  76.666  1.00  0.00            
ATOM   4193  NE  ARG A 270      94.138  96.345  78.690  1.00  0.00            
ATOM   4194  HE  ARG A 270      94.070  97.165  79.258  1.00  0.00            
ATOM   4195  CZ  ARG A 270      95.234  95.550  78.863  1.00  0.00            
ATOM   4196  NH1 ARG A 270      95.404  94.390  78.163  1.00  0.00            
ATOM   4197 1HH1 ARG A 270      95.086  94.221  77.230  1.00  0.00            
ATOM   4198 2HH1 ARG A 270      96.271  93.920  78.328  1.00  0.00            
ATOM   4199  NH2 ARG A 270      96.000  95.879  79.943  1.00  0.00            
ATOM   4200 1HH2 ARG A 270      95.792  96.690  80.489  1.00  0.00            
ATOM   4201 2HH2 ARG A 270      96.556  95.176  80.387  1.00  0.00            
ATOM   4202  C   ARG A 270      89.337  98.353  75.196  1.00  0.00            
ATOM   4203  O   ARG A 270      89.681  98.867  74.134  1.00  0.00            
ATOM   4204  N   LEU A 271      88.118  97.783  75.174  1.00  0.00            
ATOM   4205  HN  LEU A 271      87.656  97.487  76.006  1.00  0.00            
ATOM   4206  CA  LEU A 271      87.293  97.839  74.008  1.00  0.00            
ATOM   4207  HA  LEU A 271      87.912  97.522  73.182  1.00  0.00            
ATOM   4208  CB  LEU A 271      86.105  96.913  74.318  1.00  0.00            
ATOM   4209  HB1 LEU A 271      86.412  95.872  74.554  1.00  0.00            
ATOM   4210  HB2 LEU A 271      85.545  97.282  75.204  1.00  0.00            
ATOM   4211  CG  LEU A 271      85.030  96.728  73.232  1.00  0.00            
ATOM   4212  HG  LEU A 271      84.567  97.715  73.017  1.00  0.00            
ATOM   4213  CD1 LEU A 271      85.596  96.028  71.986  1.00  0.00            
ATOM   4214 1HD1 LEU A 271      86.243  96.771  71.471  1.00  0.00            
ATOM   4215 2HD1 LEU A 271      85.997  95.011  72.187  1.00  0.00            
ATOM   4216 3HD1 LEU A 271      84.768  95.723  71.312  1.00  0.00            
ATOM   4217  CD2 LEU A 271      83.922  95.812  73.777  1.00  0.00            
ATOM   4218 1HD2 LEU A 271      83.529  96.235  74.727  1.00  0.00            
ATOM   4219 2HD2 LEU A 271      83.016  95.643  73.158  1.00  0.00            
ATOM   4220 3HD2 LEU A 271      84.299  94.775  73.910  1.00  0.00            
ATOM   4221  C   LEU A 271      86.642  99.123  73.623  1.00  0.00            
ATOM   4222  O   LEU A 271      86.530  99.425  72.435  1.00  0.00            
ATOM   4223  N   LEU A 272      86.356  99.934  74.657  1.00  0.00            
ATOM   4224  HN  LEU A 272      86.258  99.511  75.554  1.00  0.00            
ATOM   4225  CA  LEU A 272      85.927 101.284  74.462  1.00  0.00            
ATOM   4226  HA  LEU A 272      85.076 101.341  73.799  1.00  0.00            
ATOM   4227  CB  LEU A 272      85.356 101.781  75.801  1.00  0.00            
ATOM   4228  HB1 LEU A 272      86.148 101.514  76.534  1.00  0.00            
ATOM   4229  HB2 LEU A 272      85.325 102.891  75.827  1.00  0.00            
ATOM   4230  CG  LEU A 272      84.049 101.087  76.218  1.00  0.00            
ATOM   4231  HG  LEU A 272      84.298 100.107  76.680  1.00  0.00            
ATOM   4232  CD1 LEU A 272      83.340 101.988  77.243  1.00  0.00            
ATOM   4233 1HD1 LEU A 272      83.112 103.035  76.952  1.00  0.00            
ATOM   4234 2HD1 LEU A 272      82.372 101.466  77.399  1.00  0.00            
ATOM   4235 3HD1 LEU A 272      83.833 102.088  78.233  1.00  0.00            
ATOM   4236  CD2 LEU A 272      83.041 100.742  75.109  1.00  0.00            
ATOM   4237 1HD2 LEU A 272      83.454 100.123  74.283  1.00  0.00            
ATOM   4238 2HD2 LEU A 272      82.196 100.258  75.643  1.00  0.00            
ATOM   4239 3HD2 LEU A 272      82.622 101.653  74.632  1.00  0.00            
ATOM   4240  C   LEU A 272      86.986 102.181  73.921  1.00  0.00            
ATOM   4241  O   LEU A 272      86.736 103.156  73.213  1.00  0.00            
ATOM   4242  N   GLU A 273      88.259 101.876  74.228  1.00  0.00            
ATOM   4243  HN  GLU A 273      88.496 101.291  75.001  1.00  0.00            
ATOM   4244  CA  GLU A 273      89.348 102.554  73.597  1.00  0.00            
ATOM   4245  HA  GLU A 273      89.142 103.613  73.666  1.00  0.00            
ATOM   4246  CB  GLU A 273      90.682 102.177  74.262  1.00  0.00            
ATOM   4247  HB1 GLU A 273      90.632 101.095  74.511  1.00  0.00            
ATOM   4248  HB2 GLU A 273      91.537 102.432  73.599  1.00  0.00            
ATOM   4249  CG  GLU A 273      90.897 102.957  75.560  1.00  0.00            
ATOM   4250  HG1 GLU A 273      89.988 102.970  76.200  1.00  0.00            
ATOM   4251  HG2 GLU A 273      91.608 102.462  76.256  1.00  0.00            
ATOM   4252  CD  GLU A 273      91.317 104.398  75.309  1.00  0.00            
ATOM   4253  OE1 GLU A 273      92.458 104.606  74.816  1.00  0.00            
ATOM   4254  OE2 GLU A 273      90.560 105.321  75.711  1.00  0.00            
ATOM   4255  C   GLU A 273      89.402 102.401  72.116  1.00  0.00            
ATOM   4256  O   GLU A 273      89.659 103.329  71.349  1.00  0.00            
ATOM   4257  N   VAL A 274      89.173 101.156  71.663  1.00  0.00            
ATOM   4258  HN  VAL A 274      89.094 100.332  72.217  1.00  0.00            
ATOM   4259  CA  VAL A 274      89.110 100.910  70.255  1.00  0.00            
ATOM   4260  HA  VAL A 274      90.036 101.199  69.781  1.00  0.00            
ATOM   4261  CB  VAL A 274      89.017  99.435  69.998  1.00  0.00            
ATOM   4262  HB  VAL A 274      88.160  99.090  70.615  1.00  0.00            
ATOM   4263  CG1 VAL A 274      88.643  98.943  68.589  1.00  0.00            
ATOM   4264 1HG1 VAL A 274      87.638  99.293  68.269  1.00  0.00            
ATOM   4265 2HG1 VAL A 274      89.386  99.163  67.793  1.00  0.00            
ATOM   4266 3HG1 VAL A 274      88.706  97.835  68.558  1.00  0.00            
ATOM   4267  CG2 VAL A 274      90.285  98.682  70.434  1.00  0.00            
ATOM   4268 1HG2 VAL A 274      90.556  98.990  71.466  1.00  0.00            
ATOM   4269 2HG2 VAL A 274      89.935  97.627  70.460  1.00  0.00            
ATOM   4270 3HG2 VAL A 274      91.149  98.836  69.753  1.00  0.00            
ATOM   4271  C   VAL A 274      88.021 101.554  69.469  1.00  0.00            
ATOM   4272  O   VAL A 274      88.185 102.021  68.343  1.00  0.00            
ATOM   4273  N   TYR A 275      86.842 101.631  70.112  1.00  0.00            
ATOM   4274  HN  TYR A 275      86.683 101.126  70.956  1.00  0.00            
ATOM   4275  CA  TYR A 275      85.705 102.386  69.683  1.00  0.00            
ATOM   4276  HA  TYR A 275      85.566 102.158  68.637  1.00  0.00            
ATOM   4277  CB  TYR A 275      84.475 101.882  70.456  1.00  0.00            
ATOM   4278  HB1 TYR A 275      84.520 102.156  71.531  1.00  0.00            
ATOM   4279  HB2 TYR A 275      83.591 102.424  70.057  1.00  0.00            
ATOM   4280  CG  TYR A 275      84.052 100.487  70.149  1.00  0.00            
ATOM   4281  CD1 TYR A 275      83.244  99.886  71.085  1.00  0.00            
ATOM   4282  HD1 TYR A 275      82.927 100.521  71.900  1.00  0.00            
ATOM   4283  CE1 TYR A 275      82.791  98.596  70.944  1.00  0.00            
ATOM   4284  HE1 TYR A 275      82.119  98.292  71.734  1.00  0.00            
ATOM   4285  CZ  TYR A 275      83.186  97.844  69.863  1.00  0.00            
ATOM   4286  OH  TYR A 275      82.610  96.577  69.632  1.00  0.00            
ATOM   4287  HH  TYR A 275      83.107  96.140  68.936  1.00  0.00            
ATOM   4288  CD2 TYR A 275      84.432  99.749  69.052  1.00  0.00            
ATOM   4289  HD2 TYR A 275      84.932 100.280  68.254  1.00  0.00            
ATOM   4290  CE2 TYR A 275      84.059  98.429  68.976  1.00  0.00            
ATOM   4291  HE2 TYR A 275      84.378  97.801  68.156  1.00  0.00            
ATOM   4292  C   TYR A 275      85.856 103.865  69.781  1.00  0.00            
ATOM   4293  O   TYR A 275      85.167 104.578  69.054  1.00  0.00            
ATOM   4294  N   ARG A 276      86.760 104.340  70.658  1.00  0.00            
ATOM   4295  HN  ARG A 276      87.146 103.851  71.436  1.00  0.00            
ATOM   4296  CA  ARG A 276      87.249 105.683  70.610  1.00  0.00            
ATOM   4297  HA  ARG A 276      86.418 106.355  70.447  1.00  0.00            
ATOM   4298  CB  ARG A 276      87.808 106.032  71.999  1.00  0.00            
ATOM   4299  HB1 ARG A 276      87.028 105.876  72.774  1.00  0.00            
ATOM   4300  HB2 ARG A 276      88.672 105.387  72.270  1.00  0.00            
ATOM   4301  CG  ARG A 276      88.171 107.507  72.181  1.00  0.00            
ATOM   4302  HG1 ARG A 276      88.932 107.834  71.442  1.00  0.00            
ATOM   4303  HG2 ARG A 276      87.312 108.161  71.915  1.00  0.00            
ATOM   4304  CD  ARG A 276      88.795 107.802  73.546  1.00  0.00            
ATOM   4305  HD1 ARG A 276      88.926 108.904  73.594  1.00  0.00            
ATOM   4306  HD2 ARG A 276      88.243 107.487  74.456  1.00  0.00            
ATOM   4307  NE  ARG A 276      90.139 107.163  73.632  1.00  0.00            
ATOM   4308  HE  ARG A 276      90.255 106.508  74.380  1.00  0.00            
ATOM   4309  CZ  ARG A 276      91.201 107.337  72.793  1.00  0.00            
ATOM   4310  NH1 ARG A 276      91.297 108.451  72.009  1.00  0.00            
ATOM   4311 1HH1 ARG A 276      90.434 108.946  71.906  1.00  0.00            
ATOM   4312 2HH1 ARG A 276      92.151 108.636  71.524  1.00  0.00            
ATOM   4313  NH2 ARG A 276      92.291 106.531  72.959  1.00  0.00            
ATOM   4314 1HH2 ARG A 276      92.321 105.743  73.573  1.00  0.00            
ATOM   4315 2HH2 ARG A 276      93.141 106.697  72.461  1.00  0.00            
ATOM   4316  C   ARG A 276      88.171 105.901  69.461  1.00  0.00            
ATOM   4317  O   ARG A 276      88.092 106.932  68.794  1.00  0.00            
ATOM   4318  N   ARG A 277      89.047 104.934  69.131  1.00  0.00            
ATOM   4319  HN  ARG A 277      89.236 104.171  69.743  1.00  0.00            
ATOM   4320  CA  ARG A 277      89.998 105.196  68.096  1.00  0.00            
ATOM   4321  HA  ARG A 277      90.448 106.164  68.260  1.00  0.00            
ATOM   4322  CB  ARG A 277      91.154 104.219  68.370  1.00  0.00            
ATOM   4323  HB1 ARG A 277      90.809 103.168  68.473  1.00  0.00            
ATOM   4324  HB2 ARG A 277      91.939 104.314  67.589  1.00  0.00            
ATOM   4325  CG  ARG A 277      91.974 104.573  69.612  1.00  0.00            
ATOM   4326  HG1 ARG A 277      92.191 105.662  69.583  1.00  0.00            
ATOM   4327  HG2 ARG A 277      91.306 104.554  70.499  1.00  0.00            
ATOM   4328  CD  ARG A 277      93.184 103.682  69.898  1.00  0.00            
ATOM   4329  HD1 ARG A 277      93.483 103.927  70.940  1.00  0.00            
ATOM   4330  HD2 ARG A 277      92.952 102.623  69.657  1.00  0.00            
ATOM   4331  NE  ARG A 277      94.277 104.094  68.972  1.00  0.00            
ATOM   4332  HE  ARG A 277      94.239 104.984  68.521  1.00  0.00            
ATOM   4333  CZ  ARG A 277      95.304 103.288  68.572  1.00  0.00            
ATOM   4334  NH1 ARG A 277      95.421 102.073  69.182  1.00  0.00            
ATOM   4335 1HH1 ARG A 277      94.790 101.732  69.880  1.00  0.00            
ATOM   4336 2HH1 ARG A 277      96.237 101.559  68.916  1.00  0.00            
ATOM   4337  NH2 ARG A 277      96.234 103.587  67.619  1.00  0.00            
ATOM   4338 1HH2 ARG A 277      96.253 104.502  67.217  1.00  0.00            
ATOM   4339 2HH2 ARG A 277      97.167 103.227  67.632  1.00  0.00            
ATOM   4340  C   ARG A 277      89.459 105.046  66.715  1.00  0.00            
ATOM   4341  O   ARG A 277      89.861 105.737  65.780  1.00  0.00            
ATOM   4342  N   HIS A 278      88.470 104.163  66.494  1.00  0.00            
ATOM   4343  HN  HIS A 278      88.178 103.590  67.255  1.00  0.00            
ATOM   4344  CA  HIS A 278      87.931 103.918  65.192  1.00  0.00            
ATOM   4345  HA  HIS A 278      88.352 104.477  64.370  1.00  0.00            
ATOM   4346  CB  HIS A 278      88.322 102.473  64.843  1.00  0.00            
ATOM   4347  HB1 HIS A 278      88.154 101.921  65.791  1.00  0.00            
ATOM   4348  HB2 HIS A 278      87.650 102.013  64.087  1.00  0.00            
ATOM   4349  ND1 HIS A 278      90.389 103.127  63.450  1.00  0.00            
ATOM   4350  CG  HIS A 278      89.789 102.512  64.531  1.00  0.00            
ATOM   4351  CE1 HIS A 278      91.678 102.909  63.632  1.00  0.00            
ATOM   4352  HE1 HIS A 278      92.541 103.252  63.062  1.00  0.00            
ATOM   4353  NE2 HIS A 278      91.966 102.140  64.716  1.00  0.00            
ATOM   4354  HE2 HIS A 278      92.798 101.672  65.013  1.00  0.00            
ATOM   4355  CD2 HIS A 278      90.733 101.889  65.285  1.00  0.00            
ATOM   4356  HD2 HIS A 278      90.567 101.497  66.281  1.00  0.00            
ATOM   4357  C   HIS A 278      86.443 103.994  65.175  1.00  0.00            
ATOM   4358  O   HIS A 278      85.736 103.080  65.597  1.00  0.00            
ATOM   4359  N   PRO A 279      85.927 105.084  64.688  1.00  0.00            
ATOM   4360  CD  PRO A 279      86.728 106.295  64.602  1.00  0.00            
ATOM   4361  HD1 PRO A 279      87.687 106.232  64.044  1.00  0.00            
ATOM   4362  HD2 PRO A 279      86.790 106.757  65.611  1.00  0.00            
ATOM   4363  CA  PRO A 279      84.528 105.395  64.691  1.00  0.00            
ATOM   4364  HA  PRO A 279      84.087 105.311  65.674  1.00  0.00            
ATOM   4365  CB  PRO A 279      84.455 106.876  64.326  1.00  0.00            
ATOM   4366  HB1 PRO A 279      83.600 107.301  63.758  1.00  0.00            
ATOM   4367  HB2 PRO A 279      84.447 107.528  65.226  1.00  0.00            
ATOM   4368  CG  PRO A 279      85.831 107.162  63.705  1.00  0.00            
ATOM   4369  HG1 PRO A 279      85.983 106.794  62.667  1.00  0.00            
ATOM   4370  HG2 PRO A 279      86.188 108.214  63.694  1.00  0.00            
ATOM   4371  C   PRO A 279      83.698 104.520  63.814  1.00  0.00            
ATOM   4372  O   PRO A 279      82.577 104.182  64.191  1.00  0.00            
ATOM   4373  N   ALA A 280      84.197 104.062  62.652  1.00  0.00            
ATOM   4374  HN  ALA A 280      85.045 104.446  62.295  1.00  0.00            
ATOM   4375  CA  ALA A 280      83.611 103.042  61.839  1.00  0.00            
ATOM   4376  HA  ALA A 280      82.547 103.219  61.789  1.00  0.00            
ATOM   4377  CB  ALA A 280      84.087 103.347  60.409  1.00  0.00            
ATOM   4378  HB1 ALA A 280      83.741 104.353  60.092  1.00  0.00            
ATOM   4379  HB2 ALA A 280      85.198 103.389  60.398  1.00  0.00            
ATOM   4380  HB3 ALA A 280      83.712 102.553  59.728  1.00  0.00            
ATOM   4381  C   ALA A 280      83.858 101.657  62.329  1.00  0.00            
ATOM   4382  O   ALA A 280      84.882 101.043  62.034  1.00  0.00            
ATOM   4383  N   HIS A 281      82.996 101.168  63.238  1.00  0.00            
ATOM   4384  HN  HIS A 281      82.281 101.778  63.571  1.00  0.00            
ATOM   4385  CA  HIS A 281      83.107  99.863  63.815  1.00  0.00            
ATOM   4386  HA  HIS A 281      83.701  99.250  63.153  1.00  0.00            
ATOM   4387  CB  HIS A 281      83.694  99.965  65.232  1.00  0.00            
ATOM   4388  HB1 HIS A 281      83.799  98.942  65.650  1.00  0.00            
ATOM   4389  HB2 HIS A 281      84.678 100.468  65.107  1.00  0.00            
ATOM   4390  ND1 HIS A 281      81.872 100.230  67.011  1.00  0.00            
ATOM   4391  HD1 HIS A 281      81.365  99.391  66.811  1.00  0.00            
ATOM   4392  CG  HIS A 281      82.873 100.747  66.215  1.00  0.00            
ATOM   4393  CE1 HIS A 281      81.398 101.229  67.803  1.00  0.00            
ATOM   4394  HE1 HIS A 281      80.690 100.974  68.593  1.00  0.00            
ATOM   4395  NE2 HIS A 281      82.109 102.327  67.621  1.00  0.00            
ATOM   4396  CD2 HIS A 281      83.020 102.034  66.627  1.00  0.00            
ATOM   4397  HD2 HIS A 281      83.642 102.859  66.303  1.00  0.00            
ATOM   4398  C   HIS A 281      81.784  99.180  63.867  1.00  0.00            
ATOM   4399  O   HIS A 281      80.750  99.811  63.652  1.00  0.00            
ATOM   4400  N   SER A 282      81.732  97.849  64.052  1.00  0.00            
ATOM   4401  HN  SER A 282      82.530  97.255  64.121  1.00  0.00            
ATOM   4402  CA  SER A 282      80.514  97.130  64.258  1.00  0.00            
ATOM   4403  HA  SER A 282      79.821  97.287  63.443  1.00  0.00            
ATOM   4404  CB  SER A 282      80.758  95.616  64.378  1.00  0.00            
ATOM   4405  HB1 SER A 282      81.419  95.460  65.257  1.00  0.00            
ATOM   4406  HB2 SER A 282      79.791  95.144  64.655  1.00  0.00            
ATOM   4407  OG  SER A 282      81.359  95.018  63.239  1.00  0.00            
ATOM   4408  HG1 SER A 282      81.582  94.112  63.460  1.00  0.00            
ATOM   4409  C   SER A 282      79.750  97.548  65.467  1.00  0.00            
ATOM   4410  O   SER A 282      80.372  97.906  66.466  1.00  0.00            
ATOM   4411  N   GLN A 283      78.408  97.608  65.421  1.00  0.00            
ATOM   4412  HN  GLN A 283      78.046  97.297  64.546  1.00  0.00            
ATOM   4413  CA  GLN A 283      77.549  98.141  66.434  1.00  0.00            
ATOM   4414  HA  GLN A 283      78.118  98.609  67.222  1.00  0.00            
ATOM   4415  CB  GLN A 283      76.492  99.005  65.726  1.00  0.00            
ATOM   4416  HB1 GLN A 283      75.776  98.543  65.013  1.00  0.00            
ATOM   4417  HB2 GLN A 283      75.803  99.429  66.486  1.00  0.00            
ATOM   4418  CG  GLN A 283      77.030 100.271  65.054  1.00  0.00            
ATOM   4419  HG1 GLN A 283      77.724  99.907  64.265  1.00  0.00            
ATOM   4420  HG2 GLN A 283      76.226 100.969  64.736  1.00  0.00            
ATOM   4421  CD  GLN A 283      77.839 101.051  66.080  1.00  0.00            
ATOM   4422  OE1 GLN A 283      77.579 101.190  67.274  1.00  0.00            
ATOM   4423  NE2 GLN A 283      79.025 101.555  65.645  1.00  0.00            
ATOM   4424 1HE2 GLN A 283      79.390 101.335  64.740  1.00  0.00            
ATOM   4425 2HE2 GLN A 283      79.488 102.219  66.231  1.00  0.00            
ATOM   4426  C   GLN A 283      76.809  96.955  66.950  1.00  0.00            
ATOM   4427  O   GLN A 283      76.882  95.862  66.392  1.00  0.00            
ATOM   4428  N   PRO A 284      76.181  96.951  68.089  1.00  0.00            
ATOM   4429  CD  PRO A 284      76.268  98.004  69.089  1.00  0.00            
ATOM   4430  HD1 PRO A 284      75.413  98.712  69.051  1.00  0.00            
ATOM   4431  HD2 PRO A 284      77.255  98.511  69.144  1.00  0.00            
ATOM   4432  CA  PRO A 284      75.508  95.784  68.581  1.00  0.00            
ATOM   4433  HA  PRO A 284      76.215  94.969  68.537  1.00  0.00            
ATOM   4434  CB  PRO A 284      75.059  96.112  70.002  1.00  0.00            
ATOM   4435  HB1 PRO A 284      74.089  96.652  70.037  1.00  0.00            
ATOM   4436  HB2 PRO A 284      75.004  95.280  70.738  1.00  0.00            
ATOM   4437  CG  PRO A 284      76.052  97.219  70.392  1.00  0.00            
ATOM   4438  HG1 PRO A 284      75.664  97.966  71.117  1.00  0.00            
ATOM   4439  HG2 PRO A 284      77.006  96.771  70.747  1.00  0.00            
ATOM   4440  C   PRO A 284      74.383  95.387  67.690  1.00  0.00            
ATOM   4441  O   PRO A 284      73.848  96.332  67.109  1.00  0.00            
ATOM   4442  N   PRO A 285      73.916  94.178  67.591  1.00  0.00            
ATOM   4443  CD  PRO A 285      72.552  94.043  67.103  1.00  0.00            
ATOM   4444  HD1 PRO A 285      72.577  94.198  66.003  1.00  0.00            
ATOM   4445  HD2 PRO A 285      71.903  94.717  67.702  1.00  0.00            
ATOM   4446  CA  PRO A 285      74.340  93.132  68.475  1.00  0.00            
ATOM   4447  HA  PRO A 285      74.681  93.443  69.451  1.00  0.00            
ATOM   4448  CB  PRO A 285      73.080  92.295  68.687  1.00  0.00            
ATOM   4449  HB1 PRO A 285      73.102  91.211  68.929  1.00  0.00            
ATOM   4450  HB2 PRO A 285      72.578  92.722  69.582  1.00  0.00            
ATOM   4451  CG  PRO A 285      72.279  92.560  67.403  1.00  0.00            
ATOM   4452  HG1 PRO A 285      72.494  91.849  66.578  1.00  0.00            
ATOM   4453  HG2 PRO A 285      71.197  92.370  67.572  1.00  0.00            
ATOM   4454  C   PRO A 285      75.387  92.255  67.879  1.00  0.00            
ATOM   4455  O   PRO A 285      75.713  91.267  68.537  1.00  0.00            
ATOM   4456  N   VAL A 286      76.028  92.620  66.755  1.00  0.00            
ATOM   4457  HN  VAL A 286      75.842  93.418  66.185  1.00  0.00            
ATOM   4458  CA  VAL A 286      77.005  91.767  66.152  1.00  0.00            
ATOM   4459  HA  VAL A 286      76.706  90.733  66.238  1.00  0.00            
ATOM   4460  CB  VAL A 286      77.221  91.826  64.669  1.00  0.00            
ATOM   4461  HB  VAL A 286      78.110  91.247  64.339  1.00  0.00            
ATOM   4462  CG1 VAL A 286      75.952  91.237  64.029  1.00  0.00            
ATOM   4463 1HG1 VAL A 286      75.651  90.256  64.455  1.00  0.00            
ATOM   4464 2HG1 VAL A 286      75.157  91.972  64.277  1.00  0.00            
ATOM   4465 3HG1 VAL A 286      75.942  91.160  62.921  1.00  0.00            
ATOM   4466  CG2 VAL A 286      77.424  93.260  64.152  1.00  0.00            
ATOM   4467 1HG2 VAL A 286      77.705  93.281  63.078  1.00  0.00            
ATOM   4468 2HG2 VAL A 286      76.584  93.979  64.264  1.00  0.00            
ATOM   4469 3HG2 VAL A 286      78.324  93.698  64.634  1.00  0.00            
ATOM   4470  C   VAL A 286      78.338  91.932  66.797  1.00  0.00            
ATOM   4471  O   VAL A 286      79.293  91.159  66.734  1.00  0.00            
ATOM   4472  N   SER A 287      78.542  93.115  67.403  1.00  0.00            
ATOM   4473  HN  SER A 287      77.847  93.828  67.371  1.00  0.00            
ATOM   4474  CA  SER A 287      79.779  93.524  67.991  1.00  0.00            
ATOM   4475  HA  SER A 287      80.591  93.290  67.317  1.00  0.00            
ATOM   4476  CB  SER A 287      79.797  95.055  68.146  1.00  0.00            
ATOM   4477  HB1 SER A 287      80.838  95.406  68.305  1.00  0.00            
ATOM   4478  HB2 SER A 287      79.396  95.591  67.259  1.00  0.00            
ATOM   4479  OG  SER A 287      79.003  95.477  69.246  1.00  0.00            
ATOM   4480  HG1 SER A 287      79.184  96.405  69.408  1.00  0.00            
ATOM   4481  C   SER A 287      80.140  92.831  69.260  1.00  0.00            
ATOM   4482  O   SER A 287      79.294  92.239  69.927  1.00  0.00            
ATOM   4483  N   LEU A 288      81.381  92.905  69.772  1.00  0.00            
ATOM   4484  HN  LEU A 288      82.111  93.372  69.278  1.00  0.00            
ATOM   4485  CA  LEU A 288      81.817  92.525  71.080  1.00  0.00            
ATOM   4486  HA  LEU A 288      81.653  91.457  71.053  1.00  0.00            
ATOM   4487  CB  LEU A 288      83.295  92.901  71.274  1.00  0.00            
ATOM   4488  HB1 LEU A 288      83.528  93.961  71.040  1.00  0.00            
ATOM   4489  HB2 LEU A 288      83.523  92.712  72.345  1.00  0.00            
ATOM   4490  CG  LEU A 288      84.288  92.078  70.436  1.00  0.00            
ATOM   4491  HG  LEU A 288      83.709  91.964  69.494  1.00  0.00            
ATOM   4492  CD1 LEU A 288      85.606  92.819  70.150  1.00  0.00            
ATOM   4493 1HD1 LEU A 288      85.375  93.741  69.574  1.00  0.00            
ATOM   4494 2HD1 LEU A 288      86.039  93.076  71.140  1.00  0.00            
ATOM   4495 3HD1 LEU A 288      86.294  92.184  69.552  1.00  0.00            
ATOM   4496  CD2 LEU A 288      84.522  90.763  71.197  1.00  0.00            
ATOM   4497 1HD2 LEU A 288      83.608  90.143  71.320  1.00  0.00            
ATOM   4498 2HD2 LEU A 288      85.308  90.131  70.732  1.00  0.00            
ATOM   4499 3HD2 LEU A 288      84.775  91.055  72.239  1.00  0.00            
ATOM   4500  C   LEU A 288      80.970  93.155  72.131  1.00  0.00            
ATOM   4501  O   LEU A 288      80.552  92.488  73.076  1.00  0.00            
ATOM   4502  N   ARG A 289      80.564  94.436  72.091  1.00  0.00            
ATOM   4503  HN  ARG A 289      80.805  95.031  71.328  1.00  0.00            
ATOM   4504  CA  ARG A 289      79.726  95.053  73.072  1.00  0.00            
ATOM   4505  HA  ARG A 289      80.093  94.956  74.084  1.00  0.00            
ATOM   4506  CB  ARG A 289      79.719  96.573  72.837  1.00  0.00            
ATOM   4507  HB1 ARG A 289      80.760  96.929  72.688  1.00  0.00            
ATOM   4508  HB2 ARG A 289      79.073  96.750  71.951  1.00  0.00            
ATOM   4509  CG  ARG A 289      79.235  97.305  74.089  1.00  0.00            
ATOM   4510  HG1 ARG A 289      78.196  96.985  74.317  1.00  0.00            
ATOM   4511  HG2 ARG A 289      79.900  96.956  74.908  1.00  0.00            
ATOM   4512  CD  ARG A 289      79.379  98.826  74.171  1.00  0.00            
ATOM   4513  HD1 ARG A 289      80.438  99.128  74.019  1.00  0.00            
ATOM   4514  HD2 ARG A 289      78.831  99.511  73.488  1.00  0.00            
ATOM   4515  NE  ARG A 289      79.066  99.126  75.597  1.00  0.00            
ATOM   4516  HE  ARG A 289      78.763  98.300  76.072  1.00  0.00            
ATOM   4517  CZ  ARG A 289      79.192 100.321  76.243  1.00  0.00            
ATOM   4518  NH1 ARG A 289      79.637 101.472  75.661  1.00  0.00            
ATOM   4519 1HH1 ARG A 289      79.930 101.518  74.705  1.00  0.00            
ATOM   4520 2HH1 ARG A 289      79.465 102.366  76.076  1.00  0.00            
ATOM   4521  NH2 ARG A 289      78.655 100.400  77.496  1.00  0.00            
ATOM   4522 1HH2 ARG A 289      78.019  99.693  77.805  1.00  0.00            
ATOM   4523 2HH2 ARG A 289      78.658 101.288  77.955  1.00  0.00            
ATOM   4524  C   ARG A 289      78.341  94.514  73.170  1.00  0.00            
ATOM   4525  O   ARG A 289      77.823  94.336  74.271  1.00  0.00            
ATOM   4526  N   GLY A 290      77.691  94.076  72.077  1.00  0.00            
ATOM   4527  HN  GLY A 290      78.027  94.358  71.182  1.00  0.00            
ATOM   4528  CA  GLY A 290      76.540  93.227  72.033  1.00  0.00            
ATOM   4529  HA1 GLY A 290      75.796  93.843  72.515  1.00  0.00            
ATOM   4530  HA2 GLY A 290      76.304  93.103  70.986  1.00  0.00            
ATOM   4531  C   GLY A 290      76.599  91.869  72.641  1.00  0.00            
ATOM   4532  O   GLY A 290      75.653  91.539  73.353  1.00  0.00            
ATOM   4533  N   GLN A 291      77.776  91.251  72.431  1.00  0.00            
ATOM   4534  HN  GLN A 291      78.515  91.650  71.893  1.00  0.00            
ATOM   4535  CA  GLN A 291      78.142  90.004  73.027  1.00  0.00            
ATOM   4536  HA  GLN A 291      77.403  89.232  72.877  1.00  0.00            
ATOM   4537  CB  GLN A 291      79.351  89.293  72.396  1.00  0.00            
ATOM   4538  HB1 GLN A 291      80.199  90.004  72.486  1.00  0.00            
ATOM   4539  HB2 GLN A 291      79.548  88.336  72.927  1.00  0.00            
ATOM   4540  CG  GLN A 291      79.113  88.931  70.928  1.00  0.00            
ATOM   4541  HG1 GLN A 291      78.350  88.123  70.941  1.00  0.00            
ATOM   4542  HG2 GLN A 291      78.680  89.784  70.363  1.00  0.00            
ATOM   4543  CD  GLN A 291      80.346  88.503  70.147  1.00  0.00            
ATOM   4544  OE1 GLN A 291      80.374  88.378  68.924  1.00  0.00            
ATOM   4545  NE2 GLN A 291      81.299  88.069  71.015  1.00  0.00            
ATOM   4546 1HE2 GLN A 291      81.102  88.171  71.990  1.00  0.00            
ATOM   4547 2HE2 GLN A 291      81.980  87.443  70.637  1.00  0.00            
ATOM   4548  C   GLN A 291      78.329  90.122  74.500  1.00  0.00            
ATOM   4549  O   GLN A 291      77.899  89.216  75.212  1.00  0.00            
ATOM   4550  N   LEU A 292      78.983  91.173  75.029  1.00  0.00            
ATOM   4551  HN  LEU A 292      79.553  91.805  74.510  1.00  0.00            
ATOM   4552  CA  LEU A 292      79.064  91.577  76.398  1.00  0.00            
ATOM   4553  HA  LEU A 292      79.458  90.660  76.811  1.00  0.00            
ATOM   4554  CB  LEU A 292      79.943  92.817  76.630  1.00  0.00            
ATOM   4555  HB1 LEU A 292      79.687  93.639  75.929  1.00  0.00            
ATOM   4556  HB2 LEU A 292      79.889  93.093  77.705  1.00  0.00            
ATOM   4557  CG  LEU A 292      81.409  92.419  76.386  1.00  0.00            
ATOM   4558  HG  LEU A 292      81.431  91.774  75.482  1.00  0.00            
ATOM   4559  CD1 LEU A 292      82.194  93.683  75.993  1.00  0.00            
ATOM   4560 1HD1 LEU A 292      83.198  93.359  75.644  1.00  0.00            
ATOM   4561 2HD1 LEU A 292      81.745  94.281  75.171  1.00  0.00            
ATOM   4562 3HD1 LEU A 292      82.357  94.289  76.909  1.00  0.00            
ATOM   4563  CD2 LEU A 292      82.050  91.578  77.503  1.00  0.00            
ATOM   4564 1HD2 LEU A 292      82.605  92.219  78.222  1.00  0.00            
ATOM   4565 2HD2 LEU A 292      81.327  90.943  78.058  1.00  0.00            
ATOM   4566 3HD2 LEU A 292      82.790  90.888  77.044  1.00  0.00            
ATOM   4567  C   LEU A 292      77.725  91.866  76.984  1.00  0.00            
ATOM   4568  O   LEU A 292      77.427  91.532  78.130  1.00  0.00            
ATOM   4569  N   LEU A 293      76.827  92.545  76.247  1.00  0.00            
ATOM   4570  HN  LEU A 293      77.046  93.051  75.417  1.00  0.00            
ATOM   4571  CA  LEU A 293      75.464  92.742  76.632  1.00  0.00            
ATOM   4572  HA  LEU A 293      75.448  93.233  77.593  1.00  0.00            
ATOM   4573  CB  LEU A 293      74.615  93.687  75.764  1.00  0.00            
ATOM   4574  HB1 LEU A 293      74.717  93.363  74.707  1.00  0.00            
ATOM   4575  HB2 LEU A 293      73.548  93.512  76.021  1.00  0.00            
ATOM   4576  CG  LEU A 293      74.938  95.189  75.851  1.00  0.00            
ATOM   4577  HG  LEU A 293      76.022  95.315  76.058  1.00  0.00            
ATOM   4578  CD1 LEU A 293      74.634  95.912  74.528  1.00  0.00            
ATOM   4579 1HD1 LEU A 293      74.761  97.001  74.704  1.00  0.00            
ATOM   4580 2HD1 LEU A 293      75.314  95.592  73.710  1.00  0.00            
ATOM   4581 3HD1 LEU A 293      73.582  95.633  74.302  1.00  0.00            
ATOM   4582  CD2 LEU A 293      74.158  95.809  77.023  1.00  0.00            
ATOM   4583 1HD2 LEU A 293      74.300  96.906  76.913  1.00  0.00            
ATOM   4584 2HD2 LEU A 293      73.068  95.607  76.959  1.00  0.00            
ATOM   4585 3HD2 LEU A 293      74.685  95.527  77.959  1.00  0.00            
ATOM   4586  C   LEU A 293      74.643  91.506  76.768  1.00  0.00            
ATOM   4587  O   LEU A 293      73.735  91.430  77.596  1.00  0.00            
ATOM   4588  N   TRP A 294      74.749  90.515  75.866  1.00  0.00            
ATOM   4589  HN  TRP A 294      75.328  90.751  75.089  1.00  0.00            
ATOM   4590  CA  TRP A 294      74.070  89.260  75.972  1.00  0.00            
ATOM   4591  HA  TRP A 294      73.059  89.530  76.237  1.00  0.00            
ATOM   4592  CB  TRP A 294      74.159  88.271  74.797  1.00  0.00            
ATOM   4593  HB1 TRP A 294      75.216  88.008  74.578  1.00  0.00            
ATOM   4594  HB2 TRP A 294      73.728  87.300  75.122  1.00  0.00            
ATOM   4595  CG  TRP A 294      73.338  88.740  73.620  1.00  0.00            
ATOM   4596  CD1 TRP A 294      73.721  89.196  72.391  1.00  0.00            
ATOM   4597  HD1 TRP A 294      74.682  89.207  71.898  1.00  0.00            
ATOM   4598  NE1 TRP A 294      72.625  89.544  71.647  1.00  0.00            
ATOM   4599  HE1 TRP A 294      72.518  89.913  70.749  1.00  0.00            
ATOM   4600  CE2 TRP A 294      71.486  89.325  72.385  1.00  0.00            
ATOM   4601  CD2 TRP A 294      71.904  88.874  73.641  1.00  0.00            
ATOM   4602  CE3 TRP A 294      71.028  88.662  74.670  1.00  0.00            
ATOM   4603  HE3 TRP A 294      71.315  88.308  75.650  1.00  0.00            
ATOM   4604  CZ3 TRP A 294      69.692  88.838  74.399  1.00  0.00            
ATOM   4605  HZ3 TRP A 294      69.022  88.634  75.222  1.00  0.00            
ATOM   4606  CZ2 TRP A 294      70.155  89.527  72.139  1.00  0.00            
ATOM   4607  HZ2 TRP A 294      69.760  89.937  71.222  1.00  0.00            
ATOM   4608  CH2 TRP A 294      69.280  89.320  73.180  1.00  0.00            
ATOM   4609  HH2 TRP A 294      68.269  89.460  72.827  1.00  0.00            
ATOM   4610  C   TRP A 294      74.590  88.478  77.129  1.00  0.00            
ATOM   4611  O   TRP A 294      73.835  87.916  77.922  1.00  0.00            
ATOM   4612  N   ARG A 295      75.906  88.480  77.403  1.00  0.00            
ATOM   4613  HN  ARG A 295      76.481  88.965  76.749  1.00  0.00            
ATOM   4614  CA  ARG A 295      76.426  87.872  78.589  1.00  0.00            
ATOM   4615  HA  ARG A 295      76.421  86.799  78.467  1.00  0.00            
ATOM   4616  CB  ARG A 295      77.925  88.211  78.649  1.00  0.00            
ATOM   4617  HB1 ARG A 295      78.276  88.078  77.603  1.00  0.00            
ATOM   4618  HB2 ARG A 295      78.084  89.310  78.691  1.00  0.00            
ATOM   4619  CG  ARG A 295      78.887  87.632  79.686  1.00  0.00            
ATOM   4620  HG1 ARG A 295      78.303  87.373  80.596  1.00  0.00            
ATOM   4621  HG2 ARG A 295      79.226  86.669  79.247  1.00  0.00            
ATOM   4622  CD  ARG A 295      80.122  88.471  80.019  1.00  0.00            
ATOM   4623  HD1 ARG A 295      80.787  88.722  79.164  1.00  0.00            
ATOM   4624  HD2 ARG A 295      79.802  89.421  80.497  1.00  0.00            
ATOM   4625  NE  ARG A 295      80.895  87.561  80.910  1.00  0.00            
ATOM   4626  HE  ARG A 295      81.391  86.831  80.439  1.00  0.00            
ATOM   4627  CZ  ARG A 295      81.352  87.912  82.147  1.00  0.00            
ATOM   4628  NH1 ARG A 295      81.061  89.110  82.733  1.00  0.00            
ATOM   4629 1HH1 ARG A 295      80.283  89.631  82.382  1.00  0.00            
ATOM   4630 2HH1 ARG A 295      81.362  89.306  83.667  1.00  0.00            
ATOM   4631  NH2 ARG A 295      82.238  87.120  82.817  1.00  0.00            
ATOM   4632 1HH2 ARG A 295      82.188  86.137  82.641  1.00  0.00            
ATOM   4633 2HH2 ARG A 295      82.877  87.534  83.467  1.00  0.00            
ATOM   4634  C   ARG A 295      75.800  88.240  79.890  1.00  0.00            
ATOM   4635  O   ARG A 295      75.306  87.451  80.692  1.00  0.00            
ATOM   4636  N   GLU A 296      75.804  89.570  80.092  1.00  0.00            
ATOM   4637  HN  GLU A 296      76.258  90.134  79.407  1.00  0.00            
ATOM   4638  CA  GLU A 296      75.288  90.163  81.287  1.00  0.00            
ATOM   4639  HA  GLU A 296      75.754  89.627  82.101  1.00  0.00            
ATOM   4640  CB  GLU A 296      75.679  91.650  81.312  1.00  0.00            
ATOM   4641  HB1 GLU A 296      75.172  92.142  80.453  1.00  0.00            
ATOM   4642  HB2 GLU A 296      75.281  92.082  82.255  1.00  0.00            
ATOM   4643  CG  GLU A 296      77.183  91.920  81.383  1.00  0.00            
ATOM   4644  HG1 GLU A 296      77.712  91.488  80.506  1.00  0.00            
ATOM   4645  HG2 GLU A 296      77.328  93.020  81.342  1.00  0.00            
ATOM   4646  CD  GLU A 296      77.832  91.385  82.652  1.00  0.00            
ATOM   4647  OE1 GLU A 296      77.390  91.770  83.767  1.00  0.00            
ATOM   4648  OE2 GLU A 296      78.748  90.527  82.547  1.00  0.00            
ATOM   4649  C   GLU A 296      73.816  90.068  81.496  1.00  0.00            
ATOM   4650  O   GLU A 296      73.264  89.956  82.588  1.00  0.00            
ATOM   4651  N   PHE A 297      73.052  90.036  80.389  1.00  0.00            
ATOM   4652  HN  PHE A 297      73.477  90.085  79.488  1.00  0.00            
ATOM   4653  CA  PHE A 297      71.649  89.756  80.391  1.00  0.00            
ATOM   4654  HA  PHE A 297      71.221  90.529  81.010  1.00  0.00            
ATOM   4655  CB  PHE A 297      71.141  89.957  78.953  1.00  0.00            
ATOM   4656  HB1 PHE A 297      71.435  90.976  78.622  1.00  0.00            
ATOM   4657  HB2 PHE A 297      71.632  89.227  78.276  1.00  0.00            
ATOM   4658  CG  PHE A 297      69.663  89.780  78.880  1.00  0.00            
ATOM   4659  CD1 PHE A 297      68.770  90.766  79.230  1.00  0.00            
ATOM   4660  HD1 PHE A 297      69.240  91.650  79.637  1.00  0.00            
ATOM   4661  CE1 PHE A 297      67.429  90.569  79.004  1.00  0.00            
ATOM   4662  HE1 PHE A 297      66.658  91.322  79.080  1.00  0.00            
ATOM   4663  CZ  PHE A 297      66.993  89.384  78.458  1.00  0.00            
ATOM   4664  HZ  PHE A 297      65.936  89.307  78.253  1.00  0.00            
ATOM   4665  CD2 PHE A 297      69.216  88.605  78.322  1.00  0.00            
ATOM   4666  HD2 PHE A 297      69.908  87.895  77.893  1.00  0.00            
ATOM   4667  CE2 PHE A 297      67.878  88.403  78.078  1.00  0.00            
ATOM   4668  HE2 PHE A 297      67.631  87.622  77.374  1.00  0.00            
ATOM   4669  C   PHE A 297      71.345  88.406  80.943  1.00  0.00            
ATOM   4670  O   PHE A 297      70.546  88.235  81.862  1.00  0.00            
ATOM   4671  N   PHE A 298      72.069  87.414  80.395  1.00  0.00            
ATOM   4672  HN  PHE A 298      72.780  87.634  79.731  1.00  0.00            
ATOM   4673  CA  PHE A 298      71.956  86.017  80.682  1.00  0.00            
ATOM   4674  HA  PHE A 298      70.960  85.604  80.736  1.00  0.00            
ATOM   4675  CB  PHE A 298      72.882  85.106  79.860  1.00  0.00            
ATOM   4676  HB1 PHE A 298      73.943  85.411  79.983  1.00  0.00            
ATOM   4677  HB2 PHE A 298      72.770  84.060  80.217  1.00  0.00            
ATOM   4678  CG  PHE A 298      72.611  85.106  78.395  1.00  0.00            
ATOM   4679  CD1 PHE A 298      71.335  85.259  77.905  1.00  0.00            
ATOM   4680  HD1 PHE A 298      70.551  85.154  78.641  1.00  0.00            
ATOM   4681  CE1 PHE A 298      71.060  85.261  76.558  1.00  0.00            
ATOM   4682  HE1 PHE A 298      70.050  85.232  76.176  1.00  0.00            
ATOM   4683  CZ  PHE A 298      72.050  85.013  75.637  1.00  0.00            
ATOM   4684  HZ  PHE A 298      71.924  84.812  74.583  1.00  0.00            
ATOM   4685  CD2 PHE A 298      73.611  84.912  77.470  1.00  0.00            
ATOM   4686  HD2 PHE A 298      74.638  84.770  77.770  1.00  0.00            
ATOM   4687  CE2 PHE A 298      73.323  84.840  76.128  1.00  0.00            
ATOM   4688  HE2 PHE A 298      74.090  84.503  75.446  1.00  0.00            
ATOM   4689  C   PHE A 298      72.209  85.677  82.111  1.00  0.00            
ATOM   4690  O   PHE A 298      71.474  84.867  82.672  1.00  0.00            
ATOM   4691  N   TYR A 299      73.270  86.256  82.701  1.00  0.00            
ATOM   4692  HN  TYR A 299      73.889  86.655  82.029  1.00  0.00            
ATOM   4693  CA  TYR A 299      73.541  86.204  84.104  1.00  0.00            
ATOM   4694  HA  TYR A 299      73.532  85.189  84.472  1.00  0.00            
ATOM   4695  CB  TYR A 299      74.799  86.950  84.580  1.00  0.00            
ATOM   4696  HB1 TYR A 299      74.893  87.752  83.816  1.00  0.00            
ATOM   4697  HB2 TYR A 299      74.694  87.305  85.627  1.00  0.00            
ATOM   4698  CG  TYR A 299      76.043  86.141  84.444  1.00  0.00            
ATOM   4699  CD1 TYR A 299      77.029  86.616  83.612  1.00  0.00            
ATOM   4700  HD1 TYR A 299      76.964  87.597  83.167  1.00  0.00            
ATOM   4701  CE1 TYR A 299      78.212  85.929  83.477  1.00  0.00            
ATOM   4702  HE1 TYR A 299      79.012  86.296  82.851  1.00  0.00            
ATOM   4703  CZ  TYR A 299      78.460  84.819  84.250  1.00  0.00            
ATOM   4704  OH  TYR A 299      79.611  84.013  84.119  1.00  0.00            
ATOM   4705  HH  TYR A 299      79.443  83.148  84.502  1.00  0.00            
ATOM   4706  CD2 TYR A 299      76.234  84.997  85.181  1.00  0.00            
ATOM   4707  HD2 TYR A 299      75.482  84.647  85.874  1.00  0.00            
ATOM   4708  CE2 TYR A 299      77.440  84.353  85.046  1.00  0.00            
ATOM   4709  HE2 TYR A 299      77.483  83.420  85.590  1.00  0.00            
ATOM   4710  C   TYR A 299      72.428  86.761  84.924  1.00  0.00            
ATOM   4711  O   TYR A 299      72.063  86.244  85.978  1.00  0.00            
ATOM   4712  N   THR A 300      71.781  87.879  84.548  1.00  0.00            
ATOM   4713  HN  THR A 300      72.141  88.393  83.773  1.00  0.00            
ATOM   4714  CA  THR A 300      70.660  88.438  85.238  1.00  0.00            
ATOM   4715  HA  THR A 300      70.775  88.494  86.311  1.00  0.00            
ATOM   4716  CB  THR A 300      70.342  89.875  84.957  1.00  0.00            
ATOM   4717  HB  THR A 300      69.895  90.048  83.954  1.00  0.00            
ATOM   4718  OG1 THR A 300      71.570  90.569  85.122  1.00  0.00            
ATOM   4719  HG1 THR A 300      71.915  90.487  84.230  1.00  0.00            
ATOM   4720  CG2 THR A 300      69.354  90.416  86.005  1.00  0.00            
ATOM   4721 1HG2 THR A 300      68.482  89.741  86.145  1.00  0.00            
ATOM   4722 2HG2 THR A 300      69.919  90.403  86.962  1.00  0.00            
ATOM   4723 3HG2 THR A 300      69.049  91.468  85.819  1.00  0.00            
ATOM   4724  C   THR A 300      69.413  87.627  85.139  1.00  0.00            
ATOM   4725  O   THR A 300      68.802  87.346  86.168  1.00  0.00            
ATOM   4726  N   VAL A 301      69.028  87.092  83.967  1.00  0.00            
ATOM   4727  HN  VAL A 301      69.399  87.311  83.068  1.00  0.00            
ATOM   4728  CA  VAL A 301      67.868  86.259  83.900  1.00  0.00            
ATOM   4729  HA  VAL A 301      67.000  86.761  84.299  1.00  0.00            
ATOM   4730  CB  VAL A 301      67.491  85.793  82.524  1.00  0.00            
ATOM   4731  HB  VAL A 301      68.232  85.041  82.177  1.00  0.00            
ATOM   4732  CG1 VAL A 301      66.062  85.223  82.550  1.00  0.00            
ATOM   4733 1HG1 VAL A 301      65.291  85.880  83.005  1.00  0.00            
ATOM   4734 2HG1 VAL A 301      65.804  84.983  81.497  1.00  0.00            
ATOM   4735 3HG1 VAL A 301      66.171  84.273  83.117  1.00  0.00            
ATOM   4736  CG2 VAL A 301      67.421  86.982  81.551  1.00  0.00            
ATOM   4737 1HG2 VAL A 301      67.199  86.661  80.510  1.00  0.00            
ATOM   4738 2HG2 VAL A 301      66.641  87.710  81.858  1.00  0.00            
ATOM   4739 3HG2 VAL A 301      68.406  87.489  81.471  1.00  0.00            
ATOM   4740  C   VAL A 301      67.962  85.022  84.725  1.00  0.00            
ATOM   4741  O   VAL A 301      67.049  84.697  85.484  1.00  0.00            
ATOM   4742  N   GLY A 302      69.059  84.246  84.659  1.00  0.00            
ATOM   4743  HN  GLY A 302      69.701  84.454  83.926  1.00  0.00            
ATOM   4744  CA  GLY A 302      69.309  83.085  85.455  1.00  0.00            
ATOM   4745  HA1 GLY A 302      68.625  82.293  85.189  1.00  0.00            
ATOM   4746  HA2 GLY A 302      70.367  82.994  85.252  1.00  0.00            
ATOM   4747  C   GLY A 302      69.235  83.312  86.926  1.00  0.00            
ATOM   4748  O   GLY A 302      68.811  82.440  87.683  1.00  0.00            
ATOM   4749  N   SER A 303      69.592  84.519  87.400  1.00  0.00            
ATOM   4750  HN  SER A 303      69.851  85.171  86.691  1.00  0.00            
ATOM   4751  CA  SER A 303      69.752  84.878  88.775  1.00  0.00            
ATOM   4752  HA  SER A 303      70.548  84.276  89.187  1.00  0.00            
ATOM   4753  CB  SER A 303      70.006  86.393  88.843  1.00  0.00            
ATOM   4754  HB1 SER A 303      70.670  86.714  88.012  1.00  0.00            
ATOM   4755  HB2 SER A 303      69.181  87.080  88.555  1.00  0.00            
ATOM   4756  OG  SER A 303      70.703  86.906  89.969  1.00  0.00            
ATOM   4757  HG1 SER A 303      70.035  87.345  90.499  1.00  0.00            
ATOM   4758  C   SER A 303      68.522  84.645  89.581  1.00  0.00            
ATOM   4759  O   SER A 303      68.557  83.983  90.618  1.00  0.00            
ATOM   4760  N   THR A 304      67.375  85.034  88.995  1.00  0.00            
ATOM   4761  HN  THR A 304      67.340  85.497  88.113  1.00  0.00            
ATOM   4762  CA  THR A 304      66.073  84.921  89.577  1.00  0.00            
ATOM   4763  HA  THR A 304      66.132  84.628  90.615  1.00  0.00            
ATOM   4764  CB  THR A 304      65.336  86.225  89.652  1.00  0.00            
ATOM   4765  HB  THR A 304      64.307  86.015  90.013  1.00  0.00            
ATOM   4766  OG1 THR A 304      65.330  86.935  88.423  1.00  0.00            
ATOM   4767  HG1 THR A 304      64.557  86.734  87.889  1.00  0.00            
ATOM   4768  CG2 THR A 304      66.006  87.243  90.591  1.00  0.00            
ATOM   4769 1HG2 THR A 304      66.146  86.856  91.623  1.00  0.00            
ATOM   4770 2HG2 THR A 304      67.039  87.493  90.267  1.00  0.00            
ATOM   4771 3HG2 THR A 304      65.411  88.182  90.592  1.00  0.00            
ATOM   4772  C   THR A 304      65.231  83.887  88.913  1.00  0.00            
ATOM   4773  O   THR A 304      64.002  83.863  88.941  1.00  0.00            
ATOM   4774  N   THR A 305      65.759  82.835  88.261  1.00  0.00            
ATOM   4775  HN  THR A 305      66.744  82.793  88.106  1.00  0.00            
ATOM   4776  CA  THR A 305      65.004  81.715  87.792  1.00  0.00            
ATOM   4777  HA  THR A 305      63.959  81.772  88.061  1.00  0.00            
ATOM   4778  CB  THR A 305      65.010  81.551  86.301  1.00  0.00            
ATOM   4779  HB  THR A 305      66.027  81.362  85.895  1.00  0.00            
ATOM   4780  OG1 THR A 305      64.635  82.766  85.669  1.00  0.00            
ATOM   4781  HG1 THR A 305      65.362  83.394  85.693  1.00  0.00            
ATOM   4782  CG2 THR A 305      63.953  80.532  85.843  1.00  0.00            
ATOM   4783 1HG2 THR A 305      64.435  79.549  86.028  1.00  0.00            
ATOM   4784 2HG2 THR A 305      63.039  80.671  86.460  1.00  0.00            
ATOM   4785 3HG2 THR A 305      63.940  80.743  84.753  1.00  0.00            
ATOM   4786  C   THR A 305      65.589  80.464  88.350  1.00  0.00            
ATOM   4787  O   THR A 305      66.657  80.084  87.874  1.00  0.00            
ATOM   4788  N   PRO A 306      65.012  79.776  89.291  1.00  0.00            
ATOM   4789  CD  PRO A 306      63.916  80.272  90.109  1.00  0.00            
ATOM   4790  HD1 PRO A 306      62.982  79.898  89.640  1.00  0.00            
ATOM   4791  HD2 PRO A 306      63.870  81.380  90.182  1.00  0.00            
ATOM   4792  CA  PRO A 306      65.523  78.552  89.839  1.00  0.00            
ATOM   4793  HA  PRO A 306      66.506  78.811  90.202  1.00  0.00            
ATOM   4794  CB  PRO A 306      64.566  78.175  90.969  1.00  0.00            
ATOM   4795  HB1 PRO A 306      63.686  77.590  90.627  1.00  0.00            
ATOM   4796  HB2 PRO A 306      65.125  77.641  91.766  1.00  0.00            
ATOM   4797  CG  PRO A 306      64.028  79.531  91.451  1.00  0.00            
ATOM   4798  HG1 PRO A 306      63.045  79.456  91.964  1.00  0.00            
ATOM   4799  HG2 PRO A 306      64.731  80.154  92.043  1.00  0.00            
ATOM   4800  C   PRO A 306      65.657  77.446  88.851  1.00  0.00            
ATOM   4801  O   PRO A 306      66.630  76.697  88.930  1.00  0.00            
ATOM   4802  N   ASN A 307      64.780  77.291  87.842  1.00  0.00            
ATOM   4803  HN  ASN A 307      64.129  78.020  87.641  1.00  0.00            
ATOM   4804  CA  ASN A 307      64.834  76.166  86.961  1.00  0.00            
ATOM   4805  HA  ASN A 307      65.532  75.426  87.323  1.00  0.00            
ATOM   4806  CB  ASN A 307      63.444  75.558  86.714  1.00  0.00            
ATOM   4807  HB1 ASN A 307      62.742  76.349  86.374  1.00  0.00            
ATOM   4808  HB2 ASN A 307      63.442  74.672  86.044  1.00  0.00            
ATOM   4809  CG  ASN A 307      63.039  75.007  88.074  1.00  0.00            
ATOM   4810  OD1 ASN A 307      63.279  73.851  88.417  1.00  0.00            
ATOM   4811  ND2 ASN A 307      62.266  75.840  88.820  1.00  0.00            
ATOM   4812 1HD2 ASN A 307      62.294  76.789  88.504  1.00  0.00            
ATOM   4813 2HD2 ASN A 307      61.899  75.401  89.641  1.00  0.00            
ATOM   4814  C   ASN A 307      65.412  76.517  85.633  1.00  0.00            
ATOM   4815  O   ASN A 307      65.008  75.842  84.687  1.00  0.00            
ATOM   4816  N   PHE A 308      66.238  77.578  85.612  1.00  0.00            
ATOM   4817  HN  PHE A 308      66.611  77.927  86.469  1.00  0.00            
ATOM   4818  CA  PHE A 308      66.830  78.120  84.429  1.00  0.00            
ATOM   4819  HA  PHE A 308      65.995  78.577  83.921  1.00  0.00            
ATOM   4820  CB  PHE A 308      67.829  79.243  84.759  1.00  0.00            
ATOM   4821  HB1 PHE A 308      67.400  79.887  85.557  1.00  0.00            
ATOM   4822  HB2 PHE A 308      68.797  78.779  85.043  1.00  0.00            
ATOM   4823  CG  PHE A 308      67.985  80.155  83.590  1.00  0.00            
ATOM   4824  CD1 PHE A 308      66.984  81.026  83.230  1.00  0.00            
ATOM   4825  HD1 PHE A 308      66.024  80.849  83.691  1.00  0.00            
ATOM   4826  CE1 PHE A 308      67.183  81.899  82.187  1.00  0.00            
ATOM   4827  HE1 PHE A 308      66.457  82.593  81.788  1.00  0.00            
ATOM   4828  CZ  PHE A 308      68.331  81.873  81.430  1.00  0.00            
ATOM   4829  HZ  PHE A 308      68.451  82.423  80.509  1.00  0.00            
ATOM   4830  CD2 PHE A 308      69.173  80.241  82.904  1.00  0.00            
ATOM   4831  HD2 PHE A 308      70.047  79.657  83.154  1.00  0.00            
ATOM   4832  CE2 PHE A 308      69.359  81.037  81.798  1.00  0.00            
ATOM   4833  HE2 PHE A 308      70.273  81.036  81.224  1.00  0.00            
ATOM   4834  C   PHE A 308      67.327  77.189  83.377  1.00  0.00            
ATOM   4835  O   PHE A 308      67.264  77.435  82.174  1.00  0.00            
ATOM   4836  N   HIS A 309      67.934  76.049  83.754  1.00  0.00            
ATOM   4837  HN  HIS A 309      68.176  75.908  84.710  1.00  0.00            
ATOM   4838  CA  HIS A 309      68.499  74.961  83.017  1.00  0.00            
ATOM   4839  HA  HIS A 309      68.903  75.299  82.074  1.00  0.00            
ATOM   4840  CB  HIS A 309      69.582  74.292  83.879  1.00  0.00            
ATOM   4841  HB1 HIS A 309      70.107  73.405  83.464  1.00  0.00            
ATOM   4842  HB2 HIS A 309      70.344  75.095  83.983  1.00  0.00            
ATOM   4843  ND1 HIS A 309      69.073  74.902  86.245  1.00  0.00            
ATOM   4844  CG  HIS A 309      69.167  73.927  85.273  1.00  0.00            
ATOM   4845  CE1 HIS A 309      68.535  74.332  87.306  1.00  0.00            
ATOM   4846  HE1 HIS A 309      68.311  74.804  88.264  1.00  0.00            
ATOM   4847  NE2 HIS A 309      68.333  72.996  87.152  1.00  0.00            
ATOM   4848  HE2 HIS A 309      67.691  72.526  87.757  1.00  0.00            
ATOM   4849  CD2 HIS A 309      68.701  72.782  85.840  1.00  0.00            
ATOM   4850  HD2 HIS A 309      68.432  71.846  85.364  1.00  0.00            
ATOM   4851  C   HIS A 309      67.585  73.833  82.679  1.00  0.00            
ATOM   4852  O   HIS A 309      68.097  72.885  82.087  1.00  0.00            
ATOM   4853  N   ARG A 310      66.293  73.914  83.044  1.00  0.00            
ATOM   4854  HN  ARG A 310      66.018  74.735  83.537  1.00  0.00            
ATOM   4855  CA  ARG A 310      65.345  72.963  82.549  1.00  0.00            
ATOM   4856  HA  ARG A 310      65.747  72.120  82.007  1.00  0.00            
ATOM   4857  CB  ARG A 310      64.684  72.453  83.840  1.00  0.00            
ATOM   4858  HB1 ARG A 310      64.475  73.332  84.487  1.00  0.00            
ATOM   4859  HB2 ARG A 310      63.649  72.109  83.628  1.00  0.00            
ATOM   4860  CG  ARG A 310      65.418  71.352  84.607  1.00  0.00            
ATOM   4861  HG1 ARG A 310      65.607  70.610  83.802  1.00  0.00            
ATOM   4862  HG2 ARG A 310      66.389  71.625  85.071  1.00  0.00            
ATOM   4863  CD  ARG A 310      64.466  70.953  85.737  1.00  0.00            
ATOM   4864  HD1 ARG A 310      64.467  71.842  86.403  1.00  0.00            
ATOM   4865  HD2 ARG A 310      63.438  70.836  85.334  1.00  0.00            
ATOM   4866  NE  ARG A 310      64.904  69.723  86.454  1.00  0.00            
ATOM   4867  HE  ARG A 310      65.698  69.206  86.132  1.00  0.00            
ATOM   4868  CZ  ARG A 310      64.082  68.955  87.230  1.00  0.00            
ATOM   4869  NH1 ARG A 310      64.587  67.797  87.742  1.00  0.00            
ATOM   4870 1HH1 ARG A 310      65.584  67.785  87.666  1.00  0.00            
ATOM   4871 2HH1 ARG A 310      63.969  67.128  88.158  1.00  0.00            
ATOM   4872  NH2 ARG A 310      62.845  69.363  87.637  1.00  0.00            
ATOM   4873 1HH2 ARG A 310      62.588  70.226  87.202  1.00  0.00            
ATOM   4874 2HH2 ARG A 310      62.378  68.724  88.250  1.00  0.00            
ATOM   4875  C   ARG A 310      64.309  73.632  81.713  1.00  0.00            
ATOM   4876  O   ARG A 310      64.117  74.841  81.830  1.00  0.00            
ATOM   4877  N   MET A 311      63.537  72.903  80.887  1.00  0.00            
ATOM   4878  HN  MET A 311      63.815  71.982  80.625  1.00  0.00            
ATOM   4879  CA  MET A 311      62.300  73.373  80.346  1.00  0.00            
ATOM   4880  HA  MET A 311      62.438  74.407  80.067  1.00  0.00            
ATOM   4881  CB  MET A 311      62.113  72.466  79.118  1.00  0.00            
ATOM   4882  HB1 MET A 311      63.057  72.494  78.535  1.00  0.00            
ATOM   4883  HB2 MET A 311      61.920  71.408  79.397  1.00  0.00            
ATOM   4884  CG  MET A 311      60.926  72.872  78.242  1.00  0.00            
ATOM   4885  HG1 MET A 311      60.012  72.909  78.870  1.00  0.00            
ATOM   4886  HG2 MET A 311      61.137  73.823  77.708  1.00  0.00            
ATOM   4887  SD  MET A 311      60.468  71.526  77.108  1.00  0.00            
ATOM   4888  CE  MET A 311      59.391  70.581  78.224  1.00  0.00            
ATOM   4889  HE1 MET A 311      59.964  69.650  78.423  1.00  0.00            
ATOM   4890  HE2 MET A 311      59.039  71.076  79.155  1.00  0.00            
ATOM   4891  HE3 MET A 311      58.524  70.270  77.602  1.00  0.00            
ATOM   4892  C   MET A 311      61.129  73.466  81.265  1.00  0.00            
ATOM   4893  O   MET A 311      60.439  74.481  81.178  1.00  0.00            
ATOM   4894  N   ALA A 312      60.948  72.409  82.075  1.00  0.00            
ATOM   4895  HN  ALA A 312      61.589  71.654  81.950  1.00  0.00            
ATOM   4896  CA  ALA A 312      59.768  72.217  82.861  1.00  0.00            
ATOM   4897  HA  ALA A 312      58.930  72.619  82.311  1.00  0.00            
ATOM   4898  CB  ALA A 312      59.462  70.767  83.268  1.00  0.00            
ATOM   4899  HB1 ALA A 312      59.436  70.162  82.335  1.00  0.00            
ATOM   4900  HB2 ALA A 312      60.254  70.333  83.915  1.00  0.00            
ATOM   4901  HB3 ALA A 312      58.426  70.657  83.654  1.00  0.00            
ATOM   4902  C   ALA A 312      59.807  73.045  84.099  1.00  0.00            
ATOM   4903  O   ALA A 312      60.775  73.008  84.857  1.00  0.00            
ATOM   4904  N   GLY A 313      58.810  73.866  84.474  1.00  0.00            
ATOM   4905  HN  GLY A 313      57.985  74.098  83.964  1.00  0.00            
ATOM   4906  CA  GLY A 313      59.002  74.621  85.673  1.00  0.00            
ATOM   4907  HA1 GLY A 313      57.979  74.857  85.925  1.00  0.00            
ATOM   4908  HA2 GLY A 313      59.665  74.188  86.409  1.00  0.00            
ATOM   4909  C   GLY A 313      59.651  75.934  85.401  1.00  0.00            
ATOM   4910  O   GLY A 313      59.832  76.712  86.337  1.00  0.00            
ATOM   4911  N   ASN A 314      60.081  76.208  84.157  1.00  0.00            
ATOM   4912  HN  ASN A 314      59.991  75.520  83.442  1.00  0.00            
ATOM   4913  CA  ASN A 314      60.785  77.405  83.814  1.00  0.00            
ATOM   4914  HA  ASN A 314      61.283  77.905  84.631  1.00  0.00            
ATOM   4915  CB  ASN A 314      61.965  76.953  82.936  1.00  0.00            
ATOM   4916  HB1 ASN A 314      62.396  76.128  83.544  1.00  0.00            
ATOM   4917  HB2 ASN A 314      61.566  76.445  82.033  1.00  0.00            
ATOM   4918  CG  ASN A 314      63.023  78.034  82.768  1.00  0.00            
ATOM   4919  OD1 ASN A 314      62.836  79.163  83.217  1.00  0.00            
ATOM   4920  ND2 ASN A 314      64.149  77.623  82.124  1.00  0.00            
ATOM   4921 1HD2 ASN A 314      64.297  76.683  81.818  1.00  0.00            
ATOM   4922 2HD2 ASN A 314      64.767  78.366  81.866  1.00  0.00            
ATOM   4923  C   ASN A 314      59.854  78.295  83.066  1.00  0.00            
ATOM   4924  O   ASN A 314      59.301  77.861  82.057  1.00  0.00            
ATOM   4925  N   PRO A 315      59.577  79.505  83.452  1.00  0.00            
ATOM   4926  CD  PRO A 315      59.618  79.900  84.851  1.00  0.00            
ATOM   4927  HD1 PRO A 315      60.616  80.304  85.122  1.00  0.00            
ATOM   4928  HD2 PRO A 315      59.396  79.058  85.542  1.00  0.00            
ATOM   4929  CA  PRO A 315      58.808  80.420  82.659  1.00  0.00            
ATOM   4930  HA  PRO A 315      57.880  79.913  82.441  1.00  0.00            
ATOM   4931  CB  PRO A 315      58.620  81.639  83.560  1.00  0.00            
ATOM   4932  HB1 PRO A 315      59.554  82.218  83.399  1.00  0.00            
ATOM   4933  HB2 PRO A 315      57.803  82.335  83.271  1.00  0.00            
ATOM   4934  CG  PRO A 315      58.645  81.081  84.992  1.00  0.00            
ATOM   4935  HG1 PRO A 315      59.053  81.862  85.668  1.00  0.00            
ATOM   4936  HG2 PRO A 315      57.630  80.652  85.132  1.00  0.00            
ATOM   4937  C   PRO A 315      59.403  80.875  81.371  1.00  0.00            
ATOM   4938  O   PRO A 315      58.659  81.143  80.429  1.00  0.00            
ATOM   4939  N   VAL A 316      60.736  81.047  81.426  1.00  0.00            
ATOM   4940  HN  VAL A 316      61.302  80.675  82.157  1.00  0.00            
ATOM   4941  CA  VAL A 316      61.480  81.583  80.329  1.00  0.00            
ATOM   4942  HA  VAL A 316      61.030  82.518  80.027  1.00  0.00            
ATOM   4943  CB  VAL A 316      62.874  81.906  80.778  1.00  0.00            
ATOM   4944  HB  VAL A 316      63.521  81.009  80.892  1.00  0.00            
ATOM   4945  CG1 VAL A 316      63.539  82.840  79.752  1.00  0.00            
ATOM   4946 1HG1 VAL A 316      64.605  83.043  79.989  1.00  0.00            
ATOM   4947 2HG1 VAL A 316      63.520  82.503  78.694  1.00  0.00            
ATOM   4948 3HG1 VAL A 316      62.976  83.798  79.740  1.00  0.00            
ATOM   4949  CG2 VAL A 316      62.951  82.590  82.153  1.00  0.00            
ATOM   4950 1HG2 VAL A 316      62.317  83.502  82.168  1.00  0.00            
ATOM   4951 2HG2 VAL A 316      62.561  81.985  83.000  1.00  0.00            
ATOM   4952 3HG2 VAL A 316      63.947  82.951  82.488  1.00  0.00            
ATOM   4953  C   VAL A 316      61.499  80.731  79.107  1.00  0.00            
ATOM   4954  O   VAL A 316      61.364  81.184  77.971  1.00  0.00            
ATOM   4955  N   CYS A 317      61.553  79.395  79.244  1.00  0.00            
ATOM   4956  HN  CYS A 317      61.645  79.041  80.171  1.00  0.00            
ATOM   4957  CA  CYS A 317      61.548  78.455  78.165  1.00  0.00            
ATOM   4958  HA  CYS A 317      62.113  78.900  77.359  1.00  0.00            
ATOM   4959  CB  CYS A 317      62.248  77.131  78.509  1.00  0.00            
ATOM   4960  HB1 CYS A 317      63.231  77.296  79.003  1.00  0.00            
ATOM   4961  HB2 CYS A 317      61.719  76.502  79.255  1.00  0.00            
ATOM   4962  SG  CYS A 317      62.626  76.064  77.087  1.00  0.00            
ATOM   4963  HG1 CYS A 317      61.346  75.786  76.889  1.00  0.00            
ATOM   4964  C   CYS A 317      60.171  78.153  77.680  1.00  0.00            
ATOM   4965  O   CYS A 317      59.186  78.173  78.415  1.00  0.00            
ATOM   4966  N   LYS A 318      59.992  77.931  76.366  1.00  0.00            
ATOM   4967  HN  LYS A 318      60.643  78.143  75.641  1.00  0.00            
ATOM   4968  CA  LYS A 318      58.790  77.457  75.752  1.00  0.00            
ATOM   4969  HA  LYS A 318      57.921  77.784  76.303  1.00  0.00            
ATOM   4970  CB  LYS A 318      58.753  77.851  74.266  1.00  0.00            
ATOM   4971  HB1 LYS A 318      59.590  77.287  73.803  1.00  0.00            
ATOM   4972  HB2 LYS A 318      57.860  77.411  73.772  1.00  0.00            
ATOM   4973  CG  LYS A 318      58.722  79.311  73.808  1.00  0.00            
ATOM   4974  HG1 LYS A 318      59.475  79.798  74.464  1.00  0.00            
ATOM   4975  HG2 LYS A 318      59.121  79.358  72.772  1.00  0.00            
ATOM   4976  CD  LYS A 318      57.347  79.973  73.910  1.00  0.00            
ATOM   4977  HD1 LYS A 318      56.634  79.228  73.495  1.00  0.00            
ATOM   4978  HD2 LYS A 318      56.931  79.920  74.939  1.00  0.00            
ATOM   4979  CE  LYS A 318      57.285  81.400  73.363  1.00  0.00            
ATOM   4980  HE1 LYS A 318      57.991  81.451  72.507  1.00  0.00            
ATOM   4981  HE2 LYS A 318      56.309  81.730  72.947  1.00  0.00            
ATOM   4982  NZ  LYS A 318      57.590  82.447  74.365  1.00  0.00            
ATOM   4983  HZ1 LYS A 318      58.410  82.185  74.949  1.00  0.00            
ATOM   4984  HZ2 LYS A 318      57.756  83.286  73.775  1.00  0.00            
ATOM   4985  HZ3 LYS A 318      56.771  82.661  74.968  1.00  0.00            
ATOM   4986  C   LYS A 318      58.742  75.967  75.798  1.00  0.00            
ATOM   4987  O   LYS A 318      59.739  75.248  75.830  1.00  0.00            
ATOM   4988  N   GLN A 319      57.563  75.324  75.864  1.00  0.00            
ATOM   4989  HN  GLN A 319      56.720  75.856  75.868  1.00  0.00            
ATOM   4990  CA  GLN A 319      57.431  73.918  76.088  1.00  0.00            
ATOM   4991  HA  GLN A 319      58.351  73.427  76.366  1.00  0.00            
ATOM   4992  CB  GLN A 319      56.443  73.566  77.213  1.00  0.00            
ATOM   4993  HB1 GLN A 319      55.587  74.273  77.241  1.00  0.00            
ATOM   4994  HB2 GLN A 319      55.943  72.590  77.040  1.00  0.00            
ATOM   4995  CG  GLN A 319      57.114  73.518  78.587  1.00  0.00            
ATOM   4996  HG1 GLN A 319      57.698  72.579  78.696  1.00  0.00            
ATOM   4997  HG2 GLN A 319      57.841  74.359  78.569  1.00  0.00            
ATOM   4998  CD  GLN A 319      56.077  73.736  79.679  1.00  0.00            
ATOM   4999  OE1 GLN A 319      55.800  72.918  80.554  1.00  0.00            
ATOM   5000  NE2 GLN A 319      55.526  74.976  79.785  1.00  0.00            
ATOM   5001 1HE2 GLN A 319      56.033  75.569  79.159  1.00  0.00            
ATOM   5002 2HE2 GLN A 319      54.748  75.273  80.337  1.00  0.00            
ATOM   5003  C   GLN A 319      57.129  73.339  74.747  1.00  0.00            
ATOM   5004  O   GLN A 319      55.962  73.284  74.364  1.00  0.00            
ATOM   5005  N   ILE A 320      58.238  72.799  74.211  1.00  0.00            
ATOM   5006  HN  ILE A 320      59.100  72.788  74.710  1.00  0.00            
ATOM   5007  CA  ILE A 320      58.190  72.071  72.980  1.00  0.00            
ATOM   5008  HA  ILE A 320      57.377  72.413  72.358  1.00  0.00            
ATOM   5009  CB  ILE A 320      59.451  72.258  72.191  1.00  0.00            
ATOM   5010  HB  ILE A 320      60.272  72.053  72.911  1.00  0.00            
ATOM   5011  CG2 ILE A 320      59.636  71.367  70.952  1.00  0.00            
ATOM   5012 1HG2 ILE A 320      58.780  71.355  70.243  1.00  0.00            
ATOM   5013 2HG2 ILE A 320      60.614  71.583  70.472  1.00  0.00            
ATOM   5014 3HG2 ILE A 320      59.672  70.289  71.217  1.00  0.00            
ATOM   5015  CG1 ILE A 320      59.706  73.729  71.821  1.00  0.00            
ATOM   5016 1HG1 ILE A 320      59.726  74.273  72.789  1.00  0.00            
ATOM   5017 2HG1 ILE A 320      60.769  73.695  71.502  1.00  0.00            
ATOM   5018  CD  ILE A 320      58.668  74.359  70.894  1.00  0.00            
ATOM   5019  HD1 ILE A 320      58.598  73.750  69.968  1.00  0.00            
ATOM   5020  HD2 ILE A 320      57.706  74.330  71.450  1.00  0.00            
ATOM   5021  HD3 ILE A 320      58.964  75.392  70.610  1.00  0.00            
ATOM   5022  C   ILE A 320      57.921  70.615  73.151  1.00  0.00            
ATOM   5023  O   ILE A 320      58.195  70.151  74.257  1.00  0.00            
ATOM   5024  N   ASP A 321      57.257  69.939  72.195  1.00  0.00            
ATOM   5025  HN  ASP A 321      56.773  70.439  71.482  1.00  0.00            
ATOM   5026  CA  ASP A 321      56.970  68.542  72.285  1.00  0.00            
ATOM   5027  HA  ASP A 321      56.813  68.266  73.318  1.00  0.00            
ATOM   5028  CB  ASP A 321      55.658  68.150  71.583  1.00  0.00            
ATOM   5029  HB1 ASP A 321      55.797  68.431  70.517  1.00  0.00            
ATOM   5030  HB2 ASP A 321      55.529  67.048  71.637  1.00  0.00            
ATOM   5031  CG  ASP A 321      54.501  68.947  72.167  1.00  0.00            
ATOM   5032  OD1 ASP A 321      53.951  69.781  71.398  1.00  0.00            
ATOM   5033  OD2 ASP A 321      54.246  68.818  73.394  1.00  0.00            
ATOM   5034  C   ASP A 321      58.113  67.739  71.762  1.00  0.00            
ATOM   5035  O   ASP A 321      58.284  67.676  70.546  1.00  0.00            
ATOM   5036  N   TRP A 322      58.996  67.174  72.604  1.00  0.00            
ATOM   5037  HN  TRP A 322      58.819  66.982  73.566  1.00  0.00            
ATOM   5038  CA  TRP A 322      60.207  66.515  72.221  1.00  0.00            
ATOM   5039  HA  TRP A 322      60.481  66.832  71.227  1.00  0.00            
ATOM   5040  CB  TRP A 322      61.313  66.846  73.236  1.00  0.00            
ATOM   5041  HB1 TRP A 322      61.075  66.589  74.290  1.00  0.00            
ATOM   5042  HB2 TRP A 322      62.164  66.145  73.092  1.00  0.00            
ATOM   5043  CG  TRP A 322      61.839  68.260  73.168  1.00  0.00            
ATOM   5044  CD1 TRP A 322      61.806  69.216  74.142  1.00  0.00            
ATOM   5045  HD1 TRP A 322      61.615  69.053  75.193  1.00  0.00            
ATOM   5046  NE1 TRP A 322      62.168  70.441  73.647  1.00  0.00            
ATOM   5047  HE1 TRP A 322      62.223  71.219  74.234  1.00  0.00            
ATOM   5048  CE2 TRP A 322      62.683  70.255  72.386  1.00  0.00            
ATOM   5049  CD2 TRP A 322      62.468  68.913  72.049  1.00  0.00            
ATOM   5050  CE3 TRP A 322      62.916  68.486  70.828  1.00  0.00            
ATOM   5051  HE3 TRP A 322      62.741  67.478  70.480  1.00  0.00            
ATOM   5052  CZ3 TRP A 322      63.577  69.351  69.988  1.00  0.00            
ATOM   5053  HZ3 TRP A 322      63.963  69.002  69.041  1.00  0.00            
ATOM   5054  CZ2 TRP A 322      63.486  71.045  71.611  1.00  0.00            
ATOM   5055  HZ2 TRP A 322      63.810  72.001  71.993  1.00  0.00            
ATOM   5056  CH2 TRP A 322      63.868  70.645  70.352  1.00  0.00            
ATOM   5057  HH2 TRP A 322      64.479  71.299  69.747  1.00  0.00            
ATOM   5058  C   TRP A 322      59.963  65.045  72.253  1.00  0.00            
ATOM   5059  O   TRP A 322      59.093  64.641  73.023  1.00  0.00            
ATOM   5060  N   ASP A 323      60.662  64.214  71.461  1.00  0.00            
ATOM   5061  HN  ASP A 323      61.186  64.568  70.691  1.00  0.00            
ATOM   5062  CA  ASP A 323      60.752  62.789  71.545  1.00  0.00
[truncated: 324,379 more chars]
