# Supplementary material for: Direct experimental observation of blue-light-induced conformational change and intermolecular interactions of cryptochrome
Source: Commun Biol. 2022 Oct 18;5:1103. doi: 10.1038/s42003-022-04054-9 (PMC9579160; doi:10.1038/s42003-022-04054-9)
Supplement: Supplementary file 4 — Supplementary Data 1 and 2 [file 42003_2022_4054_MOESM4_ESM.zip › Supplementary Data/Supplementary Data 1/garp_lit_complex1.pdb]

ATOM      1  N   MET A   1      97.463  84.935 114.716  3.00  1.00           N  
ATOM      2  CA  MET A   1      98.022  85.645 115.888  3.00  1.00           C  
ATOM      3  C   MET A   1      96.878  86.414 116.454  3.00  1.00           C  
ATOM      4  O   MET A   1      95.842  86.505 115.798 12.00  0.00           O  
ATOM      5  CB  MET A   1      99.226  86.565 115.624  7.00  1.00           C  
ATOM      6  CG  MET A   1     100.351  85.749 114.984  7.00  1.00           C  
ATOM      7  SD  MET A   1     101.067  84.608 116.205  7.00  1.00           S  
ATOM      8  CE  MET A   1     102.558  84.231 115.240  7.00  1.00           C  
ATOM      9  N   ALA A   2      97.048  86.899 117.697 12.00  1.00           N  
ATOM     10  CA  ALA A   2      95.976  87.495 118.432 12.00  1.00           C  
ATOM     11  C   ALA A   2      96.201  88.958 118.601 12.00  1.00           C  
ATOM     12  O   ALA A   2      97.335  89.433 118.619 12.00  1.00           O  
ATOM     13  CB  ALA A   2      95.912  86.690 119.741 12.00  1.00           C  
ATOM     14  N   GLY A   3      95.154  89.792 118.743  5.00  1.00           N  
ATOM     15  CA  GLY A   3      95.275  91.167 119.114  5.00  1.00           C  
ATOM     16  C   GLY A   3      95.714  92.097 118.037  5.00  1.00           C  
ATOM     17  O   GLY A   3      96.181  93.220 118.219  5.00  1.00           O  
ATOM     18  N   VAL A   4      95.768  91.510 116.826 12.00  0.00           N  
ATOM     19  CA  VAL A   4      96.279  92.269 115.727 12.00  1.00           C  
ATOM     20  C   VAL A   4      95.333  91.905 114.635 12.00  1.00           C  
ATOM     21  O   VAL A   4      94.773  90.810 114.605 12.00  1.00           O  
ATOM     22  CB  VAL A   4      97.637  91.830 115.266 10.00  0.00           C  
ATOM     23  CG1 VAL A   4      98.721  92.337 116.233 10.00  1.00           C  
ATOM     24  CG2 VAL A   4      97.774  90.304 115.145 10.00  0.00           C  
ATOM     25  N   LYS A   5      95.071  92.890 113.756  4.00  1.00           N  
ATOM     26  CA  LYS A   5      94.278  92.735 112.576  4.00  0.00           C  
ATOM     27  C   LYS A   5      94.779  91.794 111.535  4.00  0.00           C  
ATOM     28  O   LYS A   5      95.921  91.828 111.079  2.00  0.00           O  
ATOM     29  CB  LYS A   5      93.977  94.100 111.935  4.00  1.00           C  
ATOM     30  CG  LYS A   5      92.792  94.743 112.659  1.00  1.00           C  
ATOM     31  CD  LYS A   5      92.045  95.881 111.961 11.00  1.00           C  
ATOM     32  CE  LYS A   5      91.239  96.798 112.884 11.00  1.00           C  
ATOM     33  NZ  LYS A   5      89.910  96.204 113.151 11.00  1.00           N1+
ATOM     34  N   ASN A   6      93.939  90.799 111.202  2.00  0.00           N  
ATOM     35  CA  ASN A   6      94.270  89.946 110.101  2.00  0.00           C  
ATOM     36  C   ASN A   6      93.123  89.486 109.269  2.00  0.00           C  
ATOM     37  O   ASN A   6      92.034  89.107 109.698  2.00  0.00           O  
ATOM     38  CB  ASN A   6      95.071  88.683 110.456  2.00  0.00           C  
ATOM     39  CG  ASN A   6      94.411  87.768 111.477  2.00  0.00           C  
ATOM     40  ND2 ASN A   6      94.346  88.233 112.753  2.00  0.00           N  
ATOM     41  OD1 ASN A   6      94.319  86.555 111.293  2.00  0.00           O  
ATOM     42  N   SER A   7      93.385  89.425 107.951  2.00  0.00           N  
ATOM     43  CA  SER A   7      92.355  89.147 106.999  2.00  0.00           C  
ATOM     44  C   SER A   7      92.593  87.923 106.185  2.00  0.00           C  
ATOM     45  O   SER A   7      93.750  87.682 105.841  2.00  0.00           O  
ATOM     46  CB  SER A   7      92.169  90.301 106.000  2.00  0.00           C  
ATOM     47  OG  SER A   7      91.929  91.527 106.675  2.00  1.00           O  
ATOM     48  N   ILE A   8      91.541  87.206 105.753 12.00  0.00           N  
ATOM     49  CA  ILE A   8      91.448  86.129 104.817 12.00  0.00           C  
ATOM     50  C   ILE A   8      91.054  86.795 103.544 12.00  0.00           C  
ATOM     51  O   ILE A   8      90.148  87.627 103.514 12.00  0.00           O  
ATOM     52  CB  ILE A   8      90.590  84.986 105.273 10.00  0.00           C  
ATOM     53  CG1 ILE A   8      91.303  84.122 106.327 10.00  0.00           C  
ATOM     54  CG2 ILE A   8      90.076  84.161 104.080 10.00  0.00           C  
ATOM     55  CD  ILE A   8      90.451  83.066 107.029  0.00  0.00           C  
ATOM     56  N   ILE A   9      91.656  86.443 102.395 12.00  0.00           N  
ATOM     57  CA  ILE A   9      91.066  86.599 101.102 12.00  0.00           C  
ATOM     58  C   ILE A   9      90.802  85.181 100.731 12.00  0.00           C  
ATOM     59  O   ILE A   9      91.656  84.311 100.563 12.00  0.00           O  
ATOM     60  CB  ILE A   9      91.966  87.404 100.211 10.00  0.00           C  
ATOM     61  CG1 ILE A   9      91.507  87.477  98.746 10.00  0.00           C  
ATOM     62  CG2 ILE A   9      93.435  86.980 100.374 10.00  0.00           C  
ATOM     63  CD  ILE A   9      90.179  88.206  98.546  0.00  1.00           C  
ATOM     64  N   TRP A  10      89.512  84.837 100.568 12.00  0.00           N  
ATOM     65  CA  TRP A  10      89.057  83.549 100.142 12.00  0.00           C  
ATOM     66  C   TRP A  10      88.848  83.525  98.667 12.00  0.00           C  
ATOM     67  O   TRP A  10      88.119  84.381  98.166  3.00  1.00           O  
ATOM     68  CB  TRP A  10      87.717  83.255 100.836 12.00  0.00           C  
ATOM     69  CG  TRP A  10      86.991  81.945 100.643  3.00  0.00           C  
ATOM     70  CD1 TRP A  10      87.413  80.801 100.027  6.00  0.00           C  
ATOM     71  CD2 TRP A  10      85.594  81.720 100.913  3.00  0.00           C  
ATOM     72  CE2 TRP A  10      85.280  80.408 100.540  6.00  0.00           C  
ATOM     73  CE3 TRP A  10      84.623  82.521 101.446  7.00  0.00           C  
ATOM     74  NE1 TRP A  10      86.435  79.843 100.052  6.00  1.00           N  
ATOM     75  CZ2 TRP A  10      84.009  79.908 100.628  6.00  0.00           C  
ATOM     76  CZ3 TRP A  10      83.383  81.942 101.580  7.00  0.00           C  
ATOM     77  CH2 TRP A  10      83.001  80.704 101.118  7.00  0.00           C  
ATOM     78  N   PHE A  11      89.348  82.525  97.919  3.00  0.00           N  
ATOM     79  CA  PHE A  11      89.321  82.513  96.489  3.00  0.00           C  
ATOM     80  C   PHE A  11      88.461  81.371  96.067  3.00  0.00           C  
ATOM     81  O   PHE A  11      88.572  80.281  96.625  3.00  0.00           O  
ATOM     82  CB  PHE A  11      90.724  82.319  95.890  7.00  0.00           C  
ATOM     83  CG  PHE A  11      91.548  83.560  95.873  7.00  0.00           C  
ATOM     84  CD1 PHE A  11      91.172  84.577  95.027  7.00  1.00           C  
ATOM     85  CD2 PHE A  11      92.484  83.864  96.834  7.00  0.00           C  
ATOM     86  CE1 PHE A  11      91.733  85.830  95.118  7.00  1.00           C  
ATOM     87  CE2 PHE A  11      93.187  85.046  96.868  7.00  0.00           C  
ATOM     88  CZ  PHE A  11      92.811  86.001  95.955  7.00  0.00           C  
ATOM     89  N   ARG A  12      87.634  81.530  95.020  4.00  0.00           N  
ATOM     90  CA  ARG A  12      86.772  80.475  94.588  4.00  1.00           C  
ATOM     91  C   ARG A  12      86.843  80.494  93.100  4.00  1.00           C  
ATOM     92  O   ARG A  12      87.368  79.673  92.349  3.00  1.00           O  
ATOM     93  CB  ARG A  12      85.325  80.687  95.065  4.00  1.00           C  
ATOM     94  CG  ARG A  12      85.118  80.777  96.578  4.00  1.00           C  
ATOM     95  CD  ARG A  12      85.108  82.158  97.239  4.00  0.00           C  
ATOM     96  NE  ARG A  12      84.049  83.080  96.741  1.00  1.00           N  
ATOM     97  CZ  ARG A  12      82.770  83.017  97.217  1.00  0.00           C  
ATOM     98  NH1 ARG A  12      82.430  82.349  98.358  1.00  0.00           N1+
ATOM     99  NH2 ARG A  12      81.804  83.744  96.585  1.00  0.00           N  
ATOM    100  N   LYS A  13      86.302  81.632  92.631  4.00  0.00           N  
ATOM    101  CA  LYS A  13      86.677  82.216  91.381  4.00  0.00           C  
ATOM    102  C   LYS A  13      87.495  83.426  91.673  4.00  0.00           C  
ATOM    103  O   LYS A  13      88.001  83.613  92.779  2.00  1.00           O  
ATOM    104  CB  LYS A  13      85.394  82.606  90.627  4.00  1.00           C  
ATOM    105  CG  LYS A  13      84.452  81.437  90.330  1.00  1.00           C  
ATOM    106  CD  LYS A  13      83.090  81.951  89.860 11.00  1.00           C  
ATOM    107  CE  LYS A  13      82.116  80.796  89.624 11.00  1.00           C  
ATOM    108  NZ  LYS A  13      80.807  81.304  89.157 11.00  1.00           N1+
ATOM    109  N   GLY A  14      87.737  84.382  90.757  5.00  0.00           N  
ATOM    110  CA  GLY A  14      88.480  85.568  91.048  5.00  1.00           C  
ATOM    111  C   GLY A  14      89.947  85.320  91.138  5.00  0.00           C  
ATOM    112  O   GLY A  14      90.540  86.162  91.809  5.00  0.00           O  
ATOM    113  N   LEU A  15      90.465  84.258  90.494 12.00  0.00           N  
ATOM    114  CA  LEU A  15      91.813  83.779  90.516 12.00  0.00           C  
ATOM    115  C   LEU A  15      92.807  84.678  89.865 12.00  0.00           C  
ATOM    116  O   LEU A  15      93.436  84.320  88.870 12.00  1.00           O  
ATOM    117  CB  LEU A  15      91.913  82.341  89.980 10.00  0.00           C  
ATOM    118  CG  LEU A  15      91.027  81.296  90.678 10.00  0.00           C  
ATOM    119  CD1 LEU A  15      90.873  79.946  89.957 10.00  0.00           C  
ATOM    120  CD2 LEU A  15      91.473  80.926  92.103 10.00  0.00           C  
ATOM    121  N   ARG A  16      93.009  85.923  90.330  4.00  0.00           N  
ATOM    122  CA  ARG A  16      93.803  86.941  89.714  4.00  0.00           C  
ATOM    123  C   ARG A  16      94.145  87.914  90.789  4.00  0.00           C  
ATOM    124  O   ARG A  16      93.529  87.907  91.853  3.00  0.00           O  
ATOM    125  CB  ARG A  16      93.017  87.515  88.524  4.00  0.00           C  
ATOM    126  CG  ARG A  16      91.671  88.014  89.050  4.00  0.00           C  
ATOM    127  CD  ARG A  16      91.017  88.776  87.896  4.00  0.00           C  
ATOM    128  NE  ARG A  16      89.977  89.694  88.441  1.00  0.00           N  
ATOM    129  CZ  ARG A  16      88.729  89.302  88.829  1.00  0.00           C  
ATOM    130  NH1 ARG A  16      88.283  88.081  88.410  1.00  0.00           N1+
ATOM    131  NH2 ARG A  16      87.927  90.118  89.573  1.00  0.00           N  
ATOM    132  N   LEU A  17      95.098  88.834  90.553 12.00  0.00           N  
ATOM    133  CA  LEU A  17      95.378  89.992  91.345 12.00  0.00           C  
ATOM    134  C   LEU A  17      94.886  91.276  90.772 12.00  0.00           C  
ATOM    135  O   LEU A  17      94.502  92.258  91.405 12.00  0.00           O  
ATOM    136  CB  LEU A  17      96.891  90.198  91.529 10.00  1.00           C  
ATOM    137  CG  LEU A  17      97.651  89.118  92.317 10.00  0.00           C  
ATOM    138  CD1 LEU A  17      99.051  89.648  92.671 10.00  1.00           C  
ATOM    139  CD2 LEU A  17      96.870  88.450  93.462 10.00  0.00           C  
ATOM    140  N   HIS A  18      94.857  91.379  89.431  4.00  0.00           N  
ATOM    141  CA  HIS A  18      94.344  92.545  88.780  3.00  1.00           C  
ATOM    142  C   HIS A  18      92.864  92.671  88.894  3.00  0.00           C  
ATOM    143  O   HIS A  18      92.127  91.686  88.858  3.00  0.00           O  
ATOM    144  CB  HIS A  18      94.653  92.445  87.278  3.00  1.00           C  
ATOM    145  CG  HIS A  18      93.737  91.635  86.407  4.00  0.00           C  
ATOM    146  CD2 HIS A  18      92.576  91.926  85.764  4.00  0.00           C  
ATOM    147  ND1 HIS A  18      94.013  90.307  86.152  4.00  0.00           N  
ATOM    148  CE1 HIS A  18      93.002  89.853  85.364  4.00  0.00           C  
ATOM    149  NE2 HIS A  18      92.117  90.800  85.112  4.00  0.00           N  
ATOM    150  N   ASP A  19      92.323  93.884  89.106  8.00  1.00           N  
ATOM    151  CA  ASP A  19      90.994  94.067  89.601  9.00  0.00           C  
ATOM    152  C   ASP A  19      90.444  93.211  90.689  8.00  0.00           C  
ATOM    153  O   ASP A  19      89.702  92.240  90.548  8.00  0.00           O  
ATOM    154  CB  ASP A  19      90.163  94.172  88.312  9.00  0.00           C  
ATOM    155  CG  ASP A  19      88.779  94.774  88.509  9.00  0.00           C  
ATOM    156  OD1 ASP A  19      88.493  95.343  89.596  9.00  0.00           O  
ATOM    157  OD2 ASP A  19      87.911  94.579  87.618  9.00  0.00           O1-
ATOM    158  N   ASN A  20      90.833  93.453  91.954  2.00  0.00           N  
ATOM    159  CA  ASN A  20      90.434  92.555  92.993  2.00  0.00           C  
ATOM    160  C   ASN A  20      90.101  93.363  94.199  2.00  0.00           C  
ATOM    161  O   ASN A  20      90.868  93.450  95.157  2.00  0.00           O  
ATOM    162  CB  ASN A  20      91.486  91.462  93.250  2.00  0.00           C  
ATOM    163  CG  ASN A  20      91.116  90.402  94.277  2.00  1.00           C  
ATOM    164  ND2 ASN A  20      91.861  89.275  94.428  2.00  0.00           N  
ATOM    165  OD1 ASN A  20      90.168  90.516  95.053  2.00  1.00           O  
ATOM    166  N   PRO A  21      88.976  94.012  94.231  3.00  0.00           N  
ATOM    167  CA  PRO A  21      88.579  94.871  95.309  3.00  0.00           C  
ATOM    168  C   PRO A  21      88.703  94.405  96.719  3.00  0.00           C  
ATOM    169  O   PRO A  21      89.133  95.106  97.634  3.00  1.00           O  
ATOM    170  CB  PRO A  21      87.215  95.469  94.973  3.00  1.00           C  
ATOM    171  CG  PRO A  21      86.783  94.740  93.690  3.00  1.00           C  
ATOM    172  CD  PRO A  21      88.128  94.308  93.085  3.00  0.00           C  
ATOM    173  N   ALA A  22      88.371  93.104  96.809 12.00  0.00           N  
ATOM    174  CA  ALA A  22      88.488  92.260  97.957 12.00  0.00           C  
ATOM    175  C   ALA A  22      89.868  91.991  98.448 12.00  0.00           C  
ATOM    176  O   ALA A  22      90.142  92.148  99.637 12.00  0.00           O  
ATOM    177  CB  ALA A  22      87.753  90.979  97.530 12.00  0.00           C  
ATOM    178  N   LEU A  23      90.859  91.749  97.570 12.00  0.00           N  
ATOM    179  CA  LEU A  23      92.233  91.765  97.964 12.00  0.00           C  
ATOM    180  C   LEU A  23      92.731  93.081  98.454 12.00  0.00           C  
ATOM    181  O   LEU A  23      93.467  93.061  99.440 12.00  0.00           O  
ATOM    182  CB  LEU A  23      93.099  91.336  96.767 10.00  0.00           C  
ATOM    183  CG  LEU A  23      94.598  91.087  96.999 10.00  0.00           C  
ATOM    184  CD1 LEU A  23      94.936  89.947  97.974 10.00  0.00           C  
ATOM    185  CD2 LEU A  23      95.409  90.976  95.696 10.00  0.00           C  
ATOM    186  N   LEU A  24      92.309  94.201  97.842 12.00  0.00           N  
ATOM    187  CA  LEU A  24      92.665  95.522  98.260 12.00  1.00           C  
ATOM    188  C   LEU A  24      92.128  95.804  99.621 12.00  1.00           C  
ATOM    189  O   LEU A  24      92.817  96.214 100.554 12.00  1.00           O  
ATOM    190  CB  LEU A  24      92.288  96.656  97.292 10.00  1.00           C  
ATOM    191  CG  LEU A  24      92.797  96.361  95.872 10.00  0.00           C  
ATOM    192  CD1 LEU A  24      92.204  97.392  94.898 10.00  1.00           C  
ATOM    193  CD2 LEU A  24      94.332  96.359  95.780 10.00  1.00           C  
ATOM    194  N   GLU A  25      90.836  95.496  99.832  8.00  0.00           N  
ATOM    195  CA  GLU A  25      90.209  95.611 101.112  8.00  0.00           C  
ATOM    196  C   GLU A  25      90.796  94.792 102.210  8.00  0.00           C  
ATOM    197  O   GLU A  25      90.947  95.304 103.319  8.00  1.00           O  
ATOM    198  CB  GLU A  25      88.708  95.288 101.013  8.00  1.00           C  
ATOM    199  CG  GLU A  25      87.972  95.712 102.287  8.00  0.00           C  
ATOM    200  CD  GLU A  25      87.914  97.177 102.693  9.00  1.00           C  
ATOM    201  OE1 GLU A  25      88.595  97.645 103.645  9.00  1.00           O  
ATOM    202  OE2 GLU A  25      87.172  97.900 101.978  9.00  1.00           O1-
ATOM    203  N   ALA A  26      91.207  93.540 101.946 12.00  0.00           N  
ATOM    204  CA  ALA A  26      92.020  92.810 102.870 12.00  0.00           C  
ATOM    205  C   ALA A  26      93.370  93.316 103.247 12.00  0.00           C  
ATOM    206  O   ALA A  26      93.699  93.336 104.431 12.00  0.00           O  
ATOM    207  CB  ALA A  26      92.287  91.445 102.212 12.00  0.00           C  
ATOM    208  N   CYS A  27      94.234  93.721 102.299  5.00  0.00           N  
ATOM    209  CA  CYS A  27      95.558  94.163 102.610  5.00  0.00           C  
ATOM    210  C   CYS A  27      95.584  95.503 103.263  5.00  1.00           C  
ATOM    211  O   CYS A  27      96.625  95.786 103.853  5.00  1.00           O  
ATOM    212  CB  CYS A  27      96.306  94.272 101.271  5.00  1.00           C  
ATOM    213  SG  CYS A  27      96.630  92.599 100.636  5.00  0.00           S  
ATOM    214  N   LYS A  28      94.552  96.354 103.130  4.00  0.00           N  
ATOM    215  CA  LYS A  28      94.585  97.733 103.506  4.00  1.00           C  
ATOM    216  C   LYS A  28      95.131  98.030 104.860  4.00  0.00           C  
ATOM    217  O   LYS A  28      96.007  98.883 104.997  2.00  1.00           O  
ATOM    218  CB  LYS A  28      93.173  98.336 103.408  4.00  1.00           C  
ATOM    219  CG  LYS A  28      93.065  99.802 103.830  1.00  1.00           C  
ATOM    220  CD  LYS A  28      91.587 100.159 103.998 11.00  1.00           C  
ATOM    221  CE  LYS A  28      90.802 100.089 102.686 11.00  1.00           C  
ATOM    222  NZ  LYS A  28      89.345 100.163 102.941 11.00  1.00           N1+
ATOM    223  N   ASP A  29      94.694  97.369 105.947  8.00  1.00           N  
ATOM    224  CA  ASP A  29      95.124  97.800 107.241  9.00  1.00           C  
ATOM    225  C   ASP A  29      95.605  96.633 108.033  8.00  1.00           C  
ATOM    226  O   ASP A  29      96.201  96.766 109.101  8.00  1.00           O  
ATOM    227  CB  ASP A  29      93.944  98.403 108.023  9.00  1.00           C  
ATOM    228  CG  ASP A  29      93.688  99.868 107.702  9.00  1.00           C  
ATOM    229  OD1 ASP A  29      92.559 100.260 107.301  9.00  1.00           O  
ATOM    230  OD2 ASP A  29      94.551 100.754 107.940  9.00  1.00           O1-
ATOM    231  N   ALA A  30      95.319  95.387 107.614 12.00  1.00           N  
ATOM    232  CA  ALA A  30      95.825  94.212 108.252 12.00  0.00           C  
ATOM    233  C   ALA A  30      97.285  93.946 108.395 12.00  1.00           C  
ATOM    234  O   ALA A  30      98.116  94.200 107.525 12.00  1.00           O  
ATOM    235  CB  ALA A  30      95.290  93.014 107.450 12.00  1.00           C  
ATOM    236  N   LYS A  31      97.707  93.391 109.544  4.00  0.00           N  
ATOM    237  CA  LYS A  31      99.037  92.940 109.820  4.00  1.00           C  
ATOM    238  C   LYS A  31      99.396  91.710 109.059  4.00  0.00           C  
ATOM    239  O   LYS A  31     100.484  91.645 108.489  2.00  1.00           O  
ATOM    240  CB  LYS A  31      99.226  92.738 111.333  4.00  1.00           C  
ATOM    241  CG  LYS A  31     100.688  92.541 111.739  1.00  1.00           C  
ATOM    242  CD  LYS A  31     101.023  93.221 113.067 11.00  1.00           C  
ATOM    243  CE  LYS A  31     102.346  92.952 113.788 11.00  1.00           C  
ATOM    244  NZ  LYS A  31     103.394  93.754 113.119 11.00  1.00           N1+
ATOM    245  N   HIS A  32      98.462  90.748 108.969  4.00  0.00           N  
ATOM    246  CA  HIS A  32      98.699  89.528 108.260  3.00  0.00           C  
ATOM    247  C   HIS A  32      97.553  89.312 107.331  3.00  0.00           C  
ATOM    248  O   HIS A  32      96.362  89.487 107.581  3.00  0.00           O  
ATOM    249  CB  HIS A  32      98.718  88.271 109.145  3.00  0.00           C  
ATOM    250  CG  HIS A  32      99.494  88.400 110.423  4.00  0.00           C  
ATOM    251  CD2 HIS A  32     100.843  88.525 110.537  4.00  1.00           C  
ATOM    252  ND1 HIS A  32      98.894  88.725 111.623  4.00  0.00           N  
ATOM    253  CE1 HIS A  32      99.898  88.951 112.449  4.00  1.00           C  
ATOM    254  NE2 HIS A  32     101.117  88.822 111.857  4.00  1.00           N  
ATOM    255  N   VAL A  33      97.876  88.987 106.067 12.00  0.00           N  
ATOM    256  CA  VAL A  33      96.815  88.637 105.173 12.00  0.00           C  
ATOM    257  C   VAL A  33      97.014  87.218 104.763 12.00  0.00           C  
ATOM    258  O   VAL A  33      98.096  86.789 104.368 12.00  0.00           O  
ATOM    259  CB  VAL A  33      96.791  89.488 103.936 10.00  0.00           C  
ATOM    260  CG1 VAL A  33      95.793  88.960 102.893 10.00  1.00           C  
ATOM    261  CG2 VAL A  33      96.255  90.858 104.386 10.00  0.00           C  
ATOM    262  N   TYR A  34      95.988  86.348 104.799  3.00  0.00           N  
ATOM    263  CA  TYR A  34      96.031  84.965 104.437  3.00  0.00           C  
ATOM    264  C   TYR A  34      95.143  84.576 103.305  3.00  0.00           C  
ATOM    265  O   TYR A  34      93.920  84.687 103.378  3.00  0.00           O  
ATOM    266  CB  TYR A  34      95.432  84.165 105.606  3.00  0.00           C  
ATOM    267  CG  TYR A  34      96.085  84.177 106.946  3.00  0.00           C  
ATOM    268  CD1 TYR A  34      95.871  85.288 107.727  6.00  0.00           C  
ATOM    269  CD2 TYR A  34      96.720  83.106 107.529  6.00  0.00           C  
ATOM    270  CE1 TYR A  34      96.325  85.273 109.025  6.00  0.00           C  
ATOM    271  CE2 TYR A  34      97.197  83.067 108.818  6.00  0.00           C  
ATOM    272  CZ  TYR A  34      97.025  84.215 109.555  6.00  0.00           C  
ATOM    273  OH  TYR A  34      97.557  84.113 110.859  6.00  0.00           O  
ATOM    274  N   PRO A  35      95.730  84.146 102.228  3.00  0.00           N  
ATOM    275  CA  PRO A  35      94.962  83.525 101.189  3.00  0.00           C  
ATOM    276  C   PRO A  35      94.526  82.190 101.685  3.00  0.00           C  
ATOM    277  O   PRO A  35      95.382  81.481 102.214  3.00  0.00           O  
ATOM    278  CB  PRO A  35      95.880  83.467  99.971  3.00  0.00           C  
ATOM    279  CG  PRO A  35      97.046  84.431 100.244  3.00  0.00           C  
ATOM    280  CD  PRO A  35      97.074  84.480 101.779  3.00  0.00           C  
ATOM    281  N   VAL A  36      93.257  81.823 101.435 12.00  0.00           N  
ATOM    282  CA  VAL A  36      92.801  80.494 101.697 12.00  0.00           C  
ATOM    283  C   VAL A  36      92.035  80.074 100.489 12.00  0.00           C  
ATOM    284  O   VAL A  36      91.027  80.676 100.126 12.00  0.00           O  
ATOM    285  CB  VAL A  36      91.923  80.543 102.913 10.00  0.00           C  
ATOM    286  CG1 VAL A  36      91.225  79.189 103.123 10.00  0.00           C  
ATOM    287  CG2 VAL A  36      92.678  81.010 104.170 10.00  0.00           C  
ATOM    288  N   PHE A  37      92.344  78.949  99.818  3.00  0.00           N  
ATOM    289  CA  PHE A  37      91.480  78.274  98.900  3.00  0.00           C  
ATOM    290  C   PHE A  37      91.224  76.961  99.556  3.00  0.00           C  
ATOM    291  O   PHE A  37      92.040  76.346 100.240  3.00  0.00           O  
ATOM    292  CB  PHE A  37      92.137  78.176  97.514  7.00  0.00           C  
ATOM    293  CG  PHE A  37      91.357  77.342  96.555  7.00  0.00           C  
ATOM    294  CD1 PHE A  37      90.526  78.043  95.713  7.00  0.00           C  
ATOM    295  CD2 PHE A  37      91.416  75.969  96.513  7.00  0.00           C  
ATOM    296  CE1 PHE A  37      89.826  77.341  94.761  7.00  1.00           C  
ATOM    297  CE2 PHE A  37      90.648  75.291  95.598  7.00  0.00           C  
ATOM    298  CZ  PHE A  37      89.792  75.967  94.758  7.00  1.00           C  
ATOM    299  N   VAL A  38      89.978  76.463  99.458 12.00  0.00           N  
ATOM    300  CA  VAL A  38      89.582  75.271 100.141 12.00  0.00           C  
ATOM    301  C   VAL A  38      89.225  74.274  99.094 12.00  0.00           C  
ATOM    302  O   VAL A  38      88.299  74.431  98.300 12.00  1.00           O  
ATOM    303  CB  VAL A  38      88.374  75.420 101.018 10.00  0.00           C  
ATOM    304  CG1 VAL A  38      87.996  74.171 101.832 10.00  0.00           C  
ATOM    305  CG2 VAL A  38      88.557  76.626 101.954 10.00  0.00           C  
ATOM    306  N   LEU A  39      90.023  73.195  98.999 12.00  0.00           N  
ATOM    307  CA  LEU A  39      89.907  72.187  97.990 12.00  0.00           C  
ATOM    308  C   LEU A  39      88.964  71.133  98.457 12.00  0.00           C  
ATOM    309  O   LEU A  39      89.157  70.452  99.462 12.00  0.00           O  
ATOM    310  CB  LEU A  39      91.257  71.514  97.689 10.00  0.00           C  
ATOM    311  CG  LEU A  39      91.255  70.736  96.362 10.00  0.00           C  
ATOM    312  CD1 LEU A  39      91.130  71.595  95.092 10.00  1.00           C  
ATOM    313  CD2 LEU A  39      92.467  69.793  96.273 10.00  0.00           C  
ATOM    314  N   ASP A  40      87.880  70.960  97.679  8.00  1.00           N  
ATOM    315  CA  ASP A  40      86.918  69.937  97.958  9.00  0.00           C  
ATOM    316  C   ASP A  40      87.458  68.550  97.894  8.00  0.00           C  
ATOM    317  O   ASP A  40      88.089  68.227  96.889  8.00  0.00           O  
ATOM    318  CB  ASP A  40      85.768  70.093  96.949  9.00  1.00           C  
ATOM    319  CG  ASP A  40      84.572  69.303  97.459  9.00  1.00           C  
ATOM    320  OD1 ASP A  40      84.380  68.094  97.162  9.00  1.00           O  
ATOM    321  OD2 ASP A  40      83.724  69.863  98.205  9.00  1.00           O1-
ATOM    322  N   PRO A  41      87.425  67.655  98.837  3.00  0.00           N  
ATOM    323  CA  PRO A  41      88.092  66.392  98.716  3.00  0.00           C  
ATOM    324  C   PRO A  41      87.560  65.453  97.689  3.00  0.00           C  
ATOM    325  O   PRO A  41      88.094  64.377  97.423  3.00  1.00           O  
ATOM    326  CB  PRO A  41      87.730  65.713 100.035  3.00  1.00           C  
ATOM    327  CG  PRO A  41      87.310  66.826 101.008  3.00  1.00           C  
ATOM    328  CD  PRO A  41      86.539  67.683  99.991  3.00  1.00           C  
ATOM    329  N   HIS A  42      86.412  65.831  97.097  4.00  0.00           N  
ATOM    330  CA  HIS A  42      85.793  64.956  96.149  3.00  0.00           C  
ATOM    331  C   HIS A  42      86.250  65.305  94.775  3.00  0.00           C  
ATOM    332  O   HIS A  42      86.136  64.539  93.819  3.00  0.00           O  
ATOM    333  CB  HIS A  42      84.266  65.103  96.265  3.00  1.00           C  
ATOM    334  CG  HIS A  42      83.437  64.151  95.454  4.00  1.00           C  
ATOM    335  CD2 HIS A  42      83.191  62.857  95.797  4.00  1.00           C  
ATOM    336  ND1 HIS A  42      82.762  64.441  94.286  4.00  1.00           N  
ATOM    337  CE1 HIS A  42      82.187  63.327  93.876  4.00  1.00           C  
ATOM    338  NE2 HIS A  42      82.400  62.343  94.791  4.00  1.00           N  
ATOM    339  N   PHE A  43      86.876  66.477  94.563  3.00  0.00           N  
ATOM    340  CA  PHE A  43      87.498  66.791  93.315  3.00  0.00           C  
ATOM    341  C   PHE A  43      88.629  65.880  92.982  3.00  0.00           C  
ATOM    342  O   PHE A  43      88.799  65.576  91.803  3.00  0.00           O  
ATOM    343  CB  PHE A  43      87.929  68.267  93.343  7.00  1.00           C  
ATOM    344  CG  PHE A  43      88.276  68.953  92.066  7.00  1.00           C  
ATOM    345  CD1 PHE A  43      89.490  69.573  91.883  7.00  1.00           C  
ATOM    346  CD2 PHE A  43      87.443  68.918  90.973  7.00  1.00           C  
ATOM    347  CE1 PHE A  43      89.784  70.230  90.711  7.00  0.00           C  
ATOM    348  CE2 PHE A  43      87.776  69.416  89.735  7.00  1.00           C  
ATOM    349  CZ  PHE A  43      89.034  69.952  89.592  7.00  1.00           C  
ATOM    350  N   LEU A  44      89.358  65.286  93.944 12.00  0.00           N  
ATOM    351  CA  LEU A  44      90.297  64.223  93.758 12.00  0.00           C  
ATOM    352  C   LEU A  44      89.595  63.075  93.117 12.00  1.00           C  
ATOM    353  O   LEU A  44      90.141  62.476  92.193 12.00  1.00           O  
ATOM    354  CB  LEU A  44      90.975  63.862  95.090 10.00  1.00           C  
ATOM    355  CG  LEU A  44      91.868  64.978  95.656 10.00  0.00           C  
ATOM    356  CD1 LEU A  44      92.083  64.733  97.159 10.00  1.00           C  
ATOM    357  CD2 LEU A  44      93.136  65.190  94.812 10.00  0.00           C  
ATOM    358  N   GLN A  45      88.410  62.682  93.619  2.00  0.00           N  
ATOM    359  CA  GLN A  45      87.655  61.523  93.261  3.00  1.00           C  
ATOM    360  C   GLN A  45      87.169  61.573  91.853  3.00  1.00           C  
ATOM    361  O   GLN A  45      87.073  60.513  91.238  3.00  1.00           O  
ATOM    362  CB  GLN A  45      86.433  61.233  94.149  3.00  1.00           C  
ATOM    363  CG  GLN A  45      86.755  60.816  95.586  2.00  1.00           C  
ATOM    364  CD  GLN A  45      85.532  60.327  96.349  2.00  1.00           C  
ATOM    365  NE2 GLN A  45      85.567  60.460  97.702  2.00  1.00           N  
ATOM    366  OE1 GLN A  45      84.551  59.833  95.797  2.00  1.00           O  
ATOM    367  N   GLN A  46      86.695  62.757  91.423  2.00  0.00           N  
ATOM    368  CA  GLN A  46      86.210  62.958  90.093  3.00  0.00           C  
ATOM    369  C   GLN A  46      87.196  62.668  89.015  3.00  0.00           C  
ATOM    370  O   GLN A  46      86.961  61.862  88.116  3.00  0.00           O  
ATOM    371  CB  GLN A  46      85.717  64.414  90.039  3.00  0.00           C  
ATOM    372  CG  GLN A  46      84.452  64.699  90.851  2.00  1.00           C  
ATOM    373  CD  GLN A  46      84.197  66.200  90.823  2.00  1.00           C  
ATOM    374  NE2 GLN A  46      83.813  66.685  92.035  2.00  1.00           N  
ATOM    375  OE1 GLN A  46      84.390  66.953  89.871  2.00  1.00           O  
ATOM    376  N   SER A  47      88.354  63.351  89.064  2.00  0.00           N  
ATOM    377  CA  SER A  47      89.470  63.223  88.180  2.00  0.00           C  
ATOM    378  C   SER A  47      89.187  63.422  86.731  2.00  0.00           C  
ATOM    379  O   SER A  47      88.259  64.085  86.271  2.00  0.00           O  
ATOM    380  CB  SER A  47      90.317  61.972  88.472  2.00  1.00           C  
ATOM    381  OG  SER A  47      91.560  61.860  87.795  2.00  1.00           O  
ATOM    382  N   SER A  48      89.885  62.762  85.790  2.00  1.00           N  
ATOM    383  CA  SER A  48      89.580  62.704  84.394  2.00  0.00           C  
ATOM    384  C   SER A  48      88.405  61.870  84.014  2.00  1.00           C  
ATOM    385  O   SER A  48      87.993  61.910  82.856  2.00  1.00           O  
ATOM    386  CB  SER A  48      90.838  62.154  83.700  2.00  1.00           C  
ATOM    387  OG  SER A  48      91.233  60.919  84.282  2.00  1.00           O  
ATOM    388  N   TYR A  49      87.922  60.949  84.867  3.00  0.00           N  
ATOM    389  CA  TYR A  49      86.737  60.192  84.608  3.00  1.00           C  
ATOM    390  C   TYR A  49      85.549  61.064  84.393  3.00  0.00           C  
ATOM    391  O   TYR A  49      84.818  60.937  83.412  3.00  1.00           O  
ATOM    392  CB  TYR A  49      86.549  59.402  85.914  3.00  1.00           C  
ATOM    393  CG  TYR A  49      86.335  57.977  85.534  3.00  1.00           C  
ATOM    394  CD1 TYR A  49      87.312  57.012  85.461  6.00  1.00           C  
ATOM    395  CD2 TYR A  49      85.086  57.701  85.029  6.00  1.00           C  
ATOM    396  CE1 TYR A  49      87.108  55.784  84.876  6.00  1.00           C  
ATOM    397  CE2 TYR A  49      84.838  56.449  84.518  6.00  1.00           C  
ATOM    398  CZ  TYR A  49      85.835  55.505  84.439  6.00  1.00           C  
ATOM    399  OH  TYR A  49      85.500  54.317  83.754  6.00  1.00           O  
ATOM    400  N   LYS A  50      85.251  62.016  85.296  4.00  0.00           N  
ATOM    401  CA  LYS A  50      83.994  62.697  85.315  4.00  1.00           C  
ATOM    402  C   LYS A  50      84.006  63.921  84.463  4.00  0.00           C  
ATOM    403  O   LYS A  50      82.970  64.253  83.890  2.00  1.00           O  
ATOM    404  CB  LYS A  50      83.589  63.189  86.715  4.00  1.00           C  
ATOM    405  CG  LYS A  50      83.335  62.061  87.717  1.00  1.00           C  
ATOM    406  CD  LYS A  50      82.186  61.113  87.368 11.00  1.00           C  
ATOM    407  CE  LYS A  50      81.836  60.064  88.426 11.00  1.00           C  
ATOM    408  NZ  LYS A  50      80.652  59.223  88.143 11.00  1.00           N1+
ATOM    409  N   VAL A  51      85.166  64.594  84.369 12.00  0.00           N  
ATOM    410  CA  VAL A  51      85.291  65.807  83.623 12.00  0.00           C  
ATOM    411  C   VAL A  51      86.460  65.649  82.713 12.00  0.00           C  
ATOM    412  O   VAL A  51      87.284  64.757  82.914 12.00  0.00           O  
ATOM    413  CB  VAL A  51      85.408  67.076  84.415 10.00  0.00           C  
ATOM    414  CG1 VAL A  51      84.069  67.374  85.110 10.00  1.00           C  
ATOM    415  CG2 VAL A  51      86.618  66.966  85.358 10.00  1.00           C  
ATOM    416  N   SER A  52      86.516  66.492  81.666  2.00  0.00           N  
ATOM    417  CA  SER A  52      87.677  66.533  80.833  2.00  1.00           C  
ATOM    418  C   SER A  52      88.950  66.993  81.454  2.00  0.00           C  
ATOM    419  O   SER A  52      88.940  67.915  82.267  2.00  0.00           O  
ATOM    420  CB  SER A  52      87.511  67.311  79.517  2.00  1.00           C  
ATOM    421  OG  SER A  52      87.399  68.706  79.763  2.00  0.00           O  
ATOM    422  N   VAL A  53      90.106  66.411  81.086 12.00  0.00           N  
ATOM    423  CA  VAL A  53      91.456  66.596  81.522 12.00  0.00           C  
ATOM    424  C   VAL A  53      91.925  68.005  81.412 12.00  0.00           C  
ATOM    425  O   VAL A  53      92.653  68.547  82.242 12.00  0.00           O  
ATOM    426  CB  VAL A  53      92.437  65.755  80.762 10.00  0.00           C  
ATOM    427  CG1 VAL A  53      93.782  65.662  81.501 10.00  0.00           C  
ATOM    428  CG2 VAL A  53      91.970  64.292  80.668 10.00  1.00           C  
ATOM    429  N   ASN A  54      91.523  68.694  80.329  2.00  0.00           N  
ATOM    430  CA  ASN A  54      91.792  70.069  80.042  2.00  0.00           C  
ATOM    431  C   ASN A  54      91.051  71.047  80.889  2.00  0.00           C  
ATOM    432  O   ASN A  54      91.620  72.017  81.386  2.00  0.00           O  
ATOM    433  CB  ASN A  54      91.483  70.390  78.570  2.00  0.00           C  
ATOM    434  CG  ASN A  54      92.336  69.553  77.628  2.00  0.00           C  
ATOM    435  ND2 ASN A  54      91.734  68.997  76.543  2.00  1.00           N  
ATOM    436  OD1 ASN A  54      93.537  69.341  77.795  2.00  0.00           O  
ATOM    437  N   ARG A  55      89.764  70.764  81.161  4.00  0.00           N  
ATOM    438  CA  ARG A  55      88.951  71.503  82.075  4.00  0.00           C  
ATOM    439  C   ARG A  55      89.660  71.442  83.384  4.00  0.00           C  
ATOM    440  O   ARG A  55      89.787  72.471  84.044  3.00  0.00           O  
ATOM    441  CB  ARG A  55      87.477  71.072  82.180  4.00  0.00           C  
ATOM    442  CG  ARG A  55      86.613  71.846  83.178  4.00  1.00           C  
ATOM    443  CD  ARG A  55      85.131  71.474  83.101  4.00  0.00           C  
ATOM    444  NE  ARG A  55      84.503  71.668  84.439  1.00  1.00           N  
ATOM    445  CZ  ARG A  55      83.362  71.044  84.855  1.00  0.00           C  
ATOM    446  NH1 ARG A  55      82.966  71.346  86.125  1.00  1.00           N1+
ATOM    447  NH2 ARG A  55      82.761  70.030  84.167  1.00  1.00           N  
ATOM    448  N   TYR A  56      90.117  70.254  83.818  3.00  0.00           N  
ATOM    449  CA  TYR A  56      90.870  70.033  85.014  3.00  1.00           C  
ATOM    450  C   TYR A  56      92.149  70.799  85.048  3.00  0.00           C  
ATOM    451  O   TYR A  56      92.429  71.484  86.031  3.00  0.00           O  
ATOM    452  CB  TYR A  56      91.202  68.539  85.163  3.00  0.00           C  
ATOM    453  CG  TYR A  56      91.253  68.024  86.561  3.00  0.00           C  
ATOM    454  CD1 TYR A  56      90.196  67.319  87.087  6.00  0.00           C  
ATOM    455  CD2 TYR A  56      92.396  68.146  87.316  6.00  0.00           C  
ATOM    456  CE1 TYR A  56      90.200  66.905  88.398  6.00  0.00           C  
ATOM    457  CE2 TYR A  56      92.409  67.669  88.606  6.00  0.00           C  
ATOM    458  CZ  TYR A  56      91.375  66.919  89.113  6.00  0.00           C  
ATOM    459  OH  TYR A  56      91.458  66.486  90.452  6.00  0.00           O  
ATOM    460  N   ASN A  57      92.969  70.732  83.985  2.00  0.00           N  
ATOM    461  CA  ASN A  57      94.176  71.481  83.816  2.00  0.00           C  
ATOM    462  C   ASN A  57      93.961  72.948  83.970  2.00  0.00           C  
ATOM    463  O   ASN A  57      94.726  73.688  84.585  2.00  0.00           O  
ATOM    464  CB  ASN A  57      94.862  71.039  82.512  2.00  0.00           C  
ATOM    465  CG  ASN A  57      96.345  71.368  82.595  2.00  1.00           C  
ATOM    466  ND2 ASN A  57      97.052  71.192  81.446  2.00  1.00           N  
ATOM    467  OD1 ASN A  57      96.924  71.800  83.592  2.00  1.00           O  
ATOM    468  N   PHE A  58      92.861  73.501  83.429  3.00  0.00           N  
ATOM    469  CA  PHE A  58      92.520  74.890  83.428  3.00  0.00           C  
ATOM    470  C   PHE A  58      92.441  75.392  84.829  3.00  0.00           C  
ATOM    471  O   PHE A  58      93.207  76.291  85.170  3.00  0.00           O  
ATOM    472  CB  PHE A  58      91.272  75.119  82.558  7.00  0.00           C  
ATOM    473  CG  PHE A  58      91.429  76.479  81.971  7.00  0.00           C  
ATOM    474  CD1 PHE A  58      91.898  76.619  80.686  7.00  0.00           C  
ATOM    475  CD2 PHE A  58      91.004  77.559  82.709  7.00  0.00           C  
ATOM    476  CE1 PHE A  58      92.077  77.897  80.210  7.00  0.00           C  
ATOM    477  CE2 PHE A  58      91.141  78.813  82.164  7.00  0.00           C  
ATOM    478  CZ  PHE A  58      91.816  79.005  80.981  7.00  0.00           C  
ATOM    479  N   LEU A  59      91.627  74.756  85.691 12.00  0.00           N  
ATOM    480  CA  LEU A  59      91.594  75.103  87.078 12.00  0.00           C  
ATOM    481  C   LEU A  59      92.844  74.846  87.849 12.00  0.00           C  
ATOM    482  O   LEU A  59      93.115  75.576  88.801 12.00  0.00           O  
ATOM    483  CB  LEU A  59      90.338  74.523  87.750 10.00  1.00           C  
ATOM    484  CG  LEU A  59      90.061  75.013  89.181 10.00  0.00           C  
ATOM    485  CD1 LEU A  59      89.700  76.505  89.283 10.00  1.00           C  
ATOM    486  CD2 LEU A  59      88.969  74.120  89.795 10.00  1.00           C  
ATOM    487  N   LEU A  60      93.627  73.793  87.558 12.00  0.00           N  
ATOM    488  CA  LEU A  60      94.848  73.389  88.182 12.00  0.00           C  
ATOM    489  C   LEU A  60      95.957  74.363  87.974 12.00  1.00           C  
ATOM    490  O   LEU A  60      96.685  74.766  88.880 12.00  0.00           O  
ATOM    491  CB  LEU A  60      95.206  71.976  87.693 10.00  0.00           C  
ATOM    492  CG  LEU A  60      95.884  71.071  88.737 10.00  1.00           C  
ATOM    493  CD1 LEU A  60      94.793  70.546  89.686 10.00  0.00           C  
ATOM    494  CD2 LEU A  60      96.545  69.839  88.099 10.00  1.00           C  
ATOM    495  N   GLU A  61      96.098  74.811  86.715  8.00  0.00           N  
ATOM    496  CA  GLU A  61      96.976  75.881  86.355  8.00  1.00           C  
ATOM    497  C   GLU A  61      96.547  77.195  86.914  8.00  0.00           C  
ATOM    498  O   GLU A  61      97.382  77.990  87.341  8.00  0.00           O  
ATOM    499  CB  GLU A  61      97.053  76.098  84.834  8.00  1.00           C  
ATOM    500  CG  GLU A  61      98.113  77.042  84.264  8.00  1.00           C  
ATOM    501  CD  GLU A  61      99.551  76.610  84.507  9.00  1.00           C  
ATOM    502  OE1 GLU A  61      99.771  75.369  84.516  9.00  1.00           O  
ATOM    503  OE2 GLU A  61     100.479  77.434  84.724  9.00  1.00           O1-
ATOM    504  N   SER A  62      95.223  77.431  86.913  2.00  0.00           N  
ATOM    505  CA  SER A  62      94.703  78.646  87.462  2.00  0.00           C  
ATOM    506  C   SER A  62      95.045  78.805  88.903  2.00  0.00           C  
ATOM    507  O   SER A  62      95.412  79.882  89.372  2.00  0.00           O  
ATOM    508  CB  SER A  62      93.190  78.761  87.211  2.00  0.00           C  
ATOM    509  OG  SER A  62      92.987  78.948  85.819  2.00  0.00           O  
ATOM    510  N   LEU A  63      94.963  77.751  89.733 12.00  0.00           N  
ATOM    511  CA  LEU A  63      95.430  77.761  91.085 12.00  0.00           C  
ATOM    512  C   LEU A  63      96.909  77.903  91.190 12.00  0.00           C  
ATOM    513  O   LEU A  63      97.368  78.598  92.095 12.00  0.00           O  
ATOM    514  CB  LEU A  63      95.210  76.418  91.801 10.00  0.00           C  
ATOM    515  CG  LEU A  63      93.761  76.130  92.227 10.00  0.00           C  
ATOM    516  CD1 LEU A  63      93.738  74.664  92.691 10.00  0.00           C  
ATOM    517  CD2 LEU A  63      93.252  77.044  93.354 10.00  0.00           C  
ATOM    518  N   GLU A  64      97.685  77.133  90.407  8.00  0.00           N  
ATOM    519  CA  GLU A  64      99.113  77.201  90.385  8.00  0.00           C  
ATOM    520  C   GLU A  64      99.753  78.513  90.081  8.00  0.00           C  
ATOM    521  O   GLU A  64     100.677  79.025  90.711  8.00  0.00           O  
ATOM    522  CB  GLU A  64      99.866  76.145  89.557  8.00  1.00           C  
ATOM    523  CG  GLU A  64     101.367  75.981  89.804  8.00  1.00           C  
ATOM    524  CD  GLU A  64     101.924  74.894  88.896  9.00  1.00           C  
ATOM    525  OE1 GLU A  64     102.262  73.814  89.450  9.00  1.00           O  
ATOM    526  OE2 GLU A  64     102.031  75.116  87.660  9.00  1.00           O1-
ATOM    527  N   ASP A  65      99.181  79.200  89.077  8.00  0.00           N  
ATOM    528  CA  ASP A  65      99.537  80.543  88.735  9.00  0.00           C  
ATOM    529  C   ASP A  65      99.155  81.490  89.821  8.00  1.00           C  
ATOM    530  O   ASP A  65      99.917  82.434  90.019  8.00  0.00           O  
ATOM    531  CB  ASP A  65      98.875  80.857  87.382  9.00  0.00           C  
ATOM    532  CG  ASP A  65      99.576  81.929  86.561  9.00  1.00           C  
ATOM    533  OD1 ASP A  65     100.833  81.951  86.468  9.00  1.00           O  
ATOM    534  OD2 ASP A  65      98.870  82.729  85.890  9.00  0.00           O1-
ATOM    535  N   LEU A  66      98.100  81.297  90.634 12.00  0.00           N  
ATOM    536  CA  LEU A  66      97.809  82.125  91.762 12.00  1.00           C  
ATOM    537  C   LEU A  66      98.844  81.927  92.815 12.00  0.00           C  
ATOM    538  O   LEU A  66      99.427  82.882  93.327 12.00  0.00           O  
ATOM    539  CB  LEU A  66      96.371  81.863  92.237 10.00  0.00           C  
ATOM    540  CG  LEU A  66      95.887  82.677  93.450 10.00  0.00           C  
ATOM    541  CD1 LEU A  66      95.676  84.152  93.066 10.00  0.00           C  
ATOM    542  CD2 LEU A  66      94.617  82.009  94.003 10.00  0.00           C  
ATOM    543  N   GLN A  67      99.199  80.684  93.183  2.00  0.00           N  
ATOM    544  CA  GLN A  67     100.197  80.429  94.175  3.00  0.00           C  
ATOM    545  C   GLN A  67     101.510  80.996  93.756  3.00  0.00           C  
ATOM    546  O   GLN A  67     102.189  81.606  94.580  3.00  0.00           O  
ATOM    547  CB  GLN A  67     100.243  78.905  94.376  3.00  0.00           C  
ATOM    548  CG  GLN A  67     101.304  78.406  95.358  2.00  0.00           C  
ATOM    549  CD  GLN A  67     101.451  76.902  95.540  2.00  0.00           C  
ATOM    550  NE2 GLN A  67     102.469  76.344  94.831  2.00  1.00           N  
ATOM    551  OE1 GLN A  67     100.725  76.159  96.199  2.00  0.00           O  
ATOM    552  N   ARG A  68     101.868  80.876  92.465  4.00  0.00           N  
ATOM    553  CA  ARG A  68     102.952  81.606  91.883  4.00  1.00           C  
ATOM    554  C   ARG A  68     103.007  83.095  91.890  4.00  0.00           C  
ATOM    555  O   ARG A  68     104.021  83.734  92.163  3.00  1.00           O  
ATOM    556  CB  ARG A  68     103.240  80.987  90.504  4.00  1.00           C  
ATOM    557  CG  ARG A  68     104.320  81.497  89.549  4.00  1.00           C  
ATOM    558  CD  ARG A  68     104.625  80.542  88.393  4.00  1.00           C  
ATOM    559  NE  ARG A  68     103.318  80.391  87.695  1.00  1.00           N  
ATOM    560  CZ  ARG A  68     103.027  79.309  86.915  1.00  1.00           C  
ATOM    561  NH1 ARG A  68     103.727  78.138  86.937  1.00  1.00           N1+
ATOM    562  NH2 ARG A  68     101.877  79.397  86.185  1.00  1.00           N  
ATOM    563  N   SER A  69     101.873  83.756  91.596  2.00  0.00           N  
ATOM    564  CA  SER A  69     101.694  85.167  91.748  2.00  1.00           C  
ATOM    565  C   SER A  69     101.812  85.626  93.161  2.00  0.00           C  
ATOM    566  O   SER A  69     102.514  86.595  93.443  2.00  0.00           O  
ATOM    567  CB  SER A  69     100.357  85.751  91.262  2.00  1.00           C  
ATOM    568  OG  SER A  69     100.161  85.533  89.873  2.00  1.00           O  
ATOM    569  N   PHE A  70     101.304  84.876  94.156  3.00  0.00           N  
ATOM    570  CA  PHE A  70     101.473  85.262  95.523  3.00  0.00           C  
ATOM    571  C   PHE A  70     102.877  85.120  96.001  3.00  0.00           C  
ATOM    572  O   PHE A  70     103.345  85.897  96.832  3.00  0.00           O  
ATOM    573  CB  PHE A  70     100.493  84.446  96.384  7.00  0.00           C  
ATOM    574  CG  PHE A  70      99.153  85.098  96.393  7.00  0.00           C  
ATOM    575  CD1 PHE A  70      99.012  86.429  96.708  7.00  0.00           C  
ATOM    576  CD2 PHE A  70      98.035  84.352  96.104  7.00  0.00           C  
ATOM    577  CE1 PHE A  70      97.762  86.989  96.821  7.00  1.00           C  
ATOM    578  CE2 PHE A  70      96.791  84.932  96.188  7.00  0.00           C  
ATOM    579  CZ  PHE A  70      96.637  86.255  96.525  7.00  0.00           C  
ATOM    580  N   GLN A  71     103.605  84.077  95.564  2.00  0.00           N  
ATOM    581  CA  GLN A  71     104.961  83.687  95.798  3.00  0.00           C  
ATOM    582  C   GLN A  71     105.926  84.713  95.309  3.00  0.00           C  
ATOM    583  O   GLN A  71     107.031  84.838  95.833  3.00  1.00           O  
ATOM    584  CB  GLN A  71     105.256  82.350  95.101  3.00  1.00           C  
ATOM    585  CG  GLN A  71     106.618  81.770  95.494  2.00  1.00           C  
ATOM    586  CD  GLN A  71     106.730  81.429  96.973  2.00  1.00           C  
ATOM    587  NE2 GLN A  71     108.007  81.556  97.423  2.00  1.00           N  
ATOM    588  OE1 GLN A  71     105.813  81.123  97.733  2.00  1.00           O  
ATOM    589  N   ALA A  72     105.653  85.466  94.229 12.00  0.00           N  
ATOM    590  CA  ALA A  72     106.412  86.598  93.792 12.00  1.00           C  
ATOM    591  C   ALA A  72     106.203  87.756  94.705 12.00  1.00           C  
ATOM    592  O   ALA A  72     107.151  88.482  95.005 12.00  1.00           O  
ATOM    593  CB  ALA A  72     105.970  86.975  92.369 12.00  1.00           C  
ATOM    594  N   ARG A  73     104.945  87.923  95.148  4.00  0.00           N  
ATOM    595  CA  ARG A  73     104.511  89.103  95.831  4.00  0.00           C  
ATOM    596  C   ARG A  73     104.688  89.157  97.309  4.00  1.00           C  
ATOM    597  O   ARG A  73     104.148  90.056  97.952  3.00  0.00           O  
ATOM    598  CB  ARG A  73     103.029  89.417  95.564  4.00  0.00           C  
ATOM    599  CG  ARG A  73     102.745  89.743  94.096  4.00  0.00           C  
ATOM    600  CD  ARG A  73     102.661  91.232  93.757  4.00  1.00           C  
ATOM    601  NE  ARG A  73     102.706  91.393  92.276  1.00  1.00           N  
ATOM    602  CZ  ARG A  73     102.460  92.595  91.678  1.00  1.00           C  
ATOM    603  NH1 ARG A  73     102.226  93.794  92.287  1.00  1.00           N1+
ATOM    604  NH2 ARG A  73     102.216  92.645  90.335  1.00  1.00           N  
ATOM    605  N   GLY A  74     105.359  88.198  97.972  5.00  1.00           N  
ATOM    606  CA  GLY A  74     105.441  88.068  99.394  5.00  1.00           C  
ATOM    607  C   GLY A  74     104.360  87.357 100.132  5.00  1.00           C  
ATOM    608  O   GLY A  74     104.284  87.591 101.337  5.00  1.00           O  
ATOM    609  N   SER A  75     103.583  86.399  99.597  2.00  0.00           N  
ATOM    610  CA  SER A  75     102.445  85.777 100.198  2.00  0.00           C  
ATOM    611  C   SER A  75     102.512  84.371  99.708  2.00  1.00           C  
ATOM    612  O   SER A  75     103.419  83.909  99.015  2.00  1.00           O  
ATOM    613  CB  SER A  75     101.160  86.489  99.740  2.00  0.00           C  
ATOM    614  OG  SER A  75      99.945  85.784  99.948  2.00  0.00           O  
ATOM    615  N   ARG A  76     101.546  83.541 100.142  4.00  0.00           N  
ATOM    616  CA  ARG A  76     101.496  82.173  99.731  4.00  0.00           C  
ATOM    617  C   ARG A  76     100.050  81.810  99.744  4.00  0.00           C  
ATOM    618  O   ARG A  76      99.351  82.350 100.600  3.00  0.00           O  
ATOM    619  CB  ARG A  76     102.267  81.331 100.762  4.00  1.00           C  
ATOM    620  CG  ARG A  76     102.620  79.886 100.403  4.00  1.00           C  
ATOM    621  CD  ARG A  76     103.708  79.684  99.347  4.00  1.00           C  
ATOM    622  NE  ARG A  76     103.598  78.259  98.923  1.00  0.00           N  
ATOM    623  CZ  ARG A  76     104.513  77.706  98.075  1.00  0.00           C  
ATOM    624  NH1 ARG A  76     105.422  78.469  97.401  1.00  1.00           N1+
ATOM    625  NH2 ARG A  76     104.504  76.363  97.834  1.00  1.00           N  
ATOM    626  N   LEU A  77      99.628  80.965  98.786 12.00  0.00           N  
ATOM    627  CA  LEU A  77      98.298  80.439  98.818 12.00  0.00           C  
ATOM    628  C   LEU A  77      98.238  79.199  99.642 12.00  0.00           C  
ATOM    629  O   LEU A  77      98.871  78.162  99.448 12.00  0.00           O  
ATOM    630  CB  LEU A  77      97.851  80.066  97.394 10.00  0.00           C  
ATOM    631  CG  LEU A  77      96.427  79.503  97.255 10.00  0.00           C  
ATOM    632  CD1 LEU A  77      95.248  80.405  97.657 10.00  0.00           C  
ATOM    633  CD2 LEU A  77      96.217  78.883  95.863 10.00  0.00           C  
ATOM    634  N   LEU A  78      97.389  79.329 100.676 12.00  0.00           N  
ATOM    635  CA  LEU A  78      97.253  78.240 101.594 12.00  0.00           C  
ATOM    636  C   LEU A  78      96.047  77.473 101.169 12.00  0.00           C  
ATOM    637  O   LEU A  78      94.967  78.036 100.994 12.00  0.00           O  
ATOM    638  CB  LEU A  78      97.097  78.572 103.087 10.00  1.00           C  
ATOM    639  CG  LEU A  78      98.442  78.860 103.775 10.00  1.00           C  
ATOM    640  CD1 LEU A  78      99.421  79.818 103.077 10.00  0.00           C  
ATOM    641  CD2 LEU A  78      98.263  79.196 105.265 10.00  1.00           C  
ATOM    642  N   VAL A  79      96.223  76.214 100.732 12.00  0.00           N  
ATOM    643  CA  VAL A  79      95.185  75.362 100.241 12.00  0.00           C  
ATOM    644  C   VAL A  79      94.618  74.446 101.270 12.00  0.00           C  
ATOM    645  O   VAL A  79      95.292  73.488 101.644 12.00  1.00           O  
ATOM    646  CB  VAL A  79      95.478  74.568  99.003 10.00  0.00           C  
ATOM    647  CG1 VAL A  79      94.138  74.084  98.425 10.00  0.00           C  
ATOM    648  CG2 VAL A  79      96.191  75.322  97.868 10.00  0.00           C  
ATOM    649  N   LEU A  80      93.453  74.810 101.836 12.00  0.00           N  
ATOM    650  CA  LEU A  80      92.861  73.919 102.785 12.00  1.00           C  
ATOM    651  C   LEU A  80      92.155  72.786 102.122 12.00  0.00           C  
ATOM    652  O   LEU A  80      91.992  72.745 100.903 12.00  0.00           O  
ATOM    653  CB  LEU A  80      91.830  74.590 103.708 10.00  1.00           C  
ATOM    654  CG  LEU A  80      92.361  75.825 104.455 10.00  0.00           C  
ATOM    655  CD1 LEU A  80      91.360  76.084 105.594 10.00  1.00           C  
ATOM    656  CD2 LEU A  80      93.662  75.683 105.264 10.00  1.00           C  
ATOM    657  N   ARG A  81      91.717  71.790 102.911  4.00  1.00           N  
ATOM    658  CA  ARG A  81      90.977  70.742 102.279  4.00  0.00           C  
ATOM    659  C   ARG A  81      89.727  70.512 103.057  4.00  1.00           C  
ATOM    660  O   ARG A  81      89.774  70.645 104.279  3.00  1.00           O  
ATOM    661  CB  ARG A  81      91.681  69.376 102.258  4.00  1.00           C  
ATOM    662  CG  ARG A  81      92.783  69.309 101.199  4.00  1.00           C  
ATOM    663  CD  ARG A  81      93.628  68.034 101.227  4.00  1.00           C  
ATOM    664  NE  ARG A  81      94.741  68.317 100.278  1.00  1.00           N  
ATOM    665  CZ  ARG A  81      95.393  67.486  99.414  1.00  0.00           C  
ATOM    666  NH1 ARG A  81      96.136  68.007  98.393  1.00  0.00           N1+
ATOM    667  NH2 ARG A  81      95.392  66.134  99.607  1.00  1.00           N  
ATOM    668  N   GLY A  82      88.599  70.112 102.443  5.00  0.00           N  
ATOM    669  CA  GLY A  82      87.368  69.948 103.151  5.00  1.00           C  
ATOM    670  C   GLY A  82      86.261  70.773 102.592  5.00  1.00           C  
ATOM    671  O   GLY A  82      85.976  70.897 101.402  5.00  0.00           O  
ATOM    672  N   LYS A  83      85.508  71.384 103.524  4.00  0.00           N  
ATOM    673  CA  LYS A  83      84.270  72.023 103.204  4.00  0.00           C  
ATOM    674  C   LYS A  83      84.404  73.410 103.734  4.00  0.00           C  
ATOM    675  O   LYS A  83      84.631  73.402 104.943  2.00  0.00           O  
ATOM    676  CB  LYS A  83      83.088  71.274 103.840  4.00  1.00           C  
ATOM    677  CG  LYS A  83      81.720  71.844 103.459  1.00  1.00           C  
ATOM    678  CD  LYS A  83      80.529  71.067 104.024 11.00  1.00           C  
ATOM    679  CE  LYS A  83      79.182  71.791 103.999 11.00  1.00           C  
ATOM    680  NZ  LYS A  83      78.151  70.818 104.422 11.00  1.00           N1+
ATOM    681  N   PRO A  84      84.254  74.538 103.105  3.00  0.00           N  
ATOM    682  CA  PRO A  84      84.103  75.790 103.788  3.00  0.00           C  
ATOM    683  C   PRO A  84      83.393  75.831 105.097  3.00  0.00           C  
ATOM    684  O   PRO A  84      83.959  76.441 106.004  3.00  0.00           O  
ATOM    685  CB  PRO A  84      83.715  76.787 102.698  3.00  0.00           C  
ATOM    686  CG  PRO A  84      84.375  76.208 101.436  3.00  1.00           C  
ATOM    687  CD  PRO A  84      84.303  74.689 101.658  3.00  1.00           C  
ATOM    688  N   GLU A  85      82.175  75.277 105.238  8.00  0.00           N  
ATOM    689  CA  GLU A  85      81.370  75.639 106.364  8.00  0.00           C  
ATOM    690  C   GLU A  85      81.895  75.033 107.620  8.00  0.00           C  
ATOM    691  O   GLU A  85      82.040  75.618 108.691  8.00  1.00           O  
ATOM    692  CB  GLU A  85      79.903  75.275 106.085  8.00  1.00           C  
ATOM    693  CG  GLU A  85      78.931  75.748 107.166  8.00  1.00           C  
ATOM    694  CD  GLU A  85      77.500  75.257 106.997  9.00  1.00           C  
ATOM    695  OE1 GLU A  85      77.132  74.349 106.204  9.00  1.00           O  
ATOM    696  OE2 GLU A  85      76.628  75.775 107.744  9.00  1.00           O1-
ATOM    697  N   GLU A  86      82.215  73.726 107.608  8.00  0.00           N  
ATOM    698  CA  GLU A  86      82.771  72.990 108.701  8.00  1.00           C  
ATOM    699  C   GLU A  86      84.169  73.350 109.070  8.00  0.00           C  
ATOM    700  O   GLU A  86      84.565  73.233 110.228  8.00  1.00           O  
ATOM    701  CB  GLU A  86      82.609  71.503 108.343  8.00  1.00           C  
ATOM    702  CG  GLU A  86      82.971  70.547 109.482  8.00  1.00           C  
ATOM    703  CD  GLU A  86      83.520  69.175 109.118  9.00  1.00           C  
ATOM    704  OE1 GLU A  86      82.809  68.186 109.440  9.00  1.00           O  
ATOM    705  OE2 GLU A  86      84.563  69.004 108.432  9.00  1.00           O1-
ATOM    706  N   VAL A  87      85.057  73.611 108.094 12.00  0.00           N  
ATOM    707  CA  VAL A  87      86.407  74.063 108.232 12.00  0.00           C  
ATOM    708  C   VAL A  87      86.657  75.430 108.770 12.00  0.00           C  
ATOM    709  O   VAL A  87      87.380  75.664 109.738 12.00  0.00           O  
ATOM    710  CB  VAL A  87      87.014  74.019 106.861 10.00  0.00           C  
ATOM    711  CG1 VAL A  87      88.386  74.703 106.736 10.00  1.00           C  
ATOM    712  CG2 VAL A  87      87.200  72.537 106.496 10.00  1.00           C  
ATOM    713  N   PHE A  88      85.887  76.408 108.259  3.00  0.00           N  
ATOM    714  CA  PHE A  88      86.125  77.765 108.643  3.00  0.00           C  
ATOM    715  C   PHE A  88      86.016  78.065 110.099  3.00  0.00           C  
ATOM    716  O   PHE A  88      86.808  78.914 110.504  3.00  0.00           O  
ATOM    717  CB  PHE A  88      85.308  78.789 107.836  7.00  0.00           C  
ATOM    718  CG  PHE A  88      85.976  79.183 106.564  7.00  0.00           C  
ATOM    719  CD1 PHE A  88      87.251  79.698 106.586  7.00  0.00           C  
ATOM    720  CD2 PHE A  88      85.189  79.409 105.460  7.00  0.00           C  
ATOM    721  CE1 PHE A  88      87.859  80.104 105.421  7.00  0.00           C  
ATOM    722  CE2 PHE A  88      85.830  79.837 104.320  7.00  0.00           C  
ATOM    723  CZ  PHE A  88      87.189  80.021 104.223  7.00  0.00           C  
ATOM    724  N   PRO A  89      85.206  77.540 110.970  3.00  0.00           N  
ATOM    725  CA  PRO A  89      85.163  77.899 112.358  3.00  1.00           C  
ATOM    726  C   PRO A  89      86.413  77.664 113.135  3.00  0.00           C  
ATOM    727  O   PRO A  89      86.762  78.488 113.979  3.00  0.00           O  
ATOM    728  CB  PRO A  89      83.961  77.147 112.924  3.00  1.00           C  
ATOM    729  CG  PRO A  89      83.039  77.132 111.694  3.00  1.00           C  
ATOM    730  CD  PRO A  89      83.983  76.908 110.503  3.00  0.00           C  
ATOM    731  N   ARG A  90      87.145  76.607 112.740  4.00  0.00           N  
ATOM    732  CA  ARG A  90      88.296  76.082 113.409  4.00  1.00           C  
ATOM    733  C   ARG A  90      89.493  76.934 113.164  4.00  1.00           C  
ATOM    734  O   ARG A  90      90.114  77.415 114.111  3.00  1.00           O  
ATOM    735  CB  ARG A  90      88.484  74.624 112.961  4.00  1.00           C  
ATOM    736  CG  ARG A  90      87.290  73.725 113.286  4.00  1.00           C  
ATOM    737  CD  ARG A  90      87.271  72.417 112.493  4.00  1.00           C  
ATOM    738  NE  ARG A  90      88.494  71.686 112.928  1.00  1.00           N  
ATOM    739  CZ  ARG A  90      89.447  71.158 112.105  1.00  1.00           C  
ATOM    740  NH1 ARG A  90      90.693  70.889 112.593  1.00  1.00           N1+
ATOM    741  NH2 ARG A  90      89.144  70.936 110.792  1.00  1.00           N  
ATOM    742  N   VAL A  91      89.619  77.343 111.889 12.00  0.00           N  
ATOM    743  CA  VAL A  91      90.468  78.314 111.273 12.00  1.00           C  
ATOM    744  C   VAL A  91      90.305  79.644 111.925 12.00  0.00           C  
ATOM    745  O   VAL A  91      91.294  80.321 112.202 12.00  0.00           O  
ATOM    746  CB  VAL A  91      90.285  78.323 109.784 10.00  0.00           C  
ATOM    747  CG1 VAL A  91      91.245  79.272 109.049 10.00  0.00           C  
ATOM    748  CG2 VAL A  91      90.555  76.913 109.230 10.00  1.00           C  
ATOM    749  N   PHE A  92      89.086  80.159 112.167  3.00  0.00           N  
ATOM    750  CA  PHE A  92      88.860  81.446 112.748  3.00  0.00           C  
ATOM    751  C   PHE A  92      89.397  81.525 114.135  3.00  1.00           C  
ATOM    752  O   PHE A  92      90.153  82.454 114.413  3.00  1.00           O  
ATOM    753  CB  PHE A  92      87.349  81.734 112.747  7.00  1.00           C  
ATOM    754  CG  PHE A  92      86.973  82.059 111.342  7.00  0.00           C  
ATOM    755  CD1 PHE A  92      87.759  82.751 110.451  7.00  0.00           C  
ATOM    756  CD2 PHE A  92      85.714  81.697 110.927  7.00  0.00           C  
ATOM    757  CE1 PHE A  92      87.239  83.068 109.218  7.00  0.00           C  
ATOM    758  CE2 PHE A  92      85.189  81.960 109.683  7.00  0.00           C  
ATOM    759  CZ  PHE A  92      85.974  82.695 108.828  7.00  0.00           C  
ATOM    760  N   ARG A  93      89.052  80.498 114.933  4.00  0.00           N  
ATOM    761  CA  ARG A  93      89.683  80.348 116.207  4.00  1.00           C  
ATOM    762  C   ARG A  93      91.166  80.267 116.322  4.00  1.00           C  
ATOM    763  O   ARG A  93      91.798  80.904 117.166  3.00  1.00           O  
ATOM    764  CB  ARG A  93      89.205  79.080 116.934  4.00  1.00           C  
ATOM    765  CG  ARG A  93      87.772  79.211 117.455  4.00  1.00           C  
ATOM    766  CD  ARG A  93      87.270  78.051 118.317  4.00  1.00           C  
ATOM    767  NE  ARG A  93      85.878  78.389 118.727  1.00  1.00           N  
ATOM    768  CZ  ARG A  93      84.753  78.137 117.996  1.00  1.00           C  
ATOM    769  NH1 ARG A  93      83.540  78.612 118.400  1.00  1.00           N1+
ATOM    770  NH2 ARG A  93      84.818  77.402 116.847  1.00  1.00           N  
ATOM    771  N   GLU A  94      91.697  79.437 115.406  8.00  0.00           N  
ATOM    772  CA  GLU A  94      93.108  79.211 115.360  8.00  1.00           C  
ATOM    773  C   GLU A  94      93.899  80.402 114.944  8.00  0.00           C  
ATOM    774  O   GLU A  94      94.897  80.642 115.623  8.00  1.00           O  
ATOM    775  CB  GLU A  94      93.454  78.065 114.394  8.00  1.00           C  
ATOM    776  CG  GLU A  94      94.937  77.763 114.175  8.00  1.00           C  
ATOM    777  CD  GLU A  94      95.649  77.017 115.295  9.00  1.00           C  
ATOM    778  OE1 GLU A  94      96.909  77.035 115.278  9.00  1.00           O  
ATOM    779  OE2 GLU A  94      95.023  76.428 116.215  9.00  1.00           O1-
ATOM    780  N   TRP A  95      93.568  81.185 113.902 12.00  0.00           N  
ATOM    781  CA  TRP A  95      94.361  82.289 113.457 12.00  0.00           C  
ATOM    782  C   TRP A  95      93.982  83.635 113.971 12.00  1.00           C  
ATOM    783  O   TRP A  95      94.837  84.512 114.085  3.00  0.00           O  
ATOM    784  CB  TRP A  95      94.189  82.302 111.929 12.00  0.00           C  
ATOM    785  CG  TRP A  95      95.065  81.274 111.253  3.00  0.00           C  
ATOM    786  CD1 TRP A  95      95.974  80.403 111.779  6.00  1.00           C  
ATOM    787  CD2 TRP A  95      94.915  80.969 109.854  3.00  0.00           C  
ATOM    788  CE2 TRP A  95      95.880  79.993 109.576  6.00  0.00           C  
ATOM    789  CE3 TRP A  95      94.048  81.411 108.892  7.00  0.00           C  
ATOM    790  NE1 TRP A  95      96.519  79.680 110.752  6.00  1.00           N  
ATOM    791  CZ2 TRP A  95      95.854  79.332 108.379  6.00  1.00           C  
ATOM    792  CZ3 TRP A  95      94.173  80.875 107.632  7.00  0.00           C  
ATOM    793  CH2 TRP A  95      95.029  79.824 107.396  7.00  0.00           C  
ATOM    794  N   GLY A  96      92.753  83.713 114.514  5.00  0.00           N  
ATOM    795  CA  GLY A  96      92.283  84.940 115.077  5.00  1.00           C  
ATOM    796  C   GLY A  96      91.880  85.999 114.108  5.00  1.00           C  
ATOM    797  O   GLY A  96      92.187  87.184 114.221  5.00  1.00           O  
ATOM    798  N   VAL A  97      91.131  85.556 113.081 12.00  0.00           N  
ATOM    799  CA  VAL A  97      90.742  86.388 111.985 12.00  0.00           C  
ATOM    800  C   VAL A  97      89.771  87.487 112.251 12.00  1.00           C  
ATOM    801  O   VAL A  97      88.664  87.307 112.756 12.00  1.00           O  
ATOM    802  CB  VAL A  97      90.164  85.587 110.857 10.00  0.00           C  
ATOM    803  CG1 VAL A  97      89.990  86.451 109.597 10.00  0.00           C  
ATOM    804  CG2 VAL A  97      91.267  84.599 110.442 10.00  0.00           C  
ATOM    805  N   THR A  98      90.132  88.718 111.846  2.00  0.00           N  
ATOM    806  CA  THR A  98      89.420  89.954 111.951  2.00  1.00           C  
ATOM    807  C   THR A  98      88.440  90.114 110.840  2.00  0.00           C  
ATOM    808  O   THR A  98      87.280  90.502 110.967  2.00  1.00           O  
ATOM    809  CB  THR A  98      90.370  91.114 111.992  2.00  0.00           C  
ATOM    810  CG2 THR A  98      89.769  92.455 112.444  2.00  1.00           C  
ATOM    811  OG1 THR A  98      91.435  90.806 112.880  2.00  1.00           O  
ATOM    812  N   GLN A  99      88.908  89.789 109.622  2.00  0.00           N  
ATOM    813  CA  GLN A  99      88.165  90.103 108.441  3.00  0.00           C  
ATOM    814  C   GLN A  99      88.270  89.050 107.391  3.00  0.00           C  
ATOM    815  O   GLN A  99      89.116  88.212 107.087  3.00  0.00           O  
ATOM    816  CB  GLN A  99      88.470  91.521 107.930  3.00  1.00           C  
ATOM    817  CG  GLN A  99      87.715  91.971 106.677  2.00  0.00           C  
ATOM    818  CD  GLN A  99      88.427  93.150 106.031  2.00  1.00           C  
ATOM    819  NE2 GLN A  99      87.745  94.313 105.859  2.00  1.00           N  
ATOM    820  OE1 GLN A  99      89.538  92.913 105.557  2.00  1.00           O  
ATOM    821  N   LEU A 100      87.144  88.888 106.674 12.00  0.00           N  
ATOM    822  CA  LEU A 100      86.948  87.936 105.626 12.00  0.00           C  
ATOM    823  C   LEU A 100      86.412  88.609 104.408 12.00  0.00           C  
ATOM    824  O   LEU A 100      85.409  89.318 104.342 12.00  0.00           O  
ATOM    825  CB  LEU A 100      85.950  86.848 106.053 10.00  0.00           C  
ATOM    826  CG  LEU A 100      85.334  85.868 105.040 10.00  0.00           C  
ATOM    827  CD1 LEU A 100      86.350  84.939 104.355 10.00  0.00           C  
ATOM    828  CD2 LEU A 100      84.213  84.992 105.625 10.00  0.00           C  
ATOM    829  N   CYS A 101      87.180  88.459 103.314  5.00  0.00           N  
ATOM    830  CA  CYS A 101      87.020  88.992 101.996  5.00  0.00           C  
ATOM    831  C   CYS A 101      86.906  87.938 100.948  5.00  0.00           C  
ATOM    832  O   CYS A 101      87.801  87.098 100.886  5.00  0.00           O  
ATOM    833  CB  CYS A 101      88.080  90.021 101.568  5.00  0.00           C  
ATOM    834  SG  CYS A 101      88.067  91.572 102.515  5.00  0.00           S  
ATOM    835  N   PHE A 102      85.901  88.021 100.057  3.00  0.00           N  
ATOM    836  CA  PHE A 102      85.724  87.220  98.885  3.00  0.00           C  
ATOM    837  C   PHE A 102      85.005  88.009  97.847  3.00  0.00           C  
ATOM    838  O   PHE A 102      84.349  89.017  98.105  3.00  0.00           O  
ATOM    839  CB  PHE A 102      84.994  85.888  99.125  7.00  0.00           C  
ATOM    840  CG  PHE A 102      83.713  85.966  99.883  7.00  0.00           C  
ATOM    841  CD1 PHE A 102      82.487  85.811  99.281  7.00  0.00           C  
ATOM    842  CD2 PHE A 102      83.798  86.096 101.249  7.00  0.00           C  
ATOM    843  CE1 PHE A 102      81.347  85.773 100.049  7.00  1.00           C  
ATOM    844  CE2 PHE A 102      82.635  86.101 101.983  7.00  0.00           C  
ATOM    845  CZ  PHE A 102      81.393  85.965 101.410  7.00  0.00           C  
ATOM    846  N   GLU A 103      85.029  87.566  96.578  8.00  1.00           N  
ATOM    847  CA  GLU A 103      84.234  88.048  95.491  8.00  0.00           C  
ATOM    848  C   GLU A 103      82.916  87.366  95.355  8.00  0.00           C  
ATOM    849  O   GLU A 103      82.831  86.148  95.506  8.00  1.00           O  
ATOM    850  CB  GLU A 103      85.080  87.779  94.234  8.00  1.00           C  
ATOM    851  CG  GLU A 103      84.581  88.542  93.004  8.00  0.00           C  
ATOM    852  CD  GLU A 103      85.287  88.130  91.721  9.00  0.00           C  
ATOM    853  OE1 GLU A 103      86.121  88.911  91.192  9.00  1.00           O  
ATOM    854  OE2 GLU A 103      85.014  87.029  91.171  9.00  1.00           O1-
ATOM    855  N   HIS A 104      81.865  88.127  95.002  4.00  0.00           N  
ATOM    856  CA  HIS A 104      80.557  87.581  94.808  3.00  0.00           C  
ATOM    857  C   HIS A 104      80.344  86.774  93.575  3.00  1.00           C  
ATOM    858  O   HIS A 104      80.975  87.034  92.552  3.00  1.00           O  
ATOM    859  CB  HIS A 104      79.569  88.758  94.888  3.00  0.00           C  
ATOM    860  CG  HIS A 104      78.104  88.443  94.964  4.00  1.00           C  
ATOM    861  CD2 HIS A 104      77.082  88.809  94.145  4.00  1.00           C  
ATOM    862  ND1 HIS A 104      77.685  87.548  95.927  4.00  1.00           N  
ATOM    863  CE1 HIS A 104      76.409  87.360  95.647  4.00  1.00           C  
ATOM    864  NE2 HIS A 104      75.994  88.076  94.568  4.00  1.00           N  
ATOM    865  N   ASP A 105      79.448  85.776  93.682  8.00  0.00           N  
ATOM    866  CA  ASP A 105      79.082  84.769  92.735  9.00  1.00           C  
ATOM    867  C   ASP A 105      77.649  84.442  92.978  8.00  0.00           C  
ATOM    868  O   ASP A 105      77.159  84.351  94.102  8.00  0.00           O  
ATOM    869  CB  ASP A 105      79.832  83.470  93.075  9.00  1.00           C  
ATOM    870  CG  ASP A 105      79.898  82.522  91.886  9.00  0.00           C  
ATOM    871  OD1 ASP A 105      79.564  82.968  90.757  9.00  1.00           O  
ATOM    872  OD2 ASP A 105      80.238  81.346  92.184  9.00  1.00           O1-
ATOM    873  N   THR A 106      76.777  84.235  91.974  2.00  1.00           N  
ATOM    874  CA  THR A 106      75.357  84.119  92.098  2.00  1.00           C  
ATOM    875  C   THR A 106      74.994  82.728  91.705  2.00  0.00           C  
ATOM    876  O   THR A 106      73.828  82.353  91.595  2.00  1.00           O  
ATOM    877  CB  THR A 106      74.600  85.062  91.210  2.00  1.00           C  
ATOM    878  CG2 THR A 106      74.928  86.491  91.678  2.00  1.00           C  
ATOM    879  OG1 THR A 106      74.973  84.943  89.846  2.00  1.00           O  
ATOM    880  N   GLU A 107      75.969  81.813  91.559  8.00  0.00           N  
ATOM    881  CA  GLU A 107      75.675  80.528  91.003  8.00  0.00           C  
ATOM    882  C   GLU A 107      74.978  79.638  91.972  8.00  0.00           C  
ATOM    883  O   GLU A 107      75.153  79.932  93.153  8.00  0.00           O  
ATOM    884  CB  GLU A 107      77.099  80.017  90.725  8.00  1.00           C  
ATOM    885  CG  GLU A 107      77.243  78.741  89.894  8.00  1.00           C  
ATOM    886  CD  GLU A 107      78.719  78.375  89.816  9.00  1.00           C  
ATOM    887  OE1 GLU A 107      79.170  77.515  90.618  9.00  1.00           O  
ATOM    888  OE2 GLU A 107      79.434  79.023  89.006  9.00  1.00           O1-
ATOM    889  N   PRO A 108      74.258  78.583  91.727  3.00  0.00           N  
ATOM    890  CA  PRO A 108      73.410  78.046  92.751  3.00  0.00           C  
ATOM    891  C   PRO A 108      74.169  77.347  93.825  3.00  1.00           C  
ATOM    892  O   PRO A 108      73.702  77.257  94.960  3.00  1.00           O  
ATOM    893  CB  PRO A 108      72.466  77.119  91.990  3.00  1.00           C  
ATOM    894  CG  PRO A 108      72.417  77.680  90.559  3.00  1.00           C  
ATOM    895  CD  PRO A 108      73.837  78.241  90.376  3.00  1.00           C  
ATOM    896  N   TYR A 109      75.329  76.728  93.537  3.00  1.00           N  
ATOM    897  CA  TYR A 109      76.244  76.214  94.508  3.00  1.00           C  
ATOM    898  C   TYR A 109      76.680  77.277  95.459  3.00  0.00           C  
ATOM    899  O   TYR A 109      76.612  77.044  96.665  3.00  1.00           O  
ATOM    900  CB  TYR A 109      77.390  75.669  93.640  3.00  1.00           C  
ATOM    901  CG  TYR A 109      78.538  75.032  94.345  3.00  1.00           C  
ATOM    902  CD1 TYR A 109      79.828  75.508  94.301  6.00  1.00           C  
ATOM    903  CD2 TYR A 109      78.336  73.838  94.996  6.00  1.00           C  
ATOM    904  CE1 TYR A 109      80.837  74.961  95.056  6.00  1.00           C  
ATOM    905  CE2 TYR A 109      79.369  73.195  95.636  6.00  1.00           C  
ATOM    906  CZ  TYR A 109      80.586  73.818  95.779  6.00  1.00           C  
ATOM    907  OH  TYR A 109      81.674  73.187  96.418  6.00  1.00           O  
ATOM    908  N   ALA A 110      77.063  78.448  94.921 12.00  0.00           N  
ATOM    909  CA  ALA A 110      77.631  79.521  95.675 12.00  0.00           C  
ATOM    910  C   ALA A 110      76.656  80.137  96.620 12.00  0.00           C  
ATOM    911  O   ALA A 110      76.912  80.395  97.795 12.00  0.00           O  
ATOM    912  CB  ALA A 110      78.217  80.520  94.663 12.00  0.00           C  
ATOM    913  N   LYS A 111      75.432  80.352  96.105  4.00  0.00           N  
ATOM    914  CA  LYS A 111      74.356  81.032  96.754  4.00  1.00           C  
ATOM    915  C   LYS A 111      73.963  80.595  98.124  4.00  0.00           C  
ATOM    916  O   LYS A 111      73.726  81.448  98.977  2.00  1.00           O  
ATOM    917  CB  LYS A 111      73.211  81.013  95.726  4.00  0.00           C  
ATOM    918  CG  LYS A 111      71.941  81.788  96.084  1.00  1.00           C  
ATOM    919  CD  LYS A 111      70.814  81.509  95.087 11.00  1.00           C  
ATOM    920  CE  LYS A 111      69.508  82.263  95.343 11.00  1.00           C  
ATOM    921  NZ  LYS A 111      68.505  81.843  94.338 11.00  1.00           N1+
ATOM    922  N   VAL A 112      73.869  79.292  98.442 12.00  0.00           N  
ATOM    923  CA  VAL A 112      73.493  78.794  99.729 12.00  1.00           C  
ATOM    924  C   VAL A 112      74.721  78.485 100.515 12.00  1.00           C  
ATOM    925  O   VAL A 112      74.683  78.373 101.740 12.00  1.00           O  
ATOM    926  CB  VAL A 112      72.722  77.530  99.490 10.00  1.00           C  
ATOM    927  CG1 VAL A 112      71.470  77.815  98.643 10.00  1.00           C  
ATOM    928  CG2 VAL A 112      73.496  76.445  98.724 10.00  1.00           C  
ATOM    929  N   ARG A 113      75.935  78.449  99.938  4.00  0.00           N  
ATOM    930  CA  ARG A 113      77.187  78.329 100.619  4.00  1.00           C  
ATOM    931  C   ARG A 113      77.670  79.626 101.173  4.00  0.00           C  
ATOM    932  O   ARG A 113      78.044  79.649 102.344  3.00  0.00           O  
ATOM    933  CB  ARG A 113      78.288  77.692  99.753  4.00  1.00           C  
ATOM    934  CG  ARG A 113      79.731  77.688 100.260  4.00  1.00           C  
ATOM    935  CD  ARG A 113      80.804  77.527  99.180  4.00  1.00           C  
ATOM    936  NE  ARG A 113      80.603  78.687  98.265  1.00  0.00           N  
ATOM    937  CZ  ARG A 113      81.277  78.896  97.097  1.00  0.00           C  
ATOM    938  NH1 ARG A 113      81.935  77.877  96.471  1.00  1.00           N1+
ATOM    939  NH2 ARG A 113      81.124  80.107  96.486  1.00  0.00           N  
ATOM    940  N   ASP A 114      77.621  80.739 100.418  8.00  0.00           N  
ATOM    941  CA  ASP A 114      78.319  81.947 100.727  9.00  0.00           C  
ATOM    942  C   ASP A 114      77.639  82.584 101.890  8.00  1.00           C  
ATOM    943  O   ASP A 114      78.277  83.130 102.790  8.00  0.00           O  
ATOM    944  CB  ASP A 114      78.274  82.869  99.496  9.00  1.00           C  
ATOM    945  CG  ASP A 114      79.197  82.384  98.386  9.00  0.00           C  
ATOM    946  OD1 ASP A 114      79.907  81.357  98.552  9.00  0.00           O  
ATOM    947  OD2 ASP A 114      79.276  83.045  97.316  9.00  0.00           O1-
ATOM    948  N   ALA A 115      76.306  82.442 101.988 12.00  0.00           N  
ATOM    949  CA  ALA A 115      75.491  82.936 103.054 12.00  1.00           C  
ATOM    950  C   ALA A 115      75.856  82.233 104.316 12.00  1.00           C  
ATOM    951  O   ALA A 115      75.952  82.829 105.388 12.00  1.00           O  
ATOM    952  CB  ALA A 115      74.037  82.801 102.573 12.00  1.00           C  
ATOM    953  N   ALA A 116      76.038  80.901 104.260 12.00  0.00           N  
ATOM    954  CA  ALA A 116      76.325  80.020 105.349 12.00  1.00           C  
ATOM    955  C   ALA A 116      77.583  80.272 106.107 12.00  0.00           C  
ATOM    956  O   ALA A 116      77.700  80.302 107.331 12.00  0.00           O  
ATOM    957  CB  ALA A 116      76.265  78.586 104.797 12.00  1.00           C  
ATOM    958  N   VAL A 117      78.603  80.513 105.264 12.00  0.00           N  
ATOM    959  CA  VAL A 117      79.903  80.989 105.623 12.00  0.00           C  
ATOM    960  C   VAL A 117      79.818  82.337 106.254 12.00  0.00           C  
ATOM    961  O   VAL A 117      80.407  82.553 107.312 12.00  0.00           O  
ATOM    962  CB  VAL A 117      80.917  80.891 104.523 10.00  0.00           C  
ATOM    963  CG1 VAL A 117      82.302  81.208 105.111 10.00  0.00           C  
ATOM    964  CG2 VAL A 117      80.993  79.421 104.074 10.00  0.00           C  
ATOM    965  N   ARG A 118      79.081  83.306 105.684  4.00  0.00           N  
ATOM    966  CA  ARG A 118      78.829  84.565 106.312  4.00  0.00           C  
ATOM    967  C   ARG A 118      78.223  84.595 107.672  4.00  1.00           C  
ATOM    968  O   ARG A 118      78.545  85.473 108.471  3.00  0.00           O  
ATOM    969  CB  ARG A 118      78.071  85.523 105.377  4.00  1.00           C  
ATOM    970  CG  ARG A 118      78.362  87.025 105.406  4.00  0.00           C  
ATOM    971  CD  ARG A 118      77.662  87.795 104.284  4.00  1.00           C  
ATOM    972  NE  ARG A 118      78.184  89.190 104.286  1.00  1.00           N  
ATOM    973  CZ  ARG A 118      77.748  90.127 105.179  1.00  1.00           C  
ATOM    974  NH1 ARG A 118      76.817  89.856 106.139  1.00  1.00           N1+
ATOM    975  NH2 ARG A 118      78.420  91.314 105.206  1.00  1.00           N  
ATOM    976  N   ARG A 119      77.319  83.625 107.899  4.00  0.00           N  
ATOM    977  CA  ARG A 119      76.610  83.529 109.136  4.00  1.00           C  
ATOM    978  C   ARG A 119      77.539  83.315 110.282  4.00  0.00           C  
ATOM    979  O   ARG A 119      77.447  83.972 111.318  3.00  1.00           O  
ATOM    980  CB  ARG A 119      75.649  82.333 109.019  4.00  1.00           C  
ATOM    981  CG  ARG A 119      74.656  82.172 110.172  4.00  1.00           C  
ATOM    982  CD  ARG A 119      73.965  80.818 110.347  4.00  1.00           C  
ATOM    983  NE  ARG A 119      74.843  79.622 110.492  1.00  1.00           N  
ATOM    984  CZ  ARG A 119      75.399  79.171 111.654  1.00  1.00           C  
ATOM    985  NH1 ARG A 119      75.158  79.545 112.944  1.00  1.00           N1+
ATOM    986  NH2 ARG A 119      76.204  78.078 111.508  1.00  1.00           N  
ATOM    987  N   LEU A 120      78.523  82.415 110.108 12.00  0.00           N  
ATOM    988  CA  LEU A 120      79.259  81.920 111.229 12.00  0.00           C  
ATOM    989  C   LEU A 120      80.528  82.680 111.418 12.00  0.00           C  
ATOM    990  O   LEU A 120      81.078  82.788 112.512 12.00  1.00           O  
ATOM    991  CB  LEU A 120      79.470  80.408 111.045 10.00  1.00           C  
ATOM    992  CG  LEU A 120      80.129  80.075 109.696 10.00  0.00           C  
ATOM    993  CD1 LEU A 120      81.661  80.095 109.818 10.00  0.00           C  
ATOM    994  CD2 LEU A 120      79.790  78.592 109.470 10.00  1.00           C  
ATOM    995  N   ALA A 121      80.980  83.351 110.344 12.00  0.00           N  
ATOM    996  CA  ALA A 121      82.029  84.318 110.439 12.00  0.00           C  
ATOM    997  C   ALA A 121      81.553  85.488 111.227 12.00  0.00           C  
ATOM    998  O   ALA A 121      82.162  85.889 112.218 12.00  0.00           O  
ATOM    999  CB  ALA A 121      82.491  84.692 109.021 12.00  0.00           C  
ATOM   1000  N   ALA A 122      80.337  85.962 110.899 12.00  0.00           N  
ATOM   1001  CA  ALA A 122      79.827  87.112 111.582 12.00  0.00           C  
ATOM   1002  C   ALA A 122      79.336  86.777 112.948 12.00  1.00           C  
ATOM   1003  O   ALA A 122      79.282  87.660 113.802 12.00  1.00           O  
ATOM   1004  CB  ALA A 122      78.602  87.610 110.798 12.00  1.00           C  
ATOM   1005  N   GLU A 123      79.070  85.520 113.347  8.00  0.00           N  
ATOM   1006  CA  GLU A 123      78.900  85.172 114.723  8.00  1.00           C  
ATOM   1007  C   GLU A 123      80.099  85.183 115.608  8.00  1.00           C  
ATOM   1008  O   GLU A 123      80.066  85.493 116.798  8.00  1.00           O  
ATOM   1009  CB  GLU A 123      78.201  83.802 114.716  8.00  1.00           C  
ATOM   1010  CG  GLU A 123      77.623  83.390 116.070  8.00  1.00           C  
ATOM   1011  CD  GLU A 123      76.845  82.087 116.199  9.00  1.00           C  
ATOM   1012  OE1 GLU A 123      77.478  81.044 116.507  9.00  1.00           O  
ATOM   1013  OE2 GLU A 123      75.596  82.063 116.030  9.00  1.00           O1-
ATOM   1014  N   ALA A 124      81.245  84.940 114.947 12.00  0.00           N  
ATOM   1015  CA  ALA A 124      82.564  84.854 115.492 12.00  1.00           C  
ATOM   1016  C   ALA A 124      83.193  86.195 115.656 12.00  1.00           C  
ATOM   1017  O   ALA A 124      84.236  86.380 116.282 12.00  1.00           O  
ATOM   1018  CB  ALA A 124      83.400  83.845 114.687 12.00  1.00           C  
ATOM   1019  N   GLY A 125      82.421  87.187 115.180  5.00  0.00           N  
ATOM   1020  CA  GLY A 125      82.682  88.589 115.291  5.00  1.00           C  
ATOM   1021  C   GLY A 125      83.398  89.134 114.104  5.00  1.00           C  
ATOM   1022  O   GLY A 125      83.759  90.308 114.039  5.00  1.00           O  
ATOM   1023  N   VAL A 126      83.721  88.304 113.097 12.00  0.00           N  
ATOM   1024  CA  VAL A 126      84.402  88.577 111.870 12.00  0.00           C  
ATOM   1025  C   VAL A 126      83.648  89.442 110.918 12.00  1.00           C  
ATOM   1026  O   VAL A 126      82.473  89.216 110.632 12.00  1.00           O  
ATOM   1027  CB  VAL A 126      84.713  87.268 111.206 10.00  0.00           C  
ATOM   1028  CG1 VAL A 126      85.578  87.466 109.950 10.00  0.00           C  
ATOM   1029  CG2 VAL A 126      85.271  86.203 112.166 10.00  1.00           C  
ATOM   1030  N   GLU A 127      84.356  90.416 110.322  8.00  0.00           N  
ATOM   1031  CA  GLU A 127      83.741  91.361 109.442  8.00  1.00           C  
ATOM   1032  C   GLU A 127      83.853  90.945 108.015  8.00  0.00           C  
ATOM   1033  O   GLU A 127      84.889  90.525 107.505  8.00  0.00           O  
ATOM   1034  CB  GLU A 127      84.438  92.726 109.574  8.00  1.00           C  
ATOM   1035  CG  GLU A 127      83.741  93.889 108.866  8.00  1.00           C  
ATOM   1036  CD  GLU A 127      84.334  95.178 109.416  9.00  1.00           C  
ATOM   1037  OE1 GLU A 127      84.243  95.523 110.624  9.00  1.00           O  
ATOM   1038  OE2 GLU A 127      84.871  95.888 108.524  9.00  1.00           O1-
ATOM   1039  N   VAL A 128      82.731  90.953 107.273 12.00  1.00           N  
ATOM   1040  CA  VAL A 128      82.604  90.299 106.008 12.00  0.00           C  
ATOM   1041  C   VAL A 128      82.170  91.345 105.040 12.00  0.00           C  
ATOM   1042  O   VAL A 128      81.214  92.106 105.184 12.00  1.00           O  
ATOM   1043  CB  VAL A 128      81.691  89.112 105.931 10.00  0.00           C  
ATOM   1044  CG1 VAL A 128      81.909  88.404 104.584 10.00  0.00           C  
ATOM   1045  CG2 VAL A 128      81.912  88.131 107.094 10.00  0.00           C  
ATOM   1046  N   VAL A 129      82.958  91.498 103.960 12.00  0.00           N  
ATOM   1047  CA  VAL A 129      82.648  92.311 102.827 12.00  1.00           C  
ATOM   1048  C   VAL A 129      82.854  91.480 101.607 12.00  0.00           C  
ATOM   1049  O   VAL A 129      83.756  90.647 101.535 12.00  0.00           O  
ATOM   1050  CB  VAL A 129      83.546  93.512 102.773 10.00  1.00           C  
ATOM   1051  CG1 VAL A 129      85.044  93.253 102.536 10.00  0.00           C  
ATOM   1052  CG2 VAL A 129      83.092  94.460 101.652 10.00  1.00           C  
ATOM   1053  N   THR A 130      81.904  91.583 100.660  2.00  1.00           N  
ATOM   1054  CA  THR A 130      81.884  90.780  99.476  2.00  0.00           C  
ATOM   1055  C   THR A 130      81.820  91.611  98.241  2.00  1.00           C  
ATOM   1056  O   THR A 130      80.707  91.919  97.821  2.00  1.00           O  
ATOM   1057  CB  THR A 130      80.777  89.769  99.489  2.00  1.00           C  
ATOM   1058  CG2 THR A 130      80.847  88.819  98.282  2.00  1.00           C  
ATOM   1059  OG1 THR A 130      80.779  88.935 100.639  2.00  0.00           O  
ATOM   1060  N   PRO A 131      82.851  92.030  97.567  3.00  0.00           N  
ATOM   1061  CA  PRO A 131      82.782  92.782  96.349  3.00  1.00           C  
ATOM   1062  C   PRO A 131      82.185  92.086  95.175  3.00  0.00           C  
ATOM   1063  O   PRO A 131      82.519  90.929  94.924  3.00  0.00           O  
ATOM   1064  CB  PRO A 131      84.254  93.119  96.126  3.00  1.00           C  
ATOM   1065  CG  PRO A 131      84.700  93.475  97.553  3.00  1.00           C  
ATOM   1066  CD  PRO A 131      84.049  92.326  98.338  3.00  0.00           C  
ATOM   1067  N   ILE A 132      81.391  92.823  94.378 12.00  1.00           N  
ATOM   1068  CA  ILE A 132      81.042  92.435  93.047 12.00  0.00           C  
ATOM   1069  C   ILE A 132      82.249  92.788  92.249 12.00  0.00           C  
ATOM   1070  O   ILE A 132      82.763  93.904  92.304 12.00  1.00           O  
ATOM   1071  CB  ILE A 132      79.834  93.186  92.572 10.00  1.00           C  
ATOM   1072  CG1 ILE A 132      78.677  92.830  93.521 10.00  1.00           C  
ATOM   1073  CG2 ILE A 132      79.458  92.902  91.108 10.00  1.00           C  
ATOM   1074  CD  ILE A 132      77.481  93.726  93.201  0.00  1.00           C  
ATOM   1075  N   SER A 133      82.782  91.912  91.378  2.00  0.00           N  
ATOM   1076  CA  SER A 133      83.773  92.241  90.401  2.00  0.00           C  
ATOM   1077  C   SER A 133      83.985  91.188  89.369  2.00  0.00           C  
ATOM   1078  O   SER A 133      84.751  91.354  88.420  2.00  0.00           O  
ATOM   1079  CB  SER A 133      85.142  92.559  91.027  2.00  0.00           C  
ATOM   1080  OG  SER A 133      85.653  91.613  91.955  2.00  1.00           O  
ATOM   1081  N   HIS A 134      83.211  90.087  89.390  4.00  0.00           N  
ATOM   1082  CA  HIS A 134      83.158  89.160  88.304  3.00  0.00           C  
ATOM   1083  C   HIS A 134      82.410  89.781  87.176  3.00  0.00           C  
ATOM   1084  O   HIS A 134      82.732  89.536  86.014  3.00  1.00           O  
ATOM   1085  CB  HIS A 134      82.556  87.808  88.725  3.00  1.00           C  
ATOM   1086  CG  HIS A 134      82.645  86.662  87.760  4.00  0.00           C  
ATOM   1087  CD2 HIS A 134      81.819  85.583  87.696  4.00  1.00           C  
ATOM   1088  ND1 HIS A 134      83.853  86.352  87.172  4.00  0.00           N  
ATOM   1089  CE1 HIS A 134      83.709  85.134  86.682  4.00  0.00           C  
ATOM   1090  NE2 HIS A 134      82.498  84.605  86.997  4.00  0.00           N  
ATOM   1091  N   THR A 135      81.424  90.640  87.490  2.00  0.00           N  
ATOM   1092  CA  THR A 135      80.489  91.193  86.560  2.00  0.00           C  
ATOM   1093  C   THR A 135      80.693  92.634  86.239  2.00  0.00           C  
ATOM   1094  O   THR A 135      81.219  93.364  87.078  2.00  0.00           O  
ATOM   1095  CB  THR A 135      79.089  90.830  86.955  2.00  0.00           C  
ATOM   1096  CG2 THR A 135      79.058  89.292  86.991  2.00  1.00           C  
ATOM   1097  OG1 THR A 135      78.797  91.271  88.272  2.00  1.00           O  
ATOM   1098  N   LEU A 136      80.274  93.081  85.042 12.00  0.00           N  
ATOM   1099  CA  LEU A 136      80.173  94.465  84.693 12.00  0.00           C  
ATOM   1100  C   LEU A 136      79.097  95.111  85.496 12.00  0.00           C  
ATOM   1101  O   LEU A 136      79.385  96.165  86.061 12.00  1.00           O  
ATOM   1102  CB  LEU A 136      79.792  94.648  83.215 10.00  0.00           C  
ATOM   1103  CG  LEU A 136      80.927  94.338  82.226 10.00  0.00           C  
ATOM   1104  CD1 LEU A 136      80.307  94.070  80.844 10.00  0.00           C  
ATOM   1105  CD2 LEU A 136      81.920  95.511  82.164 10.00  0.00           C  
ATOM   1106  N   TYR A 137      77.875  94.553  85.556  3.00  0.00           N  
ATOM   1107  CA  TYR A 137      76.765  95.094  86.278  3.00  1.00           C  
ATOM   1108  C   TYR A 137      76.511  94.428  87.587  3.00  0.00           C  
ATOM   1109  O   TYR A 137      76.710  93.229  87.772  3.00  0.00           O  
ATOM   1110  CB  TYR A 137      75.455  95.155  85.473  3.00  0.00           C  
ATOM   1111  CG  TYR A 137      75.777  95.828  84.183  3.00  0.00           C  
ATOM   1112  CD1 TYR A 137      75.968  97.189  84.181  6.00  1.00           C  
ATOM   1113  CD2 TYR A 137      75.799  95.151  82.986  6.00  0.00           C  
ATOM   1114  CE1 TYR A 137      76.288  97.837  83.011  6.00  0.00           C  
ATOM   1115  CE2 TYR A 137      76.031  95.771  81.781  6.00  0.00           C  
ATOM   1116  CZ  TYR A 137      76.291  97.119  81.838  6.00  0.00           C  
ATOM   1117  OH  TYR A 137      76.819  97.684  80.657  6.00  1.00           O  
ATOM   1118  N   ASP A 138      75.932  95.109  88.592  8.00  1.00           N  
ATOM   1119  CA  ASP A 138      75.284  94.538  89.732  9.00  0.00           C  
ATOM   1120  C   ASP A 138      74.032  93.904  89.231  8.00  0.00           C  
ATOM   1121  O   ASP A 138      73.321  94.651  88.561  8.00  0.00           O  
ATOM   1122  CB  ASP A 138      74.967  95.647  90.749  9.00  1.00           C  
ATOM   1123  CG  ASP A 138      74.375  95.093  92.037  9.00  1.00           C  
ATOM   1124  OD1 ASP A 138      74.345  95.810  93.074  9.00  1.00           O  
ATOM   1125  OD2 ASP A 138      73.857  93.945  92.031  9.00  1.00           O1-
ATOM   1126  N   THR A 139      73.812  92.598  89.464  2.00  1.00           N  
ATOM   1127  CA  THR A 139      72.832  91.852  88.738  2.00  0.00           C  
ATOM   1128  C   THR A 139      71.562  91.804  89.518  2.00  0.00           C  
ATOM   1129  O   THR A 139      70.523  91.260  89.148  2.00  0.00           O  
ATOM   1130  CB  THR A 139      73.191  90.475  88.265  2.00  0.00           C  
ATOM   1131  CG2 THR A 139      74.406  90.649  87.338  2.00  1.00           C  
ATOM   1132  OG1 THR A 139      73.581  89.636  89.342  2.00  1.00           O  
ATOM   1133  N   ASP A 140      71.512  92.550  90.637  8.00  0.00           N  
ATOM   1134  CA  ASP A 140      70.374  92.713  91.488  9.00  0.00           C  
ATOM   1135  C   ASP A 140      69.863  94.112  91.467  8.00  1.00           C  
ATOM   1136  O   ASP A 140      68.708  94.351  91.819  8.00  1.00           O  
ATOM   1137  CB  ASP A 140      70.820  92.431  92.932  9.00  1.00           C  
ATOM   1138  CG  ASP A 140      71.106  90.951  93.146  9.00  1.00           C  
ATOM   1139  OD1 ASP A 140      72.242  90.581  93.544  9.00  1.00           O  
ATOM   1140  OD2 ASP A 140      70.193  90.167  92.769  9.00  1.00           O1-
ATOM   1141  N   MET A 141      70.679  95.085  91.026  3.00  0.00           N  
ATOM   1142  CA  MET A 141      70.347  96.429  90.665  3.00  1.00           C  
ATOM   1143  C   MET A 141      69.593  96.550  89.384  3.00  0.00           C  
ATOM   1144  O   MET A 141      68.623  97.285  89.204 12.00  0.00           O  
ATOM   1145  CB  MET A 141      71.604  97.280  90.424  7.00  1.00           C  
ATOM   1146  CG  MET A 141      71.405  98.761  90.095  7.00  1.00           C  
ATOM   1147  SD  MET A 141      72.990  99.647  90.190  7.00  1.00           S  
ATOM   1148  CE  MET A 141      72.127 101.227  90.425  7.00  1.00           C  
ATOM   1149  N   LEU A 142      70.026  95.821  88.340 12.00  0.00           N  
ATOM   1150  CA  LEU A 142      69.320  95.750  87.099 12.00  0.00           C  
ATOM   1151  C   LEU A 142      67.901  95.323  87.253 12.00  0.00           C  
ATOM   1152  O   LEU A 142      66.949  95.855  86.684 12.00  0.00           O  
ATOM   1153  CB  LEU A 142      70.052  94.852  86.086 10.00  0.00           C  
ATOM   1154  CG  LEU A 142      71.362  95.491  85.595 10.00  0.00           C  
ATOM   1155  CD1 LEU A 142      71.687  94.653  84.346 10.00  0.00           C  
ATOM   1156  CD2 LEU A 142      71.254  96.960  85.152 10.00  0.00           C  
ATOM   1157  N   VAL A 143      67.710  94.350  88.162 12.00  0.00           N  
ATOM   1158  CA  VAL A 143      66.433  93.756  88.413 12.00  0.00           C  
ATOM   1159  C   VAL A 143      65.656  94.769  89.181 12.00  0.00           C  
ATOM   1160  O   VAL A 143      64.480  94.909  88.851 12.00  0.00           O  
ATOM   1161  CB  VAL A 143      66.750  92.537  89.227 10.00  0.00           C  
ATOM   1162  CG1 VAL A 143      65.501  91.826  89.772 10.00  1.00           C  
ATOM   1163  CG2 VAL A 143      67.524  91.480  88.422 10.00  0.00           C  
ATOM   1164  N   ALA A 144      66.237  95.403  90.215 12.00  0.00           N  
ATOM   1165  CA  ALA A 144      65.524  96.326  91.043 12.00  1.00           C  
ATOM   1166  C   ALA A 144      65.006  97.508  90.297 12.00  0.00           C  
ATOM   1167  O   ALA A 144      63.993  98.079  90.698 12.00  1.00           O  
ATOM   1168  CB  ALA A 144      66.424  96.703  92.231 12.00  1.00           C  
ATOM   1169  N   ARG A 145      65.705  97.987  89.252  4.00  0.00           N  
ATOM   1170  CA  ARG A 145      65.469  99.170  88.484  4.00  1.00           C  
ATOM   1171  C   ARG A 145      64.627  98.790  87.314  4.00  1.00           C  
ATOM   1172  O   ARG A 145      64.006  99.667  86.717  3.00  1.00           O  
ATOM   1173  CB  ARG A 145      66.861  99.761  88.206  4.00  1.00           C  
ATOM   1174  CG  ARG A 145      67.514 100.307  89.478  4.00  1.00           C  
ATOM   1175  CD  ARG A 145      68.348 101.562  89.214  4.00  1.00           C  
ATOM   1176  NE  ARG A 145      68.668 102.043  90.587  1.00  1.00           N  
ATOM   1177  CZ  ARG A 145      69.130 103.310  90.802  1.00  1.00           C  
ATOM   1178  NH1 ARG A 145      69.175 104.200  89.768  1.00  1.00           N1+
ATOM   1179  NH2 ARG A 145      69.467 103.654  92.078  1.00  1.00           N  
ATOM   1180  N   ASN A 146      64.620  97.509  86.905  2.00  0.00           N  
ATOM   1181  CA  ASN A 146      63.781  96.977  85.876  2.00  1.00           C  
ATOM   1182  C   ASN A 146      62.441  96.691  86.460  2.00  1.00           C  
ATOM   1183  O   ASN A 146      61.425  96.949  85.817  2.00  1.00           O  
ATOM   1184  CB  ASN A 146      64.338  95.669  85.290  2.00  0.00           C  
ATOM   1185  CG  ASN A 146      63.578  95.239  84.044  2.00  1.00           C  
ATOM   1186  ND2 ASN A 146      63.153  93.949  84.119  2.00  1.00           N  
ATOM   1187  OD1 ASN A 146      63.361  96.008  83.109  2.00  1.00           O  
ATOM   1188  N   GLY A 147      62.405  96.125  87.680  5.00  0.00           N  
ATOM   1189  CA  GLY A 147      61.225  95.981  88.473  5.00  1.00           C  
ATOM   1190  C   GLY A 147      60.961  94.544  88.767  5.00  1.00           C  
ATOM   1191  O   GLY A 147      60.022  93.979  88.208  5.00  1.00           O  
ATOM   1192  N   GLY A 148      61.869  94.027  89.614  5.00  1.00           N  
ATOM   1193  CA  GLY A 148      61.861  92.772  90.300  5.00  1.00           C  
ATOM   1194  C   GLY A 148      61.858  91.552  89.444  5.00  1.00           C  
ATOM   1195  O   GLY A 148      61.577  90.481  89.980  5.00  1.00           O  
ATOM   1196  N   ALA A 149      62.263  91.753  88.178 12.00  0.00           N  
ATOM   1197  CA  ALA A 149      62.414  90.829  87.097 12.00  1.00           C  
ATOM   1198  C   ALA A 149      63.636  91.117  86.294 12.00  0.00           C  
ATOM   1199  O   ALA A 149      64.049  92.259  86.099 12.00  0.00           O  
ATOM   1200  CB  ALA A 149      61.195  90.818  86.159 12.00  1.00           C  
ATOM   1201  N   ALA A 150      64.223  90.046  85.730 12.00  1.00           N  
ATOM   1202  CA  ALA A 150      65.256  90.250  84.764 12.00  0.00           C  
ATOM   1203  C   ALA A 150      64.712  90.584  83.418 12.00  0.00           C  
ATOM   1204  O   ALA A 150      63.606  90.194  83.049 12.00  1.00           O  
ATOM   1205  CB  ALA A 150      66.210  89.049  84.653 12.00  1.00           C  
ATOM   1206  N   PRO A 151      65.417  91.351  82.640  3.00  0.00           N  
ATOM   1207  CA  PRO A 151      65.130  91.524  81.247  3.00  1.00           C  
ATOM   1208  C   PRO A 151      65.053  90.240  80.495  3.00  0.00           C  
ATOM   1209  O   PRO A 151      66.037  89.503  80.535  3.00  0.00           O  
ATOM   1210  CB  PRO A 151      66.125  92.520  80.655  3.00  0.00           C  
ATOM   1211  CG  PRO A 151      66.630  93.306  81.876  3.00  0.00           C  
ATOM   1212  CD  PRO A 151      66.277  92.435  83.092  3.00  0.00           C  
ATOM   1213  N   LEU A 152      64.010  89.911  79.711 12.00  1.00           N  
ATOM   1214  CA  LEU A 152      63.969  88.689  78.970 12.00  0.00           C  
ATOM   1215  C   LEU A 152      64.339  88.832  77.534 12.00  0.00           C  
ATOM   1216  O   LEU A 152      64.291  87.898  76.735 12.00  1.00           O  
ATOM   1217  CB  LEU A 152      62.503  88.242  79.110 10.00  1.00           C  
ATOM   1218  CG  LEU A 152      62.372  86.711  79.070 10.00  0.00           C  
ATOM   1219  CD1 LEU A 152      63.025  86.176  80.357 10.00  1.00           C  
ATOM   1220  CD2 LEU A 152      60.882  86.345  78.967 10.00  1.00           C  
ATOM   1221  N   THR A 153      64.706  90.055  77.110  2.00  0.00           N  
ATOM   1222  CA  THR A 153      64.926  90.366  75.732  2.00  1.00           C  
ATOM   1223  C   THR A 153      66.026  91.371  75.714  2.00  0.00           C  
ATOM   1224  O   THR A 153      66.146  92.233  76.584  2.00  0.00           O  
ATOM   1225  CB  THR A 153      63.849  90.937  74.859  2.00  1.00           C  
ATOM   1226  CG2 THR A 153      62.801  89.848  74.577  2.00  1.00           C  
ATOM   1227  OG1 THR A 153      63.198  92.045  75.463  2.00  1.00           O  
ATOM   1228  N   MET A 154      66.948  91.181  74.753  3.00  1.00           N  
ATOM   1229  CA  MET A 154      68.078  92.045  74.602  3.00  0.00           C  
ATOM   1230  C   MET A 154      67.742  93.493  74.524  3.00  0.00           C  
ATOM   1231  O   MET A 154      68.501  94.258  75.118 12.00  0.00           O  
ATOM   1232  CB  MET A 154      68.880  91.456  73.429  7.00  1.00           C  
ATOM   1233  CG  MET A 154      70.124  92.249  73.023  7.00  1.00           C  
ATOM   1234  SD  MET A 154      71.412  92.835  74.164  7.00  1.00           S  
ATOM   1235  CE  MET A 154      71.953  91.513  75.286  7.00  0.00           C  
ATOM   1236  N   GLN A 155      66.581  93.877  73.964  2.00  1.00           N  
ATOM   1237  CA  GLN A 155      66.095  95.218  73.863  3.00  1.00           C  
ATOM   1238  C   GLN A 155      65.940  95.877  75.191  3.00  0.00           C  
ATOM   1239  O   GLN A 155      66.466  96.942  75.513  3.00  0.00           O  
ATOM   1240  CB  GLN A 155      64.720  95.195  73.176  3.00  1.00           C  
ATOM   1241  CG  GLN A 155      63.940  96.478  72.885  2.00  1.00           C  
ATOM   1242  CD  GLN A 155      64.679  97.427  71.953  2.00  1.00           C  
ATOM   1243  NE2 GLN A 155      64.764  97.071  70.643  2.00  1.00           N  
ATOM   1244  OE1 GLN A 155      65.180  98.485  72.330  2.00  1.00           O  
ATOM   1245  N   SER A 156      65.227  95.262  76.151  2.00  0.00           N  
ATOM   1246  CA  SER A 156      65.018  95.574  77.531  2.00  1.00           C  
ATOM   1247  C   SER A 156      66.248  95.791  78.343  2.00  0.00           C  
ATOM   1248  O   SER A 156      66.327  96.774  79.078  2.00  1.00           O  
ATOM   1249  CB  SER A 156      63.989  94.604  78.137  2.00  1.00           C  
ATOM   1250  OG  SER A 156      63.582  94.873  79.472  2.00  1.00           O  
ATOM   1251  N   PHE A 157      67.242  94.898  78.194  3.00  0.00           N  
ATOM   1252  CA  PHE A 157      68.538  95.141  78.745  3.00  0.00           C  
ATOM   1253  C   PHE A 157      69.340  96.273  78.201  3.00  0.00           C  
ATOM   1254  O   PHE A 157      69.994  97.012  78.936  3.00  0.00           O  
ATOM   1255  CB  PHE A 157      69.257  93.795  78.549  7.00  0.00           C  
ATOM   1256  CG  PHE A 157      70.558  93.650  79.260  7.00  0.00           C  
ATOM   1257  CD1 PHE A 157      70.578  93.158  80.543  7.00  0.00           C  
ATOM   1258  CD2 PHE A 157      71.726  93.824  78.554  7.00  0.00           C  
ATOM   1259  CE1 PHE A 157      71.759  92.850  81.178  7.00  0.00           C  
ATOM   1260  CE2 PHE A 157      72.920  93.488  79.149  7.00  0.00           C  
ATOM   1261  CZ  PHE A 157      72.909  93.052  80.452  7.00  0.00           C  
ATOM   1262  N   THR A 158      69.319  96.429  76.865  2.00  0.00           N  
ATOM   1263  CA  THR A 158      70.104  97.444  76.232  2.00  0.00           C  
ATOM   1264  C   THR A 158      69.759  98.835  76.643  2.00  0.00           C  
ATOM   1265  O   THR A 158      70.645  99.597  77.024  2.00  1.00           O  
ATOM   1266  CB  THR A 158      70.095  97.420  74.732  2.00  1.00           C  
ATOM   1267  CG2 THR A 158      70.930  98.502  74.026  2.00  1.00           C  
ATOM   1268  OG1 THR A 158      70.443  96.129  74.255  2.00  1.00           O  
ATOM   1269  N   LYS A 159      68.491  99.284  76.626  4.00  0.00           N  
ATOM   1270  CA  LYS A 159      68.108 100.531  77.213  4.00  1.00           C  
ATOM   1271  C   LYS A 159      68.094 100.629  78.700  4.00  0.00           C  
ATOM   1272  O   LYS A 159      68.337 101.682  79.287  2.00  0.00           O  
ATOM   1273  CB  LYS A 159      66.662 100.806  76.764  4.00  1.00           C  
ATOM   1274  CG  LYS A 159      65.489  99.957  77.258  1.00  1.00           C  
ATOM   1275  CD  LYS A 159      64.182 100.500  76.680 11.00  1.00           C  
ATOM   1276  CE  LYS A 159      63.982 100.222  75.189 11.00  1.00           C  
ATOM   1277  NZ  LYS A 159      62.881 101.138  74.812 11.00  1.00           N1+
ATOM   1278  N   LEU A 160      67.966  99.541  79.480 12.00  0.00           N  
ATOM   1279  CA  LEU A 160      68.182  99.531  80.894 12.00  0.00           C  
ATOM   1280  C   LEU A 160      69.566  99.777  81.388 12.00  0.00           C  
ATOM   1281  O   LEU A 160      69.719 100.550  82.332 12.00  0.00           O  
ATOM   1282  CB  LEU A 160      67.692  98.182  81.445 10.00  1.00           C  
ATOM   1283  CG  LEU A 160      67.829  97.944  82.958 10.00  0.00           C  
ATOM   1284  CD1 LEU A 160      66.877  98.840  83.768 10.00  1.00           C  
ATOM   1285  CD2 LEU A 160      67.437  96.470  83.153 10.00  0.00           C  
ATOM   1286  N   VAL A 161      70.640  99.196  80.826 12.00  0.00           N  
ATOM   1287  CA  VAL A 161      71.965  99.574  81.212 12.00  0.00           C  
ATOM   1288  C   VAL A 161      72.358 100.991  80.969 12.00  1.00           C  
ATOM   1289  O   VAL A 161      72.970 101.534  81.888 12.00  0.00           O  
ATOM   1290  CB  VAL A 161      73.072  98.669  80.760 10.00  0.00           C  
ATOM   1291  CG1 VAL A 161      72.699  97.218  81.106 10.00  0.00           C  
ATOM   1292  CG2 VAL A 161      73.287  98.661  79.238 10.00  1.00           C  
ATOM   1293  N   ASP A 162      71.827 101.668  79.935  8.00  0.00           N  
ATOM   1294  CA  ASP A 162      71.976 103.066  79.674  9.00  1.00           C  
ATOM   1295  C   ASP A 162      71.324 103.887  80.732  8.00  0.00           C  
ATOM   1296  O   ASP A 162      71.839 104.874  81.254  8.00  1.00           O  
ATOM   1297  CB  ASP A 162      71.380 103.478  78.316  9.00  1.00           C  
ATOM   1298  CG  ASP A 162      71.694 104.921  77.948  9.00  1.00           C  
ATOM   1299  OD1 ASP A 162      70.797 105.749  77.635  9.00  1.00           O  
ATOM   1300  OD2 ASP A 162      72.916 105.101  77.699  9.00  1.00           O1-
ATOM   1301  N   ARG A 163      70.102 103.548  81.183  4.00  0.00           N  
ATOM   1302  CA  ARG A 163      69.438 104.220  82.256  4.00  1.00           C  
ATOM   1303  C   ARG A 163      69.939 104.099  83.654  4.00  1.00           C  
ATOM   1304  O   ARG A 163      69.836 105.063  84.412  3.00  1.00           O  
ATOM   1305  CB  ARG A 163      67.980 103.730  82.265  4.00  1.00           C  
ATOM   1306  CG  ARG A 163      67.285 104.280  81.018  4.00  1.00           C  
ATOM   1307  CD  ARG A 163      65.874 103.702  80.890  4.00  1.00           C  
ATOM   1308  NE  ARG A 163      65.395 104.109  79.539  1.00  1.00           N  
ATOM   1309  CZ  ARG A 163      64.203 103.766  78.969  1.00  1.00           C  
ATOM   1310  NH1 ARG A 163      63.635 102.603  79.401  1.00  1.00           N1+
ATOM   1311  NH2 ARG A 163      63.683 104.426  77.894  1.00  1.00           N  
ATOM   1312  N   VAL A 164      70.375 102.881  84.020 12.00  0.00           N  
ATOM   1313  CA  VAL A 164      71.051 102.590  85.246 12.00  0.00           C  
ATOM   1314  C   VAL A 164      72.460 103.075  85.294 12.00  0.00           C  
ATOM   1315  O   VAL A 164      72.772 103.756  86.270 12.00  1.00           O  
ATOM   1316  CB  VAL A 164      71.048 101.094  85.356 10.00  0.00           C  
ATOM   1317  CG1 VAL A 164      71.819 100.707  86.631 10.00  1.00           C  
ATOM   1318  CG2 VAL A 164      69.615 100.594  85.598 10.00  1.00           C  
ATOM   1319  N   GLY A 165      73.315 102.891  84.273  5.00  0.00           N  
ATOM   1320  CA  GLY A 165      74.540 103.612  84.117  5.00  1.00           C  
ATOM   1321  C   GLY A 165      75.629 102.682  83.706  5.00  1.00           C  
ATOM   1322  O   GLY A 165      75.430 101.481  83.530  5.00  0.00           O  
ATOM   1323  N   ASP A 166      76.841 103.226  83.497  8.00  1.00           N  
ATOM   1324  CA  ASP A 166      78.009 102.499  83.106  9.00  1.00           C  
ATOM   1325  C   ASP A 166      78.531 101.534  84.115  8.00  0.00           C  
ATOM   1326  O   ASP A 166      78.234 101.625  85.305  8.00  1.00           O  
ATOM   1327  CB  ASP A 166      79.136 103.489  82.770  9.00  1.00           C  
ATOM   1328  CG  ASP A 166      78.782 104.323  81.547  9.00  1.00           C  
ATOM   1329  OD1 ASP A 166      78.581 103.798  80.419  9.00  1.00           O  
ATOM   1330  OD2 ASP A 166      78.695 105.565  81.740  9.00  1.00           O1-
ATOM   1331  N   PRO A 167      79.388 100.618  83.776  3.00  0.00           N  
ATOM   1332  CA  PRO A 167      80.026  99.802  84.767  3.00  0.00           C  
ATOM   1333  C   PRO A 167      81.081 100.540  85.518  3.00  0.00           C  
ATOM   1334  O   PRO A 167      81.546 101.548  84.987  3.00  1.00           O  
ATOM   1335  CB  PRO A 167      80.662  98.622  84.036  3.00  1.00           C  
ATOM   1336  CG  PRO A 167      80.228  98.734  82.566  3.00  0.00           C  
ATOM   1337  CD  PRO A 167      79.415 100.031  82.444  3.00  1.00           C  
ATOM   1338  N   PRO A 168      81.404 100.362  86.764  3.00  0.00           N  
ATOM   1339  CA  PRO A 168      82.583 100.905  87.375  3.00  1.00           C  
ATOM   1340  C   PRO A 168      83.878 100.479  86.775  3.00  1.00           C  
ATOM   1341  O   PRO A 168      84.053  99.451  86.123  3.00  1.00           O  
ATOM   1342  CB  PRO A 168      82.628 100.332  88.790  3.00  1.00           C  
ATOM   1343  CG  PRO A 168      81.333  99.544  89.049  3.00  1.00           C  
ATOM   1344  CD  PRO A 168      80.793  99.359  87.622  3.00  1.00           C  
ATOM   1345  N   ALA A 169      84.901 101.290  87.096 12.00  1.00           N  
ATOM   1346  CA  ALA A 169      86.272 101.163  86.707 12.00  1.00           C  
ATOM   1347  C   ALA A 169      86.884  99.996  87.404 12.00  0.00           C  
ATOM   1348  O   ALA A 169      86.457  99.673  88.512 12.00  1.00           O  
ATOM   1349  CB  ALA A 169      86.975 102.521  86.863 12.00  1.00           C  
ATOM   1350  N   PRO A 170      87.795  99.305  86.786  3.00  0.00           N  
ATOM   1351  CA  PRO A 170      88.526  98.274  87.466  3.00  0.00           C  
ATOM   1352  C   PRO A 170      89.418  98.769  88.553  3.00  0.00           C  
ATOM   1353  O   PRO A 170      89.974  99.862  88.456  3.00  1.00           O  
ATOM   1354  CB  PRO A 170      89.318  97.652  86.319  3.00  1.00           C  
ATOM   1355  CG  PRO A 170      89.643  98.814  85.366  3.00  1.00           C  
ATOM   1356  CD  PRO A 170      88.305  99.566  85.450  3.00  1.00           C  
ATOM   1357  N   ALA A 171      89.539  98.019  89.662 12.00  0.00           N  
ATOM   1358  CA  ALA A 171      90.253  98.386  90.846 12.00  1.00           C  
ATOM   1359  C   ALA A 171      91.707  98.635  90.642 12.00  1.00           C  
ATOM   1360  O   ALA A 171      92.333  98.005  89.790 12.00  1.00           O  
ATOM   1361  CB  ALA A 171      90.118  97.331  91.956 12.00  1.00           C  
ATOM   1362  N   PRO A 172      92.346  99.447  91.431  3.00  0.00           N  
ATOM   1363  CA  PRO A 172      93.767  99.558  91.579  3.00  1.00           C  
ATOM   1364  C   PRO A 172      94.671  98.374  91.525  3.00  1.00           C  
ATOM   1365  O   PRO A 172      94.397  97.202  91.777  3.00  0.00           O  
ATOM   1366  CB  PRO A 172      93.974 100.256  92.921  3.00  1.00           C  
ATOM   1367  CG  PRO A 172      92.781 101.225  92.957  3.00  1.00           C  
ATOM   1368  CD  PRO A 172      91.668 100.384  92.313  3.00  1.00           C  
ATOM   1369  N   ASP A 173      95.917  98.687  91.128  8.00  1.00           N  
ATOM   1370  CA  ASP A 173      96.997  97.752  91.055  9.00  1.00           C  
ATOM   1371  C   ASP A 173      97.250  97.083  92.362  8.00  0.00           C  
ATOM   1372  O   ASP A 173      97.198  97.718  93.414  8.00  1.00           O  
ATOM   1373  CB  ASP A 173      98.325  98.476  90.776  9.00  1.00           C  
ATOM   1374  CG  ASP A 173      98.120  99.128  89.416  9.00  1.00           C  
ATOM   1375  OD1 ASP A 173      97.859 100.360  89.431  9.00  1.00           O  
ATOM   1376  OD2 ASP A 173      98.247  98.460  88.356  9.00  1.00           O1-
ATOM   1377  N   PRO A 174      97.564  95.824  92.436  3.00  0.00           N  
ATOM   1378  CA  PRO A 174      97.881  95.088  93.626  3.00  0.00           C  
ATOM   1379  C   PRO A 174      99.097  95.595  94.322  3.00  1.00           C  
ATOM   1380  O   PRO A 174      99.873  96.343  93.730  3.00  1.00           O  
ATOM   1381  CB  PRO A 174      98.033  93.650  93.133  3.00  0.00           C  
ATOM   1382  CG  PRO A 174      98.593  93.764  91.706  3.00  1.00           C  
ATOM   1383  CD  PRO A 174      97.688  94.936  91.291  3.00  1.00           C  
ATOM   1384  N   PRO A 175      99.384  95.229  95.536  3.00  0.00           N  
ATOM   1385  CA  PRO A 175     100.622  95.557  96.181  3.00  1.00           C  
ATOM   1386  C   PRO A 175     101.885  95.046  95.577  3.00  0.00           C  
ATOM   1387  O   PRO A 175     101.771  93.955  95.020  3.00  0.00           O  
ATOM   1388  CB  PRO A 175     100.523  95.045  97.616  3.00  1.00           C  
ATOM   1389  CG  PRO A 175      99.014  95.115  97.898  3.00  1.00           C  
ATOM   1390  CD  PRO A 175      98.414  94.777  96.523  3.00  0.00           C  
ATOM   1391  N   ALA A 176     103.039  95.721  95.727 12.00  1.00           N  
ATOM   1392  CA  ALA A 176     104.293  95.061  95.531 12.00  1.00           C  
ATOM   1393  C   ALA A 176     104.623  94.097  96.618 12.00  0.00           C  
ATOM   1394  O   ALA A 176     105.224  93.062  96.337 12.00  1.00           O  
ATOM   1395  CB  ALA A 176     105.384  96.146  95.522 12.00  1.00           C  
ATOM   1396  N   ALA A 177     104.115  94.356  97.837 12.00  1.00           N  
ATOM   1397  CA  ALA A 177     104.353  93.508  98.964 12.00  0.00           C  
ATOM   1398  C   ALA A 177     103.091  93.467  99.756 12.00  0.00           C  
ATOM   1399  O   ALA A 177     102.575  94.430 100.320 12.00  1.00           O  
ATOM   1400  CB  ALA A 177     105.562  93.839  99.854 12.00  1.00           C  
ATOM   1401  N   MET A 178     102.546  92.243  99.865  3.00  0.00           N  
ATOM   1402  CA  MET A 178     101.482  91.823 100.725  3.00  0.00           C  
ATOM   1403  C   MET A 178     101.883  91.643 102.148  3.00  1.00           C  
ATOM   1404  O   MET A 178     103.012  91.277 102.471 12.00  1.00           O  
ATOM   1405  CB  MET A 178     101.085  90.401 100.296  7.00  0.00           C  
ATOM   1406  CG  MET A 178     100.649  90.250  98.837  7.00  1.00           C  
ATOM   1407  SD  MET A 178      99.388  91.435  98.279  7.00  0.00           S  
ATOM   1408  CE  MET A 178      99.659  91.065  96.521  7.00  0.00           C  
ATOM   1409  N   PRO A 179     100.949  91.938 103.003  3.00  0.00           N  
ATOM   1410  CA  PRO A 179     101.077  91.379 104.318  3.00  1.00           C  
ATOM   1411  C   PRO A 179     101.166  89.893 104.374  3.00  0.00           C  
ATOM   1412  O   PRO A 179     100.259  89.277 103.814  3.00  0.00           O  
ATOM   1413  CB  PRO A 179      99.839  91.831 105.088  3.00  1.00           C  
ATOM   1414  CG  PRO A 179      99.469  93.127 104.348  3.00  1.00           C  
ATOM   1415  CD  PRO A 179      99.843  92.874 102.879  3.00  1.00           C  
ATOM   1416  N   PRO A 180     102.072  89.224 105.022  3.00  0.00           N  
ATOM   1417  CA  PRO A 180     102.240  87.803 104.933  3.00  0.00           C  
ATOM   1418  C   PRO A 180     101.196  87.049 105.683  3.00  0.00           C  
ATOM   1419  O   PRO A 180     100.672  87.648 106.621  3.00  0.00           O  
ATOM   1420  CB  PRO A 180     103.625  87.523 105.511  3.00  1.00           C  
ATOM   1421  CG  PRO A 180     103.917  88.677 106.484  3.00  1.00           C  
ATOM   1422  CD  PRO A 180     103.177  89.815 105.761  3.00  1.00           C  
ATOM   1423  N   PRO A 181     100.870  85.821 105.405  3.00  0.00           N  
ATOM   1424  CA  PRO A 181     100.238  84.985 106.383  3.00  0.00           C  
ATOM   1425  C   PRO A 181     101.107  84.530 107.504  3.00  0.00           C  
ATOM   1426  O   PRO A 181     102.314  84.656 107.308  3.00  1.00           O  
ATOM   1427  CB  PRO A 181      99.761  83.858 105.470  3.00  0.00           C  
ATOM   1428  CG  PRO A 181     100.941  83.661 104.506  3.00  0.00           C  
ATOM   1429  CD  PRO A 181     101.312  85.122 104.207  3.00  1.00           C  
ATOM   1430  N   ALA A 182     100.627  84.019 108.653 12.00  0.00           N  
ATOM   1431  CA  ALA A 182     101.481  83.683 109.749 12.00  1.00           C  
ATOM   1432  C   ALA A 182     101.816  82.233 109.821 12.00  1.00           C  
ATOM   1433  O   ALA A 182     102.532  81.744 110.695 12.00  1.00           O  
ATOM   1434  CB  ALA A 182     100.814  84.100 111.071 12.00  1.00           C  
ATOM   1435  N   GLU A 183     101.508  81.446 108.776  8.00  0.00           N  
ATOM   1436  CA  GLU A 183     101.952  80.092 108.651  8.00  1.00           C  
ATOM   1437  C   GLU A 183     101.986  79.905 107.174  8.00  0.00           C  
ATOM   1438  O   GLU A 183     101.145  80.563 106.566  8.00  0.00           O  
ATOM   1439  CB  GLU A 183     101.171  79.013 109.420  8.00  1.00           C  
ATOM   1440  CG  GLU A 183     101.688  77.577 109.325  8.00  1.00           C  
ATOM   1441  CD  GLU A 183     100.783  76.563 110.011  9.00  1.00           C  
ATOM   1442  OE1 GLU A 183     100.979  76.285 111.225  9.00  1.00           O  
ATOM   1443  OE2 GLU A 183      99.986  75.902 109.296  9.00  1.00           O1-
ATOM   1444  N   ASP A 184     102.961  79.202 106.569  8.00  1.00           N  
ATOM   1445  CA  ASP A 184     103.208  79.073 105.166  9.00  0.00           C  
ATOM   1446  C   ASP A 184     103.576  77.712 104.686  8.00  0.00           C  
ATOM   1447  O   ASP A 184     102.874  76.762 105.027  8.00  1.00           O  
ATOM   1448  CB  ASP A 184     104.009  80.264 104.612  9.00  1.00           C  
ATOM   1449  CG  ASP A 184     105.385  80.415 105.246  9.00  1.00           C  
ATOM   1450  OD1 ASP A 184     106.216  79.513 104.961  9.00  1.00           O  
ATOM   1451  OD2 ASP A 184     105.663  81.506 105.812  9.00  1.00           O1-
ATOM   1452  N   MET A 185     104.670  77.588 103.912  3.00  0.00           N  
ATOM   1453  CA  MET A 185     105.035  76.464 103.109  3.00  0.00           C  
ATOM   1454  C   MET A 185     105.268  75.139 103.748  3.00  0.00           C  
ATOM   1455  O   MET A 185     104.671  74.163 103.296 12.00  1.00           O  
ATOM   1456  CB  MET A 185     106.152  76.821 102.113  7.00  1.00           C  
ATOM   1457  CG  MET A 185     106.461  75.857 100.967  7.00  1.00           C  
ATOM   1458  SD  MET A 185     107.571  76.603  99.735  7.00  1.00           S  
ATOM   1459  CE  MET A 185     108.915  77.067 100.863  7.00  1.00           C  
ATOM   1460  N   PRO A 186     106.012  74.994 104.804  3.00  0.00           N  
ATOM   1461  CA  PRO A 186     106.104  73.764 105.537  3.00  1.00           C  
ATOM   1462  C   PRO A 186     105.323  73.715 106.804  3.00  1.00           C  
ATOM   1463  O   PRO A 186     105.499  74.586 107.656  3.00  1.00           O  
ATOM   1464  CB  PRO A 186     107.614  73.678 105.752  3.00  1.00           C  
ATOM   1465  CG  PRO A 186     108.056  75.117 106.060  3.00  1.00           C  
ATOM   1466  CD  PRO A 186     107.073  75.914 105.186  3.00  1.00           C  
ATOM   1467  N   SER A 187     104.394  72.744 106.853  2.00  1.00           N  
ATOM   1468  CA  SER A 187     103.548  72.647 108.002  2.00  1.00           C  
ATOM   1469  C   SER A 187     103.115  71.248 108.276  2.00  1.00           C  
ATOM   1470  O   SER A 187     102.747  70.508 107.364  2.00  1.00           O  
ATOM   1471  CB  SER A 187     102.313  73.562 107.960  2.00  0.00           C  
ATOM   1472  OG  SER A 187     101.792  73.730 109.270  2.00  1.00           O  
ATOM   1473  N   ALA A 188     103.165  70.764 109.530 12.00  1.00           N  
ATOM   1474  CA  ALA A 188     103.075  69.347 109.702 12.00  1.00           C  
ATOM   1475  C   ALA A 188     101.662  68.879 109.635 12.00  1.00           C  
ATOM   1476  O   ALA A 188     101.345  67.894 108.970 12.00  1.00           O  
ATOM   1477  CB  ALA A 188     103.785  68.944 111.006 12.00  1.00           C  
ATOM   1478  N   ALA A 189     100.660  69.519 110.265 12.00  1.00           N  
ATOM   1479  CA  ALA A 189      99.298  69.086 110.231 12.00  1.00           C  
ATOM   1480  C   ALA A 189      98.538  68.907 108.963 12.00  1.00           C  
ATOM   1481  O   ALA A 189      97.852  67.887 108.899 12.00  1.00           O  
ATOM   1482  CB  ALA A 189      98.480  69.861 111.278 12.00  1.00           C  
ATOM   1483  N   PRO A 190      98.617  69.684 107.924  3.00  0.00           N  
ATOM   1484  CA  PRO A 190      98.120  69.205 106.666  3.00  1.00           C  
ATOM   1485  C   PRO A 190      98.661  67.983 106.005  3.00  1.00           C  
ATOM   1486  O   PRO A 190      99.804  67.605 106.256  3.00  1.00           O  
ATOM   1487  CB  PRO A 190      98.597  70.352 105.777  3.00  1.00           C  
ATOM   1488  CG  PRO A 190      98.607  71.632 106.627  3.00  1.00           C  
ATOM   1489  CD  PRO A 190      99.012  71.082 108.003  3.00  1.00           C  
ATOM   1490  N   ALA A 191      97.866  67.418 105.079 12.00  1.00           N  
ATOM   1491  CA  ALA A 191      98.339  66.495 104.095 12.00  1.00           C  
ATOM   1492  C   ALA A 191      99.240  67.141 103.099 12.00  1.00           C  
ATOM   1493  O   ALA A 191     100.369  66.691 102.912 12.00  1.00           O  
ATOM   1494  CB  ALA A 191      97.230  65.782 103.301 12.00  1.00           C  
ATOM   1495  N   ALA A 192      98.773  68.300 102.602 12.00  0.00           N  
ATOM   1496  CA  ALA A 192      99.426  69.196 101.699 12.00  1.00           C  
ATOM   1497  C   ALA A 192      99.195  70.636 102.005 12.00  0.00           C  
ATOM   1498  O   ALA A 192      98.100  70.954 102.468 12.00  1.00           O  
ATOM   1499  CB  ALA A 192      98.905  68.893 100.284 12.00  1.00           C  
ATOM   1500  N   THR A 193     100.156  71.568 101.876  2.00  1.00           N  
ATOM   1501  CA  THR A 193     100.006  72.987 101.971  2.00  1.00           C  
ATOM   1502  C   THR A 193      99.478  73.617 100.729  2.00  0.00           C  
ATOM   1503  O   THR A 193      98.696  74.566 100.772  2.00  0.00           O  
ATOM   1504  CB  THR A 193     101.241  73.769 102.313  2.00  1.00           C  
ATOM   1505  CG2 THR A 193     101.468  73.441 103.798  2.00  1.00           C  
ATOM   1506  OG1 THR A 193     102.402  73.304 101.639  2.00  1.00           O  
ATOM   1507  N   GLY A 194      99.896  73.143  99.541  5.00  1.00           N  
ATOM   1508  CA  GLY A 194      99.749  73.775  98.266  5.00  1.00           C  
ATOM   1509  C   GLY A 194      98.886  73.040  97.300  5.00  0.00           C  
ATOM   1510  O   GLY A 194      97.819  72.523  97.626  5.00  0.00           O  
ATOM   1511  N   VAL A 195      99.210  73.091  95.995 12.00  1.00           N  
ATOM   1512  CA  VAL A 195      98.352  72.583  94.971 12.00  0.00           C  
ATOM   1513  C   VAL A 195      98.325  71.094  94.936 12.00  0.00           C  
ATOM   1514  O   VAL A 195      99.240  70.494  95.498 12.00  1.00           O  
ATOM   1515  CB  VAL A 195      98.732  73.118  93.621 10.00  0.00           C  
ATOM   1516  CG1 VAL A 195      98.319  74.589  93.448 10.00  0.00           C  
ATOM   1517  CG2 VAL A 195     100.243  72.880  93.468 10.00  1.00           C  
ATOM   1518  N   PRO A 196      97.341  70.477  94.351  3.00  0.00           N  
ATOM   1519  CA  PRO A 196      97.346  69.055  94.167  3.00  0.00           C  
ATOM   1520  C   PRO A 196      98.161  68.715  92.968  3.00  0.00           C  
ATOM   1521  O   PRO A 196      98.097  69.335  91.907  3.00  1.00           O  
ATOM   1522  CB  PRO A 196      95.865  68.721  94.000  3.00  0.00           C  
ATOM   1523  CG  PRO A 196      95.246  69.968  93.347  3.00  0.00           C  
ATOM   1524  CD  PRO A 196      96.141  71.118  93.837  3.00  0.00           C  
ATOM   1525  N   THR A 197      99.067  67.753  93.221  2.00  0.00           N  
ATOM   1526  CA  THR A 197      99.779  67.021  92.221  2.00  1.00           C  
ATOM   1527  C   THR A 197      99.008  66.091  91.349  2.00  0.00           C  
ATOM   1528  O   THR A 197      97.983  65.559  91.772  2.00  0.00           O  
ATOM   1529  CB  THR A 197     100.910  66.226  92.806  2.00  1.00           C  
ATOM   1530  CG2 THR A 197     102.059  67.096  93.344  2.00  1.00           C  
ATOM   1531  OG1 THR A 197     100.347  65.581  93.939  2.00  1.00           O  
ATOM   1532  N   TRP A 198      99.420  65.869  90.087 12.00  1.00           N  
ATOM   1533  CA  TRP A 198      98.723  64.932  89.262 12.00  0.00           C  
ATOM   1534  C   TRP A 198      98.863  63.538  89.771 12.00  0.00           C  
ATOM   1535  O   TRP A 198      97.943  62.727  89.676  3.00  0.00           O  
ATOM   1536  CB  TRP A 198      99.353  65.086  87.868 12.00  1.00           C  
ATOM   1537  CG  TRP A 198      98.914  66.262  87.029  3.00  1.00           C  
ATOM   1538  CD1 TRP A 198      99.514  67.446  86.713  6.00  1.00           C  
ATOM   1539  CD2 TRP A 198      97.642  66.255  86.353  3.00  0.00           C  
ATOM   1540  CE2 TRP A 198      97.580  67.454  85.632  6.00  0.00           C  
ATOM   1541  CE3 TRP A 198      96.714  65.276  86.134  7.00  0.00           C  
ATOM   1542  NE1 TRP A 198      98.684  68.214  85.940  6.00  1.00           N  
ATOM   1543  CZ2 TRP A 198      96.509  67.714  84.822  6.00  0.00           C  
ATOM   1544  CZ3 TRP A 198      95.663  65.598  85.308  7.00  1.00           C  
ATOM   1545  CH2 TRP A 198      95.508  66.789  84.638  7.00  0.00           C  
ATOM   1546  N   GLN A 199      99.931  63.225  90.525  2.00  1.00           N  
ATOM   1547  CA  GLN A 199     100.052  61.973  91.208  3.00  1.00           C  
ATOM   1548  C   GLN A 199      99.073  61.800  92.318  3.00  0.00           C  
ATOM   1549  O   GLN A 199      98.455  60.749  92.475  3.00  1.00           O  
ATOM   1550  CB  GLN A 199     101.480  61.838  91.761  3.00  1.00           C  
ATOM   1551  CG  GLN A 199     101.832  60.486  92.386  2.00  1.00           C  
ATOM   1552  CD  GLN A 199     103.288  60.586  92.820  2.00  1.00           C  
ATOM   1553  NE2 GLN A 199     103.606  60.825  94.120  2.00  1.00           N  
ATOM   1554  OE1 GLN A 199     104.040  60.502  91.851  2.00  1.00           O  
ATOM   1555  N   GLU A 200      98.727  62.810  93.136  8.00  0.00           N  
ATOM   1556  CA  GLU A 200      97.668  62.717  94.093  8.00  1.00           C  
ATOM   1557  C   GLU A 200      96.320  62.564  93.478  8.00  0.00           C  
ATOM   1558  O   GLU A 200      95.516  61.728  93.889  8.00  1.00           O  
ATOM   1559  CB  GLU A 200      97.706  63.883  95.096  8.00  1.00           C  
ATOM   1560  CG  GLU A 200      96.554  63.923  96.102  8.00  1.00           C  
ATOM   1561  CD  GLU A 200      97.028  64.839  97.221  9.00  1.00           C  
ATOM   1562  OE1 GLU A 200      97.316  66.046  97.010  9.00  1.00           O  
ATOM   1563  OE2 GLU A 200      97.142  64.301  98.355  9.00  1.00           O1-
ATOM   1564  N   VAL A 201      96.053  63.278  92.370 12.00  0.00           N  
ATOM   1565  CA  VAL A 201      94.902  63.132  91.533 12.00  0.00           C  
ATOM   1566  C   VAL A 201      94.802  61.749  90.989 12.00  0.00           C  
ATOM   1567  O   VAL A 201      93.700  61.208  91.066 12.00  1.00           O  
ATOM   1568  CB  VAL A 201      94.837  64.152  90.435 10.00  0.00           C  
ATOM   1569  CG1 VAL A 201      93.551  63.907  89.628 10.00  0.00           C  
ATOM   1570  CG2 VAL A 201      94.675  65.512  91.134 10.00  0.00           C  
ATOM   1571  N   GLY A 202      95.881  61.119  90.490  5.00  0.00           N  
ATOM   1572  CA  GLY A 202      95.825  59.717  90.209  5.00  1.00           C  
ATOM   1573  C   GLY A 202      95.653  59.582  88.736  5.00  1.00           C  
ATOM   1574  O   GLY A 202      94.864  58.767  88.259  5.00  1.00           O  
ATOM   1575  N   PHE A 203      96.361  60.442  87.984  3.00  0.00           N  
ATOM   1576  CA  PHE A 203      96.360  60.328  86.558  3.00  1.00           C  
ATOM   1577  C   PHE A 203      97.672  60.793  86.024  3.00  1.00           C  
ATOM   1578  O   PHE A 203      98.542  61.471  86.567  3.00  1.00           O  
ATOM   1579  CB  PHE A 203      95.251  61.239  86.003  7.00  0.00           C  
ATOM   1580  CG  PHE A 203      94.845  60.985  84.592  7.00  0.00           C  
ATOM   1581  CD1 PHE A 203      94.293  59.799  84.166  7.00  1.00           C  
ATOM   1582  CD2 PHE A 203      95.011  62.041  83.729  7.00  0.00           C  
ATOM   1583  CE1 PHE A 203      93.939  59.606  82.853  7.00  1.00           C  
ATOM   1584  CE2 PHE A 203      94.688  61.820  82.411  7.00  0.00           C  
ATOM   1585  CZ  PHE A 203      94.088  60.659  81.982  7.00  1.00           C  
ATOM   1586  N   LYS A 204      97.917  60.299  84.798  4.00  0.00           N  
ATOM   1587  CA  LYS A 204      99.179  60.214  84.132  4.00  1.00           C  
ATOM   1588  C   LYS A 204      98.848  60.397  82.690  4.00  0.00           C  
ATOM   1589  O   LYS A 204      97.744  60.061  82.267  2.00  1.00           O  
ATOM   1590  CB  LYS A 204      99.821  58.842  84.397  4.00  1.00           C  
ATOM   1591  CG  LYS A 204     101.251  58.692  83.875  1.00  1.00           C  
ATOM   1592  CD  LYS A 204     101.536  57.233  83.514 11.00  1.00           C  
ATOM   1593  CE  LYS A 204     102.963  56.904  83.069 11.00  1.00           C  
ATOM   1594  NZ  LYS A 204     103.349  57.172  81.666 11.00  1.00           N1+
ATOM   1595  N   GLU A 205      99.777  61.029  81.951  8.00  1.00           N  
ATOM   1596  CA  GLU A 205      99.794  61.399  80.569  8.00  1.00           C  
ATOM   1597  C   GLU A 205      98.596  62.194  80.180  8.00  1.00           C  
ATOM   1598  O   GLU A 205      97.785  61.667  79.419  8.00  1.00           O  
ATOM   1599  CB  GLU A 205      99.921  60.116  79.732  8.00  1.00           C  
ATOM   1600  CG  GLU A 205     100.978  59.075  80.108  8.00  1.00           C  
ATOM   1601  CD  GLU A 205     102.421  59.471  79.837  9.00  1.00           C  
ATOM   1602  OE1 GLU A 205     102.849  59.488  78.653  9.00  1.00           O  
ATOM   1603  OE2 GLU A 205     103.169  59.787  80.801  9.00  1.00           O1-
ATOM   1604  N   PRO A 206      98.311  63.354  80.695  3.00  0.00           N  
ATOM   1605  CA  PRO A 206      97.307  64.269  80.237  3.00  0.00           C  
ATOM   1606  C   PRO A 206      97.503  64.755  78.843  3.00  1.00           C  
ATOM   1607  O   PRO A 206      98.696  64.795  78.542  3.00  1.00           O  
ATOM   1608  CB  PRO A 206      97.467  65.450  81.192  3.00  0.00           C  
ATOM   1609  CG  PRO A 206      98.946  65.520  81.604  3.00  1.00           C  
ATOM   1610  CD  PRO A 206      99.180  64.002  81.665  3.00  1.00           C  
ATOM   1611  N   PRO A 207      96.677  65.192  77.939  3.00  0.00           N  
ATOM   1612  CA  PRO A 207      97.087  65.735  76.678  3.00  1.00           C  
ATOM   1613  C   PRO A 207      97.685  67.081  76.904  3.00  0.00           C  
ATOM   1614  O   PRO A 207      97.597  67.642  77.995  3.00  1.00           O  
ATOM   1615  CB  PRO A 207      95.830  65.738  75.812  3.00  1.00           C  
ATOM   1616  CG  PRO A 207      94.772  66.008  76.893  3.00  1.00           C  
ATOM   1617  CD  PRO A 207      95.228  65.130  78.069  3.00  1.00           C  
ATOM   1618  N   LEU A 208      98.279  67.659  75.844 12.00  1.00           N  
ATOM   1619  CA  LEU A 208      98.643  69.041  75.833 12.00  0.00           C  
ATOM   1620  C   LEU A 208      97.416  69.847  75.579 12.00  0.00           C  
ATOM   1621  O   LEU A 208      96.894  69.726  74.473 12.00  1.00           O  
ATOM   1622  CB  LEU A 208      99.716  69.421  74.798 10.00  1.00           C  
ATOM   1623  CG  LEU A 208     101.112  68.813  75.016 10.00  1.00           C  
ATOM   1624  CD1 LEU A 208     102.129  69.641  74.213 10.00  1.00           C  
ATOM   1625  CD2 LEU A 208     101.456  68.793  76.514 10.00  1.00           C  
ATOM   1626  N   THR A 209      97.070  70.774  76.491  2.00  1.00           N  
ATOM   1627  CA  THR A 209      96.035  71.738  76.281  2.00  0.00           C  
ATOM   1628  C   THR A 209      96.375  72.787  75.278  2.00  0.00           C  
ATOM   1629  O   THR A 209      97.538  73.113  75.045  2.00  1.00           O  
ATOM   1630  CB  THR A 209      95.732  72.442  77.570  2.00  0.00           C  
ATOM   1631  CG2 THR A 209      96.684  73.523  78.105  2.00  1.00           C  
ATOM   1632  OG1 THR A 209      94.428  73.005  77.561  2.00  1.00           O  
ATOM   1633  N   VAL A 210      95.342  73.316  74.597 12.00  0.00           N  
ATOM   1634  CA  VAL A 210      95.506  74.390  73.667 12.00  1.00           C  
ATOM   1635  C   VAL A 210      95.622  75.700  74.369 12.00  0.00           C  
ATOM   1636  O   VAL A 210      96.415  76.556  73.979 12.00  1.00           O  
ATOM   1637  CB  VAL A 210      94.288  74.413  72.793 10.00  0.00           C  
ATOM   1638  CG1 VAL A 210      94.594  75.308  71.580 10.00  1.00           C  
ATOM   1639  CG2 VAL A 210      93.663  73.061  72.410 10.00  1.00           C  
ATOM   1640  N   PHE A 211      94.850  75.925  75.446  3.00  0.00           N  
ATOM   1641  CA  PHE A 211      94.850  77.121  76.231  3.00  1.00           C  
ATOM   1642  C   PHE A 211      95.176  76.889  77.665  3.00  0.00           C  
ATOM   1643  O   PHE A 211      94.559  76.065  78.339  3.00  0.00           O  
ATOM   1644  CB  PHE A 211      93.490  77.812  76.027  7.00  0.00           C  
ATOM   1645  CG  PHE A 211      93.129  77.942  74.587  7.00  0.00           C  
ATOM   1646  CD1 PHE A 211      93.948  78.463  73.613  7.00  1.00           C  
ATOM   1647  CD2 PHE A 211      91.897  77.480  74.189  7.00  1.00           C  
ATOM   1648  CE1 PHE A 211      93.537  78.632  72.312  7.00  1.00           C  
ATOM   1649  CE2 PHE A 211      91.506  77.532  72.872  7.00  0.00           C  
ATOM   1650  CZ  PHE A 211      92.314  78.129  71.933  7.00  0.00           C  
ATOM   1651  N   LYS A 212      96.022  77.735  78.281  4.00  1.00           N  
ATOM   1652  CA  LYS A 212      96.509  77.646  79.622  4.00  1.00           C  
ATOM   1653  C   LYS A 212      95.744  78.514  80.561  4.00  0.00           C  
ATOM   1654  O   LYS A 212      95.644  79.722  80.353  2.00  0.00           O  
ATOM   1655  CB  LYS A 212      97.980  78.078  79.748  4.00  1.00           C  
ATOM   1656  CG  LYS A 212      98.921  77.131  78.999  1.00  1.00           C  
ATOM   1657  CD  LYS A 212     100.361  77.632  79.125 11.00  1.00           C  
ATOM   1658  CE  LYS A 212     101.162  77.238  77.884 11.00  1.00           C  
ATOM   1659  NZ  LYS A 212     102.562  77.680  78.073 11.00  1.00           N1+
ATOM   1660  N   GLY A 213      95.430  77.958  81.745  5.00  0.00           N  
ATOM   1661  CA  GLY A 213      94.969  78.640  82.913  5.00  0.00           C  
ATOM   1662  C   GLY A 213      95.755  79.756  83.510  5.00  0.00           C  
ATOM   1663  O   GLY A 213      96.937  79.950  83.229  5.00  1.00           O  
ATOM   1664  N   GLY A 214      95.183  80.573  84.412  5.00  0.00           N  
ATOM   1665  CA  GLY A 214      95.918  81.601  85.082  5.00  0.00           C  
ATOM   1666  C   GLY A 214      95.704  82.977  84.550  5.00  0.00           C  
ATOM   1667  O   GLY A 214      95.265  83.111  83.409  5.00  0.00           O  
ATOM   1668  N   GLU A 215      95.916  84.016  85.378  8.00  0.00           N  
ATOM   1669  CA  GLU A 215      95.807  85.409  85.076  8.00  0.00           C  
ATOM   1670  C   GLU A 215      96.892  85.803  84.132  8.00  0.00           C  
ATOM   1671  O   GLU A 215      96.723  86.689  83.296  8.00  0.00           O  
ATOM   1672  CB  GLU A 215      96.028  86.141  86.409  8.00  1.00           C  
ATOM   1673  CG  GLU A 215      96.427  87.617  86.364  8.00  1.00           C  
ATOM   1674  CD  GLU A 215      96.489  88.285  87.730  9.00  1.00           C  
ATOM   1675  OE1 GLU A 215      96.970  87.693  88.733  9.00  1.00           O  
ATOM   1676  OE2 GLU A 215      96.159  89.499  87.795  9.00  1.00           O1-
ATOM   1677  N   THR A 216      98.068  85.159  84.214  2.00  0.00           N  
ATOM   1678  CA  THR A 216      99.209  85.595  83.471  2.00  1.00           C  
ATOM   1679  C   THR A 216      99.084  85.452  81.993  2.00  0.00           C  
ATOM   1680  O   THR A 216      99.236  86.388  81.209  2.00  1.00           O  
ATOM   1681  CB  THR A 216     100.445  84.844  83.868  2.00  1.00           C  
ATOM   1682  CG2 THR A 216     101.739  85.472  83.326  2.00  1.00           C  
ATOM   1683  OG1 THR A 216     100.607  84.674  85.269  2.00  1.00           O  
ATOM   1684  N   GLU A 217      98.498  84.311  81.589  8.00  0.00           N  
ATOM   1685  CA  GLU A 217      98.196  84.051  80.215  8.00  0.00           C  
ATOM   1686  C   GLU A 217      97.011  84.873  79.839  8.00  0.00           C  
ATOM   1687  O   GLU A 217      96.964  85.273  78.677  8.00  0.00           O  
ATOM   1688  CB  GLU A 217      97.829  82.568  80.037  8.00  1.00           C  
ATOM   1689  CG  GLU A 217      97.952  82.151  78.570  8.00  1.00           C  
ATOM   1690  CD  GLU A 217      99.306  82.291  77.889  9.00  1.00           C  
ATOM   1691  OE1 GLU A 217      99.357  82.416  76.636  9.00  1.00           O  
ATOM   1692  OE2 GLU A 217     100.322  82.218  78.630  9.00  1.00           O1-
ATOM   1693  N   ALA A 218      96.086  85.173  80.768 12.00  0.00           N  
ATOM   1694  CA  ALA A 218      94.911  85.921  80.442 12.00  0.00           C  
ATOM   1695  C   ALA A 218      95.178  87.319  80.003 12.00  0.00           C  
ATOM   1696  O   ALA A 218      94.684  87.765  78.969 12.00  0.00           O  
ATOM   1697  CB  ALA A 218      94.075  85.956  81.732 12.00  0.00           C  
ATOM   1698  N   LEU A 219      96.212  87.893  80.645 12.00  0.00           N  
ATOM   1699  CA  LEU A 219      96.743  89.188  80.357 12.00  0.00           C  
ATOM   1700  C   LEU A 219      97.606  89.214  79.143 12.00  1.00           C  
ATOM   1701  O   LEU A 219      97.663  90.226  78.447 12.00  1.00           O  
ATOM   1702  CB  LEU A 219      97.558  89.619  81.587 10.00  1.00           C  
ATOM   1703  CG  LEU A 219      96.746  89.902  82.863 10.00  0.00           C  
ATOM   1704  CD1 LEU A 219      97.529  90.506  84.042 10.00  1.00           C  
ATOM   1705  CD2 LEU A 219      95.495  90.762  82.618 10.00  1.00           C  
ATOM   1706  N   ALA A 220      98.369  88.140  78.870 12.00  0.00           N  
ATOM   1707  CA  ALA A 220      99.195  87.926  77.722 12.00  1.00           C  
ATOM   1708  C   ALA A 220      98.448  87.897  76.432 12.00  1.00           C  
ATOM   1709  O   ALA A 220      98.627  88.543  75.402 12.00  1.00           O  
ATOM   1710  CB  ALA A 220     100.024  86.635  77.808 12.00  1.00           C  
ATOM   1711  N   ARG A 221      97.321  87.165  76.492  4.00  0.00           N  
ATOM   1712  CA  ARG A 221      96.301  87.120  75.491  4.00  1.00           C  
ATOM   1713  C   ARG A 221      95.587  88.412  75.287  4.00  0.00           C  
ATOM   1714  O   ARG A 221      95.366  88.796  74.139  3.00  0.00           O  
ATOM   1715  CB  ARG A 221      95.331  86.018  75.949  4.00  0.00           C  
ATOM   1716  CG  ARG A 221      94.554  85.547  74.717  4.00  1.00           C  
ATOM   1717  CD  ARG A 221      93.750  84.294  75.069  4.00  0.00           C  
ATOM   1718  NE  ARG A 221      93.233  83.859  73.741  1.00  0.00           N  
ATOM   1719  CZ  ARG A 221      93.962  83.066  72.904  1.00  1.00           C  
ATOM   1720  NH1 ARG A 221      95.160  82.477  73.189  1.00  1.00           N1+
ATOM   1721  NH2 ARG A 221      93.493  82.785  71.652  1.00  1.00           N  
ATOM   1722  N   LEU A 222      95.113  89.087  76.350 12.00  0.00           N  
ATOM   1723  CA  LEU A 222      94.636  90.429  76.215 12.00  0.00           C  
ATOM   1724  C   LEU A 222      95.572  91.416  75.610 12.00  0.00           C  
ATOM   1725  O   LEU A 222      95.149  92.318  74.889 12.00  0.00           O  
ATOM   1726  CB  LEU A 222      94.243  90.923  77.618 10.00  0.00           C  
ATOM   1727  CG  LEU A 222      93.699  92.335  77.892 10.00  0.00           C  
ATOM   1728  CD1 LEU A 222      92.236  92.490  77.442 10.00  0.00           C  
ATOM   1729  CD2 LEU A 222      93.676  92.667  79.393 10.00  1.00           C  
ATOM   1730  N   GLU A 223      96.884  91.314  75.890  8.00  0.00           N  
ATOM   1731  CA  GLU A 223      97.971  92.050  75.321  8.00  0.00           C  
ATOM   1732  C   GLU A 223      98.123  91.800  73.860  8.00  0.00           C  
ATOM   1733  O   GLU A 223      98.499  92.670  73.074  8.00  1.00           O  
ATOM   1734  CB  GLU A 223      99.247  91.855  76.157  8.00  1.00           C  
ATOM   1735  CG  GLU A 223     100.509  92.433  75.514  8.00  1.00           C  
ATOM   1736  CD  GLU A 223     101.776  92.183  76.320  9.00  1.00           C  
ATOM   1737  OE1 GLU A 223     102.225  92.977  77.190  9.00  1.00           O  
ATOM   1738  OE2 GLU A 223     102.325  91.070  76.103  9.00  1.00           O1-
ATOM   1739  N   ALA A 224      97.793  90.582  73.397 12.00  0.00           N  
ATOM   1740  CA  ALA A 224      97.898  90.248  72.011 12.00  1.00           C  
ATOM   1741  C   ALA A 224      96.683  90.611  71.229 12.00  1.00           C  
ATOM   1742  O   ALA A 224      96.653  90.994  70.061 12.00  1.00           O  
ATOM   1743  CB  ALA A 224      98.221  88.745  71.948 12.00  1.00           C  
ATOM   1744  N   ALA A 225      95.515  90.589  71.896 12.00  0.00           N  
ATOM   1745  CA  ALA A 225      94.243  90.980  71.371 12.00  1.00           C  
ATOM   1746  C   ALA A 225      94.301  92.405  70.943 12.00  0.00           C  
ATOM   1747  O   ALA A 225      93.801  92.697  69.857 12.00  1.00           O  
ATOM   1748  CB  ALA A 225      93.087  90.638  72.327 12.00  1.00           C  
ATOM   1749  N   PHE A 226      94.806  93.296  71.814  3.00  0.00           N  
ATOM   1750  CA  PHE A 226      94.745  94.703  71.566  3.00  0.00           C  
ATOM   1751  C   PHE A 226      95.970  95.256  70.921  3.00  0.00           C  
ATOM   1752  O   PHE A 226      95.972  96.474  70.754  3.00  1.00           O  
ATOM   1753  CB  PHE A 226      94.470  95.430  72.892  7.00  0.00           C  
ATOM   1754  CG  PHE A 226      93.043  95.365  73.317  7.00  0.00           C  
ATOM   1755  CD1 PHE A 226      92.395  94.216  73.704  7.00  0.00           C  
ATOM   1756  CD2 PHE A 226      92.392  96.571  73.432  7.00  1.00           C  
ATOM   1757  CE1 PHE A 226      91.102  94.334  74.158  7.00  0.00           C  
ATOM   1758  CE2 PHE A 226      91.067  96.681  73.780  7.00  0.00           C  
ATOM   1759  CZ  PHE A 226      90.445  95.540  74.228  7.00  0.00           C  
ATOM   1760  N   GLN A 227      96.898  94.413  70.434  2.00  0.00           N  
ATOM   1761  CA  GLN A 227      98.038  94.870  69.703  3.00  1.00           C  
ATOM   1762  C   GLN A 227      97.752  95.684  68.487  3.00  0.00           C  
ATOM   1763  O   GLN A 227      98.356  96.729  68.249  3.00  1.00           O  
ATOM   1764  CB  GLN A 227      98.902  93.642  69.368  3.00  1.00           C  
ATOM   1765  CG  GLN A 227     100.208  94.029  68.671  2.00  1.00           C  
ATOM   1766  CD  GLN A 227     101.130  92.818  68.645  2.00  1.00           C  
ATOM   1767  NE2 GLN A 227     102.353  92.914  68.059  2.00  1.00           N  
ATOM   1768  OE1 GLN A 227     100.852  91.785  69.253  2.00  1.00           O  
ATOM   1769  N   ASP A 228      96.784  95.305  67.635  8.00  0.00           N  
ATOM   1770  CA  ASP A 228      96.381  96.043  66.478  9.00  1.00           C  
ATOM   1771  C   ASP A 228      95.061  96.696  66.702  8.00  0.00           C  
ATOM   1772  O   ASP A 228      94.119  95.933  66.910  8.00  0.00           O  
ATOM   1773  CB  ASP A 228      96.312  94.997  65.352  9.00  1.00           C  
ATOM   1774  CG  ASP A 228      96.263  95.551  63.936  9.00  1.00           C  
ATOM   1775  OD1 ASP A 228      97.287  95.402  63.216  9.00  1.00           O  
ATOM   1776  OD2 ASP A 228      95.291  96.218  63.491  9.00  1.00           O1-
ATOM   1777  N   PRO A 229      94.880  97.981  66.626  3.00  0.00           N  
ATOM   1778  CA  PRO A 229      93.669  98.571  67.116  3.00  0.00           C  
ATOM   1779  C   PRO A 229      92.566  98.566  66.113  3.00  0.00           C  
ATOM   1780  O   PRO A 229      91.438  98.679  66.586  3.00  0.00           O  
ATOM   1781  CB  PRO A 229      94.133  99.886  67.737  3.00  1.00           C  
ATOM   1782  CG  PRO A 229      95.275 100.283  66.788  3.00  1.00           C  
ATOM   1783  CD  PRO A 229      95.984  98.919  66.766  3.00  1.00           C  
ATOM   1784  N   LYS A 230      92.791  98.556  64.787  4.00  0.00           N  
ATOM   1785  CA  LYS A 230      91.767  98.599  63.789  4.00  0.00           C  
ATOM   1786  C   LYS A 230      91.163  97.240  63.706  4.00  1.00           C  
ATOM   1787  O   LYS A 230      90.076  97.062  63.156  2.00  1.00           O  
ATOM   1788  CB  LYS A 230      92.451  98.996  62.470  4.00  1.00           C  
ATOM   1789  CG  LYS A 230      91.468  99.221  61.319  1.00  1.00           C  
ATOM   1790  CD  LYS A 230      92.305  99.056  60.049 11.00  1.00           C  
ATOM   1791  CE  LYS A 230      91.537  99.126  58.728 11.00  1.00           C  
ATOM   1792  NZ  LYS A 230      91.084 100.498  58.408 11.00  1.00           N1+
ATOM   1793  N   TRP A 231      91.898  96.189  64.112 12.00  1.00           N  
ATOM   1794  CA  TRP A 231      91.450  94.859  64.386 12.00  1.00           C  
ATOM   1795  C   TRP A 231      90.391  94.881  65.434 12.00  0.00           C  
ATOM   1796  O   TRP A 231      89.289  94.414  65.148  3.00  1.00           O  
ATOM   1797  CB  TRP A 231      92.532  93.871  64.857 12.00  0.00           C  
ATOM   1798  CG  TRP A 231      92.078  92.432  64.795  3.00  1.00           C  
ATOM   1799  CD1 TRP A 231      92.264  91.574  63.752  6.00  1.00           C  
ATOM   1800  CD2 TRP A 231      91.581  91.649  65.896  3.00  1.00           C  
ATOM   1801  CE2 TRP A 231      91.379  90.370  65.363  6.00  1.00           C  
ATOM   1802  CE3 TRP A 231      91.185  91.976  67.164  7.00  0.00           C  
ATOM   1803  NE1 TRP A 231      91.818  90.316  64.061  6.00  1.00           N  
ATOM   1804  CZ2 TRP A 231      90.833  89.377  66.129  6.00  1.00           C  
ATOM   1805  CZ3 TRP A 231      90.538  90.999  67.883  7.00  0.00           C  
ATOM   1806  CH2 TRP A 231      90.408  89.722  67.391  7.00  1.00           C  
ATOM   1807  N   VAL A 232      90.614  95.532  66.589 12.00  0.00           N  
ATOM   1808  CA  VAL A 232      89.685  95.631  67.673 12.00  0.00           C  
ATOM   1809  C   VAL A 232      88.547  96.554  67.407 12.00  0.00           C  
ATOM   1810  O   VAL A 232      87.450  96.132  67.769 12.00  1.00           O  
ATOM   1811  CB  VAL A 232      90.443  96.219  68.826 10.00  0.00           C  
ATOM   1812  CG1 VAL A 232      89.529  96.772  69.931 10.00  0.00           C  
ATOM   1813  CG2 VAL A 232      91.369  95.099  69.329 10.00  0.00           C  
ATOM   1814  N   ALA A 233      88.725  97.680  66.691 12.00  0.00           N  
ATOM   1815  CA  ALA A 233      87.717  98.586  66.235 12.00  0.00           C  
ATOM   1816  C   ALA A 233      86.821  97.923  65.244 12.00  0.00           C  
ATOM   1817  O   ALA A 233      85.604  98.086  65.297 12.00  0.00           O  
ATOM   1818  CB  ALA A 233      88.294  99.842  65.559 12.00  1.00           C  
ATOM   1819  N   GLY A 234      87.334  97.072  64.338  5.00  0.00           N  
ATOM   1820  CA  GLY A 234      86.612  96.514  63.236  5.00  1.00           C  
ATOM   1821  C   GLY A 234      86.000  95.165  63.397  5.00  1.00           C  
ATOM   1822  O   GLY A 234      85.320  94.688  62.490  5.00  1.00           O  
ATOM   1823  N   PHE A 235      86.210  94.518  64.557  3.00  0.00           N  
ATOM   1824  CA  PHE A 235      85.777  93.187  64.849  3.00  1.00           C  
ATOM   1825  C   PHE A 235      84.316  92.911  64.758  3.00  0.00           C  
ATOM   1826  O   PHE A 235      83.469  93.743  65.078  3.00  0.00           O  
ATOM   1827  CB  PHE A 235      86.265  92.700  66.224  7.00  0.00           C  
ATOM   1828  CG  PHE A 235      86.227  91.235  66.494  7.00  0.00           C  
ATOM   1829  CD1 PHE A 235      87.072  90.371  65.838  7.00  1.00           C  
ATOM   1830  CD2 PHE A 235      85.175  90.697  67.197  7.00  0.00           C  
ATOM   1831  CE1 PHE A 235      87.023  89.029  66.135  7.00  0.00           C  
ATOM   1832  CE2 PHE A 235      85.115  89.365  67.534  7.00  0.00           C  
ATOM   1833  CZ  PHE A 235      86.083  88.540  67.011  7.00  0.00           C  
ATOM   1834  N   GLN A 236      84.029  91.724  64.193  2.00  1.00           N  
ATOM   1835  CA  GLN A 236      82.744  91.212  63.832  3.00  0.00           C  
ATOM   1836  C   GLN A 236      82.740  89.733  64.010  3.00  0.00           C  
ATOM   1837  O   GLN A 236      83.191  88.936  63.189  3.00  1.00           O  
ATOM   1838  CB  GLN A 236      82.373  91.607  62.392  3.00  1.00           C  
ATOM   1839  CG  GLN A 236      82.226  93.124  62.261  2.00  0.00           C  
ATOM   1840  CD  GLN A 236      81.684  93.508  60.892  2.00  1.00           C  
ATOM   1841  NE2 GLN A 236      82.418  93.060  59.839  2.00  1.00           N  
ATOM   1842  OE1 GLN A 236      80.575  94.007  60.710  2.00  1.00           O  
ATOM   1843  N   LYS A 237      82.120  89.300  65.122  4.00  0.00           N  
ATOM   1844  CA  LYS A 237      82.003  87.910  65.437  4.00  0.00           C  
ATOM   1845  C   LYS A 237      81.422  86.932  64.475  4.00  0.00           C  
ATOM   1846  O   LYS A 237      82.032  85.881  64.283  2.00  0.00           O  
ATOM   1847  CB  LYS A 237      81.217  87.751  66.749  4.00  1.00           C  
ATOM   1848  CG  LYS A 237      81.117  86.423  67.502  1.00  1.00           C  
ATOM   1849  CD  LYS A 237      82.482  86.054  68.086 11.00  0.00           C  
ATOM   1850  CE  LYS A 237      82.500  85.008  69.202 11.00  0.00           C  
ATOM   1851  NZ  LYS A 237      81.897  85.615  70.409 11.00  0.00           N1+
ATOM   1852  N   PRO A 238      80.353  87.138  63.763  3.00  0.00           N  
ATOM   1853  CA  PRO A 238      79.667  86.075  63.087  3.00  1.00           C  
ATOM   1854  C   PRO A 238      80.347  85.570  61.861  3.00  0.00           C  
ATOM   1855  O   PRO A 238      79.894  84.519  61.411  3.00  1.00           O  
ATOM   1856  CB  PRO A 238      78.252  86.548  62.763  3.00  1.00           C  
ATOM   1857  CG  PRO A 238      78.388  88.075  62.870  3.00  1.00           C  
ATOM   1858  CD  PRO A 238      79.543  88.343  63.849  3.00  1.00           C  
ATOM   1859  N   ASP A 239      81.367  86.288  61.358  8.00  0.00           N  
ATOM   1860  CA  ASP A 239      82.007  85.888  60.143  9.00  1.00           C  
ATOM   1861  C   ASP A 239      83.458  85.641  60.378  8.00  1.00           C  
ATOM   1862  O   ASP A 239      84.279  85.507  59.472  8.00  1.00           O  
ATOM   1863  CB  ASP A 239      81.876  86.887  58.980  9.00  1.00           C  
ATOM   1864  CG  ASP A 239      80.447  86.792  58.464  9.00  1.00           C  
ATOM   1865  OD1 ASP A 239      80.188  85.728  57.843  9.00  1.00           O  
ATOM   1866  OD2 ASP A 239      79.581  87.689  58.643  9.00  1.00           O1-
ATOM   1867  N   THR A 240      83.917  85.588  61.641  2.00  0.00           N  
ATOM   1868  CA  THR A 240      85.140  84.932  61.985  2.00  1.00           C  
ATOM   1869  C   THR A 240      84.913  83.480  61.740  2.00  0.00           C  
ATOM   1870  O   THR A 240      83.813  82.943  61.866  2.00  0.00           O  
ATOM   1871  CB  THR A 240      85.461  85.048  63.445  2.00  0.00           C  
ATOM   1872  CG2 THR A 240      85.672  86.542  63.745  2.00  1.00           C  
ATOM   1873  OG1 THR A 240      84.393  84.591  64.261  2.00  0.00           O  
ATOM   1874  N   ASP A 241      85.927  82.882  61.089  8.00  0.00           N  
ATOM   1875  CA  ASP A 241      86.031  81.532  60.629  9.00  1.00           C  
ATOM   1876  C   ASP A 241      86.147  80.471  61.669  8.00  0.00           C  
ATOM   1877  O   ASP A 241      86.966  80.603  62.577  8.00  1.00           O  
ATOM   1878  CB  ASP A 241      87.284  81.291  59.771  9.00  1.00           C  
ATOM   1879  CG  ASP A 241      87.376  82.360  58.690  9.00  1.00           C  
ATOM   1880  OD1 ASP A 241      86.438  82.359  57.849  9.00  1.00           O  
ATOM   1881  OD2 ASP A 241      88.356  83.148  58.600  9.00  1.00           O1-
ATOM   1882  N   PRO A 242      85.338  79.455  61.698  3.00  0.00           N  
ATOM   1883  CA  PRO A 242      85.351  78.521  62.786  3.00  0.00           C  
ATOM   1884  C   PRO A 242      86.280  77.384  62.532  3.00  1.00           C  
ATOM   1885  O   PRO A 242      86.403  76.570  63.446  3.00  1.00           O  
ATOM   1886  CB  PRO A 242      83.932  77.959  62.746  3.00  0.00           C  
ATOM   1887  CG  PRO A 242      83.554  77.911  61.257  3.00  0.00           C  
ATOM   1888  CD  PRO A 242      84.346  79.102  60.693  3.00  1.00           C  
ATOM   1889  N   SER A 243      87.027  77.423  61.414  2.00  0.00           N  
ATOM   1890  CA  SER A 243      87.792  76.281  61.019  2.00  0.00           C  
ATOM   1891  C   SER A 243      89.211  76.253  61.473  2.00  1.00           C  
ATOM   1892  O   SER A 243      89.987  75.310  61.328  2.00  1.00           O  
ATOM   1893  CB  SER A 243      87.744  76.075  59.495  2.00  1.00           C  
ATOM   1894  OG  SER A 243      86.420  76.094  58.980  2.00  0.00           O  
ATOM   1895  N   ALA A 244      89.675  77.388  62.026 12.00  0.00           N  
ATOM   1896  CA  ALA A 244      91.060  77.634  62.281 12.00  1.00           C  
ATOM   1897  C   ALA A 244      91.587  76.735  63.346 12.00  0.00           C  
ATOM   1898  O   ALA A 244      91.248  76.817  64.525 12.00  1.00           O  
ATOM   1899  CB  ALA A 244      91.281  79.153  62.369 12.00  1.00           C  
ATOM   1900  N   TRP A 245      92.564  75.865  63.035 12.00  1.00           N  
ATOM   1901  CA  TRP A 245      93.311  75.166  64.034 12.00  0.00           C  
ATOM   1902  C   TRP A 245      94.601  75.766  64.476 12.00  0.00           C  
ATOM   1903  O   TRP A 245      94.937  75.684  65.657  3.00  1.00           O  
ATOM   1904  CB  TRP A 245      93.628  73.834  63.332 12.00  1.00           C  
ATOM   1905  CG  TRP A 245      94.055  72.684  64.211  3.00  0.00           C  
ATOM   1906  CD1 TRP A 245      93.280  71.891  65.007  6.00  0.00           C  
ATOM   1907  CD2 TRP A 245      95.417  72.278  64.447  3.00  0.00           C  
ATOM   1908  CE2 TRP A 245      95.360  71.223  65.365  6.00  1.00           C  
ATOM   1909  CE3 TRP A 245      96.613  72.756  63.989  7.00  1.00           C  
ATOM   1910  NE1 TRP A 245      94.047  70.991  65.700  6.00  1.00           N  
ATOM   1911  CZ2 TRP A 245      96.510  70.609  65.778  6.00  1.00           C  
ATOM   1912  CZ3 TRP A 245      97.772  72.164  64.432  7.00  1.00           C  
ATOM   1913  CH2 TRP A 245      97.702  71.098  65.300  7.00  1.00           C  
ATOM   1914  N   GLU A 246      95.371  76.326  63.526  8.00  1.00           N  
ATOM   1915  CA  GLU A 246      96.623  76.891  63.922  8.00  1.00           C  
ATOM   1916  C   GLU A 246      96.437  78.049  64.841  8.00  0.00           C  
ATOM   1917  O   GLU A 246      97.161  78.203  65.823  8.00  1.00           O  
ATOM   1918  CB  GLU A 246      97.560  77.281  62.765  8.00  1.00           C  
ATOM   1919  CG  GLU A 246      98.028  76.107  61.902  8.00  1.00           C  
ATOM   1920  CD  GLU A 246      98.948  76.569  60.780  9.00  1.00           C  
ATOM   1921  OE1 GLU A 246      98.629  77.384  59.874  9.00  1.00           O  
ATOM   1922  OE2 GLU A 246     100.134  76.152  60.856  9.00  1.00           O1-
ATOM   1923  N   LYS A 247      95.488  78.968  64.586  4.00  1.00           N  
ATOM   1924  CA  LYS A 247      95.148  79.994  65.521  4.00  0.00           C  
ATOM   1925  C   LYS A 247      93.717  80.297  65.236  4.00  0.00           C  
ATOM   1926  O   LYS A 247      93.453  80.709  64.108  2.00  1.00           O  
ATOM   1927  CB  LYS A 247      95.977  81.282  65.380  4.00  1.00           C  
ATOM   1928  CG  LYS A 247      95.964  82.087  66.681  1.00  1.00           C  
ATOM   1929  CD  LYS A 247      96.770  83.387  66.694 11.00  1.00           C  
ATOM   1930  CE  LYS A 247      96.603  84.333  67.885 11.00  1.00           C  
ATOM   1931  NZ  LYS A 247      97.315  85.593  67.578 11.00  1.00           N1+
ATOM   1932  N   PRO A 248      92.850  80.156  66.195  3.00  0.00           N  
ATOM   1933  CA  PRO A 248      91.525  80.694  66.096  3.00  1.00           C  
ATOM   1934  C   PRO A 248      91.417  82.132  65.720  3.00  0.00           C  
ATOM   1935  O   PRO A 248      92.336  82.933  65.877  3.00  1.00           O  
ATOM   1936  CB  PRO A 248      90.933  80.412  67.476  3.00  1.00           C  
ATOM   1937  CG  PRO A 248      91.472  79.015  67.824  3.00  1.00           C  
ATOM   1938  CD  PRO A 248      92.885  79.134  67.229  3.00  1.00           C  
ATOM   1939  N   ALA A 249      90.247  82.554  65.205 12.00  0.00           N  
ATOM   1940  CA  ALA A 249      89.959  83.832  64.631 12.00  1.00           C  
ATOM   1941  C   ALA A 249      89.090  84.544  65.608 12.00  0.00           C  
ATOM   1942  O   ALA A 249      88.619  85.626  65.261 12.00  1.00           O  
ATOM   1943  CB  ALA A 249      89.261  83.629  63.275 12.00  1.00           C  
ATOM   1944  N   THR A 250      88.854  84.045  66.835  2.00  0.00           N  
ATOM   1945  CA  THR A 250      88.105  84.829  67.767  2.00  0.00           C  
ATOM   1946  C   THR A 250      89.000  84.974  68.949  2.00  0.00           C  
ATOM   1947  O   THR A 250      90.109  84.449  68.875  2.00  1.00           O  
ATOM   1948  CB  THR A 250      86.821  84.249  68.280  2.00  0.00           C  
ATOM   1949  CG2 THR A 250      85.818  84.186  67.116  2.00  0.00           C  
ATOM   1950  OG1 THR A 250      86.917  82.901  68.715  2.00  0.00           O  
ATOM   1951  N   THR A 251      88.694  85.766  69.993  2.00  0.00           N  
ATOM   1952  CA  THR A 251      89.586  86.131  71.049  2.00  1.00           C  
ATOM   1953  C   THR A 251      89.946  85.012  71.965  2.00  0.00           C  
ATOM   1954  O   THR A 251      91.104  84.916  72.367  2.00  1.00           O  
ATOM   1955  CB  THR A 251      89.005  87.267  71.837  2.00  0.00           C  
ATOM   1956  CG2 THR A 251      89.336  88.558  71.070  2.00  1.00           C  
ATOM   1957  OG1 THR A 251      87.621  87.202  72.146  2.00  0.00           O  
ATOM   1958  N   VAL A 252      89.044  84.054  72.245 12.00  0.00           N  
ATOM   1959  CA  VAL A 252      89.158  82.908  73.091 12.00  0.00           C  
ATOM   1960  C   VAL A 252      89.398  83.303  74.508 12.00  0.00           C  
ATOM   1961  O   VAL A 252      90.204  82.781  75.278 12.00  0.00           O  
ATOM   1962  CB  VAL A 252      90.117  81.898  72.534 10.00  0.00           C  
ATOM   1963  CG1 VAL A 252      89.717  80.565  73.188 10.00  0.00           C  
ATOM   1964  CG2 VAL A 252      89.960  81.753  71.010 10.00  0.00           C  
ATOM   1965  N   LEU A 253      88.521  84.229  74.933 12.00  0.00           N  
ATOM   1966  CA  LEU A 253      88.682  84.787  76.240 12.00  0.00           C  
ATOM   1967  C   LEU A 253      87.673  84.256  77.200 12.00  0.00           C  
ATOM   1968  O   LEU A 253      87.656  84.652  78.364 12.00  0.00           O  
ATOM   1969  CB  LEU A 253      88.725  86.325  76.240 10.00  0.00           C  
ATOM   1970  CG  LEU A 253      89.998  86.876  75.577 10.00  0.00           C  
ATOM   1971  CD1 LEU A 253      89.921  88.386  75.291 10.00  0.00           C  
ATOM   1972  CD2 LEU A 253      91.167  86.700  76.561 10.00  0.00           C  
ATOM   1973  N   SER A 254      86.845  83.278  76.793  2.00  0.00           N  
ATOM   1974  CA  SER A 254      85.752  82.655  77.473  2.00  0.00           C  
ATOM   1975  C   SER A 254      86.239  81.926  78.678  2.00  0.00           C  
ATOM   1976  O   SER A 254      85.661  82.332  79.685  2.00  0.00           O  
ATOM   1977  CB  SER A 254      84.901  81.770  76.546  2.00  0.00           C  
ATOM   1978  OG  SER A 254      85.454  80.664  75.850  2.00  0.00           O  
ATOM   1979  N   PRO A 255      87.144  81.006  78.833  3.00  0.00           N  
ATOM   1980  CA  PRO A 255      87.522  80.521  80.128  3.00  0.00           C  
ATOM   1981  C   PRO A 255      88.147  81.554  81.001  3.00  0.00           C  
ATOM   1982  O   PRO A 255      87.936  81.516  82.212  3.00  0.00           O  
ATOM   1983  CB  PRO A 255      88.566  79.477  79.738  3.00  0.00           C  
ATOM   1984  CG  PRO A 255      89.141  79.850  78.363  3.00  0.00           C  
ATOM   1985  CD  PRO A 255      87.812  80.311  77.743  3.00  0.00           C  
ATOM   1986  N   TYR A 256      88.946  82.489  80.456  3.00  0.00           N  
ATOM   1987  CA  TYR A 256      89.568  83.481  81.277  3.00  0.00           C  
ATOM   1988  C   TYR A 256      88.603  84.400  81.943  3.00  0.00           C  
ATOM   1989  O   TYR A 256      88.676  84.647  83.146  3.00  0.00           O  
ATOM   1990  CB  TYR A 256      90.415  84.349  80.331  3.00  0.00           C  
ATOM   1991  CG  TYR A 256      91.472  83.420  79.840  3.00  0.00           C  
ATOM   1992  CD1 TYR A 256      92.418  82.951  80.720  6.00  0.00           C  
ATOM   1993  CD2 TYR A 256      91.521  83.071  78.510  6.00  0.00           C  
ATOM   1994  CE1 TYR A 256      93.453  82.128  80.343  6.00  0.00           C  
ATOM   1995  CE2 TYR A 256      92.622  82.346  78.122  6.00  0.00           C  
ATOM   1996  CZ  TYR A 256      93.570  81.871  78.997  6.00  0.00           C  
ATOM   1997  OH  TYR A 256      94.646  81.107  78.498  6.00  0.00           O  
ATOM   1998  N   LEU A 257      87.556  84.858  81.235 12.00  0.00           N  
ATOM   1999  CA  LEU A 257      86.393  85.484  81.784 12.00  0.00           C  
ATOM   2000  C   LEU A 257      85.677  84.647  82.788 12.00  0.00           C  
ATOM   2001  O   LEU A 257      85.488  85.026  83.942 12.00  0.00           O  
ATOM   2002  CB  LEU A 257      85.490  85.724  80.562 10.00  0.00           C  
ATOM   2003  CG  LEU A 257      84.091  86.338  80.746 10.00  1.00           C  
ATOM   2004  CD1 LEU A 257      84.120  87.592  81.636 10.00  0.00           C  
ATOM   2005  CD2 LEU A 257      83.513  86.629  79.351 10.00  1.00           C  
ATOM   2006  N   LYS A 258      85.251  83.427  82.412  4.00  0.00           N  
ATOM   2007  CA  LYS A 258      84.438  82.529  83.170  4.00  0.00           C  
ATOM   2008  C   LYS A 258      85.013  82.051  84.458  4.00  0.00           C  
ATOM   2009  O   LYS A 258      84.378  82.131  85.509  2.00  0.00           O  
ATOM   2010  CB  LYS A 258      84.124  81.310  82.287  4.00  1.00           C  
ATOM   2011  CG  LYS A 258      83.345  80.218  83.022  1.00  0.00           C  
ATOM   2012  CD  LYS A 258      84.253  79.049  83.408 11.00  0.00           C  
ATOM   2013  CE  LYS A 258      83.982  78.491  84.807 11.00  1.00           C  
ATOM   2014  NZ  LYS A 258      82.545  78.264  85.075 11.00  1.00           N1+
ATOM   2015  N   PHE A 259      86.293  81.638  84.518  3.00  0.00           N  
ATOM   2016  CA  PHE A 259      87.003  81.206  85.681  3.00  0.00           C  
ATOM   2017  C   PHE A 259      87.292  82.355  86.584  3.00  0.00           C  
ATOM   2018  O   PHE A 259      87.549  82.229  87.781  3.00  0.00           O  
ATOM   2019  CB  PHE A 259      88.304  80.494  85.271  7.00  0.00           C  
ATOM   2020  CG  PHE A 259      87.910  79.071  85.071  7.00  0.00           C  
ATOM   2021  CD1 PHE A 259      87.667  78.300  86.182  7.00  1.00           C  
ATOM   2022  CD2 PHE A 259      87.943  78.502  83.819  7.00  0.00           C  
ATOM   2023  CE1 PHE A 259      87.420  76.953  86.055  7.00  1.00           C  
ATOM   2024  CE2 PHE A 259      87.635  77.170  83.682  7.00  0.00           C  
ATOM   2025  CZ  PHE A 259      87.367  76.407  84.795  7.00  1.00           C  
ATOM   2026  N   GLY A 260      87.250  83.583  86.037  5.00  0.00           N  
ATOM   2027  CA  GLY A 260      87.624  84.768  86.745  5.00  0.00           C  
ATOM   2028  C   GLY A 260      89.089  84.999  86.891  5.00  0.00           C  
ATOM   2029  O   GLY A 260      89.571  85.794  87.694  5.00  0.00           O  
ATOM   2030  N   CYS A 261      89.871  84.430  85.957  5.00  0.00           N  
ATOM   2031  CA  CYS A 261      91.211  84.854  85.693  5.00  0.00           C  
ATOM   2032  C   CYS A 261      91.328  86.151  84.969  5.00  0.00           C  
ATOM   2033  O   CYS A 261      92.372  86.800  84.936  5.00  0.00           O  
ATOM   2034  CB  CYS A 261      92.027  83.769  84.970  5.00  0.00           C  
ATOM   2035  SG  CYS A 261      92.169  82.268  85.987  5.00  0.00           S  
ATOM   2036  N   LEU A 262      90.242  86.607  84.321 12.00  0.00           N  
ATOM   2037  CA  LEU A 262      90.220  87.844  83.603 12.00  0.00           C  
ATOM   2038  C   LEU A 262      89.039  88.676  83.966 12.00  0.00           C  
ATOM   2039  O   LEU A 262      87.932  88.155  84.095 12.00  1.00           O  
ATOM   2040  CB  LEU A 262      90.218  87.623  82.081 10.00  0.00           C  
ATOM   2041  CG  LEU A 262      90.131  88.822  81.122 10.00  0.00           C  
ATOM   2042  CD1 LEU A 262      91.522  89.479  81.098 10.00  0.00           C  
ATOM   2043  CD2 LEU A 262      89.739  88.371  79.705 10.00  0.00           C  
ATOM   2044  N   SER A 263      89.191  90.007  84.091  2.00  0.00           N  
ATOM   2045  CA  SER A 263      88.154  90.955  84.360  2.00  1.00           C  
ATOM   2046  C   SER A 263      87.597  91.507  83.093  2.00  0.00           C  
ATOM   2047  O   SER A 263      88.238  91.987  82.161  2.00  0.00           O  
ATOM   2048  CB  SER A 263      88.651  92.119  85.233  2.00  0.00           C  
ATOM   2049  OG  SER A 263      87.629  93.070  85.496  2.00  0.00           O  
ATOM   2050  N   ALA A 264      86.255  91.565  83.016 12.00  0.00           N  
ATOM   2051  CA  ALA A 264      85.510  92.224  81.988 12.00  0.00           C  
ATOM   2052  C   ALA A 264      85.391  93.687  82.249 12.00  0.00           C  
ATOM   2053  O   ALA A 264      85.199  94.447  81.302 12.00  0.00           O  
ATOM   2054  CB  ALA A 264      84.051  91.742  81.951 12.00  0.00           C  
ATOM   2055  N   ARG A 265      85.475  94.213  83.485  4.00  0.00           N  
ATOM   2056  CA  ARG A 265      85.623  95.596  83.820  4.00  0.00           C  
ATOM   2057  C   ARG A 265      86.847  96.211  83.236  4.00  0.00           C  
ATOM   2058  O   ARG A 265      86.820  97.321  82.707  3.00  1.00           O  
ATOM   2059  CB  ARG A 265      85.578  95.797  85.344  4.00  0.00           C  
ATOM   2060  CG  ARG A 265      84.631  94.816  86.039  4.00  0.00           C  
ATOM   2061  CD  ARG A 265      84.156  95.249  87.427  4.00  0.00           C  
ATOM   2062  NE  ARG A 265      85.337  95.356  88.329  1.00  0.00           N  
ATOM   2063  CZ  ARG A 265      85.141  96.079  89.470  1.00  0.00           C  
ATOM   2064  NH1 ARG A 265      83.929  96.575  89.853  1.00  1.00           N1+
ATOM   2065  NH2 ARG A 265      86.169  96.276  90.346  1.00  1.00           N  
ATOM   2066  N   LEU A 266      87.966  95.463  83.272 12.00  0.00           N  
ATOM   2067  CA  LEU A 266      89.146  95.804  82.541 12.00  0.00           C  
ATOM   2068  C   LEU A 266      89.084  95.802  81.053 12.00  0.00           C  
ATOM   2069  O   LEU A 266      89.636  96.710  80.434 12.00  0.00           O  
ATOM   2070  CB  LEU A 266      90.312  94.943  83.054 10.00  0.00           C  
ATOM   2071  CG  LEU A 266      91.685  95.111  82.381 10.00  0.00           C  
ATOM   2072  CD1 LEU A 266      92.296  96.520  82.463 10.00  1.00           C  
ATOM   2073  CD2 LEU A 266      92.757  94.098  82.817 10.00  1.00           C  
ATOM   2074  N   PHE A 267      88.502  94.745  80.459  3.00  0.00           N  
ATOM   2075  CA  PHE A 267      88.252  94.552  79.065  3.00  0.00           C  
ATOM   2076  C   PHE A 267      87.404  95.612  78.451  3.00  0.00           C  
ATOM   2077  O   PHE A 267      87.740  96.369  77.542  3.00  0.00           O  
ATOM   2078  CB  PHE A 267      87.464  93.243  78.881  7.00  0.00           C  
ATOM   2079  CG  PHE A 267      87.585  92.580  77.552  7.00  0.00           C  
ATOM   2080  CD1 PHE A 267      88.076  93.057  76.360  7.00  0.00           C  
ATOM   2081  CD2 PHE A 267      87.300  91.237  77.621  7.00  0.00           C  
ATOM   2082  CE1 PHE A 267      88.041  92.275  75.229  7.00  0.00           C  
ATOM   2083  CE2 PHE A 267      87.341  90.427  76.509  7.00  1.00           C  
ATOM   2084  CZ  PHE A 267      87.634  90.963  75.277  7.00  1.00           C  
ATOM   2085  N   HIS A 268      86.294  95.945  79.135  4.00  0.00           N  
ATOM   2086  CA  HIS A 268      85.426  97.025  78.782  3.00  0.00           C  
ATOM   2087  C   HIS A 268      86.063  98.372  78.805  3.00  0.00           C  
ATOM   2088  O   HIS A 268      85.944  99.117  77.833  3.00  0.00           O  
ATOM   2089  CB  HIS A 268      84.334  97.086  79.863  3.00  0.00           C  
ATOM   2090  CG  HIS A 268      83.115  97.906  79.559  4.00  0.00           C  
ATOM   2091  CD2 HIS A 268      81.831  97.536  79.307  4.00  0.00           C  
ATOM   2092  ND1 HIS A 268      83.216  99.259  79.813  4.00  1.00           N  
ATOM   2093  CE1 HIS A 268      81.981  99.685  79.625  4.00  1.00           C  
ATOM   2094  NE2 HIS A 268      81.104  98.707  79.275  4.00  1.00           N  
ATOM   2095  N   ALA A 269      86.808  98.678  79.882 12.00  0.00           N  
ATOM   2096  CA  ALA A 269      87.584  99.863  80.078 12.00  0.00           C  
ATOM   2097  C   ALA A 269      88.613 100.087  79.024 12.00  1.00           C  
ATOM   2098  O   ALA A 269      88.847 101.181  78.513 12.00  1.00           O  
ATOM   2099  CB  ALA A 269      88.211  99.743  81.477 12.00  1.00           C  
ATOM   2100  N   ARG A 270      89.315  99.009  78.630  4.00  0.00           N  
ATOM   2101  CA  ARG A 270      90.271  99.073  77.568  4.00  1.00           C  
ATOM   2102  C   ARG A 270      89.632  99.155  76.224  4.00  0.00           C  
ATOM   2103  O   ARG A 270      90.307  99.673  75.337  3.00  0.00           O  
ATOM   2104  CB  ARG A 270      91.320  97.958  77.719  4.00  1.00           C  
ATOM   2105  CG  ARG A 270      92.658  98.323  77.075  4.00  1.00           C  
ATOM   2106  CD  ARG A 270      93.713  97.242  77.318  4.00  1.00           C  
ATOM   2107  NE  ARG A 270      94.850  97.688  76.466  1.00  1.00           N  
ATOM   2108  CZ  ARG A 270      95.888  96.863  76.140  1.00  1.00           C  
ATOM   2109  NH1 ARG A 270      96.242  95.747  76.845  1.00  1.00           N1+
ATOM   2110  NH2 ARG A 270      96.603  97.167  75.018  1.00  1.00           N  
ATOM   2111  N   LEU A 271      88.357  98.768  76.039 12.00  0.00           N  
ATOM   2112  CA  LEU A 271      87.643  99.062  74.834 12.00  0.00           C  
ATOM   2113  C   LEU A 271      87.330 100.489  74.544 12.00  0.00           C  
ATOM   2114  O   LEU A 271      87.346 101.015  73.431 12.00  0.00           O  
ATOM   2115  CB  LEU A 271      86.412  98.140  74.823 10.00  0.00           C  
ATOM   2116  CG  LEU A 271      86.803  96.689  74.496 10.00  0.00           C  
ATOM   2117  CD1 LEU A 271      85.597  95.763  74.732 10.00  0.00           C  
ATOM   2118  CD2 LEU A 271      87.298  96.393  73.071 10.00  0.00           C  
ATOM   2119  N   LEU A 272      86.998 101.308  75.558 12.00  0.00           N  
ATOM   2120  CA  LEU A 272      86.626 102.683  75.429 12.00  0.00           C  
ATOM   2121  C   LEU A 272      87.614 103.557  74.736 12.00  0.00           C  
ATOM   2122  O   LEU A 272      87.239 104.286  73.818 12.00  1.00           O  
ATOM   2123  CB  LEU A 272      86.384 103.276  76.828 10.00  1.00           C  
ATOM   2124  CG  LEU A 272      85.166 102.659  77.534 10.00  0.00           C  
ATOM   2125  CD1 LEU A 272      85.219 102.977  79.038 10.00  1.00           C  
ATOM   2126  CD2 LEU A 272      83.802 103.079  76.961 10.00  1.00           C  
ATOM   2127  N   GLU A 273      88.913 103.485  75.075  8.00  0.00           N  
ATOM   2128  CA  GLU A 273      90.054 104.068  74.441  8.00  0.00           C  
ATOM   2129  C   GLU A 273      90.089 103.827  72.971  8.00  0.00           C  
ATOM   2130  O   GLU A 273      90.245 104.770  72.197  8.00  1.00           O  
ATOM   2131  CB  GLU A 273      91.387 103.567  75.023  8.00  1.00           C  
ATOM   2132  CG  GLU A 273      91.475 103.321  76.530  8.00  1.00           C  
ATOM   2133  CD  GLU A 273      92.868 102.877  76.954  9.00  1.00           C  
ATOM   2134  OE1 GLU A 273      93.663 102.373  76.116  9.00  1.00           O  
ATOM   2135  OE2 GLU A 273      93.159 103.085  78.161  9.00  1.00           O1-
ATOM   2136  N   VAL A 274      89.893 102.596  72.467 12.00  0.00           N  
ATOM   2137  CA  VAL A 274      89.918 102.223  71.086 12.00  0.00           C  
ATOM   2138  C   VAL A 274      88.827 102.832  70.273 12.00  0.00           C  
ATOM   2139  O   VAL A 274      89.026 103.219  69.122 12.00  0.00           O  
ATOM   2140  CB  VAL A 274      89.870 100.747  70.828 10.00  0.00           C  
ATOM   2141  CG1 VAL A 274      90.077 100.472  69.328 10.00  0.00           C  
ATOM   2142  CG2 VAL A 274      91.018 100.060  71.587 10.00  1.00           C  
ATOM   2143  N   TYR A 275      87.625 102.940  70.866  3.00  0.00           N  
ATOM   2144  CA  TYR A 275      86.408 103.417  70.285  3.00  0.00           C  
ATOM   2145  C   TYR A 275      86.392 104.901  70.143  3.00  1.00           C  
ATOM   2146  O   TYR A 275      85.719 105.459  69.279  3.00  1.00           O  
ATOM   2147  CB  TYR A 275      85.230 102.823  71.074  3.00  1.00           C  
ATOM   2148  CG  TYR A 275      85.162 101.339  70.956  3.00  0.00           C  
ATOM   2149  CD1 TYR A 275      84.562 100.711  72.022  6.00  1.00           C  
ATOM   2150  CD2 TYR A 275      85.464 100.606  69.833  6.00  0.00           C  
ATOM   2151  CE1 TYR A 275      84.325  99.357  71.999  6.00  1.00           C  
ATOM   2152  CE2 TYR A 275      85.264  99.247  69.770  6.00  0.00           C  
ATOM   2153  CZ  TYR A 275      84.615  98.677  70.840  6.00  0.00           C  
ATOM   2154  OH  TYR A 275      84.159  97.349  70.699  6.00  0.00           O  
ATOM   2155  N   ARG A 276      87.242 105.593  70.923  4.00  0.00           N  
ATOM   2156  CA  ARG A 276      87.438 107.003  70.781  4.00  1.00           C  
ATOM   2157  C   ARG A 276      88.562 107.460  69.916  4.00  1.00           C  
ATOM   2158  O   ARG A 276      88.467 108.479  69.234  3.00  1.00           O  
ATOM   2159  CB  ARG A 276      87.575 107.709  72.141  4.00  1.00           C  
ATOM   2160  CG  ARG A 276      88.862 107.706  72.967  4.00  1.00           C  
ATOM   2161  CD  ARG A 276      88.735 108.633  74.177  4.00  1.00           C  
ATOM   2162  NE  ARG A 276      89.917 108.352  75.038  1.00  1.00           N  
ATOM   2163  CZ  ARG A 276      89.854 107.548  76.140  1.00  1.00           C  
ATOM   2164  NH1 ARG A 276      88.645 107.186  76.658  1.00  1.00           N1+
ATOM   2165  NH2 ARG A 276      90.975 107.018  76.712  1.00  1.00           N  
ATOM   2166  N   ARG A 277      89.636 106.655  69.822  4.00  0.00           N  
ATOM   2167  CA  ARG A 277      90.735 106.855  68.931  4.00  1.00           C  
ATOM   2168  C   ARG A 277      90.547 106.621  67.471  4.00  1.00           C  
ATOM   2169  O   ARG A 277      91.115 107.223  66.561  3.00  1.00           O  
ATOM   2170  CB  ARG A 277      91.734 105.804  69.444  4.00  1.00           C  
ATOM   2171  CG  ARG A 277      93.078 105.542  68.763  4.00  1.00           C  
ATOM   2172  CD  ARG A 277      94.023 104.617  69.533  4.00  1.00           C  
ATOM   2173  NE  ARG A 277      95.290 104.567  68.749  1.00  1.00           N  
ATOM   2174  CZ  ARG A 277      96.339 103.732  69.006  1.00  1.00           C  
ATOM   2175  NH1 ARG A 277      96.297 102.689  69.886  1.00  1.00           N1+
ATOM   2176  NH2 ARG A 277      97.407 103.795  68.157  1.00  1.00           N  
ATOM   2177  N   HIS A 278      89.678 105.636  67.177  4.00  0.00           N  
ATOM   2178  CA  HIS A 278      89.260 105.342  65.842  3.00  0.00           C  
ATOM   2179  C   HIS A 278      87.931 105.946  65.548  3.00  0.00           C  
ATOM   2180  O   HIS A 278      86.988 105.651  66.282  3.00  0.00           O  
ATOM   2181  CB  HIS A 278      89.120 103.852  65.489  3.00  1.00           C  
ATOM   2182  CG  HIS A 278      90.477 103.243  65.300  4.00  0.00           C  
ATOM   2183  CD2 HIS A 278      91.244 102.411  66.055  4.00  0.00           C  
ATOM   2184  ND1 HIS A 278      91.289 103.655  64.262  4.00  1.00           N  
ATOM   2185  CE1 HIS A 278      92.475 103.097  64.419  4.00  1.00           C  
ATOM   2186  NE2 HIS A 278      92.513 102.304  65.523  4.00  0.00           N  
ATOM   2187  N   PRO A 279      87.708 106.693  64.507  3.00  0.00           N  
ATOM   2188  CA  PRO A 279      86.446 107.353  64.333  3.00  1.00           C  
ATOM   2189  C   PRO A 279      85.367 106.394  63.966  3.00  1.00           C  
ATOM   2190  O   PRO A 279      84.194 106.704  64.169  3.00  1.00           O  
ATOM   2191  CB  PRO A 279      86.787 108.323  63.205  3.00  1.00           C  
ATOM   2192  CG  PRO A 279      88.257 108.749  63.348  3.00  1.00           C  
ATOM   2193  CD  PRO A 279      88.805 107.418  63.885  3.00  1.00           C  
ATOM   2194  N   ALA A 280      85.678 105.203  63.424 12.00  0.00           N  
ATOM   2195  CA  ALA A 280      84.714 104.255  62.959 12.00  1.00           C  
ATOM   2196  C   ALA A 280      85.102 102.986  63.638 12.00  1.00           C  
ATOM   2197  O   ALA A 280      86.282 102.710  63.852 12.00  1.00           O  
ATOM   2198  CB  ALA A 280      84.909 104.206  61.434 12.00  1.00           C  
ATOM   2199  N   HIS A 281      84.085 102.226  64.080  4.00  1.00           N  
ATOM   2200  CA  HIS A 281      84.328 100.960  64.698  3.00  1.00           C  
ATOM   2201  C   HIS A 281      83.062 100.175  64.741  3.00  1.00           C  
ATOM   2202  O   HIS A 281      81.953 100.684  64.587  3.00  1.00           O  
ATOM   2203  CB  HIS A 281      84.709 101.264  66.157  3.00  0.00           C  
ATOM   2204  CG  HIS A 281      83.766 102.077  66.994  4.00  0.00           C  
ATOM   2205  CD2 HIS A 281      83.819 103.410  67.260  4.00  1.00           C  
ATOM   2206  ND1 HIS A 281      82.675 101.541  67.649  4.00  0.00           N  
ATOM   2207  CE1 HIS A 281      82.098 102.584  68.303  4.00  1.00           C  
ATOM   2208  NE2 HIS A 281      82.712 103.718  68.026  4.00  1.00           N  
ATOM   2209  N   SER A 282      83.102  98.834  64.844  2.00  1.00           N  
ATOM   2210  CA  SER A 282      81.929  98.024  64.955  2.00  1.00           C  
ATOM   2211  C   SER A 282      81.129  98.305  66.181  2.00  0.00           C  
ATOM   2212  O   SER A 282      81.628  98.843  67.168  2.00  0.00           O  
ATOM   2213  CB  SER A 282      82.258  96.522  64.940  2.00  1.00           C  
ATOM   2214  OG  SER A 282      82.895  96.147  63.728  2.00  1.00           O  
ATOM   2215  N   GLN A 283      79.831  97.955  66.229  2.00  1.00           N  
ATOM   2216  CA  GLN A 283      78.939  98.291  67.296  3.00  1.00           C  
ATOM   2217  C   GLN A 283      78.155  97.060  67.593  3.00  0.00           C  
ATOM   2218  O   GLN A 283      78.301  96.043  66.917  3.00  0.00           O  
ATOM   2219  CB  GLN A 283      77.960  99.312  66.692  3.00  1.00           C  
ATOM   2220  CG  GLN A 283      78.647 100.555  66.122  2.00  1.00           C  
ATOM   2221  CD  GLN A 283      77.714 101.738  65.908  2.00  1.00           C  
ATOM   2222  NE2 GLN A 283      77.750 102.271  64.658  2.00  1.00           N  
ATOM   2223  OE1 GLN A 283      77.055 102.316  66.773  2.00  1.00           O  
ATOM   2224  N   PRO A 284      77.350  97.024  68.614  3.00  0.00           N  
ATOM   2225  CA  PRO A 284      76.486  95.913  68.884  3.00  0.00           C  
ATOM   2226  C   PRO A 284      75.725  95.370  67.724  3.00  1.00           C  
ATOM   2227  O   PRO A 284      75.199  96.217  67.002  3.00  1.00           O  
ATOM   2228  CB  PRO A 284      75.596  96.386  70.030  3.00  1.00           C  
ATOM   2229  CG  PRO A 284      76.617  97.189  70.849  3.00  1.00           C  
ATOM   2230  CD  PRO A 284      77.392  97.933  69.750  3.00  1.00           C  
ATOM   2231  N   PRO A 285      75.493  94.108  67.519  3.00  0.00           N  
ATOM   2232  CA  PRO A 285      75.696  93.051  68.467  3.00  1.00           C  
ATOM   2233  C   PRO A 285      76.969  92.304  68.263  3.00  0.00           C  
ATOM   2234  O   PRO A 285      77.302  91.450  69.084  3.00  1.00           O  
ATOM   2235  CB  PRO A 285      74.520  92.124  68.172  3.00  1.00           C  
ATOM   2236  CG  PRO A 285      74.275  92.302  66.665  3.00  1.00           C  
ATOM   2237  CD  PRO A 285      74.580  93.790  66.432  3.00  1.00           C  
ATOM   2238  N   VAL A 286      77.737  92.675  67.223 12.00  0.00           N  
ATOM   2239  CA  VAL A 286      78.865  91.965  66.705 12.00  0.00           C  
ATOM   2240  C   VAL A 286      80.223  92.488  67.028 12.00  0.00           C  
ATOM   2241  O   VAL A 286      81.272  91.877  66.834 12.00  0.00           O  
ATOM   2242  CB  VAL A 286      78.728  92.007  65.211 10.00  0.00           C  
ATOM   2243  CG1 VAL A 286      77.438  91.247  64.860 10.00  1.00           C  
ATOM   2244  CG2 VAL A 286      78.713  93.451  64.681 10.00  1.00           C  
ATOM   2245  N   SER A 287      80.245  93.576  67.819  2.00  0.00           N  
ATOM   2246  CA  SER A 287      81.405  94.178  68.400  2.00  0.00           C  
ATOM   2247  C   SER A 287      81.869  93.527  69.657  2.00  0.00           C  
ATOM   2248  O   SER A 287      81.167  92.767  70.324  2.00  0.00           O  
ATOM   2249  CB  SER A 287      81.287  95.650  68.832  2.00  1.00           C  
ATOM   2250  OG  SER A 287      80.374  95.956  69.876  2.00  0.00           O  
ATOM   2251  N   LEU A 288      83.113  93.732  70.125 12.00  0.00           N  
ATOM   2252  CA  LEU A 288      83.762  93.209  71.287 12.00  0.00           C  
ATOM   2253  C   LEU A 288      83.008  93.658  72.491 12.00  0.00           C  
ATOM   2254  O   LEU A 288      82.728  92.919  73.434 12.00  0.00           O  
ATOM   2255  CB  LEU A 288      85.249  93.601  71.329 10.00  0.00           C  
ATOM   2256  CG  LEU A 288      86.074  92.721  70.374 10.00  0.00           C  
ATOM   2257  CD1 LEU A 288      87.479  93.297  70.131 10.00  0.00           C  
ATOM   2258  CD2 LEU A 288      86.232  91.285  70.904 10.00  1.00           C  
ATOM   2259  N   ARG A 289      82.511  94.907  72.512  4.00  0.00           N  
ATOM   2260  CA  ARG A 289      81.621  95.306  73.557  4.00  0.00           C  
ATOM   2261  C   ARG A 289      80.278  94.662  73.583  4.00  0.00           C  
ATOM   2262  O   ARG A 289      79.674  94.480  74.639  3.00  0.00           O  
ATOM   2263  CB  ARG A 289      81.480  96.823  73.341  4.00  0.00           C  
ATOM   2264  CG  ARG A 289      80.530  97.587  74.265  4.00  0.00           C  
ATOM   2265  CD  ARG A 289      80.908  99.067  74.336  4.00  1.00           C  
ATOM   2266  NE  ARG A 289      79.740  99.798  74.902  1.00  1.00           N  
ATOM   2267  CZ  ARG A 289      79.759 100.749  75.882  1.00  1.00           C  
ATOM   2268  NH1 ARG A 289      80.921 101.032  76.539  1.00  1.00           N1+
ATOM   2269  NH2 ARG A 289      78.626 101.398  76.276  1.00  1.00           N  
ATOM   2270  N   GLY A 290      79.666  94.220  72.469  5.00  0.00           N  
ATOM   2271  CA  GLY A 290      78.374  93.609  72.424  5.00  1.00           C  
ATOM   2272  C   GLY A 290      78.501  92.187  72.844  5.00  0.00           C  
ATOM   2273  O   GLY A 290      77.542  91.527  73.244  5.00  1.00           O  
ATOM   2274  N   GLN A 291      79.684  91.547  72.807  2.00  0.00           N  
ATOM   2275  CA  GLN A 291      79.949  90.320  73.492  3.00  0.00           C  
ATOM   2276  C   GLN A 291      79.737  90.309  74.967  3.00  0.00           C  
ATOM   2277  O   GLN A 291      79.002  89.493  75.522  3.00  0.00           O  
ATOM   2278  CB  GLN A 291      81.292  89.689  73.085  3.00  1.00           C  
ATOM   2279  CG  GLN A 291      81.723  89.851  71.626  2.00  0.00           C  
ATOM   2280  CD  GLN A 291      80.749  89.309  70.591  2.00  0.00           C  
ATOM   2281  NE2 GLN A 291      79.964  90.232  69.976  2.00  1.00           N  
ATOM   2282  OE1 GLN A 291      80.841  88.115  70.309  2.00  0.00           O  
ATOM   2283  N   LEU A 292      80.320  91.335  75.613 12.00  0.00           N  
ATOM   2284  CA  LEU A 292      80.153  91.632  77.001 12.00  0.00           C  
ATOM   2285  C   LEU A 292      78.740  91.834  77.427 12.00  0.00           C  
ATOM   2286  O   LEU A 292      78.302  91.230  78.405 12.00  0.00           O  
ATOM   2287  CB  LEU A 292      80.980  92.902  77.261 10.00  0.00           C  
ATOM   2288  CG  LEU A 292      82.494  92.629  77.227 10.00  1.00           C  
ATOM   2289  CD1 LEU A 292      83.301  93.908  76.943 10.00  0.00           C  
ATOM   2290  CD2 LEU A 292      82.836  92.030  78.602 10.00  1.00           C  
ATOM   2291  N   LEU A 293      77.905  92.548  76.651 12.00  0.00           N  
ATOM   2292  CA  LEU A 293      76.490  92.556  76.862 12.00  0.00           C  
ATOM   2293  C   LEU A 293      75.761  91.261  76.746 12.00  0.00           C  
ATOM   2294  O   LEU A 293      74.792  91.135  77.493 12.00  0.00           O  
ATOM   2295  CB  LEU A 293      75.896  93.663  75.976 10.00  1.00           C  
ATOM   2296  CG  LEU A 293      76.378  95.113  76.156 10.00  0.00           C  
ATOM   2297  CD1 LEU A 293      75.684  95.934  75.057 10.00  1.00           C  
ATOM   2298  CD2 LEU A 293      76.113  95.715  77.547 10.00  1.00           C  
ATOM   2299  N   TRP A 294      76.037  90.261  75.891 12.00  0.00           N  
ATOM   2300  CA  TRP A 294      75.403  88.995  76.093 12.00  0.00           C  
ATOM   2301  C   TRP A 294      75.670  88.270  77.367 12.00  0.00           C  
ATOM   2302  O   TRP A 294      74.766  87.686  77.964  3.00  0.00           O  
ATOM   2303  CB  TRP A 294      75.695  87.939  75.014 12.00  0.00           C  
ATOM   2304  CG  TRP A 294      75.329  88.440  73.637  3.00  0.00           C  
ATOM   2305  CD1 TRP A 294      76.179  88.747  72.615  6.00  0.00           C  
ATOM   2306  CD2 TRP A 294      74.023  88.576  73.044  3.00  0.00           C  
ATOM   2307  CE2 TRP A 294      74.189  88.790  71.671  6.00  1.00           C  
ATOM   2308  CE3 TRP A 294      72.781  88.268  73.527  7.00  0.00           C  
ATOM   2309  NE1 TRP A 294      75.528  88.988  71.433  6.00  1.00           N  
ATOM   2310  CZ2 TRP A 294      73.101  88.824  70.843  6.00  1.00           C  
ATOM   2311  CZ3 TRP A 294      71.695  88.371  72.689  7.00  0.00           C  
ATOM   2312  CH2 TRP A 294      71.841  88.585  71.338  7.00  1.00           C  
ATOM   2313  N   ARG A 295      76.928  88.265  77.844  4.00  0.00           N  
ATOM   2314  CA  ARG A 295      77.330  87.533  79.005  4.00  0.00           C  
ATOM   2315  C   ARG A 295      76.547  87.900  80.218  4.00  0.00           C  
ATOM   2316  O   ARG A 295      75.954  87.031  80.853  3.00  0.00           O  
ATOM   2317  CB  ARG A 295      78.785  87.838  79.401  4.00  0.00           C  
ATOM   2318  CG  ARG A 295      79.393  87.044  80.559  4.00  0.00           C  
ATOM   2319  CD  ARG A 295      79.680  87.960  81.751  4.00  0.00           C  
ATOM   2320  NE  ARG A 295      80.508  87.285  82.788  1.00  0.00           N  
ATOM   2321  CZ  ARG A 295      81.384  87.907  83.630  1.00  0.00           C  
ATOM   2322  NH1 ARG A 295      81.410  89.271  83.599  1.00  0.00           N1+
ATOM   2323  NH2 ARG A 295      82.293  87.257  84.415  1.00  0.00           N  
ATOM   2324  N   GLU A 296      76.427  89.234  80.348  8.00  0.00           N  
ATOM   2325  CA  GLU A 296      75.729  89.921  81.390  8.00  0.00           C  
ATOM   2326  C   GLU A 296      74.248  89.772  81.437  8.00  0.00           C  
ATOM   2327  O   GLU A 296      73.578  89.477  82.426  8.00  0.00           O  
ATOM   2328  CB  GLU A 296      76.112  91.411  81.371  8.00  0.00           C  
ATOM   2329  CG  GLU A 296      77.581  91.756  81.622  8.00  0.00           C  
ATOM   2330  CD  GLU A 296      78.239  91.448  82.960  9.00  0.00           C  
ATOM   2331  OE1 GLU A 296      77.688  91.940  83.980  9.00  0.00           O  
ATOM   2332  OE2 GLU A 296      79.251  90.700  83.023  9.00  0.00           O1-
ATOM   2333  N   PHE A 297      73.608  89.892  80.260  3.00  0.00           N  
ATOM   2334  CA  PHE A 297      72.234  89.564  80.039  3.00  0.00           C  
ATOM   2335  C   PHE A 297      71.915  88.189  80.515  3.00  0.00           C  
ATOM   2336  O   PHE A 297      70.964  88.005  81.273  3.00  0.00           O  
ATOM   2337  CB  PHE A 297      72.005  89.680  78.523  7.00  0.00           C  
ATOM   2338  CG  PHE A 297      70.675  89.144  78.120  7.00  0.00           C  
ATOM   2339  CD1 PHE A 297      69.521  89.861  78.337  7.00  0.00           C  
ATOM   2340  CD2 PHE A 297      70.638  88.036  77.307  7.00  0.00           C  
ATOM   2341  CE1 PHE A 297      68.331  89.551  77.722  7.00  0.00           C  
ATOM   2342  CE2 PHE A 297      69.478  87.784  76.614  7.00  0.00           C  
ATOM   2343  CZ  PHE A 297      68.319  88.483  76.856  7.00  0.00           C  
ATOM   2344  N   PHE A 298      72.728  87.190  80.125  3.00  0.00           N  
ATOM   2345  CA  PHE A 298      72.668  85.802  80.465  3.00  0.00           C  
ATOM   2346  C   PHE A 298      72.852  85.532  81.918  3.00  0.00           C  
ATOM   2347  O   PHE A 298      71.993  84.908  82.540  3.00  0.00           O  
ATOM   2348  CB  PHE A 298      73.589  85.042  79.496  7.00  0.00           C  
ATOM   2349  CG  PHE A 298      72.953  84.830  78.166  7.00  0.00           C  
ATOM   2350  CD1 PHE A 298      71.649  84.403  78.076  7.00  0.00           C  
ATOM   2351  CD2 PHE A 298      73.625  85.122  77.002  7.00  0.00           C  
ATOM   2352  CE1 PHE A 298      70.983  84.416  76.873  7.00  0.00           C  
ATOM   2353  CE2 PHE A 298      73.028  85.005  75.769  7.00  0.00           C  
ATOM   2354  CZ  PHE A 298      71.686  84.709  75.728  7.00  0.00           C  
ATOM   2355  N   TYR A 299      73.843  86.214  82.519  3.00  0.00           N  
ATOM   2356  CA  TYR A 299      74.132  86.112  83.917  3.00  0.00           C  
ATOM   2357  C   TYR A 299      72.914  86.592  84.629  3.00  0.00           C  
ATOM   2358  O   TYR A 299      72.541  86.068  85.679  3.00  0.00           O  
ATOM   2359  CB  TYR A 299      75.356  86.919  84.379  3.00  0.00           C  
ATOM   2360  CG  TYR A 299      76.679  86.242  84.281  3.00  0.00           C  
ATOM   2361  CD1 TYR A 299      76.830  85.146  83.465  6.00  0.00           C  
ATOM   2362  CD2 TYR A 299      77.700  86.635  85.114  6.00  1.00           C  
ATOM   2363  CE1 TYR A 299      78.048  84.508  83.432  6.00  1.00           C  
ATOM   2364  CE2 TYR A 299      78.890  85.946  85.098  6.00  1.00           C  
ATOM   2365  CZ  TYR A 299      79.102  84.911  84.218  6.00  0.00           C  
ATOM   2366  OH  TYR A 299      80.363  84.279  84.182  6.00  1.00           O  
ATOM   2367  N   THR A 300      72.220  87.668  84.221  2.00  0.00           N  
ATOM   2368  CA  THR A 300      71.239  88.364  84.994  2.00  0.00           C  
ATOM   2369  C   THR A 300      70.013  87.525  84.893  2.00  0.00           C  
ATOM   2370  O   THR A 300      69.277  87.241  85.837  2.00  0.00           O  
ATOM   2371  CB  THR A 300      70.939  89.786  84.624  2.00  0.00           C  
ATOM   2372  CG2 THR A 300      69.887  90.409  85.557  2.00  0.00           C  
ATOM   2373  OG1 THR A 300      72.056  90.651  84.769  2.00  0.00           O  
ATOM   2374  N   VAL A 301      69.685  87.016  83.691 12.00  0.00           N  
ATOM   2375  CA  VAL A 301      68.402  86.417  83.489 12.00  0.00           C  
ATOM   2376  C   VAL A 301      68.197  85.082  84.116 12.00  0.00           C  
ATOM   2377  O   VAL A 301      67.139  84.725  84.632 12.00  0.00           O  
ATOM   2378  CB  VAL A 301      68.090  86.335  82.024 10.00  0.00           C  
ATOM   2379  CG1 VAL A 301      68.930  85.382  81.157 10.00  0.00           C  
ATOM   2380  CG2 VAL A 301      66.611  86.012  81.756 10.00  1.00           C  
ATOM   2381  N   GLY A 302      69.235  84.237  84.244  5.00  0.00           N  
ATOM   2382  CA  GLY A 302      69.155  83.081  85.082  5.00  0.00           C  
ATOM   2383  C   GLY A 302      69.310  83.340  86.541  5.00  0.00           C  
ATOM   2384  O   GLY A 302      68.949  82.442  87.299  5.00  0.00           O  
ATOM   2385  N   SER A 303      69.780  84.520  86.986  2.00  0.00           N  
ATOM   2386  CA  SER A 303      69.864  84.852  88.374  2.00  0.00           C  
ATOM   2387  C   SER A 303      68.570  85.108  89.067  2.00  1.00           C  
ATOM   2388  O   SER A 303      68.516  85.073  90.297  2.00  1.00           O  
ATOM   2389  CB  SER A 303      70.765  86.043  88.739  2.00  1.00           C  
ATOM   2390  OG  SER A 303      72.097  85.654  88.436  2.00  0.00           O  
ATOM   2391  N   THR A 304      67.528  85.449  88.289  2.00  0.00           N  
ATOM   2392  CA  THR A 304      66.268  85.688  88.921  2.00  1.00           C  
ATOM   2393  C   THR A 304      65.414  84.467  88.905  2.00  1.00           C  
ATOM   2394  O   THR A 304      64.313  84.488  89.453  2.00  1.00           O  
ATOM   2395  CB  THR A 304      65.470  86.769  88.253  2.00  1.00           C  
ATOM   2396  CG2 THR A 304      66.156  88.141  88.356  2.00  1.00           C  
ATOM   2397  OG1 THR A 304      65.306  86.546  86.861  2.00  1.00           O  
ATOM   2398  N   THR A 305      65.869  83.321  88.368  2.00  0.00           N  
ATOM   2399  CA  THR A 305      64.963  82.224  88.219  2.00  1.00           C  
ATOM   2400  C   THR A 305      65.630  81.053  88.855  2.00  1.00           C  
ATOM   2401  O   THR A 305      66.653  80.634  88.316  2.00  1.00           O  
ATOM   2402  CB  THR A 305      64.744  81.961  86.759  2.00  0.00           C  
ATOM   2403  CG2 THR A 305      63.805  80.768  86.517  2.00  1.00           C  
ATOM   2404  OG1 THR A 305      64.208  83.103  86.107  2.00  1.00           O  
ATOM   2405  N   PRO A 306      65.190  80.489  89.940  3.00  0.00           N  
ATOM   2406  CA  PRO A 306      65.861  79.369  90.535  3.00  1.00           C  
ATOM   2407  C   PRO A 306      65.801  78.112  89.738  3.00  1.00           C  
ATOM   2408  O   PRO A 306      66.672  77.285  90.007  3.00  1.00           O  
ATOM   2409  CB  PRO A 306      65.167  79.213  91.885  3.00  1.00           C  
ATOM   2410  CG  PRO A 306      64.719  80.636  92.256  3.00  1.00           C  
ATOM   2411  CD  PRO A 306      64.267  81.121  90.869  3.00  1.00           C  
ATOM   2412  N   ASN A 307      64.872  77.876  88.795  2.00  0.00           N  
ATOM   2413  CA  ASN A 307      64.586  76.612  88.188  2.00  0.00           C  
ATOM   2414  C   ASN A 307      65.224  76.472  86.849  2.00  0.00           C  
ATOM   2415  O   ASN A 307      65.037  75.484  86.141  2.00  0.00           O  
ATOM   2416  CB  ASN A 307      63.062  76.562  87.979  2.00  0.00           C  
ATOM   2417  CG  ASN A 307      62.215  76.608  89.244  2.00  1.00           C  
ATOM   2418  ND2 ASN A 307      61.856  75.424  89.808  2.00  1.00           N  
ATOM   2419  OD1 ASN A 307      62.018  77.692  89.789  2.00  1.00           O  
ATOM   2420  N   PHE A 308      66.108  77.422  86.499  3.00  0.00           N  
ATOM   2421  CA  PHE A 308      66.540  77.942  85.238  3.00  0.00           C  
ATOM   2422  C   PHE A 308      67.102  76.874  84.365  3.00  0.00           C  
ATOM   2423  O   PHE A 308      66.906  76.846  83.151  3.00  0.00           O  
ATOM   2424  CB  PHE A 308      67.603  79.052  85.290  7.00  0.00           C  
ATOM   2425  CG  PHE A 308      67.716  79.867  84.048  7.00  0.00           C  
ATOM   2426  CD1 PHE A 308      66.649  80.618  83.613  7.00  0.00           C  
ATOM   2427  CD2 PHE A 308      68.858  79.886  83.283  7.00  0.00           C  
ATOM   2428  CE1 PHE A 308      66.757  81.485  82.552  7.00  0.00           C  
ATOM   2429  CE2 PHE A 308      68.998  80.720  82.199  7.00  0.00           C  
ATOM   2430  CZ  PHE A 308      67.935  81.518  81.845  7.00  0.00           C  
ATOM   2431  N   HIS A 309      67.864  75.932  84.949  4.00  0.00           N  
ATOM   2432  CA  HIS A 309      68.720  75.088  84.176  3.00  0.00           C  
ATOM   2433  C   HIS A 309      67.963  73.807  84.103  3.00  0.00           C  
ATOM   2434  O   HIS A 309      68.544  72.793  83.718  3.00  1.00           O  
ATOM   2435  CB  HIS A 309      70.028  74.972  84.978  3.00  0.00           C  
ATOM   2436  CG  HIS A 309      69.875  74.475  86.386  4.00  0.00           C  
ATOM   2437  CD2 HIS A 309      70.026  73.279  87.016  4.00  1.00           C  
ATOM   2438  ND1 HIS A 309      69.379  75.429  87.250  4.00  0.00           N  
ATOM   2439  CE1 HIS A 309      69.231  74.817  88.411  4.00  1.00           C  
ATOM   2440  NE2 HIS A 309      69.659  73.530  88.321  4.00  1.00           N  
ATOM   2441  N   ARG A 310      66.654  73.806  84.414  4.00  0.00           N  
ATOM   2442  CA  ARG A 310      65.820  72.654  84.273  4.00  1.00           C  
ATOM   2443  C   ARG A 310      64.717  72.941  83.313  4.00  0.00           C  
ATOM   2444  O   ARG A 310      64.332  74.100  83.169  3.00  0.00           O  
ATOM   2445  CB  ARG A 310      65.148  72.324  85.617  4.00  1.00           C  
ATOM   2446  CG  ARG A 310      66.202  72.033  86.687  4.00  1.00           C  
ATOM   2447  CD  ARG A 310      65.674  71.264  87.899  4.00  1.00           C  
ATOM   2448  NE  ARG A 310      66.658  71.543  88.982  1.00  1.00           N  
ATOM   2449  CZ  ARG A 310      66.413  72.449  89.973  1.00  1.00           C  
ATOM   2450  NH1 ARG A 310      67.371  72.599  90.933  1.00  1.00           N1+
ATOM   2451  NH2 ARG A 310      65.356  73.311  90.037  1.00  1.00           N  
ATOM   2452  N   MET A 311      64.068  71.884  82.794  3.00  0.00           N  
ATOM   2453  CA  MET A 311      62.902  72.146  82.008  3.00  0.00           C  
ATOM   2454  C   MET A 311      61.714  72.360  82.881  3.00  0.00           C  
ATOM   2455  O   MET A 311      60.904  73.272  82.721 12.00  1.00           O  
ATOM   2456  CB  MET A 311      62.736  71.001  80.995  7.00  1.00           C  
ATOM   2457  CG  MET A 311      61.547  71.313  80.084  7.00  1.00           C  
ATOM   2458  SD  MET A 311      61.666  70.542  78.442  7.00  0.00           S  
ATOM   2459  CE  MET A 311      61.907  68.778  78.802  7.00  1.00           C  
ATOM   2460  N   ALA A 312      61.642  71.469  83.887 12.00  1.00           N  
ATOM   2461  CA  ALA A 312      60.581  71.454  84.844 12.00  1.00           C  
ATOM   2462  C   ALA A 312      60.622  72.583  85.817 12.00  1.00           C  
ATOM   2463  O   ALA A 312      61.607  72.896  86.484 12.00  1.00           O  
ATOM   2464  CB  ALA A 312      60.642  70.189  85.716 12.00  1.00           C  
ATOM   2465  N   GLY A 313      59.454  73.232  85.966  5.00  1.00           N  
ATOM   2466  CA  GLY A 313      59.270  74.288  86.912  5.00  1.00           C  
ATOM   2467  C   GLY A 313      59.688  75.620  86.391  5.00  1.00           C  
ATOM   2468  O   GLY A 313      59.517  76.634  87.065  5.00  1.00           O  
ATOM   2469  N   ASN A 314      60.237  75.640  85.163  2.00  0.00           N  
ATOM   2470  CA  ASN A 314      60.889  76.803  84.644  2.00  0.00           C  
ATOM   2471  C   ASN A 314      59.914  77.685  83.943  2.00  0.00           C  
ATOM   2472  O   ASN A 314      59.169  77.159  83.116  2.00  1.00           O  
ATOM   2473  CB  ASN A 314      62.063  76.365  83.752  2.00  0.00           C  
ATOM   2474  CG  ASN A 314      63.242  77.303  83.539  2.00  0.00           C  
ATOM   2475  ND2 ASN A 314      64.195  76.933  82.642  2.00  0.00           N  
ATOM   2476  OD1 ASN A 314      63.146  78.448  83.977  2.00  0.00           O  
ATOM   2477  N   PRO A 315      59.885  78.960  84.194  3.00  0.00           N  
ATOM   2478  CA  PRO A 315      58.789  79.748  83.709  3.00  1.00           C  
ATOM   2479  C   PRO A 315      59.172  80.373  82.412  3.00  1.00           C  
ATOM   2480  O   PRO A 315      58.206  80.772  81.763  3.00  1.00           O  
ATOM   2481  CB  PRO A 315      58.650  80.847  84.760  3.00  1.00           C  
ATOM   2482  CG  PRO A 315      60.058  80.945  85.366  3.00  1.00           C  
ATOM   2483  CD  PRO A 315      60.495  79.471  85.412  3.00  1.00           C  
ATOM   2484  N   VAL A 316      60.476  80.471  82.099 12.00  0.00           N  
ATOM   2485  CA  VAL A 316      60.964  80.861  80.813 12.00  1.00           C  
ATOM   2486  C   VAL A 316      60.861  79.784  79.787 12.00  1.00           C  
ATOM   2487  O   VAL A 316      60.969  80.050  78.591 12.00  1.00           O  
ATOM   2488  CB  VAL A 316      62.380  81.357  80.819 10.00  1.00           C  
ATOM   2489  CG1 VAL A 316      62.604  82.450  81.877 10.00  1.00           C  
ATOM   2490  CG2 VAL A 316      63.422  80.249  81.044 10.00  0.00           C  
ATOM   2491  N   CYS A 317      60.766  78.499  80.174  5.00  0.00           N  
ATOM   2492  CA  CYS A 317      60.894  77.405  79.262  5.00  0.00           C  
ATOM   2493  C   CYS A 317      59.600  76.846  78.776  5.00  1.00           C  
ATOM   2494  O   CYS A 317      58.728  76.476  79.561  5.00  1.00           O  
ATOM   2495  CB  CYS A 317      61.706  76.300  79.959  5.00  0.00           C  
ATOM   2496  SG  CYS A 317      62.157  74.916  78.871  5.00  0.00           S  
ATOM   2497  N   LYS A 318      59.473  76.656  77.451  4.00  0.00           N  
ATOM   2498  CA  LYS A 318      58.418  75.831  76.950  4.00  1.00           C  
ATOM   2499  C   LYS A 318      58.863  74.415  76.827  4.00  0.00           C  
ATOM   2500  O   LYS A 318      59.872  74.030  76.237  2.00  0.00           O  
ATOM   2501  CB  LYS A 318      57.958  76.291  75.556  4.00  0.00           C  
ATOM   2502  CG  LYS A 318      57.419  77.722  75.616  1.00  1.00           C  
ATOM   2503  CD  LYS A 318      56.762  78.118  74.293 11.00  0.00           C  
ATOM   2504  CE  LYS A 318      56.473  79.612  74.141 11.00  1.00           C  
ATOM   2505  NZ  LYS A 318      57.725  80.393  74.261 11.00  1.00           N1+
ATOM   2506  N   GLN A 319      58.012  73.464  77.251  2.00  1.00           N  
ATOM   2507  CA  GLN A 319      58.300  72.081  77.025  3.00  0.00           C  
ATOM   2508  C   GLN A 319      57.873  71.642  75.667  3.00  0.00           C  
ATOM   2509  O   GLN A 319      56.703  71.830  75.336  3.00  1.00           O  
ATOM   2510  CB  GLN A 319      57.688  71.192  78.121  3.00  1.00           C  
ATOM   2511  CG  GLN A 319      57.857  69.680  77.961  2.00  1.00           C  
ATOM   2512  CD  GLN A 319      57.471  68.770  79.117  2.00  1.00           C  
ATOM   2513  NE2 GLN A 319      57.552  67.427  78.923  2.00  1.00           N  
ATOM   2514  OE1 GLN A 319      57.104  69.176  80.219  2.00  1.00           O  
ATOM   2515  N   ILE A 320      58.735  71.046  74.823 12.00  0.00           N  
ATOM   2516  CA  ILE A 320      58.363  70.590  73.519 12.00  0.00           C  
ATOM   2517  C   ILE A 320      58.343  69.101  73.481 12.00  0.00           C  
ATOM   2518  O   ILE A 320      58.811  68.541  74.472 12.00  1.00           O  
ATOM   2519  CB  ILE A 320      59.283  71.258  72.541 10.00  0.00           C  
ATOM   2520  CG1 ILE A 320      58.957  72.759  72.460 10.00  0.00           C  
ATOM   2521  CG2 ILE A 320      59.003  70.784  71.104 10.00  0.00           C  
ATOM   2522  CD  ILE A 320      59.960  73.532  71.604  0.00  0.00           C  
ATOM   2523  N   ASP A 321      57.675  68.391  72.554  8.00  0.00           N  
ATOM   2524  CA  ASP A 321      57.497  66.972  72.579  9.00  1.00           C  
ATOM   2525  C   ASP A 321      58.630  66.221  71.969  8.00  1.00           C  
ATOM   2526  O   ASP A 321      58.632  65.738  70.838  8.00  1.00           O  
ATOM   2527  CB  ASP A 321      56.154  66.439  72.053  9.00  1.00           C  
ATOM   2528  CG  ASP A 321      54.876  67.139  72.494  9.00  1.00           C  
ATOM   2529  OD1 ASP A 321      53.910  67.156  71.687  9.00  1.00           O  
ATOM   2530  OD2 ASP A 321      54.856  67.696  73.625  9.00  1.00           O1-
ATOM   2531  N   TRP A 322      59.789  66.265  72.651 12.00  1.00           N  
ATOM   2532  CA  TRP A 322      61.044  65.641  72.366 12.00  0.00           C  
ATOM   2533  C   TRP A 322      61.049  64.155  72.263 12.00  1.00           C  
ATOM   2534  O   TRP A 322      60.067  63.505  72.616  3.00  1.00           O  
ATOM   2535  CB  TRP A 322      62.122  66.128  73.348 12.00  1.00           C  
ATOM   2536  CG  TRP A 322      62.343  67.617  73.472  3.00  0.00           C  
ATOM   2537  CD1 TRP A 322      62.203  68.332  74.626  6.00  1.00           C  
ATOM   2538  CD2 TRP A 322      62.747  68.547  72.449  3.00  0.00           C  
ATOM   2539  CE2 TRP A 322      62.810  69.811  73.047  6.00  0.00           C  
ATOM   2540  CE3 TRP A 322      63.071  68.406  71.128  7.00  0.00           C  
ATOM   2541  NE1 TRP A 322      62.520  69.643  74.380  6.00  0.00           N  
ATOM   2542  CZ2 TRP A 322      63.273  70.917  72.388  6.00  0.00           C  
ATOM   2543  CZ3 TRP A 322      63.501  69.511  70.432  7.00  0.00           C  
ATOM   2544  CH2 TRP A 322      63.605  70.726  71.068  7.00  0.00           C  
ATOM   2545  N   ASP A 323      62.116  63.539  71.724  8.00  0.00           N  
ATOM   2546  CA  ASP A 323      62.215  62.113  71.654  9.00  1.00           C  
ATOM   2547  C   ASP A 323      63.499  61.648  72.251  8.00  0.00           C  
ATOM   2548  O   ASP A 323      64.571  62.177  71.960  8.00  0.00           O  
ATOM   2549  CB  ASP A 323      62.088  61.701  70.178  9.00  1.00           C  
ATOM   2550  CG  ASP A 323      61.891  60.204  69.984  9.00  1.00           C  
ATOM   2551  OD1 ASP A 323      61.281  59.577  70.891  9.00  1.00           O  
ATOM   2552  OD2 ASP A 323      62.416  59.627  68.995  9.00  1.00           O1-
ATOM   2553  N   ASP A 324      63.446  60.575  73.060  8.00  1.00           N  
ATOM   2554  CA  ASP A 324      64.602  60.052  73.720  9.00  0.00           C  
ATOM   2555  C   ASP A 324      65.239  58.850  73.113  8.00  0.00           C  
ATOM   2556  O   ASP A 324      64.807  57.721  73.342  8.00  1.00           O  
ATOM   2557  CB  ASP A 324      64.205  59.751  75.175  9.00  1.00           C  
ATOM   2558  CG  ASP A 324      64.090  60.984  76.061  9.00  1.00           C  
ATOM   2559  OD1 ASP A 324      65.065  61.734  76.331  9.00  1.00           O  
ATOM   2560  OD2 ASP A 324      63.028  61.090  76.729  9.00  1.00           O1-
ATOM   2561  N   ASN A 325      66.286  59.116  72.311  2.00  0.00           N  
ATOM   2562  CA  ASN A 325      67.098  58.144  71.648  2.00  0.00           C  
ATOM   2563  C   ASN A 325      68.433  58.170  72.310  2.00  0.00           C  
ATOM   2564  O   ASN A 325      69.098  59.179  72.082  2.00  0.00           O  
ATOM   2565  CB  ASN A 325      67.144  58.312  70.120  2.00  1.00           C  
ATOM   2566  CG  ASN A 325      67.557  56.989  69.492  2.00  1.00           C  
ATOM   2567  ND2 ASN A 325      67.500  57.020  68.134  2.00  1.00           N  
ATOM   2568  OD1 ASN A 325      67.914  56.024  70.167  2.00  1.00           O  
ATOM   2569  N   PRO A 326      68.925  57.145  72.938  3.00  0.00           N  
ATOM   2570  CA  PRO A 326      70.294  57.014  73.343  3.00  0.00           C  
ATOM   2571  C   PRO A 326      71.294  56.756  72.268  3.00  1.00           C  
ATOM   2572  O   PRO A 326      72.474  57.003  72.511  3.00  1.00           O  
ATOM   2573  CB  PRO A 326      70.315  56.020  74.502  3.00  1.00           C  
ATOM   2574  CG  PRO A 326      69.150  55.110  74.080  3.00  1.00           C  
ATOM   2575  CD  PRO A 326      68.166  55.942  73.242  3.00  1.00           C  
ATOM   2576  N   GLU A 327      70.883  56.297  71.073  8.00  0.00           N  
ATOM   2577  CA  GLU A 327      71.827  56.021  70.035  8.00  1.00           C  
ATOM   2578  C   GLU A 327      72.211  57.278  69.332  8.00  0.00           C  
ATOM   2579  O   GLU A 327      73.381  57.557  69.072  8.00  1.00           O  
ATOM   2580  CB  GLU A 327      71.215  55.025  69.035  8.00  1.00           C  
ATOM   2581  CG  GLU A 327      70.900  53.660  69.653  8.00  1.00           C  
ATOM   2582  CD  GLU A 327      70.134  52.682  68.775  9.00  1.00           C  
ATOM   2583  OE1 GLU A 327      70.692  52.104  67.803  9.00  1.00           O  
ATOM   2584  OE2 GLU A 327      69.001  52.310  69.181  9.00  1.00           O1-
ATOM   2585  N   PHE A 328      71.200  58.141  69.126  3.00  0.00           N  
ATOM   2586  CA  PHE A 328      71.487  59.418  68.551  3.00  0.00           C  
ATOM   2587  C   PHE A 328      72.368  60.240  69.428  3.00  0.00           C  
ATOM   2588  O   PHE A 328      73.288  60.931  68.992  3.00  0.00           O  
ATOM   2589  CB  PHE A 328      70.148  60.099  68.222  7.00  0.00           C  
ATOM   2590  CG  PHE A 328      69.382  59.503  67.092  7.00  0.00           C  
ATOM   2591  CD1 PHE A 328      68.205  60.118  66.736  7.00  0.00           C  
ATOM   2592  CD2 PHE A 328      69.918  58.581  66.223  7.00  0.00           C  
ATOM   2593  CE1 PHE A 328      67.498  59.689  65.637  7.00  1.00           C  
ATOM   2594  CE2 PHE A 328      69.157  58.094  65.187  7.00  1.00           C  
ATOM   2595  CZ  PHE A 328      67.937  58.641  64.863  7.00  1.00           C  
ATOM   2596  N   LEU A 329      72.038  60.189  70.731 12.00  0.00           N  
ATOM   2597  CA  LEU A 329      72.800  60.819  71.765 12.00  0.00           C  
ATOM   2598  C   LEU A 329      74.177  60.283  71.960 12.00  0.00           C  
ATOM   2599  O   LEU A 329      75.100  61.066  72.180 12.00  0.00           O  
ATOM   2600  CB  LEU A 329      72.057  60.772  73.111 10.00  0.00           C  
ATOM   2601  CG  LEU A 329      72.824  61.461  74.252 10.00  1.00           C  
ATOM   2602  CD1 LEU A 329      72.935  62.987  74.101 10.00  0.00           C  
ATOM   2603  CD2 LEU A 329      72.101  60.986  75.523 10.00  1.00           C  
ATOM   2604  N   ALA A 330      74.460  58.973  71.849 12.00  0.00           N  
ATOM   2605  CA  ALA A 330      75.762  58.458  72.138 12.00  1.00           C  
ATOM   2606  C   ALA A 330      76.628  58.785  70.970 12.00  0.00           C  
ATOM   2607  O   ALA A 330      77.762  59.240  71.116 12.00  0.00           O  
ATOM   2608  CB  ALA A 330      75.772  56.935  72.346 12.00  1.00           C  
ATOM   2609  N   ALA A 331      75.988  58.709  69.790 12.00  0.00           N  
ATOM   2610  CA  ALA A 331      76.669  59.115  68.601 12.00  0.00           C  
ATOM   2611  C   ALA A 331      77.130  60.530  68.672 12.00  0.00           C  
ATOM   2612  O   ALA A 331      78.297  60.830  68.425 12.00  0.00           O  
ATOM   2613  CB  ALA A 331      75.599  59.068  67.497 12.00  1.00           C  
ATOM   2614  N   TRP A 332      76.244  61.461  69.066 12.00  0.00           N  
ATOM   2615  CA  TRP A 332      76.721  62.804  69.182 12.00  0.00           C  
ATOM   2616  C   TRP A 332      77.806  63.027  70.180 12.00  0.00           C  
ATOM   2617  O   TRP A 332      78.812  63.689  69.930  3.00  0.00           O  
ATOM   2618  CB  TRP A 332      75.520  63.695  69.537 12.00  0.00           C  
ATOM   2619  CG  TRP A 332      75.733  65.189  69.579  3.00  0.00           C  
ATOM   2620  CD1 TRP A 332      75.717  65.955  68.449  6.00  0.00           C  
ATOM   2621  CD2 TRP A 332      75.869  66.044  70.730  3.00  0.00           C  
ATOM   2622  CE2 TRP A 332      75.785  67.339  70.205  6.00  0.00           C  
ATOM   2623  CE3 TRP A 332      75.825  65.807  72.077  7.00  0.00           C  
ATOM   2624  NE1 TRP A 332      75.673  67.267  68.837  6.00  0.00           N  
ATOM   2625  CZ2 TRP A 332      75.805  68.420  71.045  6.00  0.00           C  
ATOM   2626  CZ3 TRP A 332      75.888  66.911  72.893  7.00  0.00           C  
ATOM   2627  CH2 TRP A 332      75.855  68.194  72.401  7.00  0.00           C  
ATOM   2628  N   ARG A 333      77.639  62.412  71.364  4.00  0.00           N  
ATOM   2629  CA  ARG A 333      78.452  62.446  72.540  4.00  0.00           C  
ATOM   2630  C   ARG A 333      79.825  61.942  72.256  4.00  0.00           C  
ATOM   2631  O   ARG A 333      80.770  62.620  72.656  3.00  0.00           O  
ATOM   2632  CB  ARG A 333      77.863  61.528  73.624  4.00  1.00           C  
ATOM   2633  CG  ARG A 333      78.820  61.010  74.699  4.00  1.00           C  
ATOM   2634  CD  ARG A 333      79.403  62.098  75.602  4.00  1.00           C  
ATOM   2635  NE  ARG A 333      80.391  61.448  76.507  1.00  1.00           N  
ATOM   2636  CZ  ARG A 333      81.724  61.393  76.219  1.00  1.00           C  
ATOM   2637  NH1 ARG A 333      82.267  61.931  75.088  1.00  1.00           N1+
ATOM   2638  NH2 ARG A 333      82.554  60.807  77.131  1.00  1.00           N  
ATOM   2639  N   GLU A 334      80.015  60.875  71.459  8.00  0.00           N  
ATOM   2640  CA  GLU A 334      81.308  60.290  71.280  8.00  1.00           C  
ATOM   2641  C   GLU A 334      81.944  60.702  69.996  8.00  0.00           C  
ATOM   2642  O   GLU A 334      83.002  60.220  69.595  8.00  1.00           O  
ATOM   2643  CB  GLU A 334      81.281  58.754  71.214  8.00  1.00           C  
ATOM   2644  CG  GLU A 334      80.759  58.002  72.439  8.00  1.00           C  
ATOM   2645  CD  GLU A 334      80.734  56.501  72.187  9.00  1.00           C  
ATOM   2646  OE1 GLU A 334      79.774  55.819  72.635  9.00  1.00           O  
ATOM   2647  OE2 GLU A 334      81.605  56.015  71.418  9.00  1.00           O1-
ATOM   2648  N   ALA A 335      81.288  61.554  69.189 12.00  0.00           N  
ATOM   2649  CA  ALA A 335      81.643  61.722  67.814 12.00  0.00           C  
ATOM   2650  C   ALA A 335      81.520  60.492  66.982 12.00  0.00           C  
ATOM   2651  O   ALA A 335      82.495  60.118  66.332 12.00  1.00           O  
ATOM   2652  CB  ALA A 335      82.918  62.542  67.556 12.00  1.00           C  
ATOM   2653  N   ARG A 336      80.350  59.831  66.920  4.00  0.00           N  
ATOM   2654  CA  ARG A 336      80.138  58.671  66.112  4.00  0.00           C  
ATOM   2655  C   ARG A 336      78.849  58.863  65.389  4.00  0.00           C  
ATOM   2656  O   ARG A 336      78.068  57.924  65.238  3.00  1.00           O  
ATOM   2657  CB  ARG A 336      79.951  57.360  66.893  4.00  0.00           C  
ATOM   2658  CG  ARG A 336      81.306  56.876  67.413  4.00  1.00           C  
ATOM   2659  CD  ARG A 336      81.331  55.413  67.863  4.00  1.00           C  
ATOM   2660  NE  ARG A 336      80.595  55.285  69.152  1.00  1.00           N  
ATOM   2661  CZ  ARG A 336      79.276  54.932  69.152  1.00  1.00           C  
ATOM   2662  NH1 ARG A 336      78.601  54.557  68.027  1.00  1.00           N1+
ATOM   2663  NH2 ARG A 336      78.497  55.255  70.225  1.00  1.00           N  
ATOM   2664  N   THR A 337      78.635  60.057  64.808  2.00  0.00           N  
ATOM   2665  CA  THR A 337      77.400  60.264  64.119  2.00  0.00           C  
ATOM   2666  C   THR A 337      77.328  59.769  62.715  2.00  0.00           C  
ATOM   2667  O   THR A 337      76.281  59.248  62.333  2.00  0.00           O  
ATOM   2668  CB  THR A 337      76.822  61.647  64.142  2.00  0.00           C  
ATOM   2669  CG2 THR A 337      76.504  62.186  65.547  2.00  0.00           C  
ATOM   2670  OG1 THR A 337      77.633  62.642  63.534  2.00  0.00           O  
ATOM   2671  N   GLY A 338      78.415  60.027  61.966  5.00  0.00           N  
ATOM   2672  CA  GLY A 338      78.415  59.588  60.606  5.00  0.00           C  
ATOM   2673  C   GLY A 338      78.592  60.742  59.679  5.00  0.00           C  
ATOM   2674  O   GLY A 338      78.722  60.537  58.474  5.00  0.00           O  
ATOM   2675  N   PHE A 339      78.636  61.984  60.193  3.00  0.00           N  
ATOM   2676  CA  PHE A 339      78.597  63.231  59.493  3.00  0.00           C  
ATOM   2677  C   PHE A 339      79.885  63.956  59.681  3.00  0.00           C  
ATOM   2678  O   PHE A 339      80.056  64.333  60.839  3.00  0.00           O  
ATOM   2679  CB  PHE A 339      77.422  64.138  59.895  7.00  1.00           C  
ATOM   2680  CG  PHE A 339      76.112  63.455  59.704  7.00  0.00           C  
ATOM   2681  CD1 PHE A 339      75.343  63.115  60.792  7.00  0.00           C  
ATOM   2682  CD2 PHE A 339      75.697  63.011  58.471  7.00  1.00           C  
ATOM   2683  CE1 PHE A 339      74.139  62.460  60.681  7.00  0.00           C  
ATOM   2684  CE2 PHE A 339      74.459  62.427  58.340  7.00  1.00           C  
ATOM   2685  CZ  PHE A 339      73.694  62.091  59.433  7.00  1.00           C  
ATOM   2686  N   PRO A 340      80.797  64.225  58.794  3.00  0.00           N  
ATOM   2687  CA  PRO A 340      82.128  64.540  59.223  3.00  0.00           C  
ATOM   2688  C   PRO A 340      82.286  65.895  59.823  3.00  0.00           C  
ATOM   2689  O   PRO A 340      83.200  66.042  60.632  3.00  0.00           O  
ATOM   2690  CB  PRO A 340      83.009  64.479  57.977  3.00  0.00           C  
ATOM   2691  CG  PRO A 340      82.230  63.445  57.148  3.00  0.00           C  
ATOM   2692  CD  PRO A 340      80.748  63.737  57.424  3.00  0.00           C  
ATOM   2693  N   TRP A 341      81.358  66.834  59.564 12.00  1.00           N  
ATOM   2694  CA  TRP A 341      81.263  68.084  60.254 12.00  0.00           C  
ATOM   2695  C   TRP A 341      80.759  67.979  61.652 12.00  0.00           C  
ATOM   2696  O   TRP A 341      81.221  68.680  62.553  3.00  0.00           O  
ATOM   2697  CB  TRP A 341      80.364  69.112  59.547 12.00  1.00           C  
ATOM   2698  CG  TRP A 341      80.636  70.593  59.667  3.00  0.00           C  
ATOM   2699  CD1 TRP A 341      79.818  71.510  60.261  6.00  0.00           C  
ATOM   2700  CD2 TRP A 341      81.938  71.183  59.490  3.00  0.00           C  
ATOM   2701  CE2 TRP A 341      81.844  72.498  59.960  6.00  0.00           C  
ATOM   2702  CE3 TRP A 341      83.085  70.740  58.890  7.00  0.00           C  
ATOM   2703  NE1 TRP A 341      80.559  72.650  60.426  6.00  0.00           N  
ATOM   2704  CZ2 TRP A 341      82.931  73.326  60.004  6.00  0.00           C  
ATOM   2705  CZ3 TRP A 341      84.175  71.577  58.911  7.00  0.00           C  
ATOM   2706  CH2 TRP A 341      84.100  72.826  59.481  7.00  0.00           C  
ATOM   2707  N   ILE A 342      79.826  67.068  61.980 12.00  0.00           N  
ATOM   2708  CA  ILE A 342      79.277  66.868  63.285 12.00  0.00           C  
ATOM   2709  C   ILE A 342      80.299  66.214  64.151 12.00  0.00           C  
ATOM   2710  O   ILE A 342      80.589  66.708  65.239 12.00  0.00           O  
ATOM   2711  CB  ILE A 342      77.981  66.111  63.294 10.00  0.00           C  
ATOM   2712  CG1 ILE A 342      76.970  66.733  62.317 10.00  0.00           C  
ATOM   2713  CG2 ILE A 342      77.371  65.953  64.697 10.00  0.00           C  
ATOM   2714  CD  ILE A 342      76.579  68.170  62.658  0.00  0.00           C  
ATOM   2715  N   ASP A 343      80.891  65.142  63.596  8.00  0.00           N  
ATOM   2716  CA  ASP A 343      81.814  64.267  64.251  9.00  0.00           C  
ATOM   2717  C   ASP A 343      83.037  65.041  64.605  8.00  0.00           C  
ATOM   2718  O   ASP A 343      83.571  64.997  65.712  8.00  0.00           O  
ATOM   2719  CB  ASP A 343      82.200  62.993  63.481  9.00  0.00           C  
ATOM   2720  CG  ASP A 343      81.009  62.046  63.490  9.00  0.00           C  
ATOM   2721  OD1 ASP A 343      80.063  62.383  64.252  9.00  0.00           O  
ATOM   2722  OD2 ASP A 343      81.034  61.033  62.741  9.00  0.00           O1-
ATOM   2723  N   ALA A 344      83.556  65.896  63.705 12.00  0.00           N  
ATOM   2724  CA  ALA A 344      84.715  66.696  63.950 12.00  0.00           C  
ATOM   2725  C   ALA A 344      84.648  67.764  64.988 12.00  0.00           C  
ATOM   2726  O   ALA A 344      85.600  67.923  65.750 12.00  0.00           O  
ATOM   2727  CB  ALA A 344      85.047  67.332  62.589 12.00  0.00           C  
ATOM   2728  N   ILE A 345      83.517  68.482  65.106 12.00  0.00           N  
ATOM   2729  CA  ILE A 345      83.350  69.548  66.045 12.00  0.00           C  
ATOM   2730  C   ILE A 345      83.227  68.853  67.356 12.00  0.00           C  
ATOM   2731  O   ILE A 345      83.641  69.398  68.378 12.00  0.00           O  
ATOM   2732  CB  ILE A 345      82.122  70.330  65.685 10.00  0.00           C  
ATOM   2733  CG1 ILE A 345      82.380  71.112  64.386 10.00  0.00           C  
ATOM   2734  CG2 ILE A 345      81.811  71.348  66.795 10.00  0.00           C  
ATOM   2735  CD  ILE A 345      81.152  71.679  63.677  0.00  0.00           C  
ATOM   2736  N   MET A 346      82.479  67.737  67.423  3.00  0.00           N  
ATOM   2737  CA  MET A 346      82.304  67.033  68.655  3.00  0.00           C  
ATOM   2738  C   MET A 346      83.569  66.358  69.059  3.00  0.00           C  
ATOM   2739  O   MET A 346      83.875  66.239  70.245 12.00  0.00           O  
ATOM   2740  CB  MET A 346      81.093  66.087  68.582  7.00  0.00           C  
ATOM   2741  CG  MET A 346      79.787  66.880  68.488  7.00  0.00           C  
ATOM   2742  SD  MET A 346      79.350  67.975  69.872  7.00  0.00           S  
ATOM   2743  CE  MET A 346      79.064  66.829  71.251  7.00  0.00           C  
ATOM   2744  N   THR A 347      84.380  65.949  68.068  2.00  0.00           N  
ATOM   2745  CA  THR A 347      85.722  65.525  68.324  2.00  0.00           C  
ATOM   2746  C   THR A 347      86.543  66.640  68.874  2.00  0.00           C  
ATOM   2747  O   THR A 347      87.327  66.505  69.813  2.00  0.00           O  
ATOM   2748  CB  THR A 347      86.411  64.942  67.126  2.00  0.00           C  
ATOM   2749  CG2 THR A 347      87.829  64.413  67.399  2.00  1.00           C  
ATOM   2750  OG1 THR A 347      85.637  63.890  66.571  2.00  1.00           O  
ATOM   2751  N   GLN A 348      86.337  67.892  68.430  2.00  0.00           N  
ATOM   2752  CA  GLN A 348      87.022  69.028  68.963  3.00  0.00           C  
ATOM   2753  C   GLN A 348      86.696  69.280  70.395  3.00  0.00           C  
ATOM   2754  O   GLN A 348      87.564  69.598  71.206  3.00  0.00           O  
ATOM   2755  CB  GLN A 348      86.732  70.248  68.072  3.00  0.00           C  
ATOM   2756  CG  GLN A 348      87.518  71.505  68.451  2.00  0.00           C  
ATOM   2757  CD  GLN A 348      87.401  72.697  67.514  2.00  0.00           C  
ATOM   2758  NE2 GLN A 348      88.485  73.507  67.374  2.00  1.00           N  
ATOM   2759  OE1 GLN A 348      86.454  72.912  66.757  2.00  0.00           O  
ATOM   2760  N   LEU A 349      85.428  69.050  70.778 12.00  0.00           N  
ATOM   2761  CA  LEU A 349      84.884  69.268  72.084 12.00  0.00           C  
ATOM   2762  C   LEU A 349      85.544  68.453  73.142 12.00  0.00           C  
ATOM   2763  O   LEU A 349      85.947  68.850  74.234 12.00  0.00           O  
ATOM   2764  CB  LEU A 349      83.367  69.018  72.096 10.00  0.00           C  
ATOM   2765  CG  LEU A 349      82.650  69.047  73.456 10.00  0.00           C  
ATOM   2766  CD1 LEU A 349      82.955  70.359  74.200 10.00  0.00           C  
ATOM   2767  CD2 LEU A 349      81.154  68.693  73.481 10.00  0.00           C  
ATOM   2768  N   VAL A 350      85.766  67.188  72.744 12.00  0.00           N  
ATOM   2769  CA  VAL A 350      86.338  66.297  73.704 12.00  0.00           C  
ATOM   2770  C   VAL A 350      87.825  66.285  73.795 12.00  0.00           C  
ATOM   2771  O   VAL A 350      88.450  65.798  74.736 12.00  1.00           O  
ATOM   2772  CB  VAL A 350      85.860  64.881  73.577 10.00  1.00           C  
ATOM   2773  CG1 VAL A 350      84.321  64.876  73.601 10.00  0.00           C  
ATOM   2774  CG2 VAL A 350      86.301  64.153  72.297 10.00  1.00           C  
ATOM   2775  N   THR A 351      88.467  66.809  72.735  2.00  0.00           N  
ATOM   2776  CA  THR A 351      89.875  66.880  72.500  2.00  1.00           C  
ATOM   2777  C   THR A 351      90.417  68.154  73.051  2.00  0.00           C  
ATOM   2778  O   THR A 351      91.136  68.158  74.051  2.00  1.00           O  
ATOM   2779  CB  THR A 351      90.346  66.703  71.087  2.00  0.00           C  
ATOM   2780  CG2 THR A 351      91.864  66.463  71.056  2.00  1.00           C  
ATOM   2781  OG1 THR A 351      89.704  65.556  70.547  2.00  1.00           O  
ATOM   2782  N   TRP A 352      90.116  69.318  72.449 12.00  0.00           N  
ATOM   2783  CA  TRP A 352      90.424  70.595  73.014 12.00  0.00           C  
ATOM   2784  C   TRP A 352      89.749  70.976  74.286 12.00  0.00           C  
ATOM   2785  O   TRP A 352      90.352  71.431  75.256  3.00  1.00           O  
ATOM   2786  CB  TRP A 352      90.161  71.721  72.000 12.00  0.00           C  
ATOM   2787  CG  TRP A 352      90.943  71.796  70.709  3.00  0.00           C  
ATOM   2788  CD1 TRP A 352      91.494  70.837  69.909  6.00  1.00           C  
ATOM   2789  CD2 TRP A 352      91.109  73.012  69.954  3.00  0.00           C  
ATOM   2790  CE2 TRP A 352      91.895  72.771  68.822  6.00  0.00           C  
ATOM   2791  CE3 TRP A 352      90.749  74.299  70.246  7.00  0.00           C  
ATOM   2792  NE1 TRP A 352      92.059  71.406  68.798  6.00  1.00           N  
ATOM   2793  CZ2 TRP A 352      92.273  73.736  67.930  6.00  1.00           C  
ATOM   2794  CZ3 TRP A 352      91.164  75.279  69.375  7.00  0.00           C  
ATOM   2795  CH2 TRP A 352      91.866  75.017  68.223  7.00  0.00           C  
ATOM   2796  N   GLY A 353      88.428  70.726  74.335  5.00  0.00           N  
ATOM   2797  CA  GLY A 353      87.569  71.213  75.370  5.00  0.00           C  
ATOM   2798  C   GLY A 353      87.052  72.581  75.081  5.00  0.00           C  
ATOM   2799  O   GLY A 353      86.590  73.330  75.940  5.00  0.00           O  
ATOM   2800  N   TRP A 354      87.138  72.973  73.797 12.00  0.00           N  
ATOM   2801  CA  TRP A 354      86.469  74.176  73.411 12.00  0.00           C  
ATOM   2802  C   TRP A 354      86.285  74.110  71.933 12.00  0.00           C  
ATOM   2803  O   TRP A 354      86.990  73.423  71.195  3.00  0.00           O  
ATOM   2804  CB  TRP A 354      87.518  75.265  73.693 12.00  0.00           C  
ATOM   2805  CG  TRP A 354      87.111  76.664  73.300  3.00  0.00           C  
ATOM   2806  CD1 TRP A 354      86.372  77.554  74.025  6.00  0.00           C  
ATOM   2807  CD2 TRP A 354      87.526  77.309  72.082  3.00  0.00           C  
ATOM   2808  CE2 TRP A 354      86.920  78.572  72.116  6.00  0.00           C  
ATOM   2809  CE3 TRP A 354      88.234  76.880  70.993  7.00  0.00           C  
ATOM   2810  NE1 TRP A 354      86.294  78.732  73.330  6.00  0.00           N  
ATOM   2811  CZ2 TRP A 354      87.055  79.409  71.043  6.00  0.00           C  
ATOM   2812  CZ3 TRP A 354      88.319  77.733  69.919  7.00  1.00           C  
ATOM   2813  CH2 TRP A 354      87.786  79.000  69.952  7.00  0.00           C  
ATOM   2814  N   MET A 355      85.344  74.917  71.414  3.00  0.00           N  
ATOM   2815  CA  MET A 355      85.199  75.285  70.039  3.00  0.00           C  
ATOM   2816  C   MET A 355      84.370  76.508  69.841  3.00  0.00           C  
ATOM   2817  O   MET A 355      83.718  77.036  70.739 12.00  0.00           O  
ATOM   2818  CB  MET A 355      84.487  74.246  69.157  7.00  0.00           C  
ATOM   2819  CG  MET A 355      83.000  73.919  69.313  7.00  0.00           C  
ATOM   2820  SD  MET A 355      82.403  73.330  70.926  7.00  0.00           S  
ATOM   2821  CE  MET A 355      81.433  71.887  70.401  7.00  0.00           C  
ATOM   2822  N   HIS A 356      84.405  77.149  68.659  4.00  0.00           N  
ATOM   2823  CA  HIS A 356      83.874  78.393  68.193  3.00  0.00           C  
ATOM   2824  C   HIS A 356      82.386  78.373  68.139  3.00  0.00           C  
ATOM   2825  O   HIS A 356      81.658  77.391  68.001  3.00  0.00           O  
ATOM   2826  CB  HIS A 356      84.557  78.741  66.860  3.00  1.00           C  
ATOM   2827  CG  HIS A 356      84.181  80.033  66.197  4.00  0.00           C  
ATOM   2828  CD2 HIS A 356      85.034  81.053  65.912  4.00  1.00           C  
ATOM   2829  ND1 HIS A 356      82.993  80.183  65.510  4.00  0.00           N  
ATOM   2830  CE1 HIS A 356      83.104  81.343  64.891  4.00  0.00           C  
ATOM   2831  NE2 HIS A 356      84.309  81.927  65.127  4.00  0.00           N  
ATOM   2832  N   HIS A 357      81.740  79.551  68.197  4.00  0.00           N  
ATOM   2833  CA  HIS A 357      80.319  79.697  68.268  3.00  0.00           C  
ATOM   2834  C   HIS A 357      79.499  79.018  67.225  3.00  0.00           C  
ATOM   2835  O   HIS A 357      78.541  78.293  67.484  3.00  0.00           O  
ATOM   2836  CB  HIS A 357      79.968  81.182  68.452  3.00  0.00           C  
ATOM   2837  CG  HIS A 357      78.567  81.539  68.856  4.00  0.00           C  
ATOM   2838  CD2 HIS A 357      77.528  81.989  68.102  4.00  1.00           C  
ATOM   2839  ND1 HIS A 357      78.173  81.493  70.177  4.00  0.00           N  
ATOM   2840  CE1 HIS A 357      76.907  81.864  70.222  4.00  1.00           C  
ATOM   2841  NE2 HIS A 357      76.469  82.161  68.970  4.00  1.00           N  
ATOM   2842  N   LEU A 358      79.880  79.166  65.943 12.00  0.00           N  
ATOM   2843  CA  LEU A 358      79.284  78.579  64.784 12.00  0.00           C  
ATOM   2844  C   LEU A 358      79.311  77.089  64.787 12.00  0.00           C  
ATOM   2845  O   LEU A 358      78.289  76.550  64.364 12.00  0.00           O  
ATOM   2846  CB  LEU A 358      79.888  79.097  63.468 10.00  0.00           C  
ATOM   2847  CG  LEU A 358      79.912  80.617  63.231 10.00  0.00           C  
ATOM   2848  CD1 LEU A 358      80.375  80.876  61.787 10.00  1.00           C  
ATOM   2849  CD2 LEU A 358      78.598  81.334  63.583 10.00  1.00           C  
ATOM   2850  N   ALA A 359      80.388  76.427  65.246 12.00  0.00           N  
ATOM   2851  CA  ALA A 359      80.444  75.009  65.420 12.00  0.00           C  
ATOM   2852  C   ALA A 359      79.503  74.587  66.495 12.00  0.00           C  
ATOM   2853  O   ALA A 359      78.750  73.634  66.295 12.00  0.00           O  
ATOM   2854  CB  ALA A 359      81.926  74.766  65.755 12.00  0.00           C  
ATOM   2855  N   ARG A 360      79.355  75.335  67.603  4.00  0.00           N  
ATOM   2856  CA  ARG A 360      78.306  75.196  68.564  4.00  0.00           C  
ATOM   2857  C   ARG A 360      76.910  75.246  68.045  4.00  0.00           C  
ATOM   2858  O   ARG A 360      76.138  74.318  68.284  3.00  0.00           O  
ATOM   2859  CB  ARG A 360      78.502  76.060  69.821  4.00  0.00           C  
ATOM   2860  CG  ARG A 360      79.894  75.950  70.445  4.00  0.00           C  
ATOM   2861  CD  ARG A 360      79.960  76.308  71.931  4.00  0.00           C  
ATOM   2862  NE  ARG A 360      81.402  76.621  72.138  1.00  0.00           N  
ATOM   2863  CZ  ARG A 360      81.879  76.613  73.417  1.00  0.00           C  
ATOM   2864  NH1 ARG A 360      81.104  76.385  74.518  1.00  0.00           N1+
ATOM   2865  NH2 ARG A 360      83.228  76.723  73.588  1.00  0.00           N  
ATOM   2866  N   HIS A 361      76.594  76.198  67.150  4.00  0.00           N  
ATOM   2867  CA  HIS A 361      75.323  76.245  66.498  3.00  0.00           C  
ATOM   2868  C   HIS A 361      75.003  75.052  65.664  3.00  0.00           C  
ATOM   2869  O   HIS A 361      73.923  74.485  65.823  3.00  0.00           O  
ATOM   2870  CB  HIS A 361      75.263  77.533  65.659  3.00  1.00           C  
ATOM   2871  CG  HIS A 361      73.844  77.905  65.343  4.00  1.00           C  
ATOM   2872  CD2 HIS A 361      73.256  79.072  65.721  4.00  1.00           C  
ATOM   2873  ND1 HIS A 361      73.027  77.408  64.349  4.00  0.00           N  
ATOM   2874  CE1 HIS A 361      72.011  78.292  64.150  4.00  1.00           C  
ATOM   2875  NE2 HIS A 361      72.141  79.332  64.952  4.00  1.00           N  
ATOM   2876  N   SER A 362      75.968  74.613  64.836  2.00  0.00           N  
ATOM   2877  CA  SER A 362      75.765  73.493  63.970  2.00  0.00           C  
ATOM   2878  C   SER A 362      75.414  72.223  64.665  2.00  0.00           C  
ATOM   2879  O   SER A 362      74.366  71.630  64.418  2.00  1.00           O  
ATOM   2880  CB  SER A 362      76.929  73.222  63.002  2.00  0.00           C  
ATOM   2881  OG  SER A 362      76.753  72.158  62.078  2.00  0.00           O  
ATOM   2882  N   VAL A 363      76.254  71.755  65.605 12.00  0.00           N  
ATOM   2883  CA  VAL A 363      76.086  70.596  66.426 12.00  0.00           C  
ATOM   2884  C   VAL A 363      74.859  70.732  67.260 12.00  0.00           C  
ATOM   2885  O   VAL A 363      74.073  69.788  67.317 12.00  0.00           O  
ATOM   2886  CB  VAL A 363      77.264  70.171  67.253 10.00  0.00           C  
ATOM   2887  CG1 VAL A 363      78.482  69.941  66.344 10.00  0.00           C  
ATOM   2888  CG2 VAL A 363      77.665  71.172  68.351 10.00  0.00           C  
ATOM   2889  N   ALA A 364      74.630  71.868  67.942 12.00  0.00           N  
ATOM   2890  CA  ALA A 364      73.502  72.055  68.801 12.00  0.00           C  
ATOM   2891  C   ALA A 364      72.117  72.145  68.259 12.00  0.00           C  
ATOM   2892  O   ALA A 364      71.222  71.466  68.759 12.00  0.00           O  
ATOM   2893  CB  ALA A 364      73.756  73.211  69.783 12.00  0.00           C  
ATOM   2894  N   CYS A 365      71.928  72.843  67.126  5.00  0.00           N  
ATOM   2895  CA  CYS A 365      70.743  72.993  66.340  5.00  0.00           C  
ATOM   2896  C   CYS A 365      70.317  71.694  65.748  5.00  0.00           C  
ATOM   2897  O   CYS A 365      69.120  71.408  65.781  5.00  0.00           O  
ATOM   2898  CB  CYS A 365      70.840  73.930  65.125  5.00  1.00           C  
ATOM   2899  SG  CYS A 365      69.270  74.395  64.336  5.00  1.00           S  
ATOM   2900  N   PHE A 366      71.248  70.873  65.229  3.00  0.00           N  
ATOM   2901  CA  PHE A 366      71.046  69.543  64.746  3.00  1.00           C  
ATOM   2902  C   PHE A 366      70.593  68.537  65.747  3.00  0.00           C  
ATOM   2903  O   PHE A 366      69.785  67.660  65.443  3.00  0.00           O  
ATOM   2904  CB  PHE A 366      72.359  69.099  64.078  7.00  1.00           C  
ATOM   2905  CG  PHE A 366      72.372  67.759  63.429  7.00  0.00           C  
ATOM   2906  CD1 PHE A 366      71.506  67.528  62.385  7.00  1.00           C  
ATOM   2907  CD2 PHE A 366      73.261  66.804  63.861  7.00  0.00           C  
ATOM   2908  CE1 PHE A 366      71.699  66.423  61.590  7.00  1.00           C  
ATOM   2909  CE2 PHE A 366      73.330  65.624  63.157  7.00  0.00           C  
ATOM   2910  CZ  PHE A 366      72.556  65.443  62.036  7.00  0.00           C  
ATOM   2911  N   LEU A 367      71.159  68.460  66.966 12.00  0.00           N  
ATOM   2912  CA  LEU A 367      70.651  67.675  68.047 12.00  0.00           C  
ATOM   2913  C   LEU A 367      69.253  67.941  68.485 12.00  0.00           C  
ATOM   2914  O   LEU A 367      68.426  67.059  68.714 12.00  0.00           O  
ATOM   2915  CB  LEU A 367      71.514  67.934  69.294 10.00  0.00           C  
ATOM   2916  CG  LEU A 367      71.545  66.991  70.509 10.00  0.00           C  
ATOM   2917  CD1 LEU A 367      71.835  65.541  70.083 10.00  0.00           C  
ATOM   2918  CD2 LEU A 367      72.564  67.384  71.591 10.00  0.00           C  
ATOM   2919  N   THR A 368      68.888  69.229  68.622  2.00  0.00           N  
ATOM   2920  CA  THR A 368      67.635  69.704  69.120  2.00  0.00           C  
ATOM   2921  C   THR A 368      66.614  69.851  68.045  2.00  0.00           C  
ATOM   2922  O   THR A 368      65.948  68.896  67.647  2.00  0.00           O  
ATOM   2923  CB  THR A 368      67.793  70.921  69.982  2.00  0.00           C  
ATOM   2924  CG2 THR A 368      68.493  70.684  71.332  2.00  0.00           C  
ATOM   2925  OG1 THR A 368      68.509  71.976  69.360  2.00  0.00           O  
ATOM   2926  N   ARG A 369      66.625  71.065  67.463  4.00  0.00           N  
ATOM   2927  CA  ARG A 369      65.596  71.445  66.546  4.00  0.00           C  
ATOM   2928  C   ARG A 369      65.874  71.172  65.108  4.00  0.00           C  
ATOM   2929  O   ARG A 369      65.375  71.780  64.162  3.00  0.00           O  
ATOM   2930  CB  ARG A 369      65.167  72.894  66.837  4.00  0.00           C  
ATOM   2931  CG  ARG A 369      66.096  74.063  66.508  4.00  0.00           C  
ATOM   2932  CD  ARG A 369      65.449  75.447  66.428  4.00  0.00           C  
ATOM   2933  NE  ARG A 369      66.536  76.443  66.640  1.00  0.00           N  
ATOM   2934  CZ  ARG A 369      67.006  77.205  65.609  1.00  0.00           C  
ATOM   2935  NH1 ARG A 369      66.715  76.938  64.302  1.00  1.00           N1+
ATOM   2936  NH2 ARG A 369      67.839  78.244  65.912  1.00  1.00           N  
ATOM   2937  N   GLY A 370      66.693  70.135  64.866  5.00  0.00           N  
ATOM   2938  CA  GLY A 370      66.821  69.408  63.641  5.00  1.00           C  
ATOM   2939  C   GLY A 370      66.576  67.939  63.678  5.00  0.00           C  
ATOM   2940  O   GLY A 370      65.566  67.460  64.189  5.00  0.00           O  
ATOM   2941  N   ASP A 371      67.500  67.178  63.063  8.00  0.00           N  
ATOM   2942  CA  ASP A 371      67.277  65.802  62.742  9.00  0.00           C  
ATOM   2943  C   ASP A 371      67.102  64.847  63.872  8.00  0.00           C  
ATOM   2944  O   ASP A 371      66.265  63.945  63.853  8.00  1.00           O  
ATOM   2945  CB  ASP A 371      68.317  65.250  61.753  9.00  0.00           C  
ATOM   2946  CG  ASP A 371      68.530  66.075  60.493  9.00  0.00           C  
ATOM   2947  OD1 ASP A 371      68.431  65.438  59.410  9.00  1.00           O  
ATOM   2948  OD2 ASP A 371      68.768  67.309  60.588  9.00  1.00           O1-
ATOM   2949  N   LEU A 372      68.000  64.914  64.871 12.00  0.00           N  
ATOM   2950  CA  LEU A 372      68.049  64.037  65.999 12.00  0.00           C  
ATOM   2951  C   LEU A 372      66.911  64.163  66.952 12.00  0.00           C  
ATOM   2952  O   LEU A 372      66.404  63.143  67.414 12.00  1.00           O  
ATOM   2953  CB  LEU A 372      69.424  64.198  66.669 10.00  0.00           C  
ATOM   2954  CG  LEU A 372      70.634  64.117  65.723 10.00  0.00           C  
ATOM   2955  CD1 LEU A 372      71.944  64.128  66.529 10.00  0.00           C  
ATOM   2956  CD2 LEU A 372      70.626  62.859  64.837 10.00  0.00           C  
ATOM   2957  N   TYR A 373      66.489  65.405  67.249  3.00  0.00           N  
ATOM   2958  CA  TYR A 373      65.345  65.683  68.061  3.00  0.00           C  
ATOM   2959  C   TYR A 373      65.391  65.264  69.490  3.00  0.00           C  
ATOM   2960  O   TYR A 373      64.446  64.636  69.968  3.00  0.00           O  
ATOM   2961  CB  TYR A 373      64.112  65.316  67.217  3.00  1.00           C  
ATOM   2962  CG  TYR A 373      62.866  65.982  67.689  3.00  0.00           C  
ATOM   2963  CD1 TYR A 373      62.674  67.334  67.525  6.00  0.00           C  
ATOM   2964  CD2 TYR A 373      61.837  65.203  68.165  6.00  0.00           C  
ATOM   2965  CE1 TYR A 373      61.525  67.931  67.988  6.00  0.00           C  
ATOM   2966  CE2 TYR A 373      60.699  65.813  68.639  6.00  0.00           C  
ATOM   2967  CZ  TYR A 373      60.507  67.169  68.511  6.00  0.00           C  
ATOM   2968  OH  TYR A 373      59.325  67.734  69.036  6.00  0.00           O  
ATOM   2969  N   VAL A 374      66.385  65.715  70.276 12.00  0.00           N  
ATOM   2970  CA  VAL A 374      66.651  65.340  71.630 12.00  0.00           C  
ATOM   2971  C   VAL A 374      66.558  66.508  72.551 12.00  0.00           C  
ATOM   2972  O   VAL A 374      66.863  67.642  72.184 12.00  0.00           O  
ATOM   2973  CB  VAL A 374      68.002  64.702  71.765 10.00  0.00           C  
ATOM   2974  CG1 VAL A 374      68.263  64.078  73.146 10.00  0.00           C  
ATOM   2975  CG2 VAL A 374      68.096  63.495  70.815 10.00  0.00           C  
ATOM   2976  N   SER A 375      66.022  66.375  73.777  2.00  0.00           N  
ATOM   2977  CA  SER A 375      66.041  67.419  74.756  2.00  0.00           C  
ATOM   2978  C   SER A 375      67.336  68.075  75.085  2.00  0.00           C  
ATOM   2979  O   SER A 375      68.406  67.467  75.093  2.00  0.00           O  
ATOM   2980  CB  SER A 375      65.296  66.869  75.984  2.00  1.00           C  
ATOM   2981  OG  SER A 375      65.020  67.894  76.927  2.00  0.00           O  
ATOM   2982  N   TRP A 376      67.350  69.394  75.351 12.00  0.00           N  
ATOM   2983  CA  TRP A 376      68.466  70.236  75.649 12.00  0.00           C  
ATOM   2984  C   TRP A 376      69.193  69.906  76.908 12.00  0.00           C  
ATOM   2985  O   TRP A 376      70.397  70.096  77.069  3.00  0.00           O  
ATOM   2986  CB  TRP A 376      68.020  71.701  75.522 12.00  0.00           C  
ATOM   2987  CG  TRP A 376      66.962  72.157  76.500  3.00  0.00           C  
ATOM   2988  CD1 TRP A 376      65.602  72.069  76.421  6.00  0.00           C  
ATOM   2989  CD2 TRP A 376      67.319  72.814  77.731  3.00  0.00           C  
ATOM   2990  CE2 TRP A 376      66.093  73.078  78.356  6.00  0.00           C  
ATOM   2991  CE3 TRP A 376      68.517  73.140  78.304  7.00  0.00           C  
ATOM   2992  NE1 TRP A 376      65.072  72.617  77.559  6.00  0.00           N  
ATOM   2993  CZ2 TRP A 376      66.078  73.649  79.599  6.00  0.00           C  
ATOM   2994  CZ3 TRP A 376      68.473  73.710  79.555  7.00  0.00           C  
ATOM   2995  CH2 TRP A 376      67.277  74.034  80.151  7.00  0.00           C  
ATOM   2996  N   GLU A 377      68.483  69.169  77.781  8.00  0.00           N  
ATOM   2997  CA  GLU A 377      68.938  68.685  79.048  8.00  1.00           C  
ATOM   2998  C   GLU A 377      70.061  67.714  78.932  8.00  1.00           C  
ATOM   2999  O   GLU A 377      71.129  67.726  79.543  8.00  1.00           O  
ATOM   3000  CB  GLU A 377      67.710  68.108  79.771  8.00  1.00           C  
ATOM   3001  CG  GLU A 377      66.418  68.927  79.726  8.00  0.00           C  
ATOM   3002  CD  GLU A 377      65.410  68.057  80.464  9.00  1.00           C  
ATOM   3003  OE1 GLU A 377      65.236  68.286  81.691  9.00  1.00           O  
ATOM   3004  OE2 GLU A 377      64.830  67.131  79.837  9.00  1.00           O1-
ATOM   3005  N   ARG A 378      69.909  66.776  77.980  4.00  0.00           N  
ATOM   3006  CA  ARG A 378      70.874  65.747  77.750  4.00  0.00           C  
ATOM   3007  C   ARG A 378      72.088  66.148  76.985  4.00  0.00           C  
ATOM   3008  O   ARG A 378      73.203  65.711  77.260  3.00  1.00           O  
ATOM   3009  CB  ARG A 378      70.332  64.419  77.192  4.00  0.00           C  
ATOM   3010  CG  ARG A 378      69.072  64.080  77.992  4.00  1.00           C  
ATOM   3011  CD  ARG A 378      68.272  62.841  77.585  4.00  1.00           C  
ATOM   3012  NE  ARG A 378      69.091  61.623  77.329  1.00  1.00           N  
ATOM   3013  CZ  ARG A 378      68.609  60.348  77.250  1.00  1.00           C  
ATOM   3014  NH1 ARG A 378      69.369  59.245  77.520  1.00  1.00           N1+
ATOM   3015  NH2 ARG A 378      67.292  60.132  76.972  1.00  1.00           N  
ATOM   3016  N   GLY A 379      71.918  67.049  76.000  5.00  0.00           N  
ATOM   3017  CA  GLY A 379      72.873  67.838  75.286  5.00  0.00           C  
ATOM   3018  C   GLY A 379      73.755  68.690  76.131  5.00  0.00           C  
ATOM   3019  O   GLY A 379      74.958  68.748  75.876  5.00  0.00           O  
ATOM   3020  N   MET A 380      73.148  69.251  77.192  3.00  0.00           N  
ATOM   3021  CA  MET A 380      73.868  70.070  78.116  3.00  0.00           C  
ATOM   3022  C   MET A 380      75.034  69.432  78.789  3.00  0.00           C  
ATOM   3023  O   MET A 380      76.124  69.982  78.938 12.00  0.00           O  
ATOM   3024  CB  MET A 380      72.945  70.766  79.131  7.00  0.00           C  
ATOM   3025  CG  MET A 380      73.582  71.879  79.966  7.00  0.00           C  
ATOM   3026  SD  MET A 380      72.618  73.389  80.276  7.00  0.00           S  
ATOM   3027  CE  MET A 380      71.679  72.763  81.699  7.00  1.00           C  
ATOM   3028  N   GLU A 381      74.829  68.151  79.143  8.00  0.00           N  
ATOM   3029  CA  GLU A 381      75.811  67.382  79.842  8.00  0.00           C  
ATOM   3030  C   GLU A 381      77.103  67.181  79.129  8.00  0.00           C  
ATOM   3031  O   GLU A 381      78.159  67.166  79.762  8.00  0.00           O  
ATOM   3032  CB  GLU A 381      75.207  66.029  80.257  8.00  1.00           C  
ATOM   3033  CG  GLU A 381      73.939  66.267  81.079  8.00  1.00           C  
ATOM   3034  CD  GLU A 381      73.417  64.953  81.642  9.00  1.00           C  
ATOM   3035  OE1 GLU A 381      72.658  64.245  80.928  9.00  1.00           O  
ATOM   3036  OE2 GLU A 381      73.893  64.522  82.726  9.00  1.00           O1-
ATOM   3037  N   VAL A 382      77.108  66.972  77.800 12.00  0.00           N  
ATOM   3038  CA  VAL A 382      78.305  66.708  77.063 12.00  0.00           C  
ATOM   3039  C   VAL A 382      79.203  67.880  76.863 12.00  0.00           C  
ATOM   3040  O   VAL A 382      80.429  67.787  76.896 12.00  0.00           O  
ATOM   3041  CB  VAL A 382      77.850  66.263  75.706 10.00  0.00           C  
ATOM   3042  CG1 VAL A 382      79.003  65.722  74.843 10.00  0.00           C  
ATOM   3043  CG2 VAL A 382      76.812  65.145  75.904 10.00  1.00           C  
ATOM   3044  N   PHE A 383      78.553  69.056  76.800  3.00  0.00           N  
ATOM   3045  CA  PHE A 383      79.079  70.379  76.925  3.00  0.00           C  
ATOM   3046  C   PHE A 383      79.610  70.690  78.283  3.00  0.00           C  
ATOM   3047  O   PHE A 383      80.771  71.075  78.414  3.00  0.00           O  
ATOM   3048  CB  PHE A 383      78.095  71.508  76.575  7.00  0.00           C  
ATOM   3049  CG  PHE A 383      78.095  71.841  75.122  7.00  0.00           C  
ATOM   3050  CD1 PHE A 383      78.145  70.920  74.103  7.00  0.00           C  
ATOM   3051  CD2 PHE A 383      77.802  73.141  74.787  7.00  0.00           C  
ATOM   3052  CE1 PHE A 383      77.955  71.318  72.800  7.00  0.00           C  
ATOM   3053  CE2 PHE A 383      77.611  73.585  73.500  7.00  0.00           C  
ATOM   3054  CZ  PHE A 383      77.616  72.620  72.519  7.00  0.00           C  
ATOM   3055  N   GLU A 384      78.820  70.302  79.300  8.00  0.00           N  
ATOM   3056  CA  GLU A 384      79.191  70.498  80.667  8.00  0.00           C  
ATOM   3057  C   GLU A 384      80.349  69.763  81.247  8.00  0.00           C  
ATOM   3058  O   GLU A 384      81.228  70.359  81.867  8.00  0.00           O  
ATOM   3059  CB  GLU A 384      77.924  70.399  81.533  8.00  0.00           C  
ATOM   3060  CG  GLU A 384      78.132  71.010  82.920  8.00  1.00           C  
ATOM   3061  CD  GLU A 384      76.849  70.840  83.719  9.00  1.00           C  
ATOM   3062  OE1 GLU A 384      76.991  70.447  84.908  9.00  1.00           O  
ATOM   3063  OE2 GLU A 384      75.748  71.114  83.171  9.00  1.00           O1-
ATOM   3064  N   GLU A 385      80.572  68.466  80.967  8.00  0.00           N  
ATOM   3065  CA  GLU A 385      81.653  67.582  81.278  8.00  0.00           C  
ATOM   3066  C   GLU A 385      82.944  67.941  80.627  8.00  0.00           C  
ATOM   3067  O   GLU A 385      84.012  67.819  81.226  8.00  0.00           O  
ATOM   3068  CB  GLU A 385      81.159  66.145  81.046  8.00  0.00           C  
ATOM   3069  CG  GLU A 385      79.980  65.856  81.978  8.00  1.00           C  
ATOM   3070  CD  GLU A 385      79.471  64.428  81.842  9.00  1.00           C  
ATOM   3071  OE1 GLU A 385      78.530  64.011  82.570  9.00  1.00           O  
ATOM   3072  OE2 GLU A 385      80.031  63.630  81.043  9.00  1.00           O1-
ATOM   3073  N   HIS A 386      82.898  68.469  79.390  4.00  0.00           N  
ATOM   3074  CA  HIS A 386      84.102  68.702  78.655  3.00  0.00           C  
ATOM   3075  C   HIS A 386      84.543  70.087  78.325  3.00  0.00           C  
ATOM   3076  O   HIS A 386      85.659  70.317  77.862  3.00  0.00           O  
ATOM   3077  CB  HIS A 386      84.131  67.883  77.355  3.00  0.00           C  
ATOM   3078  CG  HIS A 386      83.898  66.415  77.555  4.00  0.00           C  
ATOM   3079  CD2 HIS A 386      82.842  65.626  77.219  4.00  0.00           C  
ATOM   3080  ND1 HIS A 386      84.690  65.701  78.431  4.00  0.00           N  
ATOM   3081  CE1 HIS A 386      84.117  64.525  78.606  4.00  1.00           C  
ATOM   3082  NE2 HIS A 386      82.944  64.443  77.922  4.00  0.00           N  
ATOM   3083  N   LEU A 387      83.715  71.134  78.488 12.00  0.00           N  
ATOM   3084  CA  LEU A 387      84.083  72.456  78.088 12.00  0.00           C  
ATOM   3085  C   LEU A 387      84.904  73.172  79.105 12.00  0.00           C  
ATOM   3086  O   LEU A 387      84.925  72.843  80.289 12.00  0.00           O  
ATOM   3087  CB  LEU A 387      82.862  73.373  77.913 10.00  0.00           C  
ATOM   3088  CG  LEU A 387      82.079  73.208  76.598 10.00  0.00           C  
ATOM   3089  CD1 LEU A 387      80.852  74.130  76.700 10.00  0.00           C  
ATOM   3090  CD2 LEU A 387      82.923  73.599  75.374 10.00  0.00           C  
ATOM   3091  N   ILE A 388      85.672  74.148  78.588 12.00  0.00           N  
ATOM   3092  CA  ILE A 388      86.329  75.110  79.418 12.00  0.00           C  
ATOM   3093  C   ILE A 388      85.637  76.415  79.615 12.00  0.00           C  
ATOM   3094  O   ILE A 388      86.087  77.206  80.442 12.00  0.00           O  
ATOM   3095  CB  ILE A 388      87.752  75.333  78.997 10.00  0.00           C  
ATOM   3096  CG1 ILE A 388      87.801  76.028  77.626 10.00  0.00           C  
ATOM   3097  CG2 ILE A 388      88.582  74.038  79.042 10.00  0.00           C  
ATOM   3098  CD  ILE A 388      89.232  76.249  77.139  0.00  1.00           C  
ATOM   3099  N   ASP A 389      84.449  76.710  79.060  8.00  0.00           N  
ATOM   3100  CA  ASP A 389      83.806  77.985  79.142  9.00  0.00           C  
ATOM   3101  C   ASP A 389      82.513  77.838  79.870  8.00  0.00           C  
ATOM   3102  O   ASP A 389      81.756  78.786  80.071  8.00  0.00           O  
ATOM   3103  CB  ASP A 389      83.506  78.508  77.727  9.00  0.00           C  
ATOM   3104  CG  ASP A 389      82.742  77.597  76.776  9.00  0.00           C  
ATOM   3105  OD1 ASP A 389      83.444  76.736  76.183  9.00  0.00           O  
ATOM   3106  OD2 ASP A 389      81.499  77.703  76.595  9.00  0.00           O1-
ATOM   3107  N   GLN A 390      82.166  76.631  80.352  2.00  0.00           N  
ATOM   3108  CA  GLN A 390      80.917  76.246  80.932  3.00  0.00           C  
ATOM   3109  C   GLN A 390      80.505  76.984  82.159  3.00  1.00           C  
ATOM   3110  O   GLN A 390      81.124  76.824  83.209  3.00  0.00           O  
ATOM   3111  CB  GLN A 390      80.899  74.719  81.113  3.00  0.00           C  
ATOM   3112  CG  GLN A 390      82.161  74.049  81.660  2.00  0.00           C  
ATOM   3113  CD  GLN A 390      82.380  74.148  83.163  2.00  0.00           C  
ATOM   3114  NE2 GLN A 390      81.380  73.652  83.940  2.00  1.00           N  
ATOM   3115  OE1 GLN A 390      83.409  74.657  83.605  2.00  1.00           O  
ATOM   3116  N   ASP A 391      79.478  77.844  82.036  8.00  0.00           N  
ATOM   3117  CA  ASP A 391      79.016  78.673  83.106  9.00  1.00           C  
ATOM   3118  C   ASP A 391      77.539  78.477  83.082  8.00  0.00           C  
ATOM   3119  O   ASP A 391      76.882  78.358  82.049  8.00  0.00           O  
ATOM   3120  CB  ASP A 391      79.484  80.112  82.832  9.00  0.00           C  
ATOM   3121  CG  ASP A 391      79.848  80.783  84.149  9.00  0.00           C  
ATOM   3122  OD1 ASP A 391      79.203  81.807  84.499  9.00  1.00           O  
ATOM   3123  OD2 ASP A 391      80.755  80.224  84.822  9.00  0.00           O1-
ATOM   3124  N   HIS A 392      76.964  78.318  84.288  4.00  1.00           N  
ATOM   3125  CA  HIS A 392      75.753  77.603  84.545  3.00  1.00           C  
ATOM   3126  C   HIS A 392      74.573  78.241  83.897  3.00  0.00           C  
ATOM   3127  O   HIS A 392      73.794  77.552  83.241  3.00  0.00           O  
ATOM   3128  CB  HIS A 392      75.473  77.513  86.054  3.00  1.00           C  
ATOM   3129  CG  HIS A 392      74.349  76.562  86.342  4.00  0.00           C  
ATOM   3130  CD2 HIS A 392      73.091  76.745  86.824  4.00  0.00           C  
ATOM   3131  ND1 HIS A 392      74.697  75.227  86.338  4.00  1.00           N  
ATOM   3132  CE1 HIS A 392      73.648  74.582  86.811  4.00  1.00           C  
ATOM   3133  NE2 HIS A 392      72.646  75.463  87.074  4.00  0.00           N  
ATOM   3134  N   TYR A 393      74.380  79.559  84.086  3.00  1.00           N  
ATOM   3135  CA  TYR A 393      73.236  80.250  83.576  3.00  0.00           C  
ATOM   3136  C   TYR A 393      73.461  80.519  82.128  3.00  0.00           C  
ATOM   3137  O   TYR A 393      72.516  80.443  81.346  3.00  0.00           O  
ATOM   3138  CB  TYR A 393      73.006  81.605  84.268  3.00  0.00           C  
ATOM   3139  CG  TYR A 393      72.776  81.539  85.739  3.00  0.00           C  
ATOM   3140  CD1 TYR A 393      73.121  82.545  86.609  6.00  1.00           C  
ATOM   3141  CD2 TYR A 393      72.160  80.418  86.242  6.00  0.00           C  
ATOM   3142  CE1 TYR A 393      72.975  82.387  87.967  6.00  1.00           C  
ATOM   3143  CE2 TYR A 393      71.992  80.244  87.596  6.00  1.00           C  
ATOM   3144  CZ  TYR A 393      72.402  81.236  88.455  6.00  0.00           C  
ATOM   3145  OH  TYR A 393      72.182  81.073  89.839  6.00  1.00           O  
ATOM   3146  N   LEU A 394      74.690  80.805  81.664 12.00  0.00           N  
ATOM   3147  CA  LEU A 394      75.064  81.047  80.304 12.00  0.00           C  
ATOM   3148  C   LEU A 394      74.779  79.886  79.416 12.00  0.00           C  
ATOM   3149  O   LEU A 394      74.143  79.997  78.369 12.00  0.00           O  
ATOM   3150  CB  LEU A 394      76.499  81.602  80.345 10.00  0.00           C  
ATOM   3151  CG  LEU A 394      77.071  82.318  79.110 10.00  0.00           C  
ATOM   3152  CD1 LEU A 394      76.229  83.461  78.519 10.00  0.00           C  
ATOM   3153  CD2 LEU A 394      78.494  82.861  79.329 10.00  1.00           C  
ATOM   3154  N   ASN A 395      75.195  78.650  79.748  2.00  0.00           N  
ATOM   3155  CA  ASN A 395      75.037  77.410  79.052  2.00  0.00           C  
ATOM   3156  C   ASN A 395      73.601  77.043  78.898  2.00  0.00           C  
ATOM   3157  O   ASN A 395      73.199  76.834  77.754  2.00  0.00           O  
ATOM   3158  CB  ASN A 395      75.806  76.304  79.793  2.00  1.00           C  
ATOM   3159  CG  ASN A 395      76.427  75.296  78.837  2.00  0.00           C  
ATOM   3160  ND2 ASN A 395      76.450  74.017  79.299  2.00  1.00           N  
ATOM   3161  OD1 ASN A 395      76.875  75.658  77.750  2.00  0.00           O  
ATOM   3162  N   ALA A 396      72.863  77.066  80.022 12.00  0.00           N  
ATOM   3163  CA  ALA A 396      71.456  76.845  80.145 12.00  0.00           C  
ATOM   3164  C   ALA A 396      70.676  77.681  79.191 12.00  0.00           C  
ATOM   3165  O   ALA A 396      69.770  77.172  78.532 12.00  0.00           O  
ATOM   3166  CB  ALA A 396      70.890  77.003  81.566 12.00  0.00           C  
ATOM   3167  N   ALA A 397      70.974  78.987  79.064 12.00  0.00           N  
ATOM   3168  CA  ALA A 397      70.310  79.975  78.274 12.00  0.00           C  
ATOM   3169  C   ALA A 397      70.448  79.658  76.825 12.00  0.00           C  
ATOM   3170  O   ALA A 397      69.531  79.782  76.016 12.00  0.00           O  
ATOM   3171  CB  ALA A 397      70.816  81.404  78.535 12.00  0.00           C  
ATOM   3172  N   ASN A 398      71.687  79.311  76.430  2.00  0.00           N  
ATOM   3173  CA  ASN A 398      72.084  79.099  75.072  2.00  0.00           C  
ATOM   3174  C   ASN A 398      71.510  77.829  74.547  2.00  0.00           C  
ATOM   3175  O   ASN A 398      71.144  77.755  73.374  2.00  0.00           O  
ATOM   3176  CB  ASN A 398      73.612  78.925  75.083  2.00  0.00           C  
ATOM   3177  CG  ASN A 398      74.391  80.230  75.148  2.00  0.00           C  
ATOM   3178  ND2 ASN A 398      73.877  81.400  74.682  2.00  1.00           N  
ATOM   3179  OD1 ASN A 398      75.561  80.090  75.502  2.00  0.00           O  
ATOM   3180  N   TRP A 399      71.401  76.726  75.309 12.00  0.00           N  
ATOM   3181  CA  TRP A 399      70.714  75.513  74.988 12.00  0.00           C  
ATOM   3182  C   TRP A 399      69.270  75.776  74.733 12.00  0.00           C  
ATOM   3183  O   TRP A 399      68.855  75.350  73.655  3.00  0.00           O  
ATOM   3184  CB  TRP A 399      70.984  74.412  76.028 12.00  0.00           C  
ATOM   3185  CG  TRP A 399      72.324  73.737  75.858  3.00  0.00           C  
ATOM   3186  CD1 TRP A 399      73.505  73.743  76.543  6.00  0.00           C  
ATOM   3187  CD2 TRP A 399      72.451  72.778  74.791  3.00  0.00           C  
ATOM   3188  CE2 TRP A 399      73.800  72.404  74.772  6.00  0.00           C  
ATOM   3189  CE3 TRP A 399      71.530  72.313  73.892  7.00  0.00           C  
ATOM   3190  NE1 TRP A 399      74.417  72.986  75.856  6.00  0.00           N  
ATOM   3191  CZ2 TRP A 399      74.195  71.538  73.790  6.00  0.00           C  
ATOM   3192  CZ3 TRP A 399      71.979  71.412  72.955  7.00  0.00           C  
ATOM   3193  CH2 TRP A 399      73.300  71.039  72.872  7.00  0.00           C  
ATOM   3194  N   MET A 400      68.564  76.511  75.610  3.00  0.00           N  
ATOM   3195  CA  MET A 400      67.255  77.021  75.343  3.00  0.00           C  
ATOM   3196  C   MET A 400      67.141  77.888  74.136  3.00  0.00           C  
ATOM   3197  O   MET A 400      66.118  77.835  73.456 12.00  0.00           O  
ATOM   3198  CB  MET A 400      66.641  77.743  76.555  7.00  0.00           C  
ATOM   3199  CG  MET A 400      66.466  76.811  77.756  7.00  0.00           C  
ATOM   3200  SD  MET A 400      65.250  77.378  78.983  7.00  0.00           S  
ATOM   3201  CE  MET A 400      66.425  78.519  79.766  7.00  0.00           C  
ATOM   3202  N   TRP A 401      68.136  78.751  73.863 12.00  0.00           N  
ATOM   3203  CA  TRP A 401      68.113  79.610  72.721 12.00  0.00           C  
ATOM   3204  C   TRP A 401      68.119  78.847  71.440 12.00  0.00           C  
ATOM   3205  O   TRP A 401      67.234  78.986  70.598  3.00  0.00           O  
ATOM   3206  CB  TRP A 401      69.311  80.565  72.853 12.00  0.00           C  
ATOM   3207  CG  TRP A 401      69.386  81.787  71.970  3.00  0.00           C  
ATOM   3208  CD1 TRP A 401      69.735  81.892  70.654  6.00  1.00           C  
ATOM   3209  CD2 TRP A 401      69.065  83.132  72.371  3.00  0.00           C  
ATOM   3210  CE2 TRP A 401      69.133  83.930  71.223  6.00  1.00           C  
ATOM   3211  CE3 TRP A 401      68.882  83.679  73.612  7.00  0.00           C  
ATOM   3212  NE1 TRP A 401      69.577  83.163  70.171  6.00  1.00           N  
ATOM   3213  CZ2 TRP A 401      68.811  85.256  71.329  6.00  1.00           C  
ATOM   3214  CZ3 TRP A 401      68.619  85.026  73.702  7.00  0.00           C  
ATOM   3215  CH2 TRP A 401      68.573  85.802  72.567  7.00  1.00           C  
ATOM   3216  N   LEU A 402      69.060  77.892  71.329 12.00  0.00           N  
ATOM   3217  CA  LEU A 402      69.332  77.047  70.209 12.00  0.00           C  
ATOM   3218  C   LEU A 402      68.246  76.053  69.974 12.00  0.00           C  
ATOM   3219  O   LEU A 402      67.931  75.753  68.823 12.00  0.00           O  
ATOM   3220  CB  LEU A 402      70.640  76.258  70.390 10.00  0.00           C  
ATOM   3221  CG  LEU A 402      71.889  76.836  69.703 10.00  0.00           C  
ATOM   3222  CD1 LEU A 402      71.932  76.582  68.187 10.00  0.00           C  
ATOM   3223  CD2 LEU A 402      72.153  78.318  70.021 10.00  1.00           C  
ATOM   3224  N   SER A 403      67.537  75.533  70.991  2.00  0.00           N  
ATOM   3225  CA  SER A 403      66.428  74.676  70.710  2.00  0.00           C  
ATOM   3226  C   SER A 403      65.112  75.327  70.454  2.00  0.00           C  
ATOM   3227  O   SER A 403      64.143  74.709  70.016  2.00  0.00           O  
ATOM   3228  CB  SER A 403      66.050  73.821  71.931  2.00  0.00           C  
ATOM   3229  OG  SER A 403      65.969  74.512  73.168  2.00  0.00           O  
ATOM   3230  N   ALA A 404      64.984  76.629  70.765 12.00  0.00           N  
ATOM   3231  CA  ALA A 404      63.781  77.401  70.737 12.00  0.00           C  
ATOM   3232  C   ALA A 404      62.830  77.097  71.843 12.00  0.00           C  
ATOM   3233  O   ALA A 404      61.621  77.291  71.731 12.00  0.00           O  
ATOM   3234  CB  ALA A 404      63.032  77.367  69.394 12.00  0.00           C  
ATOM   3235  N   SER A 405      63.418  76.680  72.979  2.00  0.00           N  
ATOM   3236  CA  SER A 405      62.708  76.468  74.202  2.00  0.00           C  
ATOM   3237  C   SER A 405      62.533  77.627  75.121  2.00  0.00           C  
ATOM   3238  O   SER A 405      61.604  77.605  75.928  2.00  0.00           O  
ATOM   3239  CB  SER A 405      63.416  75.500  75.165  2.00  0.00           C  
ATOM   3240  OG  SER A 405      63.585  74.231  74.550  2.00  0.00           O  
ATOM   3241  N   ALA A 406      63.395  78.642  74.934 12.00  0.00           N  
ATOM   3242  CA  ALA A 406      63.264  79.911  75.579 12.00  1.00           C  
ATOM   3243  C   ALA A 406      64.055  80.877  74.766 12.00  0.00           C  
ATOM   3244  O   ALA A 406      64.932  80.523  73.981 12.00  0.00           O  
ATOM   3245  CB  ALA A 406      63.677  79.885  77.061 12.00  0.00           C  
ATOM   3246  N   PHE A 407      63.730  82.167  74.960  3.00  1.00           N  
ATOM   3247  CA  PHE A 407      64.300  83.304  74.307  3.00  1.00           C  
ATOM   3248  C   PHE A 407      64.096  83.441  72.837  3.00  1.00           C  
ATOM   3249  O   PHE A 407      63.351  84.333  72.435  3.00  1.00           O  
ATOM   3250  CB  PHE A 407      65.782  83.583  74.617  7.00  1.00           C  
ATOM   3251  CG  PHE A 407      65.906  83.563  76.101  7.00  0.00           C  
ATOM   3252  CD1 PHE A 407      65.406  84.634  76.805  7.00  0.00           C  
ATOM   3253  CD2 PHE A 407      66.471  82.516  76.789  7.00  0.00           C  
ATOM   3254  CE1 PHE A 407      65.635  84.678  78.160  7.00  0.00           C  
ATOM   3255  CE2 PHE A 407      66.601  82.531  78.158  7.00  0.00           C  
ATOM   3256  CZ  PHE A 407      66.208  83.645  78.863  7.00  0.00           C  
ATOM   3257  N   PHE A 408      64.775  82.611  72.025  3.00  0.00           N  
ATOM   3258  CA  PHE A 408      64.551  82.425  70.625  3.00  1.00           C  
ATOM   3259  C   PHE A 408      63.224  81.790  70.390  3.00  0.00           C  
ATOM   3260  O   PHE A 408      62.787  80.936  71.160  3.00  1.00           O  
ATOM   3261  CB  PHE A 408      65.609  81.477  70.035  7.00  0.00           C  
ATOM   3262  CG  PHE A 408      65.932  81.642  68.590  7.00  0.00           C  
ATOM   3263  CD1 PHE A 408      65.445  80.716  67.697  7.00  0.00           C  
ATOM   3264  CD2 PHE A 408      66.791  82.652  68.226  7.00  1.00           C  
ATOM   3265  CE1 PHE A 408      65.739  80.851  66.361  7.00  0.00           C  
ATOM   3266  CE2 PHE A 408      67.099  82.759  66.890  7.00  1.00           C  
ATOM   3267  CZ  PHE A 408      66.569  81.877  65.978  7.00  1.00           C  
ATOM   3268  N   SER A 409      62.490  82.265  69.369  2.00  1.00           N  
ATOM   3269  CA  SER A 409      61.128  81.974  69.047  2.00  0.00           C  
ATOM   3270  C   SER A 409      60.851  81.360  67.717  2.00  0.00           C  
ATOM   3271  O   SER A 409      59.731  80.933  67.440  2.00  1.00           O  
ATOM   3272  CB  SER A 409      60.302  83.271  69.055  2.00  1.00           C  
ATOM   3273  OG  SER A 409      60.259  83.940  70.307  2.00  1.00           O  
ATOM   3274  N   GLN A 410      61.884  81.162  66.881  2.00  0.00           N  
ATOM   3275  CA  GLN A 410      61.757  80.531  65.604  3.00  1.00           C  
ATOM   3276  C   GLN A 410      62.141  79.096  65.725  3.00  0.00           C  
ATOM   3277  O   GLN A 410      62.957  78.635  66.522  3.00  0.00           O  
ATOM   3278  CB  GLN A 410      62.636  81.228  64.551  3.00  1.00           C  
ATOM   3279  CG  GLN A 410      62.059  82.588  64.151  2.00  1.00           C  
ATOM   3280  CD  GLN A 410      62.894  83.320  63.111  2.00  1.00           C  
ATOM   3281  NE2 GLN A 410      63.174  84.620  63.399  2.00  1.00           N  
ATOM   3282  OE1 GLN A 410      63.280  82.832  62.049  2.00  1.00           O  
ATOM   3283  N   TYR A 411      61.581  78.287  64.808  3.00  1.00           N  
ATOM   3284  CA  TYR A 411      61.684  76.868  64.957  3.00  0.00           C  
ATOM   3285  C   TYR A 411      61.405  75.990  63.786  3.00  0.00           C  
ATOM   3286  O   TYR A 411      61.641  74.785  63.841  3.00  0.00           O  
ATOM   3287  CB  TYR A 411      60.840  76.408  66.157  3.00  0.00           C  
ATOM   3288  CG  TYR A 411      59.375  76.681  66.167  3.00  0.00           C  
ATOM   3289  CD1 TYR A 411      58.418  75.940  65.515  6.00  0.00           C  
ATOM   3290  CD2 TYR A 411      58.994  77.826  66.827  6.00  0.00           C  
ATOM   3291  CE1 TYR A 411      57.099  76.329  65.538  6.00  0.00           C  
ATOM   3292  CE2 TYR A 411      57.677  78.221  66.817  6.00  1.00           C  
ATOM   3293  CZ  TYR A 411      56.712  77.492  66.162  6.00  1.00           C  
ATOM   3294  OH  TYR A 411      55.339  77.805  66.247  6.00  1.00           O  
ATOM   3295  N   PHE A 412      60.920  76.510  62.644  3.00  0.00           N  
ATOM   3296  CA  PHE A 412      60.556  75.824  61.443  3.00  0.00           C  
ATOM   3297  C   PHE A 412      61.750  75.579  60.586  3.00  1.00           C  
ATOM   3298  O   PHE A 412      61.805  74.498  60.003  3.00  1.00           O  
ATOM   3299  CB  PHE A 412      59.492  76.599  60.647  7.00  1.00           C  
ATOM   3300  CG  PHE A 412      58.140  76.454  61.254  7.00  1.00           C  
ATOM   3301  CD1 PHE A 412      57.399  75.348  60.911  7.00  1.00           C  
ATOM   3302  CD2 PHE A 412      57.591  77.484  61.982  7.00  1.00           C  
ATOM   3303  CE1 PHE A 412      56.102  75.263  61.360  7.00  1.00           C  
ATOM   3304  CE2 PHE A 412      56.319  77.337  62.487  7.00  1.00           C  
ATOM   3305  CZ  PHE A 412      55.572  76.222  62.191  7.00  1.00           C  
ATOM   3306  N   ARG A 413      62.735  76.494  60.528  4.00  1.00           N  
ATOM   3307  CA  ARG A 413      63.881  76.405  59.678  4.00  1.00           C  
ATOM   3308  C   ARG A 413      64.758  75.202  59.744  4.00  0.00           C  
ATOM   3309  O   ARG A 413      65.007  74.655  60.816  3.00  0.00           O  
ATOM   3310  CB  ARG A 413      64.768  77.661  59.642  4.00  1.00           C  
ATOM   3311  CG  ARG A 413      65.914  77.731  58.630  4.00  1.00           C  
ATOM   3312  CD  ARG A 413      66.540  79.126  58.602  4.00  1.00           C  
ATOM   3313  NE  ARG A 413      67.547  78.911  57.524  1.00  1.00           N  
ATOM   3314  CZ  ARG A 413      68.831  79.361  57.630  1.00  1.00           C  
ATOM   3315  NH1 ARG A 413      69.154  80.473  58.352  1.00  1.00           N1+
ATOM   3316  NH2 ARG A 413      69.771  78.859  56.776  1.00  1.00           N  
ATOM   3317  N   VAL A 414      65.246  74.691  58.599 12.00  1.00           N  
ATOM   3318  CA  VAL A 414      66.087  73.536  58.662 12.00  1.00           C  
ATOM   3319  C   VAL A 414      67.452  73.869  58.165 12.00  0.00           C  
ATOM   3320  O   VAL A 414      67.508  74.689  57.250 12.00  1.00           O  
ATOM   3321  CB  VAL A 414      65.578  72.392  57.837 10.00  0.00           C  
ATOM   3322  CG1 VAL A 414      64.257  71.885  58.438 10.00  1.00           C  
ATOM   3323  CG2 VAL A 414      65.344  72.554  56.326 10.00  1.00           C  
ATOM   3324  N   TYR A 415      68.549  73.268  58.658  3.00  1.00           N  
ATOM   3325  CA  TYR A 415      69.900  73.459  58.229  3.00  1.00           C  
ATOM   3326  C   TYR A 415      70.410  72.171  57.679  3.00  1.00           C  
ATOM   3327  O   TYR A 415      69.841  71.115  57.953  3.00  1.00           O  
ATOM   3328  CB  TYR A 415      70.821  73.830  59.403  3.00  1.00           C  
ATOM   3329  CG  TYR A 415      70.576  75.169  60.010  3.00  0.00           C  
ATOM   3330  CD1 TYR A 415      69.798  75.432  61.113  6.00  0.00           C  
ATOM   3331  CD2 TYR A 415      71.184  76.283  59.480  6.00  1.00           C  
ATOM   3332  CE1 TYR A 415      69.631  76.682  61.660  6.00  0.00           C  
ATOM   3333  CE2 TYR A 415      71.021  77.569  59.936  6.00  1.00           C  
ATOM   3334  CZ  TYR A 415      70.218  77.757  61.037  6.00  0.00           C  
ATOM   3335  OH  TYR A 415      70.174  78.968  61.760  6.00  1.00           O  
ATOM   3336  N   SER A 416      71.449  72.118  56.827  2.00  1.00           N  
ATOM   3337  CA  SER A 416      72.178  70.981  56.358  2.00  0.00           C  
ATOM   3338  C   SER A 416      73.560  71.256  56.841  2.00  0.00           C  
ATOM   3339  O   SER A 416      74.057  72.368  56.666  2.00  0.00           O  
ATOM   3340  CB  SER A 416      72.298  70.725  54.847  2.00  1.00           C  
ATOM   3341  OG  SER A 416      73.141  69.715  54.312  2.00  1.00           O  
ATOM   3342  N   PRO A 417      74.249  70.312  57.410  3.00  0.00           N  
ATOM   3343  CA  PRO A 417      75.636  70.481  57.734  3.00  0.00           C  
ATOM   3344  C   PRO A 417      76.590  70.263  56.611  3.00  1.00           C  
ATOM   3345  O   PRO A 417      77.738  70.649  56.822  3.00  0.00           O  
ATOM   3346  CB  PRO A 417      75.833  69.575  58.948  3.00  1.00           C  
ATOM   3347  CG  PRO A 417      74.975  68.374  58.518  3.00  1.00           C  
ATOM   3348  CD  PRO A 417      73.714  69.127  58.065  3.00  1.00           C  
ATOM   3349  N   VAL A 418      76.164  69.697  55.468 12.00  0.00           N  
ATOM   3350  CA  VAL A 418      76.949  69.611  54.275 12.00  0.00           C  
ATOM   3351  C   VAL A 418      77.073  70.952  53.639 12.00  0.00           C  
ATOM   3352  O   VAL A 418      78.141  71.274  53.120 12.00  0.00           O  
ATOM   3353  CB  VAL A 418      76.177  68.721  53.345 10.00  1.00           C  
ATOM   3354  CG1 VAL A 418      76.846  68.568  51.970 10.00  1.00           C  
ATOM   3355  CG2 VAL A 418      76.047  67.370  54.069 10.00  1.00           C  
ATOM   3356  N   VAL A 419      75.997  71.758  53.653 12.00  0.00           N  
ATOM   3357  CA  VAL A 419      76.046  73.144  53.308 12.00  0.00           C  
ATOM   3358  C   VAL A 419      76.919  74.041  54.117 12.00  0.00           C  
ATOM   3359  O   VAL A 419      77.602  74.885  53.539 12.00  0.00           O  
ATOM   3360  CB  VAL A 419      74.645  73.663  53.164 10.00  1.00           C  
ATOM   3361  CG1 VAL A 419      74.771  75.156  52.812 10.00  1.00           C  
ATOM   3362  CG2 VAL A 419      74.021  72.732  52.112 10.00  1.00           C  
ATOM   3363  N   PHE A 420      76.915  73.881  55.453  3.00  0.00           N  
ATOM   3364  CA  PHE A 420      77.796  74.620  56.304  3.00  0.00           C  
ATOM   3365  C   PHE A 420      79.195  74.159  56.082  3.00  0.00           C  
ATOM   3366  O   PHE A 420      80.102  74.984  55.982  3.00  0.00           O  
ATOM   3367  CB  PHE A 420      77.430  74.350  57.773  7.00  0.00           C  
ATOM   3368  CG  PHE A 420      76.307  75.153  58.331  7.00  0.00           C  
ATOM   3369  CD1 PHE A 420      76.292  76.526  58.394  7.00  1.00           C  
ATOM   3370  CD2 PHE A 420      75.327  74.431  58.972  7.00  0.00           C  
ATOM   3371  CE1 PHE A 420      75.291  77.173  59.079  7.00  1.00           C  
ATOM   3372  CE2 PHE A 420      74.496  75.059  59.869  7.00  1.00           C  
ATOM   3373  CZ  PHE A 420      74.436  76.432  59.860  7.00  1.00           C  
ATOM   3374  N   GLY A 421      79.362  72.825  56.028  5.00  0.00           N  
ATOM   3375  CA  GLY A 421      80.647  72.262  55.753  5.00  0.00           C  
ATOM   3376  C   GLY A 421      81.458  72.789  54.619  5.00  0.00           C  
ATOM   3377  O   GLY A 421      82.663  72.985  54.765  5.00  0.00           O  
ATOM   3378  N   LYS A 422      80.854  72.964  53.430  4.00  0.00           N  
ATOM   3379  CA  LYS A 422      81.561  73.526  52.321  4.00  0.00           C  
ATOM   3380  C   LYS A 422      81.692  75.010  52.298  4.00  0.00           C  
ATOM   3381  O   LYS A 422      82.470  75.590  51.542  2.00  1.00           O  
ATOM   3382  CB  LYS A 422      80.788  73.055  51.077  4.00  1.00           C  
ATOM   3383  CG  LYS A 422      79.389  73.641  50.869  1.00  1.00           C  
ATOM   3384  CD  LYS A 422      78.714  73.143  49.590 11.00  1.00           C  
ATOM   3385  CE  LYS A 422      78.463  71.634  49.627 11.00  1.00           C  
ATOM   3386  NZ  LYS A 422      77.830  71.207  48.360 11.00  1.00           N1+
ATOM   3387  N   LYS A 423      80.945  75.707  53.174  4.00  0.00           N  
ATOM   3388  CA  LYS A 423      81.103  77.126  53.242  4.00  1.00           C  
ATOM   3389  C   LYS A 423      82.244  77.530  54.110  4.00  0.00           C  
ATOM   3390  O   LYS A 423      83.249  78.129  53.730  2.00  1.00           O  
ATOM   3391  CB  LYS A 423      79.860  77.737  53.912  4.00  1.00           C  
ATOM   3392  CG  LYS A 423      80.012  79.201  54.328  1.00  1.00           C  
ATOM   3393  CD  LYS A 423      78.681  79.656  54.928 11.00  1.00           C  
ATOM   3394  CE  LYS A 423      78.814  81.069  55.500 11.00  1.00           C  
ATOM   3395  NZ  LYS A 423      78.931  82.040  54.388 11.00  1.00           N1+
ATOM   3396  N   TYR A 424      82.291  76.894  55.294  3.00  0.00           N  
ATOM   3397  CA  TYR A 424      83.291  77.010  56.310  3.00  1.00           C  
ATOM   3398  C   TYR A 424      84.596  76.384  55.958  3.00  0.00           C  
ATOM   3399  O   TYR A 424      85.667  76.969  56.116  3.00  1.00           O  
ATOM   3400  CB  TYR A 424      82.849  76.424  57.662  3.00  0.00           C  
ATOM   3401  CG  TYR A 424      81.555  76.983  58.147  3.00  0.00           C  
ATOM   3402  CD1 TYR A 424      80.781  76.183  58.953  6.00  0.00           C  
ATOM   3403  CD2 TYR A 424      81.184  78.285  57.903  6.00  1.00           C  
ATOM   3404  CE1 TYR A 424      79.624  76.739  59.444  6.00  0.00           C  
ATOM   3405  CE2 TYR A 424      80.047  78.838  58.443  6.00  1.00           C  
ATOM   3406  CZ  TYR A 424      79.255  78.049  59.244  6.00  0.00           C  
ATOM   3407  OH  TYR A 424      78.110  78.547  59.901  6.00  1.00           O  
ATOM   3408  N   ASP A 425      84.666  75.135  55.464  8.00  0.00           N  
ATOM   3409  CA  ASP A 425      85.894  74.560  55.010  9.00  0.00           C  
ATOM   3410  C   ASP A 425      85.824  74.209  53.564  8.00  0.00           C  
ATOM   3411  O   ASP A 425      85.100  73.293  53.175  8.00  0.00           O  
ATOM   3412  CB  ASP A 425      86.266  73.359  55.896  9.00  0.00           C  
ATOM   3413  CG  ASP A 425      87.749  73.022  55.836  9.00  1.00           C  
ATOM   3414  OD1 ASP A 425      88.298  73.059  54.703  9.00  1.00           O  
ATOM   3415  OD2 ASP A 425      88.429  72.660  56.834  9.00  1.00           O1-
ATOM   3416  N   PRO A 426      86.433  74.903  52.649  3.00  0.00           N  
ATOM   3417  CA  PRO A 426      86.318  74.442  51.295  3.00  1.00           C  
ATOM   3418  C   PRO A 426      87.321  73.378  51.014  3.00  0.00           C  
ATOM   3419  O   PRO A 426      87.361  72.867  49.896  3.00  1.00           O  
ATOM   3420  CB  PRO A 426      86.661  75.691  50.486  3.00  1.00           C  
ATOM   3421  CG  PRO A 426      87.696  76.336  51.420  3.00  1.00           C  
ATOM   3422  CD  PRO A 426      87.067  76.201  52.815  3.00  1.00           C  
ATOM   3423  N   GLU A 427      88.231  72.897  51.881  8.00  0.00           N  
ATOM   3424  CA  GLU A 427      89.197  71.875  51.618  8.00  1.00           C  
ATOM   3425  C   GLU A 427      88.893  70.628  52.376  8.00  1.00           C  
ATOM   3426  O   GLU A 427      89.321  69.531  52.023  8.00  1.00           O  
ATOM   3427  CB  GLU A 427      90.577  72.462  51.955  8.00  1.00           C  
ATOM   3428  CG  GLU A 427      91.724  71.548  51.518  8.00  1.00           C  
ATOM   3429  CD  GLU A 427      93.080  72.240  51.540  9.00  1.00           C  
ATOM   3430  OE1 GLU A 427      93.257  73.309  50.896  9.00  1.00           O  
ATOM   3431  OE2 GLU A 427      94.015  71.669  52.162  9.00  1.00           O1-
ATOM   3432  N   GLY A 428      88.126  70.730  53.477  5.00  0.00           N  
ATOM   3433  CA  GLY A 428      87.847  69.657  54.381  5.00  0.00           C  
ATOM   3434  C   GLY A 428      89.005  69.398  55.281  5.00  0.00           C  
ATOM   3435  O   GLY A 428      89.129  68.348  55.908  5.00  0.00           O  
ATOM   3436  N   ARG A 429      89.892  70.400  55.419  4.00  0.00           N  
ATOM   3437  CA  ARG A 429      91.038  70.263  56.263  4.00  1.00           C  
ATOM   3438  C   ARG A 429      90.847  70.104  57.733  4.00  0.00           C  
ATOM   3439  O   ARG A 429      91.516  69.287  58.364  3.00  0.00           O  
ATOM   3440  CB  ARG A 429      91.952  71.495  56.157  4.00  1.00           C  
ATOM   3441  CG  ARG A 429      93.400  71.267  56.596  4.00  1.00           C  
ATOM   3442  CD  ARG A 429      94.342  72.471  56.651  4.00  1.00           C  
ATOM   3443  NE  ARG A 429      94.761  72.733  55.246  1.00  1.00           N  
ATOM   3444  CZ  ARG A 429      95.209  73.912  54.724  1.00  1.00           C  
ATOM   3445  NH1 ARG A 429      95.578  74.942  55.542  1.00  1.00           N1+
ATOM   3446  NH2 ARG A 429      95.217  74.092  53.370  1.00  1.00           N  
ATOM   3447  N   PHE A 430      89.902  70.825  58.362  3.00  1.00           N  
ATOM   3448  CA  PHE A 430      89.470  70.651  59.713  3.00  1.00           C  
ATOM   3449  C   PHE A 430      88.970  69.283  60.027  3.00  0.00           C  
ATOM   3450  O   PHE A 430      89.103  68.741  61.123  3.00  0.00           O  
ATOM   3451  CB  PHE A 430      88.367  71.699  59.943  7.00  0.00           C  
ATOM   3452  CG  PHE A 430      87.565  71.736  61.199  7.00  0.00           C  
ATOM   3453  CD1 PHE A 430      87.973  72.713  62.076  7.00  0.00           C  
ATOM   3454  CD2 PHE A 430      86.552  70.907  61.618  7.00  0.00           C  
ATOM   3455  CE1 PHE A 430      87.263  72.959  63.227  7.00  0.00           C  
ATOM   3456  CE2 PHE A 430      85.995  70.976  62.874  7.00  0.00           C  
ATOM   3457  CZ  PHE A 430      86.388  72.007  63.694  7.00  0.00           C  
ATOM   3458  N   ILE A 431      88.258  68.705  59.043 12.00  0.00           N  
ATOM   3459  CA  ILE A 431      87.663  67.406  58.992 12.00  0.00           C  
ATOM   3460  C   ILE A 431      88.687  66.335  59.151 12.00  0.00           C  
ATOM   3461  O   ILE A 431      88.579  65.539  60.082 12.00  0.00           O  
ATOM   3462  CB  ILE A 431      86.795  67.295  57.774 10.00  0.00           C  
ATOM   3463  CG1 ILE A 431      85.900  68.544  57.714 10.00  0.00           C  
ATOM   3464  CG2 ILE A 431      86.119  65.915  57.849 10.00  0.00           C  
ATOM   3465  CD  ILE A 431      84.824  68.441  56.634  0.00  0.00           C  
ATOM   3466  N   ARG A 432      89.713  66.299  58.281  4.00  0.00           N  
ATOM   3467  CA  ARG A 432      90.654  65.223  58.332  4.00  0.00           C  
ATOM   3468  C   ARG A 432      91.568  65.384  59.498  4.00  1.00           C  
ATOM   3469  O   ARG A 432      92.222  64.457  59.975  3.00  1.00           O  
ATOM   3470  CB  ARG A 432      91.505  65.140  57.052  4.00  1.00           C  
ATOM   3471  CG  ARG A 432      90.649  65.019  55.789  4.00  0.00           C  
ATOM   3472  CD  ARG A 432      91.571  64.941  54.571  4.00  1.00           C  
ATOM   3473  NE  ARG A 432      90.757  64.777  53.335  1.00  0.00           N  
ATOM   3474  CZ  ARG A 432      90.593  65.751  52.393  1.00  1.00           C  
ATOM   3475  NH1 ARG A 432      89.998  65.407  51.214  1.00  1.00           N1+
ATOM   3476  NH2 ARG A 432      90.722  67.091  52.621  1.00  1.00           N  
ATOM   3477  N   LYS A 433      91.831  66.635  59.918  4.00  1.00           N  
ATOM   3478  CA  LYS A 433      92.430  66.940  61.179  4.00  1.00           C  
ATOM   3479  C   LYS A 433      91.902  66.308  62.420  4.00  0.00           C  
ATOM   3480  O   LYS A 433      92.662  65.849  63.272  2.00  1.00           O  
ATOM   3481  CB  LYS A 433      92.429  68.447  61.488  4.00  0.00           C  
ATOM   3482  CG  LYS A 433      93.513  68.883  62.476  1.00  1.00           C  
ATOM   3483  CD  LYS A 433      94.977  68.624  62.113 11.00  1.00           C  
ATOM   3484  CE  LYS A 433      95.495  69.472  60.951 11.00  1.00           C  
ATOM   3485  NZ  LYS A 433      96.744  68.804  60.521 11.00  1.00           N1+
ATOM   3486  N   PHE A 434      90.579  66.147  62.608  3.00  0.00           N  
ATOM   3487  CA  PHE A 434      89.911  65.646  63.768  3.00  1.00           C  
ATOM   3488  C   PHE A 434      89.502  64.258  63.411  3.00  0.00           C  
ATOM   3489  O   PHE A 434      89.396  63.442  64.325  3.00  1.00           O  
ATOM   3490  CB  PHE A 434      88.717  66.550  64.122  7.00  0.00           C  
ATOM   3491  CG  PHE A 434      89.261  67.696  64.903  7.00  0.00           C  
ATOM   3492  CD1 PHE A 434      90.036  67.459  66.013  7.00  1.00           C  
ATOM   3493  CD2 PHE A 434      89.047  68.988  64.484  7.00  0.00           C  
ATOM   3494  CE1 PHE A 434      90.611  68.465  66.754  7.00  1.00           C  
ATOM   3495  CE2 PHE A 434      89.589  70.040  65.184  7.00  0.00           C  
ATOM   3496  CZ  PHE A 434      90.343  69.732  66.291  7.00  0.00           C  
ATOM   3497  N   LEU A 435      89.204  63.890  62.152 12.00  0.00           N  
ATOM   3498  CA  LEU A 435      88.898  62.555  61.742 12.00  0.00           C  
ATOM   3499  C   LEU A 435      89.944  62.020  60.825 12.00  0.00           C  
ATOM   3500  O   LEU A 435      89.744  61.970  59.613 12.00  0.00           O  
ATOM   3501  CB  LEU A 435      87.519  62.422  61.074 10.00  0.00           C  
ATOM   3502  CG  LEU A 435      86.358  62.767  62.023 10.00  0.00           C  
ATOM   3503  CD1 LEU A 435      85.182  63.299  61.187 10.00  0.00           C  
ATOM   3504  CD2 LEU A 435      85.894  61.644  62.965 10.00  1.00           C  
ATOM   3505  N   PRO A 436      91.006  61.452  61.316  3.00  0.00           N  
ATOM   3506  CA  PRO A 436      92.051  60.766  60.613  3.00  1.00           C  
ATOM   3507  C   PRO A 436      91.717  59.850  59.486  3.00  0.00           C  
ATOM   3508  O   PRO A 436      92.587  59.570  58.662  3.00  1.00           O  
ATOM   3509  CB  PRO A 436      92.862  59.949  61.615  3.00  1.00           C  
ATOM   3510  CG  PRO A 436      92.859  61.009  62.728  3.00  1.00           C  
ATOM   3511  CD  PRO A 436      91.408  61.515  62.713  3.00  1.00           C  
ATOM   3512  N   VAL A 437      90.552  59.178  59.458 12.00  0.00           N  
ATOM   3513  CA  VAL A 437      90.263  58.132  58.527 12.00  1.00           C  
ATOM   3514  C   VAL A 437      89.983  58.613  57.144 12.00  0.00           C  
ATOM   3515  O   VAL A 437      90.087  57.914  56.138 12.00  1.00           O  
ATOM   3516  CB  VAL A 437      89.165  57.370  59.207 10.00  1.00           C  
ATOM   3517  CG1 VAL A 437      87.902  58.245  59.280 10.00  1.00           C  
ATOM   3518  CG2 VAL A 437      88.950  56.014  58.511 10.00  1.00           C  
ATOM   3519  N   LEU A 438      89.600  59.901  57.084 12.00  0.00           N  
ATOM   3520  CA  LEU A 438      89.254  60.611  55.892 12.00  0.00           C  
ATOM   3521  C   LEU A 438      90.412  61.228  55.186 12.00  0.00           C  
ATOM   3522  O   LEU A 438      90.346  62.059  54.281 12.00  0.00           O  
ATOM   3523  CB  LEU A 438      88.229  61.698  56.257 10.00  0.00           C  
ATOM   3524  CG  LEU A 438      86.950  61.239  56.978 10.00  0.00           C  
ATOM   3525  CD1 LEU A 438      86.170  62.434  57.555 10.00  0.00           C  
ATOM   3526  CD2 LEU A 438      86.062  60.463  55.992 10.00  0.00           C  
ATOM   3527  N   LYS A 439      91.648  60.829  55.530  4.00  0.00           N  
ATOM   3528  CA  LYS A 439      92.909  61.304  55.049  4.00  0.00           C  
ATOM   3529  C   LYS A 439      93.100  61.396  53.575  4.00  0.00           C  
ATOM   3530  O   LYS A 439      93.681  62.347  53.054  2.00  1.00           O  
ATOM   3531  CB  LYS A 439      93.950  60.348  55.655  4.00  1.00           C  
ATOM   3532  CG  LYS A 439      95.399  60.824  55.534  1.00  1.00           C  
ATOM   3533  CD  LYS A 439      96.401  60.063  56.405 11.00  1.00           C  
ATOM   3534  CE  LYS A 439      96.581  58.587  56.048 11.00  1.00           C  
ATOM   3535  NZ  LYS A 439      97.128  58.415  54.683 11.00  1.00           N1+
ATOM   3536  N   ASP A 440      92.606  60.363  52.870  8.00  0.00           N  
ATOM   3537  CA  ASP A 440      92.689  60.111  51.465  9.00  1.00           C  
ATOM   3538  C   ASP A 440      91.366  60.023  50.786  8.00  1.00           C  
ATOM   3539  O   ASP A 440      91.352  59.401  49.724  8.00  1.00           O  
ATOM   3540  CB  ASP A 440      93.564  58.875  51.195  9.00  1.00           C  
ATOM   3541  CG  ASP A 440      94.921  58.993  51.874  9.00  1.00           C  
ATOM   3542  OD1 ASP A 440      95.860  59.733  51.478  9.00  1.00           O  
ATOM   3543  OD2 ASP A 440      95.150  58.168  52.798  9.00  1.00           O1-
ATOM   3544  N   MET A 441      90.251  60.540  51.336  3.00  0.00           N  
ATOM   3545  CA  MET A 441      88.943  60.665  50.772  3.00  0.00           C  
ATOM   3546  C   MET A 441      88.832  61.813  49.829  3.00  0.00           C  
ATOM   3547  O   MET A 441      88.956  62.956  50.264 12.00  0.00           O  
ATOM   3548  CB  MET A 441      87.958  60.825  51.942  7.00  0.00           C  
ATOM   3549  CG  MET A 441      86.498  60.625  51.532  7.00  0.00           C  
ATOM   3550  SD  MET A 441      86.150  59.044  50.705  7.00  0.00           S  
ATOM   3551  CE  MET A 441      86.289  57.784  52.006  7.00  0.00           C  
ATOM   3552  N   PRO A 442      88.575  61.662  48.564  3.00  0.00           N  
ATOM   3553  CA  PRO A 442      88.650  62.770  47.657  3.00  1.00           C  
ATOM   3554  C   PRO A 442      87.665  63.869  47.863  3.00  0.00           C  
ATOM   3555  O   PRO A 442      86.666  63.642  48.544  3.00  0.00           O  
ATOM   3556  CB  PRO A 442      88.385  62.128  46.297  3.00  1.00           C  
ATOM   3557  CG  PRO A 442      88.705  60.629  46.416  3.00  1.00           C  
ATOM   3558  CD  PRO A 442      88.696  60.358  47.929  3.00  0.00           C  
ATOM   3559  N   ALA A 443      87.860  65.032  47.216 12.00  1.00           N  
ATOM   3560  CA  ALA A 443      87.189  66.278  47.426 12.00  0.00           C  
ATOM   3561  C   ALA A 443      85.723  66.265  47.159 12.00  1.00           C  
ATOM   3562  O   ALA A 443      84.982  66.919  47.891 12.00  1.00           O  
ATOM   3563  CB  ALA A 443      87.847  67.345  46.535 12.00  1.00           C  
ATOM   3564  N   LYS A 444      85.154  65.537  46.184  4.00  1.00           N  
ATOM   3565  CA  LYS A 444      83.747  65.370  45.987  4.00  1.00           C  
ATOM   3566  C   LYS A 444      83.003  64.643  47.054  4.00  0.00           C  
ATOM   3567  O   LYS A 444      81.821  64.913  47.261  2.00  1.00           O  
ATOM   3568  CB  LYS A 444      83.567  64.677  44.626  4.00  1.00           C  
ATOM   3569  CG  LYS A 444      82.136  64.484  44.118  1.00  1.00           C  
ATOM   3570  CD  LYS A 444      82.299  63.604  42.877 11.00  1.00           C  
ATOM   3571  CE  LYS A 444      80.998  63.245  42.155 11.00  1.00           C  
ATOM   3572  NZ  LYS A 444      80.206  62.242  42.903 11.00  1.00           N1+
ATOM   3573  N   TYR A 445      83.705  63.852  47.884  3.00  0.00           N  
ATOM   3574  CA  TYR A 445      83.045  62.982  48.806  3.00  0.00           C  
ATOM   3575  C   TYR A 445      83.298  63.293  50.241  3.00  0.00           C  
ATOM   3576  O   TYR A 445      82.704  62.651  51.105  3.00  0.00           O  
ATOM   3577  CB  TYR A 445      83.516  61.535  48.581  3.00  0.00           C  
ATOM   3578  CG  TYR A 445      83.064  61.064  47.241  3.00  0.00           C  
ATOM   3579  CD1 TYR A 445      81.792  60.601  47.000  6.00  0.00           C  
ATOM   3580  CD2 TYR A 445      83.922  61.090  46.167  6.00  0.00           C  
ATOM   3581  CE1 TYR A 445      81.315  60.255  45.758  6.00  1.00           C  
ATOM   3582  CE2 TYR A 445      83.500  60.652  44.934  6.00  1.00           C  
ATOM   3583  CZ  TYR A 445      82.190  60.303  44.699  6.00  0.00           C  
ATOM   3584  OH  TYR A 445      81.792  59.909  43.404  6.00  1.00           O  
ATOM   3585  N   ILE A 446      84.119  64.299  50.591 12.00  0.00           N  
ATOM   3586  CA  ILE A 446      84.451  64.722  51.917 12.00  0.00           C  
ATOM   3587  C   ILE A 446      83.402  65.047  52.924 12.00  0.00           C  
ATOM   3588  O   ILE A 446      83.532  64.549  54.041 12.00  0.00           O  
ATOM   3589  CB  ILE A 446      85.561  65.730  51.885 10.00  0.00           C  
ATOM   3590  CG1 ILE A 446      86.373  65.776  53.191 10.00  0.00           C  
ATOM   3591  CG2 ILE A 446      85.128  67.147  51.472 10.00  1.00           C  
ATOM   3592  CD  ILE A 446      87.076  64.463  53.535  0.00  0.00           C  
ATOM   3593  N   TYR A 447      82.319  65.758  52.560  3.00  0.00           N  
ATOM   3594  CA  TYR A 447      81.307  66.170  53.483  3.00  1.00           C  
ATOM   3595  C   TYR A 447      80.235  65.153  53.667  3.00  0.00           C  
ATOM   3596  O   TYR A 447      79.447  65.339  54.592  3.00  1.00           O  
ATOM   3597  CB  TYR A 447      80.594  67.375  52.846  3.00  1.00           C  
ATOM   3598  CG  TYR A 447      81.568  68.446  52.497  3.00  0.00           C  
ATOM   3599  CD1 TYR A 447      82.437  68.972  53.425  6.00  1.00           C  
ATOM   3600  CD2 TYR A 447      81.519  68.951  51.219  6.00  1.00           C  
ATOM   3601  CE1 TYR A 447      83.309  69.966  53.045  6.00  0.00           C  
ATOM   3602  CE2 TYR A 447      82.430  69.915  50.857  6.00  1.00           C  
ATOM   3603  CZ  TYR A 447      83.269  70.498  51.778  6.00  0.00           C  
ATOM   3604  OH  TYR A 447      84.134  71.547  51.401  6.00  1.00           O  
ATOM   3605  N   GLU A 448      80.289  64.066  52.875  8.00  0.00           N  
ATOM   3606  CA  GLU A 448      79.286  63.049  52.811  8.00  0.00           C  
ATOM   3607  C   GLU A 448      79.873  61.729  52.444  8.00  0.00           C  
ATOM   3608  O   GLU A 448      79.729  61.321  51.292  8.00  0.00           O  
ATOM   3609  CB  GLU A 448      78.361  63.466  51.655  8.00  0.00           C  
ATOM   3610  CG  GLU A 448      77.598  64.787  51.767  8.00  0.00           C  
ATOM   3611  CD  GLU A 448      77.022  65.147  50.405  9.00  1.00           C  
ATOM   3612  OE1 GLU A 448      75.790  65.411  50.385  9.00  1.00           O  
ATOM   3613  OE2 GLU A 448      77.775  65.173  49.395  9.00  1.00           O1-
ATOM   3614  N   PRO A 449      80.550  61.001  53.282  3.00  0.00           N  
ATOM   3615  CA  PRO A 449      81.412  59.929  52.876  3.00  0.00           C  
ATOM   3616  C   PRO A 449      80.695  58.700  52.433  3.00  0.00           C  
ATOM   3617  O   PRO A 449      81.327  57.832  51.833  3.00  0.00           O  
ATOM   3618  CB  PRO A 449      82.303  59.623  54.077  3.00  0.00           C  
ATOM   3619  CG  PRO A 449      81.547  60.287  55.237  3.00  0.00           C  
ATOM   3620  CD  PRO A 449      80.900  61.524  54.594  3.00  0.00           C  
ATOM   3621  N   TRP A 450      79.409  58.599  52.811 12.00  0.00           N  
ATOM   3622  CA  TRP A 450      78.570  57.514  52.403 12.00  1.00           C  
ATOM   3623  C   TRP A 450      78.066  57.576  51.002 12.00  0.00           C  
ATOM   3624  O   TRP A 450      77.332  56.646  50.671  3.00  1.00           O  
ATOM   3625  CB  TRP A 450      77.405  57.509  53.406 12.00  1.00           C  
ATOM   3626  CG  TRP A 450      76.382  58.617  53.309  3.00  0.00           C  
ATOM   3627  CD1 TRP A 450      75.376  58.752  52.396  6.00  1.00           C  
ATOM   3628  CD2 TRP A 450      76.428  59.855  54.043  3.00  0.00           C  
ATOM   3629  CE2 TRP A 450      75.412  60.702  53.587  6.00  0.00           C  
ATOM   3630  CE3 TRP A 450      77.315  60.334  54.968  7.00  0.00           C  
ATOM   3631  NE1 TRP A 450      74.763  59.955  52.633  6.00  1.00           N  
ATOM   3632  CZ2 TRP A 450      75.275  61.975  54.070  6.00  1.00           C  
ATOM   3633  CZ3 TRP A 450      77.162  61.591  55.506  7.00  0.00           C  
ATOM   3634  CH2 TRP A 450      76.102  62.366  55.098  7.00  0.00           C  
ATOM   3635  N   THR A 451      78.352  58.599  50.177  2.00  0.00           N  
ATOM   3636  CA  THR A 451      77.946  58.596  48.805  2.00  1.00           C  
ATOM   3637  C   THR A 451      79.009  57.996  47.952  2.00  1.00           C  
ATOM   3638  O   THR A 451      78.788  57.944  46.743  2.00  1.00           O  
ATOM   3639  CB  THR A 451      77.574  59.986  48.384  2.00  1.00           C  
ATOM   3640  CG2 THR A 451      76.349  60.490  49.166  2.00  1.00           C  
ATOM   3641  OG1 THR A 451      78.609  60.927  48.624  2.00  1.00           O  
ATOM   3642  N   ALA A 452      80.167  57.620  48.524 12.00  0.00           N  
ATOM   3643  CA  ALA A 452      81.297  57.075  47.837 12.00  0.00           C  
ATOM   3644  C   ALA A 452      81.013  55.779  47.160 12.00  1.00           C  
ATOM   3645  O   ALA A 452      80.508  54.909  47.867 12.00  1.00           O  
ATOM   3646  CB  ALA A 452      82.314  56.937  48.981 12.00  0.00           C  
ATOM   3647  N   PRO A 453      81.318  55.517  45.922  3.00  0.00           N  
ATOM   3648  CA  PRO A 453      81.474  54.206  45.362  3.00  1.00           C  
ATOM   3649  C   PRO A 453      82.339  53.282  46.148  3.00  0.00           C  
ATOM   3650  O   PRO A 453      83.145  53.750  46.951  3.00  0.00           O  
ATOM   3651  CB  PRO A 453      81.948  54.437  43.928  3.00  1.00           C  
ATOM   3652  CG  PRO A 453      81.464  55.860  43.606  3.00  1.00           C  
ATOM   3653  CD  PRO A 453      81.675  56.550  44.963  3.00  0.00           C  
ATOM   3654  N   LEU A 454      82.303  51.966  45.875 12.00  1.00           N  
ATOM   3655  CA  LEU A 454      83.182  51.024  46.496 12.00  0.00           C  
ATOM   3656  C   LEU A 454      84.621  51.213  46.162 12.00  0.00           C  
ATOM   3657  O   LEU A 454      85.420  51.166  47.096 12.00  0.00           O  
ATOM   3658  CB  LEU A 454      82.971  49.548  46.116 10.00  1.00           C  
ATOM   3659  CG  LEU A 454      81.568  49.088  46.543 10.00  1.00           C  
ATOM   3660  CD1 LEU A 454      81.118  47.815  45.805 10.00  1.00           C  
ATOM   3661  CD2 LEU A 454      81.365  48.835  48.047 10.00  1.00           C  
ATOM   3662  N   GLU A 455      84.977  51.628  44.933  8.00  0.00           N  
ATOM   3663  CA  GLU A 455      86.267  51.997  44.437  8.00  1.00           C  
ATOM   3664  C   GLU A 455      86.916  53.046  45.275  8.00  0.00           C  
ATOM   3665  O   GLU A 455      88.092  52.948  45.620  8.00  1.00           O  
ATOM   3666  CB  GLU A 455      86.197  52.598  43.023  8.00  1.00           C  
ATOM   3667  CG  GLU A 455      86.020  51.578  41.897  8.00  1.00           C  
ATOM   3668  CD  GLU A 455      84.569  51.495  41.442  9.00  1.00           C  
ATOM   3669  OE1 GLU A 455      83.711  51.235  42.327  9.00  1.00           O  
ATOM   3670  OE2 GLU A 455      84.247  51.529  40.224  9.00  1.00           O1-
ATOM   3671  N   VAL A 456      86.140  54.082  45.643 12.00  0.00           N  
ATOM   3672  CA  VAL A 456      86.520  55.230  46.404 12.00  0.00           C  
ATOM   3673  C   VAL A 456      86.735  54.836  47.825 12.00  0.00           C  
ATOM   3674  O   VAL A 456      87.723  55.248  48.431 12.00  0.00           O  
ATOM   3675  CB  VAL A 456      85.466  56.279  46.206 10.00  0.00           C  
ATOM   3676  CG1 VAL A 456      86.030  57.461  47.014 10.00  0.00           C  
ATOM   3677  CG2 VAL A 456      85.339  56.744  44.745 10.00  1.00           C  
ATOM   3678  N   GLN A 457      85.883  53.994  48.436  2.00  0.00           N  
ATOM   3679  CA  GLN A 457      86.053  53.660  49.817  3.00  0.00           C  
ATOM   3680  C   GLN A 457      87.268  52.857  50.130  3.00  0.00           C  
ATOM   3681  O   GLN A 457      87.971  53.149  51.096  3.00  0.00           O  
ATOM   3682  CB  GLN A 457      84.853  52.763  50.162  3.00  0.00           C  
ATOM   3683  CG  GLN A 457      83.544  53.551  50.234  2.00  0.00           C  
ATOM   3684  CD  GLN A 457      82.418  52.560  50.497  2.00  0.00           C  
ATOM   3685  NE2 GLN A 457      81.296  52.499  49.731  2.00  1.00           N  
ATOM   3686  OE1 GLN A 457      82.493  51.779  51.443  2.00  1.00           O  
ATOM   3687  N   ARG A 458      87.595  51.850  49.299  4.00  0.00           N  
ATOM   3688  CA  ARG A 458      88.833  51.135  49.330  4.00  1.00           C  
ATOM   3689  C   ARG A 458      90.074  51.925  49.094  4.00  1.00           C  
ATOM   3690  O   ARG A 458      91.021  51.848  49.874  3.00  1.00           O  
ATOM   3691  CB  ARG A 458      88.689  49.825  48.536  4.00  1.00           C  
ATOM   3692  CG  ARG A 458      87.562  48.925  49.045  4.00  1.00           C  
ATOM   3693  CD  ARG A 458      87.531  47.651  48.198  4.00  1.00           C  
ATOM   3694  NE  ARG A 458      86.314  46.842  48.485  1.00  1.00           N  
ATOM   3695  CZ  ARG A 458      85.436  46.351  47.563  1.00  1.00           C  
ATOM   3696  NH1 ARG A 458      84.267  45.775  47.968  1.00  1.00           N1+
ATOM   3697  NH2 ARG A 458      85.733  46.544  46.245  1.00  1.00           N  
ATOM   3698  N   LYS A 459      90.076  52.755  48.036  4.00  1.00           N  
ATOM   3699  CA  LYS A 459      91.125  53.677  47.728  4.00  1.00           C  
ATOM   3700  C   LYS A 459      91.368  54.742  48.742  4.00  0.00           C  
ATOM   3701  O   LYS A 459      92.510  55.142  48.957  2.00  1.00           O  
ATOM   3702  CB  LYS A 459      90.772  54.486  46.469  4.00  1.00           C  
ATOM   3703  CG  LYS A 459      91.771  55.493  45.897  1.00  1.00           C  
ATOM   3704  CD  LYS A 459      91.890  55.545  44.373 11.00  1.00           C  
ATOM   3705  CE  LYS A 459      92.693  56.749  43.875 11.00  1.00           C  
ATOM   3706  NZ  LYS A 459      92.177  58.083  44.256 11.00  1.00           N1+
ATOM   3707  N   ALA A 460      90.391  55.284  49.492 12.00  0.00           N  
ATOM   3708  CA  ALA A 460      90.579  56.064  50.676 12.00  0.00           C  
ATOM   3709  C   ALA A 460      91.078  55.307  51.859 12.00  1.00           C  
ATOM   3710  O   ALA A 460      91.716  55.906  52.724 12.00  1.00           O  
ATOM   3711  CB  ALA A 460      89.243  56.806  50.849 12.00  0.00           C  
ATOM   3712  N   GLY A 461      90.745  54.018  52.045  5.00  0.00           N  
ATOM   3713  CA  GLY A 461      91.247  53.374  53.220  5.00  1.00           C  
ATOM   3714  C   GLY A 461      90.260  53.537  54.323  5.00  1.00           C  
ATOM   3715  O   GLY A 461      90.603  53.688  55.495  5.00  1.00           O  
ATOM   3716  N   CYS A 462      88.992  53.680  53.897  5.00  0.00           N  
ATOM   3717  CA  CYS A 462      87.869  53.997  54.724  5.00  0.00           C  
ATOM   3718  C   CYS A 462      86.679  53.299  54.162  5.00  0.00           C  
ATOM   3719  O   CYS A 462      86.070  53.726  53.182  5.00  0.00           O  
ATOM   3720  CB  CYS A 462      87.580  55.504  54.825  5.00  0.00           C  
ATOM   3721  SG  CYS A 462      86.301  56.043  55.999  5.00  0.00           S  
ATOM   3722  N   VAL A 463      86.218  52.219  54.818 12.00  0.00           N  
ATOM   3723  CA  VAL A 463      85.036  51.471  54.523 12.00  0.00           C  
ATOM   3724  C   VAL A 463      83.938  51.959  55.403 12.00  0.00           C  
ATOM   3725  O   VAL A 463      83.969  51.858  56.629 12.00  0.00           O  
ATOM   3726  CB  VAL A 463      85.240  50.014  54.817 10.00  0.00           C  
ATOM   3727  CG1 VAL A 463      83.932  49.219  54.675 10.00  1.00           C  
ATOM   3728  CG2 VAL A 463      86.098  49.519  53.639 10.00  1.00           C  
ATOM   3729  N   VAL A 464      82.867  52.541  54.835 12.00  0.00           N  
ATOM   3730  CA  VAL A 464      81.741  53.059  55.549 12.00  0.00           C  
ATOM   3731  C   VAL A 464      81.018  51.869  56.079 12.00  1.00           C  
ATOM   3732  O   VAL A 464      80.620  50.883  55.460 12.00  1.00           O  
ATOM   3733  CB  VAL A 464      80.850  53.993  54.785 10.00  1.00           C  
ATOM   3734  CG1 VAL A 464      80.205  54.843  55.891 10.00  1.00           C  
ATOM   3735  CG2 VAL A 464      81.686  54.921  53.885 10.00  0.00           C  
ATOM   3736  N   GLY A 465      80.878  51.876  57.416  5.00  0.00           N  
ATOM   3737  CA  GLY A 465      80.199  50.873  58.177  5.00  1.00           C  
ATOM   3738  C   GLY A 465      81.117  49.970  58.926  5.00  1.00           C  
ATOM   3739  O   GLY A 465      80.710  49.124  59.721  5.00  1.00           O  
ATOM   3740  N   ARG A 466      82.429  50.180  58.712  4.00  0.00           N  
ATOM   3741  CA  ARG A 466      83.542  49.508  59.305  4.00  1.00           C  
ATOM   3742  C   ARG A 466      84.422  50.516  59.959  4.00  0.00           C  
ATOM   3743  O   ARG A 466      84.461  50.640  61.182  3.00  1.00           O  
ATOM   3744  CB  ARG A 466      84.336  48.603  58.348  4.00  1.00           C  
ATOM   3745  CG  ARG A 466      85.429  47.790  59.045  4.00  1.00           C  
ATOM   3746  CD  ARG A 466      86.275  46.993  58.050  4.00  1.00           C  
ATOM   3747  NE  ARG A 466      87.289  47.909  57.458  1.00  1.00           N  
ATOM   3748  CZ  ARG A 466      87.918  47.573  56.294  1.00  1.00           C  
ATOM   3749  NH1 ARG A 466      87.930  46.332  55.726  1.00  1.00           N1+
ATOM   3750  NH2 ARG A 466      88.722  48.564  55.810  1.00  1.00           N  
ATOM   3751  N   ASP A 467      85.182  51.292  59.166  8.00  0.00           N  
ATOM   3752  CA  ASP A 467      86.139  52.209  59.702  9.00  1.00           C  
ATOM   3753  C   ASP A 467      85.508  53.505  60.076  8.00  1.00           C  
ATOM   3754  O   ASP A 467      85.962  54.218  60.971  8.00  1.00           O  
ATOM   3755  CB  ASP A 467      87.099  52.576  58.557  9.00  1.00           C  
ATOM   3756  CG  ASP A 467      87.969  51.383  58.189  9.00  1.00           C  
ATOM   3757  OD1 ASP A 467      87.862  50.896  57.032  9.00  0.00           O  
ATOM   3758  OD2 ASP A 467      88.773  50.918  59.041  9.00  1.00           O1-
ATOM   3759  N   TYR A 468      84.352  53.882  59.500  3.00  0.00           N  
ATOM   3760  CA  TYR A 468      83.648  55.073  59.858  3.00  0.00           C  
ATOM   3761  C   TYR A 468      82.231  54.637  60.007  3.00  0.00           C  
ATOM   3762  O   TYR A 468      81.803  53.865  59.151  3.00  0.00           O  
ATOM   3763  CB  TYR A 468      83.955  56.193  58.850  3.00  0.00           C  
ATOM   3764  CG  TYR A 468      83.375  57.524  59.184  3.00  0.00           C  
ATOM   3765  CD1 TYR A 468      83.862  58.157  60.303  6.00  1.00           C  
ATOM   3766  CD2 TYR A 468      82.624  58.228  58.271  6.00  0.00           C  
ATOM   3767  CE1 TYR A 468      83.415  59.413  60.639  6.00  1.00           C  
ATOM   3768  CE2 TYR A 468      82.123  59.461  58.620  6.00  0.00           C  
ATOM   3769  CZ  TYR A 468      82.499  60.025  59.816  6.00  0.00           C  
ATOM   3770  OH  TYR A 468      81.974  61.259  60.256  6.00  0.00           O  
ATOM   3771  N   PRO A 469      81.480  55.083  60.969  3.00  0.00           N  
ATOM   3772  CA  PRO A 469      80.048  55.007  60.986  3.00  1.00           C  
ATOM   3773  C   PRO A 469      79.279  55.339  59.754  3.00  0.00           C  
ATOM   3774  O   PRO A 469      79.520  56.350  59.095  3.00  0.00           O  
ATOM   3775  CB  PRO A 469      79.648  55.833  62.206  3.00  1.00           C  
ATOM   3776  CG  PRO A 469      80.806  55.688  63.206  3.00  1.00           C  
ATOM   3777  CD  PRO A 469      82.006  55.456  62.274  3.00  1.00           C  
ATOM   3778  N   ALA A 470      78.174  54.609  59.514 12.00  1.00           N  
ATOM   3779  CA  ALA A 470      77.166  54.951  58.561 12.00  0.00           C  
ATOM   3780  C   ALA A 470      76.319  56.033  59.138 12.00  0.00           C  
ATOM   3781  O   ALA A 470      76.087  56.059  60.345 12.00  1.00           O  
ATOM   3782  CB  ALA A 470      76.257  53.719  58.409 12.00  1.00           C  
ATOM   3783  N   PRO A 471      75.793  56.893  58.317  3.00  0.00           N  
ATOM   3784  CA  PRO A 471      74.866  57.918  58.699  3.00  0.00           C  
ATOM   3785  C   PRO A 471      73.694  57.522  59.529  3.00  0.00           C  
ATOM   3786  O   PRO A 471      72.898  56.687  59.104  3.00  1.00           O  
ATOM   3787  CB  PRO A 471      74.436  58.724  57.476  3.00  0.00           C  
ATOM   3788  CG  PRO A 471      74.647  57.682  56.367  3.00  1.00           C  
ATOM   3789  CD  PRO A 471      75.805  56.804  56.865  3.00  1.00           C  
ATOM   3790  N   ILE A 472      73.449  58.093  60.723 12.00  0.00           N  
ATOM   3791  CA  ILE A 472      72.426  57.737  61.656 12.00  1.00           C  
ATOM   3792  C   ILE A 472      71.046  58.160  61.283 12.00  1.00           C  
ATOM   3793  O   ILE A 472      70.090  57.475  61.641 12.00  1.00           O  
ATOM   3794  CB  ILE A 472      72.665  58.147  63.079 10.00  0.00           C  
ATOM   3795  CG1 ILE A 472      73.046  59.627  63.245 10.00  0.00           C  
ATOM   3796  CG2 ILE A 472      73.878  57.344  63.582 10.00  1.00           C  
ATOM   3797  CD  ILE A 472      73.147  60.041  64.713  0.00  0.00           C  
ATOM   3798  N   VAL A 473      70.913  59.288  60.562 12.00  0.00           N  
ATOM   3799  CA  VAL A 473      69.671  59.907  60.217 12.00  1.00           C  
ATOM   3800  C   VAL A 473      69.656  60.283  58.776 12.00  0.00           C  
ATOM   3801  O   VAL A 473      70.679  60.675  58.217 12.00  1.00           O  
ATOM   3802  CB  VAL A 473      69.270  61.034  61.122 10.00  0.00           C  
ATOM   3803  CG1 VAL A 473      68.850  60.424  62.470 10.00  1.00           C  
ATOM   3804  CG2 VAL A 473      70.361  62.110  61.264 10.00  0.00           C  
ATOM   3805  N   ASP A 474      68.495  60.286  58.098  8.00  1.00           N  
ATOM   3806  CA  ASP A 474      68.381  60.854  56.790  9.00  1.00           C  
ATOM   3807  C   ASP A 474      67.636  62.145  56.780  8.00  0.00           C  
ATOM   3808  O   ASP A 474      66.527  62.285  57.293  8.00  0.00           O  
ATOM   3809  CB  ASP A 474      67.657  59.856  55.872  9.00  1.00           C  
ATOM   3810  CG  ASP A 474      68.584  58.712  55.484  9.00  1.00           C  
ATOM   3811  OD1 ASP A 474      69.598  58.881  54.757  9.00  1.00           O  
ATOM   3812  OD2 ASP A 474      68.329  57.587  55.992  9.00  1.00           O1-
ATOM   3813  N   HIS A 475      68.265  63.188  56.208  4.00  1.00           N  
ATOM   3814  CA  HIS A 475      67.722  64.508  56.301  3.00  0.00           C  
ATOM   3815  C   HIS A 475      66.311  64.597  55.828  3.00  0.00           C  
ATOM   3816  O   HIS A 475      65.455  65.250  56.422  3.00  0.00           O  
ATOM   3817  CB  HIS A 475      68.547  65.573  55.560  3.00  1.00           C  
ATOM   3818  CG  HIS A 475      68.095  66.933  56.004  4.00  1.00           C  
ATOM   3819  CD2 HIS A 475      67.751  67.995  55.226  4.00  1.00           C  
ATOM   3820  ND1 HIS A 475      68.005  67.405  57.298  4.00  0.00           N  
ATOM   3821  CE1 HIS A 475      67.563  68.687  57.202  4.00  1.00           C  
ATOM   3822  NE2 HIS A 475      67.412  69.114  55.961  4.00  1.00           N  
ATOM   3823  N   ALA A 476      65.948  63.913  54.728 12.00  1.00           N  
ATOM   3824  CA  ALA A 476      64.629  63.944  54.178 12.00  1.00           C  
ATOM   3825  C   ALA A 476      63.489  63.461  55.006 12.00  0.00           C  
ATOM   3826  O   ALA A 476      62.373  63.966  54.889 12.00  0.00           O  
ATOM   3827  CB  ALA A 476      64.663  63.133  52.871 12.00  1.00           C  
ATOM   3828  N   VAL A 477      63.749  62.412  55.807 12.00  0.00           N  
ATOM   3829  CA  VAL A 477      62.808  61.920  56.766 12.00  1.00           C  
ATOM   3830  C   VAL A 477      62.699  62.767  57.987 12.00  0.00           C  
ATOM   3831  O   VAL A 477      61.613  63.286  58.240 12.00  0.00           O  
ATOM   3832  CB  VAL A 477      62.907  60.500  57.238 10.00  1.00           C  
ATOM   3833  CG1 VAL A 477      61.645  60.040  57.987 10.00  1.00           C  
ATOM   3834  CG2 VAL A 477      63.342  59.699  55.999 10.00  1.00           C  
ATOM   3835  N   ALA A 478      63.785  63.023  58.737 12.00  0.00           N  
ATOM   3836  CA  ALA A 478      63.767  63.768  59.958 12.00  1.00           C  
ATOM   3837  C   ALA A 478      63.291  65.175  59.840 12.00  0.00           C  
ATOM   3838  O   ALA A 478      62.539  65.650  60.689 12.00  0.00           O  
ATOM   3839  CB  ALA A 478      65.151  63.758  60.630 12.00  1.00           C  
ATOM   3840  N   SER A 479      63.682  65.893  58.772  2.00  0.00           N  
ATOM   3841  CA  SER A 479      63.354  67.262  58.521  2.00  1.00           C  
ATOM   3842  C   SER A 479      61.914  67.596  58.329  2.00  1.00           C  
ATOM   3843  O   SER A 479      61.407  68.513  58.974  2.00  1.00           O  
ATOM   3844  CB  SER A 479      64.230  67.910  57.436  2.00  1.00           C  
ATOM   3845  OG  SER A 479      63.902  67.463  56.129  2.00  1.00           O  
ATOM   3846  N   LYS A 480      61.225  66.799  57.493  4.00  0.00           N  
ATOM   3847  CA  LYS A 480      59.796  66.743  57.490  4.00  1.00           C  
ATOM   3848  C   LYS A 480      59.156  66.333  58.771  4.00  1.00           C  
ATOM   3849  O   LYS A 480      58.311  67.052  59.305  2.00  1.00           O  
ATOM   3850  CB  LYS A 480      59.340  65.691  56.464  4.00  1.00           C  
ATOM   3851  CG  LYS A 480      59.787  65.980  55.030  1.00  1.00           C  
ATOM   3852  CD  LYS A 480      59.372  64.940  53.988 11.00  1.00           C  
ATOM   3853  CE  LYS A 480      59.856  65.220  52.563 11.00  1.00           C  
ATOM   3854  NZ  LYS A 480      61.212  64.630  52.516 11.00  1.00           N1+
ATOM   3855  N   ALA A 481      59.520  65.175  59.348 12.00  0.00           N  
ATOM   3856  CA  ALA A 481      58.794  64.525  60.395 12.00  1.00           C  
ATOM   3857  C   ALA A 481      58.775  65.218  61.714 12.00  0.00           C  
ATOM   3858  O   ALA A 481      57.770  65.227  62.425 12.00  1.00           O  
ATOM   3859  CB  ALA A 481      59.312  63.091  60.598 12.00  1.00           C  
ATOM   3860  N   CYS A 482      59.904  65.802  62.151  5.00  0.00           N  
ATOM   3861  CA  CYS A 482      60.082  66.273  63.489  5.00  0.00           C  
ATOM   3862  C   CYS A 482      59.798  67.732  63.611  5.00  0.00           C  
ATOM   3863  O   CYS A 482      59.257  68.238  64.593  5.00  0.00           O  
ATOM   3864  CB  CYS A 482      61.444  66.041  64.165  5.00  0.00           C  
ATOM   3865  SG  CYS A 482      61.893  64.282  64.251  5.00  1.00           S  
ATOM   3866  N   ILE A 483      59.935  68.485  62.507 12.00  0.00           N  
ATOM   3867  CA  ILE A 483      59.520  69.854  62.490 12.00  0.00           C  
ATOM   3868  C   ILE A 483      58.041  69.998  62.609 12.00  0.00           C  
ATOM   3869  O   ILE A 483      57.589  70.815  63.408 12.00  0.00           O  
ATOM   3870  CB  ILE A 483      60.078  70.594  61.310 10.00  1.00           C  
ATOM   3871  CG1 ILE A 483      61.615  70.621  61.310 10.00  0.00           C  
ATOM   3872  CG2 ILE A 483      59.493  72.014  61.222 10.00  1.00           C  
ATOM   3873  CD  ILE A 483      62.214  71.363  62.504  0.00  0.00           C  
ATOM   3874  N   ALA A 484      57.236  69.295  61.792 12.00  1.00           N  
ATOM   3875  CA  ALA A 484      55.843  69.222  62.106 12.00  1.00           C  
ATOM   3876  C   ALA A 484      55.325  68.678  63.394 12.00  1.00           C  
ATOM   3877  O   ALA A 484      54.178  68.896  63.783 12.00  1.00           O  
ATOM   3878  CB  ALA A 484      55.265  68.272  61.044 12.00  1.00           C  
ATOM   3879  N   ARG A 485      56.162  67.876  64.075  4.00  0.00           N  
ATOM   3880  CA  ARG A 485      55.789  67.357  65.355  4.00  1.00           C  
ATOM   3881  C   ARG A 485      56.118  68.304  66.456  4.00  0.00           C  
ATOM   3882  O   ARG A 485      55.328  68.543  67.367  3.00  0.00           O  
ATOM   3883  CB  ARG A 485      56.612  66.074  65.555  4.00  1.00           C  
ATOM   3884  CG  ARG A 485      55.903  65.170  66.566  4.00  1.00           C  
ATOM   3885  CD  ARG A 485      56.781  64.025  67.073  4.00  1.00           C  
ATOM   3886  NE  ARG A 485      57.345  63.159  66.000  1.00  1.00           N  
ATOM   3887  CZ  ARG A 485      58.578  62.579  66.077  1.00  1.00           C  
ATOM   3888  NH1 ARG A 485      59.374  62.623  67.185  1.00  1.00           N1+
ATOM   3889  NH2 ARG A 485      58.954  61.679  65.122  1.00  1.00           N  
ATOM   3890  N   MET A 486      57.220  69.050  66.251  3.00  0.00           N  
ATOM   3891  CA  MET A 486      57.546  70.146  67.110  3.00  0.00           C  
ATOM   3892  C   MET A 486      56.542  71.245  67.085  3.00  0.00           C  
ATOM   3893  O   MET A 486      56.182  71.853  68.092 12.00  0.00           O  
ATOM   3894  CB  MET A 486      58.875  70.719  66.585  7.00  0.00           C  
ATOM   3895  CG  MET A 486      59.423  71.925  67.351  7.00  0.00           C  
ATOM   3896  SD  MET A 486      61.066  72.374  66.718  7.00  0.00           S  
ATOM   3897  CE  MET A 486      61.342  73.499  68.117  7.00  0.00           C  
ATOM   3898  N   ALA A 487      56.103  71.662  65.883 12.00  0.00           N  
ATOM   3899  CA  ALA A 487      55.270  72.807  65.688 12.00  0.00           C  
ATOM   3900  C   ALA A 487      53.967  72.671  66.398 12.00  1.00           C  
ATOM   3901  O   ALA A 487      53.533  73.514  67.181 12.00  0.00           O  
ATOM   3902  CB  ALA A 487      55.155  73.156  64.194 12.00  1.00           C  
ATOM   3903  N   ALA A 488      53.331  71.485  66.372 12.00  1.00           N  
ATOM   3904  CA  ALA A 488      52.223  71.093  67.186 12.00  1.00           C  
ATOM   3905  C   ALA A 488      52.398  71.199  68.663 12.00  1.00           C  
ATOM   3906  O   ALA A 488      51.713  71.953  69.351 12.00  1.00           O  
ATOM   3907  CB  ALA A 488      51.788  69.675  66.779 12.00  1.00           C  
ATOM   3908  N   ALA A 489      53.515  70.611  69.127 12.00  0.00           N  
ATOM   3909  CA  ALA A 489      53.891  70.747  70.501 12.00  0.00           C  
ATOM   3910  C   ALA A 489      54.148  72.145  70.948 12.00  0.00           C  
ATOM   3911  O   ALA A 489      53.830  72.480  72.088 12.00  0.00           O  
ATOM   3912  CB  ALA A 489      55.181  69.938  70.718 12.00  0.00           C  
ATOM   3913  N   TYR A 490      54.716  73.036  70.117  3.00  0.00           N  
ATOM   3914  CA  TYR A 490      55.074  74.375  70.471  3.00  0.00           C  
ATOM   3915  C   TYR A 490      53.791  75.025  70.859  3.00  0.00           C  
ATOM   3916  O   TYR A 490      53.724  75.618  71.934  3.00  0.00           O  
ATOM   3917  CB  TYR A 490      55.847  75.072  69.338  3.00  0.00           C  
ATOM   3918  CG  TYR A 490      56.517  76.339  69.744  3.00  0.00           C  
ATOM   3919  CD1 TYR A 490      57.880  76.404  69.910  6.00  0.00           C  
ATOM   3920  CD2 TYR A 490      55.760  77.484  69.830  6.00  1.00           C  
ATOM   3921  CE1 TYR A 490      58.502  77.603  70.171  6.00  0.00           C  
ATOM   3922  CE2 TYR A 490      56.392  78.658  70.164  6.00  1.00           C  
ATOM   3923  CZ  TYR A 490      57.752  78.740  70.355  6.00  0.00           C  
ATOM   3924  OH  TYR A 490      58.294  80.014  70.627  6.00  1.00           O  
ATOM   3925  N   ARG A 491      52.776  74.940  69.980  4.00  0.00           N  
ATOM   3926  CA  ARG A 491      51.497  75.574  70.070  4.00  1.00           C  
ATOM   3927  C   ARG A 491      50.635  75.009  71.145  4.00  1.00           C  
ATOM   3928  O   ARG A 491      49.785  75.739  71.652  3.00  1.00           O  
ATOM   3929  CB  ARG A 491      50.841  75.404  68.690  4.00  1.00           C  
ATOM   3930  CG  ARG A 491      49.649  76.353  68.536  4.00  1.00           C  
ATOM   3931  CD  ARG A 491      49.011  76.569  67.162  4.00  1.00           C  
ATOM   3932  NE  ARG A 491      47.859  77.495  67.352  1.00  1.00           N  
ATOM   3933  CZ  ARG A 491      46.707  77.391  66.626  1.00  1.00           C  
ATOM   3934  NH1 ARG A 491      45.583  78.020  67.077  1.00  1.00           N1+
ATOM   3935  NH2 ARG A 491      46.573  76.678  65.471  1.00  1.00           N  
ATOM   3936  N   ARG A 492      50.739  73.704  71.454  4.00  0.00           N  
ATOM   3937  CA  ARG A 492      50.119  73.006  72.537  4.00  1.00           C  
ATOM   3938  C   ARG A 492      50.641  73.334  73.894  4.00  0.00           C  
ATOM   3939  O   ARG A 492      49.929  73.693  74.830  3.00  0.00           O  
ATOM   3940  CB  ARG A 492      50.109  71.489  72.283  4.00  1.00           C  
ATOM   3941  CG  ARG A 492      49.127  70.768  73.210  4.00  1.00           C  
ATOM   3942  CD  ARG A 492      49.056  69.239  73.203  4.00  1.00           C  
ATOM   3943  NE  ARG A 492      50.174  68.619  73.968  1.00  1.00           N  
ATOM   3944  CZ  ARG A 492      51.424  68.366  73.479  1.00  1.00           C  
ATOM   3945  NH1 ARG A 492      51.657  68.523  72.144  1.00  1.00           N1+
ATOM   3946  NH2 ARG A 492      52.364  67.803  74.292  1.00  1.00           N  
ATOM   3947  N   SER A 493      51.979  73.382  74.027  2.00  0.00           N  
ATOM   3948  CA  SER A 493      52.675  73.707  75.232  2.00  0.00           C  
ATOM   3949  C   SER A 493      52.445  75.121  75.643  2.00  0.00           C  
ATOM   3950  O   SER A 493      52.224  75.397  76.820  2.00  0.00           O  
ATOM   3951  CB  SER A 493      54.182  73.417  75.127  2.00  1.00           C  
ATOM   3952  OG  SER A 493      54.854  73.732  76.338  2.00  0.00           O  
ATOM   3953  N   LYS A 494      52.356  76.101  74.726  4.00  0.00           N  
ATOM   3954  CA  LYS A 494      51.958  77.461  74.923  4.00  1.00           C  
ATOM   3955  C   LYS A 494      50.531  77.536  75.345  4.00  0.00           C  
ATOM   3956  O   LYS A 494      50.175  78.253  76.278  2.00  1.00           O  
ATOM   3957  CB  LYS A 494      52.194  78.321  73.671  4.00  0.00           C  
ATOM   3958  CG  LYS A 494      51.908  79.787  74.001  1.00  1.00           C  
ATOM   3959  CD  LYS A 494      52.365  80.760  72.913 11.00  1.00           C  
ATOM   3960  CE  LYS A 494      52.078  82.233  73.208 11.00  1.00           C  
ATOM   3961  NZ  LYS A 494      52.760  82.799  74.393 11.00  1.00           N1+
ATOM   3962  N   GLY A 495      49.710  76.798  74.577  5.00  0.00           N  
ATOM   3963  CA  GLY A 495      48.281  76.866  74.612  5.00  1.00           C  
ATOM   3964  C   GLY A 495      47.660  76.218  75.801  5.00  1.00           C  
ATOM   3965  O   GLY A 495      46.522  76.549  76.127  5.00  1.00           O  
ATOM   3966  N   GLU A 496      48.318  75.327  76.564  8.00  0.00           N  
ATOM   3967  CA  GLU A 496      47.845  74.763  77.791  8.00  1.00           C  
ATOM   3968  C   GLU A 496      48.438  75.481  78.955  8.00  1.00           C  
ATOM   3969  O   GLU A 496      48.135  75.054  80.068  8.00  1.00           O  
ATOM   3970  CB  GLU A 496      48.175  73.263  77.714  8.00  1.00           C  
ATOM   3971  CG  GLU A 496      47.556  72.497  76.542  8.00  0.00           C  
ATOM   3972  CD  GLU A 496      46.035  72.442  76.541  9.00  1.00           C  
ATOM   3973  OE1 GLU A 496      45.440  73.021  75.592  9.00  1.00           O  
ATOM   3974  OE2 GLU A 496      45.462  71.752  77.425  9.00  1.00           O1-
ATOM   3975  N   ALA A 497      49.116  76.612  78.697 12.00  0.00           N  
ATOM   3976  CA  ALA A 497      49.584  77.495  79.720 12.00  1.00           C  
ATOM   3977  C   ALA A 497      50.542  76.792  80.619 12.00  1.00           C  
ATOM   3978  O   ALA A 497      50.378  76.630  81.826 12.00  1.00           O  
ATOM   3979  CB  ALA A 497      48.482  78.273  80.459 12.00  1.00           C  
ATOM   3980  N   GLY A 498      51.674  76.348  80.044  5.00  1.00           N  
ATOM   3981  CA  GLY A 498      52.724  75.632  80.699  5.00  1.00           C  
ATOM   3982  C   GLY A 498      52.703  74.174  80.392  5.00  1.00           C  
ATOM   3983  O   GLY A 498      52.917  73.440  81.355  5.00  1.00           O  
ATOM   3984  N   GLY A 499      52.479  73.800  79.120  5.00  0.00           N  
ATOM   3985  CA  GLY A 499      52.343  72.412  78.804  5.00  1.00           C  
ATOM   3986  C   GLY A 499      51.132  71.651  79.220  5.00  0.00           C  
ATOM   3987  O   GLY A 499      50.211  72.253  79.771  5.00  1.00           O  
ATOM   3988  N   ASP A 500      50.917  70.342  78.997  8.00  1.00           N  
ATOM   3989  CA  ASP A 500      49.701  69.635  79.246  9.00  0.00           C  
ATOM   3990  C   ASP A 500      49.322  69.456  80.676  8.00  1.00           C  
ATOM   3991  O   ASP A 500      50.149  69.477  81.586  8.00  1.00           O  
ATOM   3992  CB  ASP A 500      49.921  68.211  78.706  9.00  1.00           C  
ATOM   3993  CG  ASP A 500      50.117  68.247  77.198  9.00  1.00           C  
ATOM   3994  OD1 ASP A 500      51.237  67.892  76.742  9.00  1.00           O  
ATOM   3995  OD2 ASP A 500      49.062  68.477  76.547  9.00  1.00           O1-
ATOM   3996  N   GLY A 501      48.002  69.271  80.859  5.00  1.00           N  
ATOM   3997  CA  GLY A 501      47.411  69.012  82.136  5.00  1.00           C  
ATOM   3998  C   GLY A 501      47.459  67.561  82.472  5.00  1.00           C  
ATOM   3999  O   GLY A 501      47.764  66.755  81.596  5.00  1.00           O  
ATOM   4000  N   ASP A 502      47.165  67.259  83.749  8.00  1.00           N  
ATOM   4001  CA  ASP A 502      47.152  65.934  84.286  9.00  1.00           C  
ATOM   4002  C   ASP A 502      46.328  64.976  83.496  8.00  1.00           C  
ATOM   4003  O   ASP A 502      46.890  64.015  82.975  8.00  1.00           O  
ATOM   4004  CB  ASP A 502      46.584  65.920  85.715  9.00  1.00           C  
ATOM   4005  CG  ASP A 502      47.329  66.975  86.522  9.00  1.00           C  
ATOM   4006  OD1 ASP A 502      46.740  68.073  86.708  9.00  1.00           O  
ATOM   4007  OD2 ASP A 502      48.518  66.793  86.895  9.00  1.00           O1-
ATOM   4008  N   ASP A 503      45.027  65.222  83.256  8.00  1.00           N  
ATOM   4009  CA  ASP A 503      44.211  64.320  82.505  9.00  1.00           C  
ATOM   4010  C   ASP A 503      44.438  64.368  81.032  8.00  0.00           C  
ATOM   4011  O   ASP A 503      44.547  63.302  80.429  8.00  0.00           O  
ATOM   4012  CB  ASP A 503      42.798  64.719  82.961  9.00  1.00           C  
ATOM   4013  CG  ASP A 503      41.742  63.701  82.555  9.00  1.00           C  
ATOM   4014  OD1 ASP A 503      41.727  62.580  83.130  9.00  1.00           O  
ATOM   4015  OD2 ASP A 503      40.882  63.959  81.670  9.00  1.00           O1-
ATOM   4016  N   SER A 504      44.606  65.555  80.425  2.00  1.00           N  
ATOM   4017  CA  SER A 504      44.929  65.621  79.033  2.00  1.00           C  
ATOM   4018  C   SER A 504      46.182  64.942  78.597  2.00  0.00           C  
ATOM   4019  O   SER A 504      46.241  64.465  77.464  2.00  1.00           O  
ATOM   4020  CB  SER A 504      45.015  67.036  78.436  2.00  1.00           C  
ATOM   4021  OG  SER A 504      43.907  67.818  78.857  2.00  1.00           O  
ATOM   4022  N   GLY A 505      47.205  65.010  79.467  5.00  0.00           N  
ATOM   4023  CA  GLY A 505      48.464  64.343  79.344  5.00  1.00           C  
ATOM   4024  C   GLY A 505      48.502  62.871  79.576  5.00  1.00           C  
ATOM   4025  O   GLY A 505      49.497  62.222  79.259  5.00  1.00           O  
ATOM   4026  N   GLY A 506      47.374  62.318  80.058  5.00  0.00           N  
ATOM   4027  CA  GLY A 506      47.339  60.911  80.308  5.00  1.00           C  
ATOM   4028  C   GLY A 506      46.546  60.169  79.287  5.00  1.00           C  
ATOM   4029  O   GLY A 506      47.094  59.167  78.832  5.00  1.00           O  
ATOM   4030  N   GLU A 507      45.346  60.610  78.869  8.00  1.00           N  
ATOM   4031  CA  GLU A 507      44.638  60.090  77.741  8.00  1.00           C  
ATOM   4032  C   GLU A 507      45.310  60.279  76.425  8.00  1.00           C  
ATOM   4033  O   GLU A 507      45.382  59.390  75.577  8.00  1.00           O  
ATOM   4034  CB  GLU A 507      43.268  60.781  77.853  8.00  1.00           C  
ATOM   4035  CG  GLU A 507      42.126  60.106  77.090  8.00  1.00           C  
ATOM   4036  CD  GLU A 507      40.903  61.012  77.077  9.00  1.00           C  
ATOM   4037  OE1 GLU A 507      40.162  60.904  78.089  9.00  1.00           O  
ATOM   4038  OE2 GLU A 507      40.565  61.590  76.009  9.00  1.00           O1-
ATOM   4039  N   GLY A 508      45.955  61.448  76.266  5.00  1.00           N  
ATOM   4040  CA  GLY A 508      46.796  61.804  75.165  5.00  1.00           C  
ATOM   4041  C   GLY A 508      48.043  60.994  75.068  5.00  1.00           C  
ATOM   4042  O   GLY A 508      48.342  60.411  74.027  5.00  1.00           O  
ATOM   4043  N   GLY A 509      48.782  60.802  76.174  5.00  1.00           N  
ATOM   4044  CA  GLY A 509      50.004  60.067  76.281  5.00  1.00           C  
ATOM   4045  C   GLY A 509      49.878  58.582  76.298  5.00  1.00           C  
ATOM   4046  O   GLY A 509      50.697  57.818  75.790  5.00  1.00           O  
ATOM   4047  N   SER A 510      48.787  58.010  76.839  2.00  1.00           N  
ATOM   4048  CA  SER A 510      48.443  56.623  76.796  2.00  1.00           C  
ATOM   4049  C   SER A 510      48.023  56.095  75.468  2.00  1.00           C  
ATOM   4050  O   SER A 510      48.373  54.976  75.093  2.00  1.00           O  
ATOM   4051  CB  SER A 510      47.499  56.129  77.907  2.00  1.00           C  
ATOM   4052  OG  SER A 510      46.196  56.692  77.916  2.00  1.00           O  
ATOM   4053  N   GLY A 511      47.193  56.956  74.852  5.00  0.00           N  
ATOM   4054  CA  GLY A 511      46.654  56.807  73.537  5.00  1.00           C  
ATOM   4055  C   GLY A 511      47.690  56.894  72.470  5.00  0.00           C  
ATOM   4056  O   GLY A 511      47.634  56.156  71.487  5.00  1.00           O  
ATOM   4057  N   GLY A 512      48.618  57.863  72.562  5.00  1.00           N  
ATOM   4058  CA  GLY A 512      49.776  57.927  71.726  5.00  1.00           C  
ATOM   4059  C   GLY A 512      50.865  56.978  72.091  5.00  1.00           C  
ATOM   4060  O   GLY A 512      51.753  56.782  71.262  5.00  1.00           O  
ATOM   4061  N   GLY A 513      50.857  56.444  73.326  5.00  0.00           N  
ATOM   4062  CA  GLY A 513      51.742  55.417  73.782  5.00  1.00           C  
ATOM   4063  C   GLY A 513      51.473  54.107  73.125  5.00  1.00           C  
ATOM   4064  O   GLY A 513      52.331  53.235  73.003  5.00  1.00           O  
ATOM   4065  N   ALA A 514      50.217  53.876  72.703 12.00  0.00           N  
ATOM   4066  CA  ALA A 514      49.866  52.693  71.981 12.00  1.00           C  
ATOM   4067  C   ALA A 514      49.873  52.928  70.510 12.00  1.00           C  
ATOM   4068  O   ALA A 514      49.493  52.072  69.715 12.00  1.00           O  
ATOM   4069  CB  ALA A 514      48.397  52.443  72.363 12.00  1.00           C  
ATOM   4070  N   ALA A 515      50.237  54.135  70.040 12.00  0.00           N  
ATOM   4071  CA  ALA A 515      50.319  54.361  68.631 12.00  0.00           C  
ATOM   4072  C   ALA A 515      51.687  54.387  68.041 12.00  1.00           C  
ATOM   4073  O   ALA A 515      51.861  54.617  66.846 12.00  0.00           O  
ATOM   4074  CB  ALA A 515      49.761  55.763  68.337 12.00  1.00           C  
ATOM   4075  N   ALA A 516      52.693  54.021  68.856 12.00  0.00           N  
ATOM   4076  CA  ALA A 516      54.081  54.175  68.548 12.00  1.00           C  
ATOM   4077  C   ALA A 516      54.513  53.419  67.339 12.00  1.00           C  
ATOM   4078  O   ALA A 516      55.215  53.847  66.424 12.00  1.00           O  
ATOM   4079  CB  ALA A 516      54.949  53.950  69.797 12.00  1.00           C  
ATOM   4080  N   GLY A 517      54.146  52.131  67.219  5.00  1.00           N  
ATOM   4081  CA  GLY A 517      54.453  51.174  66.202  5.00  1.00           C  
ATOM   4082  C   GLY A 517      53.240  50.773  65.436  5.00  1.00           C  
ATOM   4083  O   GLY A 517      53.357  50.172  64.367  5.00  1.00           O  
ATOM   4084  N   ARG A 518      52.061  51.068  66.011  4.00  0.00           N  
ATOM   4085  CA  ARG A 518      50.756  50.688  65.568  4.00  1.00           C  
ATOM   4086  C   ARG A 518      50.019  51.874  65.043  4.00  0.00           C  
ATOM   4087  O   ARG A 518      49.490  52.739  65.738  3.00  1.00           O  
ATOM   4088  CB  ARG A 518      50.001  50.051  66.746  4.00  1.00           C  
ATOM   4089  CG  ARG A 518      48.752  49.249  66.371  4.00  1.00           C  
ATOM   4090  CD  ARG A 518      47.936  48.880  67.612  4.00  1.00           C  
ATOM   4091  NE  ARG A 518      47.458  50.135  68.258  1.00  1.00           N  
ATOM   4092  CZ  ARG A 518      46.302  50.146  68.984  1.00  1.00           C  
ATOM   4093  NH1 ARG A 518      45.663  48.959  69.194  1.00  1.00           N1+
ATOM   4094  NH2 ARG A 518      45.864  51.290  69.587  1.00  1.00           N  
ATOM   4095  N   LYS A 519      49.968  52.033  63.709  4.00  1.00           N  
ATOM   4096  CA  LYS A 519      49.319  53.137  63.071  4.00  1.00           C  
ATOM   4097  C   LYS A 519      48.837  52.914  61.680  4.00  1.00           C  
ATOM   4098  O   LYS A 519      49.329  52.126  60.874  2.00  1.00           O  
ATOM   4099  CB  LYS A 519      50.199  54.396  63.142  4.00  1.00           C  
ATOM   4100  CG  LYS A 519      51.572  54.387  62.465  1.00  1.00           C  
ATOM   4101  CD  LYS A 519      52.464  55.611  62.683 11.00  1.00           C  
ATOM   4102  CE  LYS A 519      52.785  55.948  64.140 11.00  1.00           C  
ATOM   4103  NZ  LYS A 519      53.530  57.224  64.203 11.00  1.00           N1+
ATOM   4104  N   LYS A 520      47.680  53.517  61.350  4.00  1.00           N  
ATOM   4105  CA  LYS A 520      47.081  53.493  60.052  4.00  1.00           C  
ATOM   4106  C   LYS A 520      46.882  54.945  59.778  4.00  1.00           C  
ATOM   4107  O   LYS A 520      46.793  55.722  60.728  2.00  1.00           O  
ATOM   4108  CB  LYS A 520      45.739  52.744  59.976  4.00  1.00           C  
ATOM   4109  CG  LYS A 520      45.825  51.221  60.089  1.00  1.00           C  
ATOM   4110  CD  LYS A 520      46.556  50.524  58.939 11.00  1.00           C  
ATOM   4111  CE  LYS A 520      46.117  49.058  58.942 11.00  1.00           C  
ATOM   4112  NZ  LYS A 520      46.621  48.352  57.744 11.00  1.00           N1+
ATOM   4113  N   ALA A 521      46.615  55.270  58.502 12.00  1.00           N  
ATOM   4114  CA  ALA A 521      46.177  56.582  58.135 12.00  1.00           C  
ATOM   4115  C   ALA A 521      44.704  56.692  58.332 12.00  0.00           C  
ATOM   4116  O   ALA A 521      43.979  55.714  58.159 12.00  0.00           O  
ATOM   4117  CB  ALA A 521      46.395  56.918  56.650 12.00  1.00           C  
ATOM   4118  N   THR A 522      44.220  57.798  58.926  2.00  1.00           N  
ATOM   4119  CA  THR A 522      42.944  57.988  59.543  2.00  1.00           C  
ATOM   4120  C   THR A 522      41.829  57.958  58.555  2.00  0.00           C  
ATOM   4121  O   THR A 522      40.740  57.451  58.819  2.00  0.00           O  
ATOM   4122  CB  THR A 522      42.887  59.106  60.541  2.00  1.00           C  
ATOM   4123  CG2 THR A 522      41.516  59.106  61.239  2.00  1.00           C  
ATOM   4124  OG1 THR A 522      43.835  58.797  61.552  2.00  1.00           O  
ATOM   4125  N   ALA A 523      41.937  58.582  57.368 12.00  1.00           N  
ATOM   4126  CA  ALA A 523      40.795  58.781  56.529 12.00  1.00           C  
ATOM   4127  C   ALA A 523      40.407  57.497  55.881 12.00  1.00           C  
ATOM   4128  O   ALA A 523      39.222  57.170  55.821 12.00  1.00           O  
ATOM   4129  CB  ALA A 523      41.112  59.929  55.557 12.00  1.00           C  
ATOM   4130  N   ALA A 524      41.365  56.688  55.395 12.00  1.00           N  
ATOM   4131  CA  ALA A 524      41.054  55.422  54.806 12.00  1.00           C  
ATOM   4132  C   ALA A 524      40.532  54.421  55.776 12.00  1.00           C  
ATOM   4133  O   ALA A 524      39.720  53.564  55.427 12.00  1.00           O  
ATOM   4134  CB  ALA A 524      42.258  54.763  54.111 12.00  1.00           C  
ATOM   4135  N   ALA A 525      40.830  54.667  57.065 12.00  0.00           N  
ATOM   4136  CA  ALA A 525      40.415  53.822  58.142 12.00  1.00           C  
ATOM   4137  C   ALA A 525      39.083  54.260  58.646 12.00  1.00           C  
ATOM   4138  O   ALA A 525      38.600  53.617  59.577 12.00  1.00           O  
ATOM   4139  CB  ALA A 525      41.367  53.884  59.348 12.00  1.00           C  
ATOM   4140  N   GLY A 526      38.480  55.327  58.094  5.00  0.00           N  
ATOM   4141  CA  GLY A 526      37.126  55.682  58.390  5.00  1.00           C  
ATOM   4142  C   GLY A 526      36.904  56.461  59.640  5.00  1.00           C  
ATOM   4143  O   GLY A 526      35.775  56.619  60.100  5.00  1.00           O  
ATOM   4144  N   GLY A 527      37.963  57.038  60.235  5.00  0.00           N  
ATOM   4145  CA  GLY A 527      37.887  57.819  61.431  5.00  1.00           C  
ATOM   4146  C   GLY A 527      37.957  57.015  62.684  5.00  0.00           C  
ATOM   4147  O   GLY A 527      37.662  57.448  63.797  5.00  0.00           O  
ATOM   4148  N   SER A 528      38.388  55.758  62.473  2.00  0.00           N  
ATOM   4149  CA  SER A 528      38.735  54.784  63.460  2.00  1.00           C  
ATOM   4150  C   SER A 528      37.735  54.546  64.539  2.00  1.00           C  
ATOM   4151  O   SER A 528      37.978  54.519  65.745  2.00  1.00           O  
ATOM   4152  CB  SER A 528      40.143  55.017  64.035  2.00  1.00           C  
ATOM   4153  OG  SER A 528      40.638  53.777  64.517  2.00  1.00           O  
ATOM   4154  N   SER A 529      36.510  54.214  64.095  2.00  1.00           N  
ATOM   4155  CA  SER A 529      35.379  53.914  64.916  2.00  0.00           C  
ATOM   4156  C   SER A 529      35.329  52.427  64.969  2.00  1.00           C  
ATOM   4157  O   SER A 529      34.885  51.741  64.049  2.00  1.00           O  
ATOM   4158  CB  SER A 529      34.017  54.539  64.568  2.00  1.00           C  
ATOM   4159  OG  SER A 529      33.115  54.537  65.665  2.00  1.00           O  
ATOM   4160  N   GLY A 530      35.841  51.805  66.047  5.00  1.00           N  
ATOM   4161  CA  GLY A 530      35.747  50.400  66.298  5.00  1.00           C  
ATOM   4162  C   GLY A 530      34.370  49.836  66.368  5.00  1.00           C  
ATOM   4163  O   GLY A 530      33.343  50.448  66.080  5.00  1.00           O  
ATOM   4164  N   ALA A 531      34.359  48.572  66.828 12.00  1.00           N  
ATOM   4165  CA  ALA A 531      33.178  47.766  66.783 12.00  1.00           C  
ATOM   4166  C   ALA A 531      32.960  46.951  68.011 12.00  1.00           C  
ATOM   4167  O   ALA A 531      32.344  45.892  67.902 12.00  1.00           O  
ATOM   4168  CB  ALA A 531      33.010  46.852  65.558 12.00  1.00           C  
ATOM   4169  N   GLY A 532      33.516  47.318  69.180  5.00  1.00           N  
ATOM   4170  CA  GLY A 532      33.429  46.512  70.358  5.00  1.00           C  
ATOM   4171  C   GLY A 532      32.108  46.015  70.836  5.00  0.00           C  
ATOM   4172  O   GLY A 532      31.056  46.586  70.551  5.00  0.00           O  
ATOM   4173  N   ARG A 533      32.112  44.862  71.528  4.00  1.00           N  
ATOM   4174  CA  ARG A 533      30.941  44.095  71.817  4.00  1.00           C  
ATOM   4175  C   ARG A 533      30.264  44.493  73.084  4.00  0.00           C  
ATOM   4176  O   ARG A 533      29.047  44.651  73.165  3.00  0.00           O  
ATOM   4177  CB  ARG A 533      31.087  42.564  71.797  4.00  1.00           C  
ATOM   4178  CG  ARG A 533      29.842  41.706  72.033  4.00  1.00           C  
ATOM   4179  CD  ARG A 533      30.211  40.243  72.284  4.00  1.00           C  
ATOM   4180  NE  ARG A 533      30.820  39.652  71.059  1.00  1.00           N  
ATOM   4181  CZ  ARG A 533      31.640  38.560  71.052  1.00  1.00           C  
ATOM   4182  NH1 ARG A 533      31.750  37.701  72.107  1.00  1.00           N1+
ATOM   4183  NH2 ARG A 533      32.301  38.179  69.920  1.00  1.00           N  
ATOM   4184  N   GLY A 534      30.951  44.849  74.184  5.00  1.00           N  
ATOM   4185  CA  GLY A 534      30.262  45.395  75.311  5.00  1.00           C  
ATOM   4186  C   GLY A 534      29.540  46.676  75.076  5.00  1.00           C  
ATOM   4187  O   GLY A 534      28.571  46.930  75.789  5.00  1.00           O  
ATOM   4188  N   LYS A 535      30.078  47.512  74.170  4.00  0.00           N  
ATOM   4189  CA  LYS A 535      29.474  48.692  73.633  4.00  1.00           C  
ATOM   4190  C   LYS A 535      28.224  48.455  72.857  4.00  1.00           C  
ATOM   4191  O   LYS A 535      27.116  48.857  73.213  2.00  1.00           O  
ATOM   4192  CB  LYS A 535      30.444  49.539  72.792  4.00  1.00           C  
ATOM   4193  CG  LYS A 535      31.626  50.103  73.581  1.00  1.00           C  
ATOM   4194  CD  LYS A 535      32.494  51.040  72.737 11.00  1.00           C  
ATOM   4195  CE  LYS A 535      32.065  52.503  72.621 11.00  1.00           C  
ATOM   4196  NZ  LYS A 535      33.137  53.376  72.092 11.00  1.00           N1+
ATOM   4197  N   LYS A 536      28.269  47.476  71.936  4.00  0.00           N  
ATOM   4198  CA  LYS A 536      27.060  47.249  71.205  4.00  1.00           C  
ATOM   4199  C   LYS A 536      25.945  46.552  71.905  4.00  0.00           C  
ATOM   4200  O   LYS A 536      24.758  46.772  71.670  2.00  0.00           O  
ATOM   4201  CB  LYS A 536      27.443  46.362  70.008  4.00  1.00           C  
ATOM   4202  CG  LYS A 536      26.543  46.540  68.783  1.00  1.00           C  
ATOM   4203  CD  LYS A 536      27.179  45.924  67.535 11.00  1.00           C  
ATOM   4204  CE  LYS A 536      28.224  46.713  66.743 11.00  1.00           C  
ATOM   4205  NZ  LYS A 536      27.700  47.956  66.134 11.00  1.00           N1+
ATOM   4206  N   ALA A 537      26.385  45.679  72.828 12.00  0.00           N  
ATOM   4207  CA  ALA A 537      25.511  44.788  73.526 12.00  1.00           C  
ATOM   4208  C   ALA A 537      24.768  45.588  74.539 12.00  1.00           C  
ATOM   4209  O   ALA A 537      23.596  45.345  74.817 12.00  0.00           O  
ATOM   4210  CB  ALA A 537      26.400  43.719  74.185 12.00  1.00           C  
ATOM   4211  N   ALA A 538      25.380  46.587  75.200 12.00  0.00           N  
ATOM   4212  CA  ALA A 538      24.800  47.362  76.254 12.00  1.00           C  
ATOM   4213  C   ALA A 538      23.836  48.329  75.657 12.00  0.00           C  
ATOM   4214  O   ALA A 538      22.861  48.756  76.273 12.00  1.00           O  
ATOM   4215  CB  ALA A 538      25.822  48.115  77.123 12.00  1.00           C  
ATOM   4216  N   ALA A 539      24.024  48.719  74.384 12.00  0.00           N  
ATOM   4217  CA  ALA A 539      23.075  49.453  73.606 12.00  0.00           C  
ATOM   4218  C   ALA A 539      21.829  48.705  73.279 12.00  1.00           C  
ATOM   4219  O   ALA A 539      20.718  49.231  73.333 12.00  1.00           O  
ATOM   4220  CB  ALA A 539      23.828  49.864  72.330 12.00  1.00           C  
ATOM   4221  N   ALA A 540      21.910  47.410  72.924 12.00  0.00           N  
ATOM   4222  CA  ALA A 540      20.893  46.511  72.475 12.00  1.00           C  
ATOM   4223  C   ALA A 540      20.014  46.015  73.571 12.00  1.00           C  
ATOM   4224  O   ALA A 540      18.825  45.757  73.391 12.00  1.00           O  
ATOM   4225  CB  ALA A 540      21.671  45.384  71.778 12.00  1.00           C  
ATOM   4226  N   VAL A 541      20.546  45.950  74.805 12.00  0.00           N  
ATOM   4227  CA  VAL A 541      19.830  45.583  75.987 12.00  1.00           C  
ATOM   4228  C   VAL A 541      19.286  46.725  76.773 12.00  0.00           C  
ATOM   4229  O   VAL A 541      18.660  46.462  77.800 12.00  1.00           O  
ATOM   4230  CB  VAL A 541      20.568  44.726  76.972 10.00  1.00           C  
ATOM   4231  CG1 VAL A 541      20.979  43.427  76.259 10.00  1.00           C  
ATOM   4232  CG2 VAL A 541      21.690  45.471  77.715 10.00  1.00           C  
ATOM   4233  N   ALA A 542      19.430  47.974  76.295 12.00  0.00           N  
ATOM   4234  CA  ALA A 542      19.024  49.149  77.003 12.00  0.00           C  
ATOM   4235  C   ALA A 542      17.544  49.283  76.901 12.00  0.00           C  
ATOM   4236  O   ALA A 542      16.867  48.716  76.045 12.00  0.00           O  
ATOM   4237  CB  ALA A 542      19.740  50.410  76.491 12.00  1.00           C  
ATOM   4238  N   ALA A 543      16.909  50.100  77.762 12.00  1.00           N  
ATOM   4239  CA  ALA A 543      15.508  50.068  78.045 12.00  1.00           C  
ATOM   4240  C   ALA A 543      14.607  50.367  76.897 12.00  1.00           C  
ATOM   4241  O   ALA A 543      13.502  49.825  76.862 12.00  1.00           O  
ATOM   4242  CB  ALA A 543      15.225  51.047  79.196 12.00  1.00           C  
ATOM   4243  N   GLY A 544      15.076  51.182  75.936  5.00  1.00           N  
ATOM   4244  CA  GLY A 544      14.264  51.627  74.845  5.00  1.00           C  
ATOM   4245  C   GLY A 544      14.488  50.786  73.635  5.00  1.00           C  
ATOM   4246  O   GLY A 544      13.648  50.601  72.756  5.00  0.00           O  
ATOM   4247  N   SER A 545      15.696  50.200  73.558  2.00  1.00           N  
ATOM   4248  CA  SER A 545      16.121  49.245  72.582  2.00  1.00           C  
ATOM   4249  C   SER A 545      15.466  47.917  72.744  2.00  0.00           C  
ATOM   4250  O   SER A 545      15.188  47.203  71.782  2.00  1.00           O  
ATOM   4251  CB  SER A 545      17.606  48.887  72.760  2.00  1.00           C  
ATOM   4252  OG  SER A 545      18.293  50.098  72.480  2.00  1.00           O  
ATOM   4253  N   ALA A 546      15.242  47.424  73.976 12.00  0.00           N  
ATOM   4254  CA  ALA A 546      14.677  46.143  74.267 12.00  1.00           C  
ATOM   4255  C   ALA A 546      13.286  45.976  73.763 12.00  1.00           C  
ATOM   4256  O   ALA A 546      12.998  44.970  73.115 12.00  1.00           O  
ATOM   4257  CB  ALA A 546      14.820  46.194  75.797 12.00  1.00           C  
ATOM   4258  N   ALA A 547      12.421  46.987  73.961 12.00  1.00           N  
ATOM   4259  CA  ALA A 547      11.201  47.033  73.218 12.00  1.00           C  
ATOM   4260  C   ALA A 547      11.294  47.103  71.732 12.00  1.00           C  
ATOM   4261  O   ALA A 547      10.281  46.817  71.096 12.00  1.00           O  
ATOM   4262  CB  ALA A 547      10.458  48.287  73.709 12.00  1.00           C  
ATOM   4263  N   GLY A 548      12.431  47.537  71.159  5.00  0.00           N  
ATOM   4264  CA  GLY A 548      12.574  47.534  69.736  5.00  1.00           C  
ATOM   4265  C   GLY A 548      11.959  48.734  69.104  5.00  1.00           C  
ATOM   4266  O   GLY A 548      11.941  48.849  67.880  5.00  1.00           O  
ATOM   4267  N   ALA A 549      11.513  49.693  69.934 12.00  0.00           N  
ATOM   4268  CA  ALA A 549      10.857  50.886  69.495 12.00  1.00           C  
ATOM   4269  C   ALA A 549      11.572  51.667  68.447 12.00  0.00           C  
ATOM   4270  O   ALA A 549      12.789  51.848  68.436 12.00  1.00           O  
ATOM   4271  CB  ALA A 549      10.740  51.747  70.764 12.00  1.00           C  
ATOM   4272  N   LYS A 550      10.793  52.220  67.501  4.00  1.00           N  
ATOM   4273  CA  LYS A 550      11.355  53.077  66.505  4.00  1.00           C  
ATOM   4274  C   LYS A 550      11.500  54.431  67.109  4.00  0.00           C  
ATOM   4275  O   LYS A 550      12.579  54.970  66.865  2.00  1.00           O  
ATOM   4276  CB  LYS A 550      10.441  53.121  65.268  4.00  1.00           C  
ATOM   4277  CG  LYS A 550      11.100  53.840  64.089  1.00  1.00           C  
ATOM   4278  CD  LYS A 550      10.242  53.776  62.824 11.00  1.00           C  
ATOM   4279  CE  LYS A 550      10.653  54.661  61.646 11.00  1.00           C  
ATOM   4280  NZ  LYS A 550      11.899  54.200  60.993 11.00  1.00           N1+
ATOM   4281  N   PRO A 551      10.616  55.040  67.843  3.00  0.00           N  
ATOM   4282  CA  PRO A 551      10.969  56.202  68.606  3.00  1.00           C  
ATOM   4283  C   PRO A 551      12.148  56.083  69.508  3.00  1.00           C  
ATOM   4284  O   PRO A 551      12.541  55.038  70.022  3.00  1.00           O  
ATOM   4285  CB  PRO A 551       9.769  56.624  69.451  3.00  1.00           C  
ATOM   4286  CG  PRO A 551       8.543  56.037  68.733  3.00  1.00           C  
ATOM   4287  CD  PRO A 551       9.180  54.853  67.990  3.00  1.00           C  
ATOM   4288  N   ALA A 552      12.713  57.254  69.855 12.00  1.00           N  
ATOM   4289  CA  ALA A 552      13.826  57.347  70.748 12.00  1.00           C  
ATOM   4290  C   ALA A 552      13.721  58.659  71.447 12.00  1.00           C  
ATOM   4291  O   ALA A 552      13.140  59.635  70.976 12.00  1.00           O  
ATOM   4292  CB  ALA A 552      15.173  57.093  70.051 12.00  1.00           C  
ATOM   4293  N   THR A 553      14.189  58.624  72.708  2.00  1.00           N  
ATOM   4294  CA  THR A 553      13.908  59.614  73.701  2.00  1.00           C  
ATOM   4295  C   THR A 553      14.717  60.859  73.578  2.00  0.00           C  
ATOM   4296  O   THR A 553      15.885  60.827  73.191  2.00  0.00           O  
ATOM   4297  CB  THR A 553      13.942  59.254  75.157  2.00  1.00           C  
ATOM   4298  CG2 THR A 553      15.337  58.760  75.577  2.00  1.00           C  
ATOM   4299  OG1 THR A 553      13.494  60.243  76.072  2.00  1.00           O  
ATOM   4300  N   GLY A 554      14.095  62.014  73.873  5.00  1.00           N  
ATOM   4301  CA  GLY A 554      14.631  63.322  73.649  5.00  1.00           C  
ATOM   4302  C   GLY A 554      15.786  63.651  74.531  5.00  1.00           C  
ATOM   4303  O   GLY A 554      16.776  64.240  74.103  5.00  1.00           O  
ATOM   4304  N   ARG A 555      15.756  63.071  75.745  4.00  0.00           N  
ATOM   4305  CA  ARG A 555      16.723  63.116  76.797  4.00  1.00           C  
ATOM   4306  C   ARG A 555      17.958  62.492  76.244  4.00  1.00           C  
ATOM   4307  O   ARG A 555      19.071  63.001  76.362  3.00  1.00           O  
ATOM   4308  CB  ARG A 555      16.279  62.443  78.106  4.00  1.00           C  
ATOM   4309  CG  ARG A 555      15.059  63.068  78.787  4.00  1.00           C  
ATOM   4310  CD  ARG A 555      14.503  62.324  80.004  4.00  1.00           C  
ATOM   4311  NE  ARG A 555      15.560  62.297  81.054  1.00  1.00           N  
ATOM   4312  CZ  ARG A 555      15.217  61.886  82.309  1.00  1.00           C  
ATOM   4313  NH1 ARG A 555      13.999  61.351  82.617  1.00  1.00           N1+
ATOM   4314  NH2 ARG A 555      16.120  62.150  83.298  1.00  1.00           N  
ATOM   4315  N   GLY A 556      17.778  61.451  75.411  5.00  0.00           N  
ATOM   4316  CA  GLY A 556      18.847  60.657  74.890  5.00  1.00           C  
ATOM   4317  C   GLY A 556      19.620  61.351  73.822  5.00  1.00           C  
ATOM   4318  O   GLY A 556      20.821  61.121  73.697  5.00  1.00           O  
ATOM   4319  N   LYS A 557      18.956  62.159  72.977  4.00  0.00           N  
ATOM   4320  CA  LYS A 557      19.548  63.017  71.998  4.00  1.00           C  
ATOM   4321  C   LYS A 557      20.382  64.079  72.631  4.00  0.00           C  
ATOM   4322  O   LYS A 557      21.471  64.379  72.146  2.00  1.00           O  
ATOM   4323  CB  LYS A 557      18.376  63.662  71.239  4.00  1.00           C  
ATOM   4324  CG  LYS A 557      17.251  62.750  70.746  1.00  1.00           C  
ATOM   4325  CD  LYS A 557      17.575  61.615  69.773 11.00  1.00           C  
ATOM   4326  CE  LYS A 557      16.358  60.770  69.393 11.00  1.00           C  
ATOM   4327  NZ  LYS A 557      15.294  61.613  68.803 11.00  1.00           N1+
ATOM   4328  N   ALA A 558      19.944  64.739  73.717 12.00  0.00           N  
ATOM   4329  CA  ALA A 558      20.762  65.669  74.432 12.00  0.00           C  
ATOM   4330  C   ALA A 558      21.931  65.078  75.144 12.00  1.00           C  
ATOM   4331  O   ALA A 558      23.041  65.607  75.103 12.00  1.00           O  
ATOM   4332  CB  ALA A 558      19.944  66.481  75.451 12.00  1.00           C  
ATOM   4333  N   ALA A 559      21.736  63.903  75.768 12.00  1.00           N  
ATOM   4334  CA  ALA A 559      22.729  62.992  76.246 12.00  1.00           C  
ATOM   4335  C   ALA A 559      23.768  62.693  75.220 12.00  0.00           C  
ATOM   4336  O   ALA A 559      24.911  62.484  75.622 12.00  0.00           O  
ATOM   4337  CB  ALA A 559      21.967  61.747  76.727 12.00  1.00           C  
ATOM   4338  N   ALA A 560      23.413  62.604  73.926 12.00  0.00           N  
ATOM   4339  CA  ALA A 560      24.181  62.009  72.876 12.00  0.00           C  
ATOM   4340  C   ALA A 560      24.963  63.090  72.211 12.00  1.00           C  
ATOM   4341  O   ALA A 560      25.872  62.850  71.418 12.00  1.00           O  
ATOM   4342  CB  ALA A 560      23.309  61.261  71.854 12.00  1.00           C  
ATOM   4343  N   LYS A 561      24.786  64.359  72.618  4.00  0.00           N  
ATOM   4344  CA  LYS A 561      25.609  65.434  72.155  4.00  1.00           C  
ATOM   4345  C   LYS A 561      27.036  65.432  72.583  4.00  0.00           C  
ATOM   4346  O   LYS A 561      27.285  65.339  73.784  2.00  1.00           O  
ATOM   4347  CB  LYS A 561      25.022  66.749  72.695  4.00  1.00           C  
ATOM   4348  CG  LYS A 561      23.693  67.157  72.058  1.00  1.00           C  
ATOM   4349  CD  LYS A 561      22.950  68.391  72.575 11.00  1.00           C  
ATOM   4350  CE  LYS A 561      21.644  68.746  71.862 11.00  1.00           C  
ATOM   4351  NZ  LYS A 561      21.120  70.026  72.387 11.00  1.00           N1+
ATOM   4352  N   ALA A 562      27.912  65.489  71.563 12.00  1.00           N  
ATOM   4353  CA  ALA A 562      29.319  65.258  71.666 12.00  1.00           C  
ATOM   4354  C   ALA A 562      29.626  63.872  72.117 12.00  0.00           C  
ATOM   4355  O   ALA A 562      30.312  63.628  73.110 12.00  1.00           O  
ATOM   4356  CB  ALA A 562      30.002  66.312  72.554 12.00  1.00           C  
ATOM   4357  N   LYS A 563      29.113  62.849  71.411  4.00  1.00           N  
ATOM   4358  CA  LYS A 563      29.359  61.450  71.570  4.00  0.00           C  
ATOM   4359  C   LYS A 563      30.674  61.037  71.002  4.00  0.00           C  
ATOM   4360  O   LYS A 563      31.395  60.278  71.648  2.00  0.00           O  
ATOM   4361  CB  LYS A 563      28.129  60.750  70.966  4.00  1.00           C  
ATOM   4362  CG  LYS A 563      28.292  59.237  71.125  1.00  1.00           C  
ATOM   4363  CD  LYS A 563      26.996  58.496  70.791 11.00  1.00           C  
ATOM   4364  CE  LYS A 563      27.057  56.969  70.857 11.00  1.00           C  
ATOM   4365  NZ  LYS A 563      27.559  56.431  69.573 11.00  1.00           N1+
ATOM   4366  N   SER A 564      31.133  61.627  69.885  2.00  1.00           N  
ATOM   4367  CA  SER A 564      32.505  61.533  69.491  2.00  1.00           C  
ATOM   4368  C   SER A 564      33.110  60.222  69.124  2.00  0.00           C  
ATOM   4369  O   SER A 564      34.269  59.869  69.339  2.00  1.00           O  
ATOM   4370  CB  SER A 564      33.365  62.081  70.642  2.00  1.00           C  
ATOM   4371  OG  SER A 564      33.002  63.371  71.114  2.00  1.00           O  
ATOM   4372  N   ASP A 565      32.303  59.441  68.383  8.00  1.00           N  
ATOM   4373  CA  ASP A 565      32.583  58.159  67.815  9.00  0.00           C  
ATOM   4374  C   ASP A 565      33.761  58.088  66.906  8.00  0.00           C  
ATOM   4375  O   ASP A 565      34.487  57.096  66.957  8.00  0.00           O  
ATOM   4376  CB  ASP A 565      31.318  57.531  67.207  9.00  1.00           C  
ATOM   4377  CG  ASP A 565      30.139  57.433  68.166  9.00  1.00           C  
ATOM   4378  OD1 ASP A 565      30.269  56.689  69.175  9.00  1.00           O  
ATOM   4379  OD2 ASP A 565      29.118  58.120  67.901  9.00  1.00           O1-
ATOM   4380  N   VAL A 566      34.057  59.109  66.084 12.00  0.00           N  
ATOM   4381  CA  VAL A 566      35.141  59.051  65.153 12.00  0.00           C  
ATOM   4382  C   VAL A 566      36.107  60.105  65.573 12.00  0.00           C  
ATOM   4383  O   VAL A 566      35.676  60.983  66.319 12.00  1.00           O  
ATOM   4384  CB  VAL A 566      34.768  59.320  63.726 10.00  0.00           C  
ATOM   4385  CG1 VAL A 566      33.890  58.141  63.275 10.00  1.00           C  
ATOM   4386  CG2 VAL A 566      34.013  60.636  63.468 10.00  1.00           C  
ATOM   4387  N   VAL A 567      37.386  60.034  65.163 12.00  0.00           N  
ATOM   4388  CA  VAL A 567      38.154  61.233  65.301 12.00  1.00           C  
ATOM   4389  C   VAL A 567      37.892  62.054  64.086 12.00  0.00           C  
ATOM   4390  O   VAL A 567      37.752  61.568  62.964 12.00  1.00           O  
ATOM   4391  CB  VAL A 567      39.584  60.983  65.676 10.00  1.00           C  
ATOM   4392  CG1 VAL A 567      39.674  59.930  66.793 10.00  1.00           C  
ATOM   4393  CG2 VAL A 567      40.460  60.529  64.496 10.00  0.00           C  
ATOM   4394  N   VAL A 568      37.844  63.392  64.210 12.00  0.00           N  
ATOM   4395  CA  VAL A 568      37.613  64.286  63.119 12.00  1.00           C  
ATOM   4396  C   VAL A 568      38.831  65.111  62.877 12.00  1.00           C  
ATOM   4397  O   VAL A 568      38.954  65.723  61.819 12.00  1.00           O  
ATOM   4398  CB  VAL A 568      36.418  65.100  63.519 10.00  1.00           C  
ATOM   4399  CG1 VAL A 568      35.147  64.236  63.455 10.00  1.00           C  
ATOM   4400  CG2 VAL A 568      36.643  65.652  64.936 10.00  1.00           C  
ATOM   4401  N   SER A 569      39.872  65.109  63.728  2.00  0.00           N  
ATOM   4402  CA  SER A 569      41.155  65.739  63.672  2.00  1.00           C  
ATOM   4403  C   SER A 569      42.109  65.033  62.771  2.00  1.00           C  
ATOM   4404  O   SER A 569      42.988  65.622  62.144  2.00  1.00           O  
ATOM   4405  CB  SER A 569      41.822  65.910  65.047  2.00  1.00           C  
ATOM   4406  OG  SER A 569      41.851  64.669  65.738  2.00  1.00           O  
ATOM   4407  N   GLY A 570      42.015  63.693  62.718  5.00  0.00           N  
ATOM   4408  CA  GLY A 570      42.815  62.801  61.938  5.00  1.00           C  
ATOM   4409  C   GLY A 570      43.925  62.140  62.682  5.00  1.00           C  
ATOM   4410  O   GLY A 570      44.866  61.661  62.052  5.00  1.00           O  
ATOM   4411  N   LYS A 571      43.899  62.256  64.022  4.00  0.00           N  
ATOM   4412  CA  LYS A 571      44.893  61.643  64.848  4.00  1.00           C  
ATOM   4413  C   LYS A 571      44.917  60.153  64.835  4.00  0.00           C  
ATOM   4414  O   LYS A 571      43.967  59.527  64.366  2.00  0.00           O  
ATOM   4415  CB  LYS A 571      44.861  62.262  66.255  4.00  1.00           C  
ATOM   4416  CG  LYS A 571      43.664  61.878  67.129  1.00  0.00           C  
ATOM   4417  CD  LYS A 571      43.479  62.793  68.340 11.00  1.00           C  
ATOM   4418  CE  LYS A 571      44.584  62.918  69.391 11.00  1.00           C  
ATOM   4419  NZ  LYS A 571      44.019  63.739  70.484 11.00  1.00           N1+
ATOM   4420  N   ALA A 572      45.960  59.492  65.368 12.00  1.00           N  
ATOM   4421  CA  ALA A 572      46.231  58.090  65.311 12.00  1.00           C  
ATOM   4422  C   ALA A 572      45.378  57.194  66.140 12.00  0.00           C  
ATOM   4423  O   ALA A 572      44.984  56.080  65.800 12.00  1.00           O  
ATOM   4424  CB  ALA A 572      47.653  57.779  65.807 12.00  1.00           C  
ATOM   4425  N   ALA A 573      44.998  57.686  67.334 12.00  0.00           N  
ATOM   4426  CA  ALA A 573      44.163  57.012  68.280 12.00  1.00           C  
ATOM   4427  C   ALA A 573      42.796  56.739  67.754 12.00  0.00           C  
ATOM   4428  O   ALA A 573      42.200  57.280  66.825 12.00  0.00           O  
ATOM   4429  CB  ALA A 573      44.167  57.918  69.522 12.00  1.00           C  
ATOM   4430  N   GLY A 574      42.195  55.695  68.353  5.00  1.00           N  
ATOM   4431  CA  GLY A 574      40.817  55.344  68.204  5.00  1.00           C  
ATOM   4432  C   GLY A 574      39.875  56.440  68.572  5.00  1.00           C  
ATOM   4433  O   GLY A 574      40.241  57.271  69.400  5.00  1.00           O  
ATOM   4434  N   GLY A 575      38.680  56.430  67.954  5.00  0.00           N  
ATOM   4435  CA  GLY A 575      37.613  57.291  68.362  5.00  1.00           C  
ATOM   4436  C   GLY A 575      36.708  56.566  69.297  5.00  0.00           C  
ATOM   4437  O   GLY A 575      36.805  55.348  69.440  5.00  1.00           O  
ATOM   4438  N   GLY A 576      35.891  57.332  70.041  5.00  1.00           N  
ATOM   4439  CA  GLY A 576      35.125  56.805  71.128  5.00  1.00           C  
ATOM   4440  C   GLY A 576      35.864  56.389  72.354  5.00  1.00           C  
ATOM   4441  O   GLY A 576      37.089  56.289  72.306  5.00  1.00           O  
ATOM   4442  N   SER A 577      35.194  56.277  73.516  2.00  0.00           N  
ATOM   4443  CA  SER A 577      35.745  55.929  74.789  2.00  1.00           C  
ATOM   4444  C   SER A 577      34.710  55.319  75.670  2.00  0.00           C  
ATOM   4445  O   SER A 577      33.495  55.226  75.507  2.00  1.00           O  
ATOM   4446  CB  SER A 577      36.282  57.211  75.450  2.00  1.00           C  
ATOM   4447  OG  SER A 577      36.995  57.119  76.674  2.00  1.00           O  
ATOM   4448  N   LYS A 578      35.195  54.746  76.787  4.00  1.00           N  
ATOM   4449  CA  LYS A 578      34.409  54.269  77.882  4.00  1.00           C  
ATOM   4450  C   LYS A 578      34.508  55.037  79.156  4.00  1.00           C  
ATOM   4451  O   LYS A 578      34.134  54.553  80.223  2.00  1.00           O  
ATOM   4452  CB  LYS A 578      34.704  52.782  78.139  4.00  1.00           C  
ATOM   4453  CG  LYS A 578      34.193  51.963  76.952  1.00  1.00           C  
ATOM   4454  CD  LYS A 578      34.162  50.440  77.099 11.00  1.00           C  
ATOM   4455  CE  LYS A 578      35.469  49.836  77.615 11.00  1.00           C  
ATOM   4456  NZ  LYS A 578      36.611  50.199  76.746 11.00  1.00           N1+
ATOM   4457  N   ARG A 579      35.091  56.247  79.096  4.00  0.00           N  
ATOM   4458  CA  ARG A 579      35.135  57.170  80.187  4.00  1.00           C  
ATOM   4459  C   ARG A 579      33.857  57.931  80.261  4.00  1.00           C  
ATOM   4460  O   ARG A 579      33.567  58.728  81.152  3.00  1.00           O  
ATOM   4461  CB  ARG A 579      36.209  58.255  79.999  4.00  1.00           C  
ATOM   4462  CG  ARG A 579      37.685  57.882  80.154  4.00  1.00           C  
ATOM   4463  CD  ARG A 579      38.534  59.152  80.047  4.00  1.00           C  
ATOM   4464  NE  ARG A 579      38.490  59.887  81.342  1.00  1.00           N  
ATOM   4465  CZ  ARG A 579      39.273  60.971  81.614  1.00  1.00           C  
ATOM   4466  NH1 ARG A 579      40.061  61.559  80.666  1.00  1.00           N1+
ATOM   4467  NH2 ARG A 579      39.366  61.498  82.869  1.00  1.00           N  
ATOM   4468  N   GLN A 580      33.102  57.941  79.147  2.00  0.00           N  
ATOM   4469  CA  GLN A 580      32.029  58.870  78.973  3.00  1.00           C  
ATOM   4470  C   GLN A 580      30.912  58.633  79.930  3.00  0.00           C  
ATOM   4471  O   GLN A 580      30.300  57.568  79.995  3.00  1.00           O  
ATOM   4472  CB  GLN A 580      31.648  58.674  77.496  3.00  1.00           C  
ATOM   4473  CG  GLN A 580      32.821  59.109  76.615  2.00  1.00           C  
ATOM   4474  CD  GLN A 580      32.447  58.994  75.145  2.00  1.00           C  
ATOM   4475  NE2 GLN A 580      31.613  59.941  74.636  2.00  1.00           N  
ATOM   4476  OE1 GLN A 580      32.907  58.035  74.528  2.00  1.00           O  
ATOM   4477  N   ARG A 581      30.562  59.641  80.750  4.00  1.00           N  
ATOM   4478  CA  ARG A 581      29.498  59.566  81.703  4.00  1.00           C  
ATOM   4479  C   ARG A 581      28.125  59.620  81.125  4.00  0.00           C  
ATOM   4480  O   ARG A 581      27.183  58.855  81.324  3.00  0.00           O  
ATOM   4481  CB  ARG A 581      29.627  60.670  82.765  4.00  1.00           C  
ATOM   4482  CG  ARG A 581      28.844  60.558  84.075  4.00  1.00           C  
ATOM   4483  CD  ARG A 581      29.146  61.686  85.064  4.00  1.00           C  
ATOM   4484  NE  ARG A 581      28.104  61.658  86.129  1.00  1.00           N  
ATOM   4485  CZ  ARG A 581      28.075  62.433  87.253  1.00  1.00           C  
ATOM   4486  NH1 ARG A 581      28.984  63.430  87.466  1.00  1.00           N1+
ATOM   4487  NH2 ARG A 581      27.144  62.218  88.227  1.00  1.00           N  
ATOM   4488  N   THR A 582      27.819  60.611  80.268  2.00  0.00           N  
ATOM   4489  CA  THR A 582      26.580  60.870  79.603  2.00  1.00           C  
ATOM   4490  C   THR A 582      26.024  59.699  78.867  2.00  0.00           C  
ATOM   4491  O   THR A 582      24.828  59.456  79.019  2.00  1.00           O  
ATOM   4492  CB  THR A 582      26.710  61.960  78.580  2.00  0.00           C  
ATOM   4493  CG2 THR A 582      26.562  63.231  79.435  2.00  1.00           C  
ATOM   4494  OG1 THR A 582      27.980  61.962  77.946  2.00  1.00           O  
ATOM   4495  N   ILE A 583      26.887  58.982  78.126 12.00  0.00           N  
ATOM   4496  CA  ILE A 583      26.523  57.837  77.351 12.00  0.00           C  
ATOM   4497  C   ILE A 583      26.351  56.706  78.306 12.00  0.00           C  
ATOM   4498  O   ILE A 583      25.370  55.993  78.097 12.00  0.00           O  
ATOM   4499  CB  ILE A 583      27.522  57.596  76.259 10.00  1.00           C  
ATOM   4500  CG1 ILE A 583      28.108  58.715  75.382 10.00  0.00           C  
ATOM   4501  CG2 ILE A 583      27.152  56.434  75.320 10.00  1.00           C  
ATOM   4502  CD  ILE A 583      27.040  59.361  74.501  0.00  1.00           C  
ATOM   4503  N   LYS A 584      27.190  56.576  79.349  4.00  1.00           N  
ATOM   4504  CA  LYS A 584      26.970  55.543  80.313  4.00  1.00           C  
ATOM   4505  C   LYS A 584      25.727  55.634  81.130  4.00  0.00           C  
ATOM   4506  O   LYS A 584      24.984  54.668  81.299  2.00  1.00           O  
ATOM   4507  CB  LYS A 584      28.071  55.515  81.387  4.00  1.00           C  
ATOM   4508  CG  LYS A 584      28.117  54.252  82.251  1.00  1.00           C  
ATOM   4509  CD  LYS A 584      28.935  54.468  83.525 11.00  1.00           C  
ATOM   4510  CE  LYS A 584      28.693  53.367  84.559 11.00  1.00           C  
ATOM   4511  NZ  LYS A 584      29.709  53.310  85.635 11.00  1.00           N1+
ATOM   4512  N   GLU A 585      25.306  56.837  81.562  8.00  0.00           N  
ATOM   4513  CA  GLU A 585      24.116  56.974  82.344  8.00  1.00           C  
ATOM   4514  C   GLU A 585      22.950  56.991  81.415  8.00  1.00           C  
ATOM   4515  O   GLU A 585      21.856  56.728  81.910  8.00  1.00           O  
ATOM   4516  CB  GLU A 585      24.141  58.179  83.297  8.00  1.00           C  
ATOM   4517  CG  GLU A 585      25.400  58.396  84.141  8.00  1.00           C  
ATOM   4518  CD  GLU A 585      25.047  59.239  85.358  9.00  1.00           C  
ATOM   4519  OE1 GLU A 585      24.239  58.908  86.266  9.00  1.00           O  
ATOM   4520  OE2 GLU A 585      25.810  60.203  85.638  9.00  1.00           O1-
ATOM   4521  N   SER A 586      23.142  57.260  80.112  2.00  0.00           N  
ATOM   4522  CA  SER A 586      22.009  57.106  79.252  2.00  1.00           C  
ATOM   4523  C   SER A 586      21.576  55.713  78.952  2.00  1.00           C  
ATOM   4524  O   SER A 586      20.407  55.330  78.991  2.00  1.00           O  
ATOM   4525  CB  SER A 586      22.370  57.780  77.918  2.00  1.00           C  
ATOM   4526  OG  SER A 586      21.360  57.771  76.920  2.00  1.00           O  
ATOM   4527  N   LEU A 587      22.586  54.848  78.751 12.00  0.00           N  
ATOM   4528  CA  LEU A 587      22.438  53.449  78.495 12.00  0.00           C  
ATOM   4529  C   LEU A 587      21.994  52.764  79.742 12.00  1.00           C  
ATOM   4530  O   LEU A 587      21.285  51.767  79.613 12.00  1.00           O  
ATOM   4531  CB  LEU A 587      23.797  52.865  78.073 10.00  1.00           C  
ATOM   4532  CG  LEU A 587      24.315  53.218  76.669 10.00  1.00           C  
ATOM   4533  CD1 LEU A 587      25.835  53.057  76.491 10.00  1.00           C  
ATOM   4534  CD2 LEU A 587      23.475  52.473  75.618 10.00  1.00           C  
ATOM   4535  N   GLY A 588      22.198  53.355  80.932  5.00  0.00           N  
ATOM   4536  CA  GLY A 588      21.656  52.751  82.110  5.00  1.00           C  
ATOM   4537  C   GLY A 588      22.284  51.473  82.548  5.00  1.00           C  
ATOM   4538  O   GLY A 588      23.452  51.186  82.295  5.00  1.00           O  
ATOM   4539  N   ALA A 589      21.584  50.751  83.442 12.00  1.00           N  
ATOM   4540  CA  ALA A 589      22.182  49.683  84.181 12.00  1.00           C  
ATOM   4541  C   ALA A 589      21.700  48.386  83.623 12.00  1.00           C  
ATOM   4542  O   ALA A 589      22.163  47.370  84.138 12.00  1.00           O  
ATOM   4543  CB  ALA A 589      21.669  49.606  85.629 12.00  1.00           C  
ATOM   4544  N   ALA A 590      20.833  48.316  82.598 12.00  1.00           N  
ATOM   4545  CA  ALA A 590      20.429  47.105  81.952 12.00  1.00           C  
ATOM   4546  C   ALA A 590      19.485  46.300  82.779 12.00  1.00           C  
ATOM   4547  O   ALA A 590      19.353  45.093  82.585 12.00  1.00           O  
ATOM   4548  CB  ALA A 590      21.602  46.226  81.488 12.00  1.00           C  
ATOM   4549  N   ALA A 591      18.691  46.944  83.654 12.00  1.00           N  
ATOM   4550  CA  ALA A 591      17.690  46.363  84.494 12.00  1.00           C  
ATOM   4551  C   ALA A 591      16.471  47.219  84.558 12.00  1.00           C  
ATOM   4552  O   ALA A 591      16.479  48.443  84.446 12.00  1.00           O  
ATOM   4553  CB  ALA A 591      18.233  46.043  85.896 12.00  1.00           C  
ATOM   4554  N   ALA A 592      15.336  46.568  84.870 12.00  1.00           N  
ATOM   4555  CA  ALA A 592      14.009  47.087  84.748 12.00  1.00           C  
ATOM   4556  C   ALA A 592      13.721  48.080  85.820 12.00  0.00           C  
ATOM   4557  O   ALA A 592      14.144  47.858  86.954 12.00  1.00           O  
ATOM   4558  CB  ALA A 592      12.908  46.014  84.709 12.00  1.00           C  
ATOM   4559  N   ALA A 593      12.890  49.101  85.548 12.00  1.00           N  
ATOM   4560  CA  ALA A 593      12.598  50.147  86.479 12.00  1.00           C  
ATOM   4561  C   ALA A 593      11.445  49.870  87.380 12.00  1.00           C  
ATOM   4562  O   ALA A 593      11.541  50.102  88.585 12.00  1.00           O  
ATOM   4563  CB  ALA A 593      12.309  51.464  85.739 12.00  1.00           C  
ATOM   4564  N   ASP A 594      10.344  49.337  86.822  8.00  1.00           N  
ATOM   4565  CA  ASP A 594       9.260  48.885  87.639  9.00  1.00           C  
ATOM   4566  C   ASP A 594       9.327  47.497  88.178  8.00  1.00           C  
ATOM   4567  O   ASP A 594      10.133  46.703  87.695  8.00  1.00           O  
ATOM   4568  CB  ASP A 594       7.998  48.984  86.768  9.00  1.00           C  
ATOM   4569  CG  ASP A 594       7.575  50.403  86.415  9.00  1.00           C  
ATOM   4570  OD1 ASP A 594       7.316  51.262  87.299  9.00  1.00           O  
ATOM   4571  OD2 ASP A 594       7.515  50.559  85.166  9.00  1.00           O1-
ATOM   4572  N   GLU A 595       8.446  47.179  89.143  8.00  1.00           N  
ATOM   4573  CA  GLU A 595       8.476  45.913  89.809  8.00  1.00           C  
ATOM   4574  C   GLU A 595       7.275  45.100  89.348  8.00  1.00           C  
ATOM   4575  CB  GLU A 595       8.267  46.084  91.323  8.00  1.00           C  
ATOM   4576  CG  GLU A 595       9.642  46.121  91.993  8.00  1.00           C  
ATOM   4577  CD  GLU A 595       9.583  45.929  93.502  9.00  1.00           C  
ATOM   4578  OE1 GLU A 595       8.635  46.333  94.226  9.00  1.00           O  
ATOM   4579  OE2 GLU A 595      10.561  45.297  93.984  9.00  1.00           O1-
ATOM   4580  OT1 GLU A 595     148.704  90.286  48.993  0.00  1.00           O  
ATOM   4581  OT2 GLU A 595       7.363  43.887  89.015  9.00  1.00           O  
TER   
ATOM   4582  P   LIG B 596      85.404  82.535  72.422  0.00  0.00           P  
ATOM   4583  PA  LIG B 596      84.960  85.209  73.032  0.00  0.00           P  
ATOM   4584  O1P LIG B 596      86.001  81.916  73.663  0.00  0.00           O  
ATOM   4585  O2P LIG B 596      86.208  82.956  71.216  0.00  0.00           O  
ATOM   4586  O3P LIG B 596      84.377  83.690  72.941  0.00  0.00           O  
ATOM   4587  C5' LIG B 596      83.582  80.620  72.751  0.00  0.00           C  
ATOM   4588  O5' LIG B 596      84.284  81.485  71.874  0.00  0.00           O  
ATOM   4589  C4' LIG B 596      82.184  80.528  72.194  0.00  0.00           C  
ATOM   4590  O4' LIG B 596      82.073  79.466  71.262  0.00  0.00           O  
ATOM   4591  C3' LIG B 596      81.175  80.490  73.314  0.00  0.00           C  
ATOM   4592  O3' LIG B 596      81.351  81.586  74.195  0.00  0.00           O  
ATOM   4593  C2' LIG B 596      79.840  80.602  72.623  0.00  0.00           C  
ATOM   4594  O2' LIG B 596      79.590  79.481  71.792  0.00  0.00           O  
ATOM   4595  C1' LIG B 596      78.684  80.921  73.537  0.00  0.00           C  
ATOM   4596  C1B LIG B 596      79.841  85.833  75.520  0.00  0.00           C  
ATOM   4597  N1  LIG B 596      79.620  80.833  76.089  0.00  0.00           N  
ATOM   4598  N1A LIG B 596      75.989  83.583  73.392  0.00  0.00           N  
ATOM   4599  O1A LIG B 596      86.447  85.206  73.290  0.00  0.00           O  
ATOM   4600  C2  LIG B 596      80.350  80.805  77.191  0.00  0.00           C  
ATOM   4601  C2A LIG B 596      76.616  83.519  74.566  0.00  0.00           C  
ATOM   4602  C2B LIG B 596      80.299  84.763  76.479  0.00  0.00           C  
ATOM   4603  O2  LIG B 596      81.314  81.539  77.348  0.00  0.00           O  
ATOM   4604  O2A LIG B 596      84.316  85.991  71.912  0.00  0.00           O  
ATOM   4605  O2B LIG B 596      80.406  85.177  77.831  0.00  0.00           O  
ATOM   4606  C3B LIG B 596      81.688  84.591  75.917  0.00  0.00           C  
ATOM   4607  N3  LIG B 596      80.083  79.787  78.066  0.00  0.00           N  
ATOM   4608  N3A LIG B 596      77.738  84.075  75.023  0.00  0.00           N  
ATOM   4609  O3B LIG B 596      82.551  83.909  76.811  0.00  0.00           O  
ATOM   4610  C4  LIG B 596      79.021  78.940  77.894  0.00  0.00           C  
ATOM   4611  C4A LIG B 596      78.266  84.830  74.015  0.00  0.00           C  
ATOM   4612  C4B LIG B 596      82.049  86.019  75.590  0.00  1.00           C  
ATOM   4613  C4X LIG B 596      78.307  78.966  76.624  0.00  0.00           C  
ATOM   4614  O4  LIG B 596      78.758  78.090  78.733  0.00  0.00           O  
ATOM   4615  O4B LIG B 596      80.876  86.798  75.419  0.00  0.00           O  
ATOM   4616  C5A LIG B 596      77.773  85.087  72.758  0.00  0.00           C  
ATOM   4617  C5B LIG B 596      82.949  86.177  74.392  0.00  1.00           C  
ATOM   4618  C5X LIG B 596      77.201  77.866  74.987  0.00  0.00           C  
ATOM   4619  N5  LIG B 596      77.512  77.965  76.273  0.00  0.00           N  
ATOM   4620  O5B LIG B 596      84.251  85.614  74.443  0.00  0.00           O  
ATOM   4621  C6  LIG B 596      76.350  76.860  74.597  0.00  0.00           C  
ATOM   4622  C6A LIG B 596      76.624  84.370  72.523  0.00  0.00           C  
ATOM   4623  N6A LIG B 596      75.993  84.570  71.292  0.00  1.00           N  
ATOM   4624  C7  LIG B 596      75.721  76.798  73.376  0.00  0.00           C  
ATOM   4625  C7M LIG B 596      74.736  75.711  73.142  0.00  0.00           C  
ATOM   4626  N7A LIG B 596      78.672  85.885  72.154  0.00  1.00           N  
ATOM   4627  C8  LIG B 596      76.173  77.705  72.447  0.00  0.00           C  
ATOM   4628  C8A LIG B 596      79.410  86.333  73.185  0.00  0.00           C  
ATOM   4629  C8M LIG B 596      75.669  77.698  71.050  0.00  0.00           C  
ATOM   4630  C9  LIG B 596      76.957  78.757  72.853  0.00  0.00           C  
ATOM   4631  C9A LIG B 596      77.561  78.838  74.086  0.00  0.00           C  
ATOM   4632  N9A LIG B 596      79.486  85.382  74.133  0.00  0.00           N  
ATOM   4633  C10 LIG B 596      78.749  79.894  75.712  0.00  0.00           C  
ATOM   4634  N10 LIG B 596      78.334  79.852  74.453  0.00  0.00           N  
ATOM   4635 HO2' LIG B 596      80.388  79.334  71.257  0.00  0.00           H  
ATOM   4636 HO2B LIG B 596      81.202  84.718  78.146  0.00  1.00           H  
ATOM   4637 HO3' LIG B 596      80.852  81.361  74.999  0.00  0.00           H  
ATOM   4638 HO3B LIG B 596      82.024  83.108  76.974  0.00  0.00           H  
ATOM   4639 HO4' LIG B 596      82.876  79.550  70.719  0.00  0.00           H  
ATOM   4640 H1'' LIG B 596      78.843  81.872  74.053  0.00  0.00           H  
ATOM   4641 H5'' LIG B 596      83.550  81.055  73.754  0.00  0.00           H  
ATOM   4642  N   GLY Y  -3      39.008 114.117  59.002  5.00  1.00           N  
ATOM   4643  CA  GLY Y  -3      40.449 114.219  59.169  5.00  1.00           C  
ATOM   4644  C   GLY Y  -3      41.138 112.907  58.855  5.00  1.00           C  
ATOM   4645  O   GLY Y  -3      40.551 112.034  58.200  5.00  1.00           O  
ATOM   4646  N   ARG Y  -2      42.389 112.770  59.288  4.00  1.00           N  
ATOM   4647  CA  ARG Y  -2      43.095 111.516  59.063  4.00  1.00           C  
ATOM   4648  C   ARG Y  -2      42.324 110.376  59.705  4.00  0.00           C  
ATOM   4649  O   ARG Y  -2      41.519 110.582  60.612  3.00  1.00           O  
ATOM   4650  CB  ARG Y  -2      44.514 111.577  59.627  4.00  1.00           C  
ATOM   4651  CG  ARG Y  -2      45.418 112.615  58.968  4.00  1.00           C  
ATOM   4652  CD  ARG Y  -2      46.671 112.805  59.805  4.00  1.00           C  
ATOM   4653  NE  ARG Y  -2      47.662 113.621  59.121  1.00  1.00           N  
ATOM   4654  CZ  ARG Y  -2      48.632 113.131  58.353  1.00  1.00           C  
ATOM   4655  NH1 ARG Y  -2      48.748 111.817  58.172  1.00  1.00           N1+
ATOM   4656  NH2 ARG Y  -2      49.491 113.956  57.774  1.00  1.00           N  
ATOM   4657  N   GLN Y  -1      42.572 109.156  59.227  2.00  0.00           N  
ATOM   4658  CA  GLN Y  -1      41.904 107.997  59.806  3.00  0.00           C  
ATOM   4659  C   GLN Y  -1      42.515 106.722  59.241  3.00  0.00           C  
ATOM   4660  O   GLN Y  -1      43.210 106.736  58.219  3.00  1.00           O  
ATOM   4661  CB  GLN Y  -1      40.384 108.046  59.561  3.00  1.00           C  
ATOM   4662  CG  GLN Y  -1      39.947 108.098  58.093  2.00  1.00           C  
ATOM   4663  CD  GLN Y  -1      38.494 108.555  57.933  2.00  1.00           C  
ATOM   4664  NE2 GLN Y  -1      37.850 108.144  56.831  2.00  1.00           N  
ATOM   4665  OE1 GLN Y  -1      37.959 109.268  58.789  2.00  1.00           O  
ATOM   4666  N   GLY Y 139      42.257 105.621  59.927  5.00  1.00           N  
ATOM   4667  CA  GLY Y 139      42.821 104.358  59.486  5.00  1.00           C  
ATOM   4668  C   GLY Y 139      44.328 104.479  59.356  5.00  1.00           C  
ATOM   4669  O   GLY Y 139      45.024 104.884  60.298  5.00  0.00           O  
ATOM   4670  N   LYS Y 140      44.840 104.156  58.163  4.00  1.00           N  
ATOM   4671  CA  LYS Y 140      46.282 104.051  57.925  4.00  1.00           C  
ATOM   4672  C   LYS Y 140      47.018 105.379  58.040  4.00  0.00           C  
ATOM   4673  O   LYS Y 140      48.246 105.376  58.202  2.00  1.00           O  
ATOM   4674  CB  LYS Y 140      46.543 103.462  56.536  4.00  1.00           C  
ATOM   4675  CG  LYS Y 140      46.354 101.957  56.445  1.00  1.00           C  
ATOM   4676  CD  LYS Y 140      46.510 101.458  55.007 11.00  1.00           C  
ATOM   4677  CE  LYS Y 140      46.120  99.980  54.907 11.00  1.00           C  
ATOM   4678  NZ  LYS Y 140      45.787  99.545  53.516 11.00  1.00           N1+
ATOM   4679  N   THR Y 141      46.316 106.507  57.931  2.00  0.00           N  
ATOM   4680  CA  THR Y 141      46.950 107.816  57.951  2.00  1.00           C  
ATOM   4681  C   THR Y 141      46.885 108.484  59.324  2.00  1.00           C  
ATOM   4682  O   THR Y 141      47.505 109.533  59.520  2.00  0.00           O  
ATOM   4683  CB  THR Y 141      46.320 108.723  56.871  2.00  1.00           C  
ATOM   4684  CG2 THR Y 141      46.213 107.974  55.533  2.00  1.00           C  
ATOM   4685  OG1 THR Y 141      45.008 109.138  57.267  2.00  1.00           O  
ATOM   4686  N   LEU Y 142      46.183 107.883  60.282 12.00  0.00           N  
ATOM   4687  CA  LEU Y 142      46.088 108.439  61.626 12.00  0.00           C  
ATOM   4688  C   LEU Y 142      47.476 108.583  62.245 12.00  0.00           C  
ATOM   4689  O   LEU Y 142      48.301 107.675  62.158 12.00  1.00           O  
ATOM   4690  CB  LEU Y 142      45.204 107.525  62.473 10.00  0.00           C  
ATOM   4691  CG  LEU Y 142      44.329 108.074  63.600 10.00  1.00           C  
ATOM   4692  CD1 LEU Y 142      43.746 109.431  63.245 10.00  1.00           C  
ATOM   4693  CD2 LEU Y 142      43.211 107.074  63.892 10.00  1.00           C  
ATOM   4694  N   LYS Y 143      47.739 109.737  62.871  4.00  1.00           N  
ATOM   4695  CA  LYS Y 143      49.062 110.049  63.434  4.00  1.00           C  
ATOM   4696  C   LYS Y 143      49.131 109.667  64.915  4.00  1.00           C  
ATOM   4697  O   LYS Y 143      49.185 110.515  65.811  2.00  1.00           O  
ATOM   4698  CB  LYS Y 143      49.391 111.523  63.242  4.00  1.00           C  
ATOM   4699  CG  LYS Y 143      50.142 111.822  61.962  1.00  1.00           C  
ATOM   4700  CD  LYS Y 143      50.969 113.082  62.109 11.00  1.00           C  
ATOM   4701  CE  LYS Y 143      50.094 114.294  62.319 11.00  1.00           C  
ATOM   4702  NZ  LYS Y 143      50.903 115.424  62.851 11.00  1.00           N1+
ATOM   4703  N   ARG Y 144      49.191 108.357  65.154  4.00  1.00           N  
ATOM   4704  CA  ARG Y 144      49.076 107.821  66.502  4.00  1.00           C  
ATOM   4705  C   ARG Y 144      50.317 108.131  67.343  4.00  0.00           C  
ATOM   4706  O   ARG Y 144      51.412 108.339  66.812  3.00  1.00           O  
ATOM   4707  CB  ARG Y 144      48.861 106.313  66.448  4.00  1.00           C  
ATOM   4708  CG  ARG Y 144      47.573 105.895  65.746  4.00  1.00           C  
ATOM   4709  CD  ARG Y 144      47.493 104.373  65.660  4.00  1.00           C  
ATOM   4710  NE  ARG Y 144      46.193 103.879  65.210  1.00  1.00           N  
ATOM   4711  CZ  ARG Y 144      45.859 103.708  63.934  1.00  0.00           C  
ATOM   4712  NH1 ARG Y 144      46.730 104.016  62.979  1.00  1.00           N1+
ATOM   4713  NH2 ARG Y 144      44.658 103.242  63.605  1.00  1.00           N  
ATOM   4714  N   PRO Y 145      50.166 108.156  68.667  3.00  0.00           N  
ATOM   4715  CA  PRO Y 145      51.323 108.350  69.546  3.00  1.00           C  
ATOM   4716  C   PRO Y 145      52.320 107.206  69.430  3.00  1.00           C  
ATOM   4717  O   PRO Y 145      52.050 106.142  68.867  3.00  1.00           O  
ATOM   4718  CB  PRO Y 145      50.700 108.401  70.950  3.00  1.00           C  
ATOM   4719  CG  PRO Y 145      49.269 108.723  70.728  3.00  1.00           C  
ATOM   4720  CD  PRO Y 145      48.904 108.096  69.427  3.00  1.00           C  
ATOM   4721  N   ARG Y 146      53.494 107.442  70.008  4.00  1.00           N  
ATOM   4722  CA  ARG Y 146      54.541 106.433  70.060  4.00  1.00           C  
ATOM   4723  C   ARG Y 146      54.054 105.197  70.785  4.00  0.00           C  
ATOM   4724  O   ARG Y 146      53.477 105.282  71.871  3.00  1.00           O  
ATOM   4725  CB  ARG Y 146      55.772 106.978  70.769  4.00  1.00           C  
ATOM   4726  CG  ARG Y 146      56.490 108.037  69.984  4.00  1.00           C  
ATOM   4727  CD  ARG Y 146      57.730 108.489  70.718  4.00  1.00           C  
ATOM   4728  NE  ARG Y 146      58.943 108.069  70.025  1.00  1.00           N  
ATOM   4729  CZ  ARG Y 146      59.807 107.191  70.520  1.00  1.00           C  
ATOM   4730  NH1 ARG Y 146      59.600 106.655  71.720  1.00  1.00           N1+
ATOM   4731  NH2 ARG Y 146      60.884 106.866  69.826  1.00  1.00           N  
ATOM   4732  N   LEU Y 147      54.307 104.040  70.193 12.00  1.00           N  
ATOM   4733  CA  LEU Y 147      53.879 102.786  70.789 12.00  1.00           C  
ATOM   4734  C   LEU Y 147      54.893 102.382  71.844 12.00  0.00           C  
ATOM   4735  O   LEU Y 147      56.046 102.081  71.521 12.00  1.00           O  
ATOM   4736  CB  LEU Y 147      53.738 101.712  69.720 10.00  1.00           C  
ATOM   4737  CG  LEU Y 147      53.481 100.328  70.287 10.00  0.00           C  
ATOM   4738  CD1 LEU Y 147      52.158 100.312  71.009 10.00  1.00           C  
ATOM   4739  CD2 LEU Y 147      53.499  99.318  69.194 10.00  0.00           C  
ATOM   4740  N   VAL Y 148      54.475 102.385  73.102 12.00  1.00           N  
ATOM   4741  CA  VAL Y 148      55.279 101.849  74.196 12.00  1.00           C  
ATOM   4742  C   VAL Y 148      55.005 100.343  74.310 12.00  0.00           C  
ATOM   4743  O   VAL Y 148      53.861  99.908  74.445 12.00  1.00           O  
ATOM   4744  CB  VAL Y 148      54.968 102.596  75.502 10.00  1.00           C  
ATOM   4745  CG1 VAL Y 148      55.581 101.909  76.702 10.00  1.00           C  
ATOM   4746  CG2 VAL Y 148      55.486 104.005  75.400 10.00  1.00           C  
ATOM   4747  N   TRP Y 149      56.040  99.532  74.205 12.00  1.00           N  
ATOM   4748  CA  TRP Y 149      55.840  98.086  74.280 12.00  0.00           C  
ATOM   4749  C   TRP Y 149      55.794  97.687  75.746 12.00  0.00           C  
ATOM   4750  O   TRP Y 149      56.833  97.498  76.381  3.00  1.00           O  
ATOM   4751  CB  TRP Y 149      56.945  97.346  73.540 12.00  1.00           C  
ATOM   4752  CG  TRP Y 149      56.783  97.402  72.042  3.00  0.00           C  
ATOM   4753  CD1 TRP Y 149      57.252  98.365  71.198  6.00  1.00           C  
ATOM   4754  CD2 TRP Y 149      56.096  96.450  71.227  3.00  0.00           C  
ATOM   4755  CE2 TRP Y 149      56.176  96.902  69.897  6.00  0.00           C  
ATOM   4756  CE3 TRP Y 149      55.420  95.259  71.495  7.00  0.00           C  
ATOM   4757  NE1 TRP Y 149      56.888  98.072  69.902  6.00  1.00           N  
ATOM   4758  CZ2 TRP Y 149      55.615  96.197  68.839  6.00  0.00           C  
ATOM   4759  CZ3 TRP Y 149      54.868  94.563  70.446  7.00  0.00           C  
ATOM   4760  CH2 TRP Y 149      54.963  95.034  69.131  7.00  0.00           C  
ATOM   4761  N   THR Y 150      54.583  97.565  76.286  2.00  0.00           N  
ATOM   4762  CA  THR Y 150      54.390  97.065  77.640  2.00  1.00           C  
ATOM   4763  C   THR Y 150      54.735  95.581  77.718  2.00  0.00           C  
ATOM   4764  O   THR Y 150      54.761  94.893  76.705  2.00  0.00           O  
ATOM   4765  CB  THR Y 150      52.945  97.251  78.067  2.00  1.00           C  
ATOM   4766  CG2 THR Y 150      52.523  98.710  77.899  2.00  1.00           C  
ATOM   4767  OG1 THR Y 150      52.113  96.406  77.258  2.00  1.00           O  
ATOM   4768  N   PRO Y 151      54.981  95.056  78.920  3.00  0.00           N  
ATOM   4769  CA  PRO Y 151      55.291  93.624  79.017  3.00  1.00           C  
ATOM   4770  C   PRO Y 151      54.204  92.758  78.412  3.00  1.00           C  
ATOM   4771  O   PRO Y 151      54.515  91.726  77.810  3.00  1.00           O  
ATOM   4772  CB  PRO Y 151      55.444  93.399  80.529  3.00  1.00           C  
ATOM   4773  CG  PRO Y 151      55.830  94.748  81.065  3.00  1.00           C  
ATOM   4774  CD  PRO Y 151      55.087  95.738  80.220  3.00  1.00           C  
ATOM   4775  N   GLN Y 152      52.935  93.163  78.534  2.00  0.00           N  
ATOM   4776  CA  GLN Y 152      51.838  92.377  77.975  3.00  1.00           C  
ATOM   4777  C   GLN Y 152      51.827  92.437  76.455  3.00  1.00           C  
ATOM   4778  O   GLN Y 152      51.613  91.420  75.783  3.00  1.00           O  
ATOM   4779  CB  GLN Y 152      50.499  92.874  78.532  3.00  1.00           C  
ATOM   4780  CG  GLN Y 152      50.354  92.711  80.045  2.00  1.00           C  
ATOM   4781  CD  GLN Y 152      50.920  93.884  80.852  2.00  1.00           C  
ATOM   4782  NE2 GLN Y 152      50.395  94.059  82.065  2.00  1.00           N  
ATOM   4783  OE1 GLN Y 152      51.807  94.624  80.398  2.00  1.00           O  
ATOM   4784  N   LEU Y 153      52.026  93.621  75.891 12.00  1.00           N  
ATOM   4785  CA  LEU Y 153      52.103  93.725  74.441 12.00  1.00           C  
ATOM   4786  C   LEU Y 153      53.257  92.891  73.903 12.00  0.00           C  
ATOM   4787  O   LEU Y 153      53.107  92.169  72.909 12.00  0.00           O  
ATOM   4788  CB  LEU Y 153      52.255  95.188  74.050 10.00  1.00           C  
ATOM   4789  CG  LEU Y 153      51.811  95.663  72.669 10.00  0.00           C  
ATOM   4790  CD1 LEU Y 153      50.570  94.953  72.190 10.00  1.00           C  
ATOM   4791  CD2 LEU Y 153      51.553  97.156  72.740 10.00  1.00           C  
ATOM   4792  N   HIS Y 154      54.419  92.985  74.543  4.00  0.00           N  
ATOM   4793  CA  HIS Y 154      55.579  92.227  74.090  3.00  0.00           C  
ATOM   4794  C   HIS Y 154      55.330  90.729  74.183  3.00  0.00           C  
ATOM   4795  O   HIS Y 154      55.693  89.971  73.279  3.00  0.00           O  
ATOM   4796  CB  HIS Y 154      56.814  92.610  74.913  3.00  1.00           C  
ATOM   4797  CG  HIS Y 154      58.031  91.810  74.554  4.00  1.00           C  
ATOM   4798  CD2 HIS Y 154      58.685  90.831  75.225  4.00  1.00           C  
ATOM   4799  ND1 HIS Y 154      58.684  91.951  73.348  4.00  0.00           N  
ATOM   4800  CE1 HIS Y 154      59.702  91.108  73.299  4.00  1.00           C  
ATOM   4801  NE2 HIS Y 154      59.723  90.415  74.425  4.00  1.00           N  
ATOM   4802  N   LYS Y 155      54.757  90.277  75.295  4.00  0.00           N  
ATOM   4803  CA  LYS Y 155      54.468  88.859  75.445  4.00  1.00           C  
ATOM   4804  C   LYS Y 155      53.521  88.384  74.351  4.00  0.00           C  
ATOM   4805  O   LYS Y 155      53.687  87.284  73.812  2.00  0.00           O  
ATOM   4806  CB  LYS Y 155      53.895  88.596  76.845  4.00  1.00           C  
ATOM   4807  CG  LYS Y 155      53.654  87.117  77.171  1.00  1.00           C  
ATOM   4808  CD  LYS Y 155      52.732  86.927  78.395 11.00  1.00           C  
ATOM   4809  CE  LYS Y 155      52.403  85.447  78.630 11.00  1.00           C  
ATOM   4810  NZ  LYS Y 155      51.830  84.797  77.413 11.00  1.00           N1+
ATOM   4811  N   ARG Y 156      52.546  89.219  73.979  4.00  0.00           N  
ATOM   4812  CA  ARG Y 156      51.646  88.870  72.885  4.00  1.00           C  
ATOM   4813  C   ARG Y 156      52.414  88.714  71.577  4.00  0.00           C  
ATOM   4814  O   ARG Y 156      52.225  87.735  70.842  3.00  0.00           O  
ATOM   4815  CB  ARG Y 156      50.554  89.930  72.752  4.00  1.00           C  
ATOM   4816  CG  ARG Y 156      49.585  89.656  71.632  4.00  1.00           C  
ATOM   4817  CD  ARG Y 156      48.344  90.487  71.752  4.00  1.00           C  
ATOM   4818  NE  ARG Y 156      47.508  90.023  72.857  1.00  1.00           N  
ATOM   4819  CZ  ARG Y 156      46.180  90.054  72.852  1.00  1.00           C  
ATOM   4820  NH1 ARG Y 156      45.522  90.517  71.791  1.00  1.00           N1+
ATOM   4821  NH2 ARG Y 156      45.510  89.610  73.904  1.00  1.00           N  
ATOM   4822  N   PHE Y 157      53.294  89.672  71.284  3.00  0.00           N  
ATOM   4823  CA  PHE Y 157      54.173  89.592  70.114  3.00  0.00           C  
ATOM   4824  C   PHE Y 157      54.986  88.296  70.111  3.00  0.00           C  
ATOM   4825  O   PHE Y 157      55.015  87.567  69.115  3.00  0.00           O  
ATOM   4826  CB  PHE Y 157      55.079  90.827  70.107  7.00  0.00           C  
ATOM   4827  CG  PHE Y 157      56.272  90.734  69.183  7.00  0.00           C  
ATOM   4828  CD1 PHE Y 157      56.167  91.099  67.849  7.00  0.00           C  
ATOM   4829  CD2 PHE Y 157      57.513  90.337  69.665  7.00  0.00           C  
ATOM   4830  CE1 PHE Y 157      57.280  91.040  67.008  7.00  0.00           C  
ATOM   4831  CE2 PHE Y 157      58.609  90.273  68.835  7.00  0.00           C  
ATOM   4832  CZ  PHE Y 157      58.494  90.612  67.511  7.00  0.00           C  
ATOM   4833  N   VAL Y 158      55.662  87.995  71.221 12.00  0.00           N  
ATOM   4834  CA  VAL Y 158      56.520  86.809  71.278 12.00  0.00           C  
ATOM   4835  C   VAL Y 158      55.707  85.534  71.063 12.00  0.00           C  
ATOM   4836  O   VAL Y 158      56.142  84.611  70.364 12.00  0.00           O  
ATOM   4837  CB  VAL Y 158      57.285  86.768  72.618 10.00  0.00           C  
ATOM   4838  CG1 VAL Y 158      57.885  85.371  72.844 10.00  1.00           C  
ATOM   4839  CG2 VAL Y 158      58.374  87.848  72.659 10.00  1.00           C  
ATOM   4840  N   ASP Y 159      54.527  85.448  71.671  8.00  0.00           N  
ATOM   4841  CA  ASP Y 159      53.731  84.242  71.503  9.00  0.00           C  
ATOM   4842  C   ASP Y 159      53.315  84.053  70.051  8.00  1.00           C  
ATOM   4843  O   ASP Y 159      53.246  82.920  69.568  8.00  1.00           O  
ATOM   4844  CB  ASP Y 159      52.517  84.287  72.430  9.00  1.00           C  
ATOM   4845  CG  ASP Y 159      52.916  84.413  73.909  9.00  1.00           C  
ATOM   4846  OD1 ASP Y 159      54.126  84.606  74.202  9.00  1.00           O  
ATOM   4847  OD2 ASP Y 159      52.026  84.320  74.788  9.00  1.00           O1-
ATOM   4848  N   VAL Y 160      53.049  85.140  69.324 12.00  0.00           N  
ATOM   4849  CA  VAL Y 160      52.740  85.001  67.901 12.00  1.00           C  
ATOM   4850  C   VAL Y 160      53.987  84.588  67.119 12.00  0.00           C  
ATOM   4851  O   VAL Y 160      53.965  83.623  66.347 12.00  0.00           O  
ATOM   4852  CB  VAL Y 160      52.126  86.304  67.349 10.00  0.00           C  
ATOM   4853  CG1 VAL Y 160      52.060  86.279  65.835 10.00  0.00           C  
ATOM   4854  CG2 VAL Y 160      50.737  86.539  67.939 10.00  1.00           C  
ATOM   4855  N   VAL Y 161      55.092  85.314  67.292 12.00  0.00           N  
ATOM   4856  CA  VAL Y 161      56.288  85.017  66.498 12.00  0.00           C  
ATOM   4857  C   VAL Y 161      56.788  83.613  66.787 12.00  0.00           C  
ATOM   4858  O   VAL Y 161      57.223  82.892  65.882 12.00  1.00           O  
ATOM   4859  CB  VAL Y 161      57.393  86.049  66.770 10.00  0.00           C  
ATOM   4860  CG1 VAL Y 161      58.668  85.649  66.038 10.00  1.00           C  
ATOM   4861  CG2 VAL Y 161      56.944  87.405  66.341 10.00  0.00           C  
ATOM   4862  N   ALA Y 162      56.763  83.214  68.055 12.00  0.00           N  
ATOM   4863  CA  ALA Y 162      57.333  81.925  68.424 12.00  1.00           C  
ATOM   4864  C   ALA Y 162      56.607  80.778  67.734 12.00  0.00           C  
ATOM   4865  O   ALA Y 162      57.230  79.762  67.410 12.00  1.00           O  
ATOM   4866  CB  ALA Y 162      57.297  81.748  69.946 12.00  1.00           C  
ATOM   4867  N   HIS Y 163      55.310  80.929  67.473  4.00  0.00           N  
ATOM   4868  CA  HIS Y 163      54.498  79.858  66.913  3.00  1.00           C  
ATOM   4869  C   HIS Y 163      54.203  80.034  65.427  3.00  1.00           C  
ATOM   4870  O   HIS Y 163      53.443  79.241  64.861  3.00  1.00           O  
ATOM   4871  CB  HIS Y 163      53.200  79.738  67.700  3.00  1.00           C  
ATOM   4872  CG  HIS Y 163      53.421  79.403  69.143  4.00  1.00           C  
ATOM   4873  CD2 HIS Y 163      53.791  78.246  69.741  4.00  1.00           C  
ATOM   4874  ND1 HIS Y 163      53.307  80.337  70.153  4.00  1.00           N  
ATOM   4875  CE1 HIS Y 163      53.574  79.762  71.314  4.00  1.00           C  
ATOM   4876  NE2 HIS Y 163      53.872  78.495  71.089  4.00  1.00           N  
ATOM   4877  N   LEU Y 164      54.790  81.044  64.786 12.00  0.00           N  
ATOM   4878  CA  LEU Y 164      54.640  81.245  63.353 12.00  0.00           C  
ATOM   4879  C   LEU Y 164      55.697  80.452  62.603 12.00  1.00           C  
ATOM   4880  O   LEU Y 164      56.847  80.357  63.040 12.00  1.00           O  
ATOM   4881  CB  LEU Y 164      54.758  82.730  62.987 10.00  0.00           C  
ATOM   4882  CG  LEU Y 164      53.497  83.594  62.903 10.00  0.00           C  
ATOM   4883  CD1 LEU Y 164      53.864  85.081  62.760 10.00  0.00           C  
ATOM   4884  CD2 LEU Y 164      52.602  83.150  61.753 10.00  1.00           C  
ATOM   4885  N   GLY Y 165      55.299  79.880  61.467  5.00  1.00           N  
ATOM   4886  CA  GLY Y 165      56.278  79.351  60.537  5.00  1.00           C  
ATOM   4887  C   GLY Y 165      57.318  80.417  60.243  5.00  0.00           C  
ATOM   4888  O   GLY Y 165      56.952  81.564  59.939  5.00  0.00           O  
ATOM   4889  N   ILE Y 166      58.608  80.075  60.349 12.00  1.00           N  
ATOM   4890  CA  ILE Y 166      59.646  81.097  60.206 12.00  0.00           C  
ATOM   4891  C   ILE Y 166      59.462  81.869  58.912 12.00  1.00           C  
ATOM   4892  O   ILE Y 166      59.774  83.066  58.841 12.00  1.00           O  
ATOM   4893  CB  ILE Y 166      61.053  80.475  60.290 10.00  1.00           C  
ATOM   4894  CG1 ILE Y 166      61.291  79.507  59.132 10.00  1.00           C  
ATOM   4895  CG2 ILE Y 166      61.247  79.755  61.607 10.00  1.00           C  
ATOM   4896  CD1 ILE Y 166      62.591  78.741  59.271 10.00  1.00           C  
ATOM   4897  N   LYS Y 167      58.940  81.212  57.876  4.00  0.00           N  
ATOM   4898  CA  LYS Y 167      58.697  81.911  56.618  4.00  1.00           C  
ATOM   4899  C   LYS Y 167      57.692  83.042  56.790  4.00  0.00           C  
ATOM   4900  O   LYS Y 167      57.804  84.073  56.112  2.00  1.00           O  
ATOM   4901  CB  LYS Y 167      58.208  80.935  55.539  4.00  1.00           C  
ATOM   4902  CG  LYS Y 167      58.941  81.098  54.215  1.00  1.00           C  
ATOM   4903  CD  LYS Y 167      58.290  80.323  53.074 11.00  1.00           C  
ATOM   4904  CE  LYS Y 167      58.222  78.827  53.355 11.00  1.00           C  
ATOM   4905  NZ  LYS Y 167      57.890  78.064  52.106 11.00  1.00           N1+
ATOM   4906  N   ASN Y 168      56.714  82.875  57.692  2.00  0.00           N  
ATOM   4907  CA  ASN Y 168      55.623  83.825  57.876  2.00  0.00           C  
ATOM   4908  C   ASN Y 168      55.858  84.816  59.004  2.00  0.00           C  
ATOM   4909  O   ASN Y 168      54.986  85.651  59.265  2.00  0.00           O  
ATOM   4910  CB  ASN Y 168      54.306  83.081  58.128  2.00  0.00           C  
ATOM   4911  CG  ASN Y 168      53.812  82.358  56.898  2.00  1.00           C  
ATOM   4912  ND2 ASN Y 168      53.244  81.168  57.096  2.00  1.00           N  
ATOM   4913  OD1 ASN Y 168      53.958  82.851  55.777  2.00  1.00           O  
ATOM   4914  N   ALA Y 169      57.011  84.752  59.672 12.00  0.00           N  
ATOM   4915  CA  ALA Y 169      57.342  85.663  60.769 12.00  0.00           C  
ATOM   4916  C   ALA Y 169      57.830  86.994  60.202 12.00  0.00           C  
ATOM   4917  O   ALA Y 169      58.991  87.384  60.336 12.00  0.00           O  
ATOM   4918  CB  ALA Y 169      58.381  85.040  61.689 12.00  1.00           C  
ATOM   4919  N   VAL Y 170      56.906  87.692  59.556 12.00  0.00           N  
ATOM   4920  CA  VAL Y 170      57.149  89.004  58.956 12.00  0.00           C  
ATOM   4921  C   VAL Y 170      56.138  89.984  59.536 12.00  0.00           C  
ATOM   4922  O   VAL Y 170      55.041  89.596  59.977 12.00  0.00           O  
ATOM   4923  CB  VAL Y 170      57.052  88.954  57.414 10.00  1.00           C  
ATOM   4924  CG1 VAL Y 170      58.082  87.978  56.843 10.00  1.00           C  
ATOM   4925  CG2 VAL Y 170      55.647  88.566  56.990 10.00  1.00           C  
ATOM   4926  N   PRO Y 171      56.463  91.274  59.535  3.00  0.00           N  
ATOM   4927  CA  PRO Y 171      55.621  92.236  60.268  3.00  0.00           C  
ATOM   4928  C   PRO Y 171      54.147  92.221  59.875  3.00  0.00           C  
ATOM   4929  O   PRO Y 171      53.290  92.334  60.761  3.00  0.00           O  
ATOM   4930  CB  PRO Y 171      56.289  93.581  59.968  3.00  0.00           C  
ATOM   4931  CG  PRO Y 171      57.761  93.216  59.716  3.00  1.00           C  
ATOM   4932  CD  PRO Y 171      57.716  91.867  59.029  3.00  1.00           C  
ATOM   4933  N   LYS Y 172      53.807  92.069  58.596  4.00  1.00           N  
ATOM   4934  CA  LYS Y 172      52.395  92.082  58.239  4.00  0.00           C  
ATOM   4935  C   LYS Y 172      51.656  90.940  58.917  4.00  0.00           C  
ATOM   4936  O   LYS Y 172      50.604  91.148  59.535  2.00  0.00           O  
ATOM   4937  CB  LYS Y 172      52.204  92.003  56.720  4.00  1.00           C  
ATOM   4938  CG  LYS Y 172      50.725  92.057  56.324  1.00  0.00           C
[truncated: 19,209 more chars]
