# Supplementary material for: Direct experimental observation of blue-light-induced conformational change and intermolecular interactions of cryptochrome
Source: Commun Biol. 2022 Oct 18;5:1103. doi: 10.1038/s42003-022-04054-9 (PMC9579160; doi:10.1038/s42003-022-04054-9)
Supplement: Supplementary file 4 — Supplementary Data 1 and 2 [file 42003_2022_4054_MOESM4_ESM.zip › Supplementary Data/Supplementary Data 1/lit_ref0142.pdb]

CRYST1  154.725  154.725  154.725  90.00  90.00  90.00 P 1           1
ATOM      1  N   MET A   1      97.463  84.935 114.716  1.00  0.00            
ATOM      2  H1  MET A   1      97.646  83.911 114.710  1.00  0.00            
ATOM      3  H2  MET A   1      96.430  85.051 114.744  1.00  0.00            
ATOM      4  H3  MET A   1      97.745  85.360 113.811  1.00  0.00            
ATOM      5  CA  MET A   1      98.022  85.645 115.888  1.00  0.00            
ATOM      6  HA  MET A   1      98.135  84.884 116.647  1.00  0.00            
ATOM      7  CB  MET A   1      99.226  86.565 115.624  1.00  0.00            
ATOM      8  HB1 MET A   1      98.973  87.362 114.893  1.00  0.00            
ATOM      9  HB2 MET A   1      99.548  87.031 116.580  1.00  0.00            
ATOM     10  CG  MET A   1     100.351  85.749 114.984  1.00  0.00            
ATOM     11  HG1 MET A   1     100.126  85.308 113.990  1.00  0.00            
ATOM     12  HG2 MET A   1     101.135  86.515 114.803  1.00  0.00            
ATOM     13  SD  MET A   1     101.067  84.608 116.205  1.00  0.00            
ATOM     14  CE  MET A   1     102.558  84.231 115.240  1.00  0.00            
ATOM     15  HE1 MET A   1     102.412  83.519 114.400  1.00  0.00            
ATOM     16  HE2 MET A   1     102.987  85.214 114.949  1.00  0.00            
ATOM     17  HE3 MET A   1     103.392  83.818 115.847  1.00  0.00            
ATOM     18  C   MET A   1      96.878  86.414 116.454  1.00  0.00            
ATOM     19  O   MET A   1      95.842  86.505 115.798  1.00  0.00            
ATOM     20  N   ALA A   2      97.048  86.899 117.697  1.00  0.00            
ATOM     21  HN  ALA A   2      97.862  86.895 118.273  1.00  0.00            
ATOM     22  CA  ALA A   2      95.976  87.495 118.432  1.00  0.00            
ATOM     23  HA  ALA A   2      94.989  87.329 118.027  1.00  0.00            
ATOM     24  CB  ALA A   2      95.912  86.690 119.741  1.00  0.00            
ATOM     25  HB1 ALA A   2      96.851  86.823 120.320  1.00  0.00            
ATOM     26  HB2 ALA A   2      95.205  87.288 120.356  1.00  0.00            
ATOM     27  HB3 ALA A   2      95.500  85.660 119.684  1.00  0.00            
ATOM     28  C   ALA A   2      96.201  88.958 118.601  1.00  0.00            
ATOM     29  O   ALA A   2      97.335  89.433 118.619  1.00  0.00            
ATOM     30  N   GLY A   3      95.154  89.792 118.743  1.00  0.00            
ATOM     31  HN  GLY A   3      94.269  89.427 119.025  1.00  0.00            
ATOM     32  CA  GLY A   3      95.275  91.167 119.114  1.00  0.00            
ATOM     33  HA1 GLY A   3      94.308  91.541 119.417  1.00  0.00            
ATOM     34  HA2 GLY A   3      96.097  91.238 119.812  1.00  0.00            
ATOM     35  C   GLY A   3      95.714  92.097 118.037  1.00  0.00            
ATOM     36  O   GLY A   3      96.181  93.220 118.219  1.00  0.00            
ATOM     37  N   VAL A   4      95.768  91.510 116.826  1.00  0.00            
ATOM     38  HN  VAL A   4      95.214  90.734 116.538  1.00  0.00            
ATOM     39  CA  VAL A   4      96.279  92.269 115.727  1.00  0.00            
ATOM     40  HA  VAL A   4      96.243  93.336 115.888  1.00  0.00            
ATOM     41  CB  VAL A   4      97.637  91.830 115.266  1.00  0.00            
ATOM     42  HB  VAL A   4      97.833  92.352 114.305  1.00  0.00            
ATOM     43  CG1 VAL A   4      98.721  92.337 116.233  1.00  0.00            
ATOM     44 1HG1 VAL A   4      98.514  92.117 117.302  1.00  0.00            
ATOM     45 2HG1 VAL A   4      99.659  91.882 115.850  1.00  0.00            
ATOM     46 3HG1 VAL A   4      98.702  93.441 116.112  1.00  0.00            
ATOM     47  CG2 VAL A   4      97.774  90.304 115.145  1.00  0.00            
ATOM     48 1HG2 VAL A   4      97.619  89.795 116.120  1.00  0.00            
ATOM     49 2HG2 VAL A   4      97.180  89.883 114.305  1.00  0.00            
ATOM     50 3HG2 VAL A   4      98.876  90.321 115.002  1.00  0.00            
ATOM     51  C   VAL A   4      95.333  91.905 114.635  1.00  0.00            
ATOM     52  O   VAL A   4      94.773  90.810 114.605  1.00  0.00            
ATOM     53  N   LYS A   5      95.071  92.890 113.756  1.00  0.00            
ATOM     54  HN  LYS A   5      95.541  93.761 113.863  1.00  0.00            
ATOM     55  CA  LYS A   5      94.278  92.735 112.576  1.00  0.00            
ATOM     56  HA  LYS A   5      93.324  92.358 112.915  1.00  0.00            
ATOM     57  CB  LYS A   5      93.977  94.100 111.935  1.00  0.00            
ATOM     58  HB1 LYS A   5      94.839  94.779 111.762  1.00  0.00            
ATOM     59  HB2 LYS A   5      93.657  93.851 110.901  1.00  0.00            
ATOM     60  CG  LYS A   5      92.792  94.743 112.659  1.00  0.00            
ATOM     61  HG1 LYS A   5      92.126  93.870 112.830  1.00  0.00            
ATOM     62  HG2 LYS A   5      93.092  95.135 113.655  1.00  0.00            
ATOM     63  CD  LYS A   5      92.045  95.881 111.961  1.00  0.00            
ATOM     64  HD1 LYS A   5      92.821  96.512 111.477  1.00  0.00            
ATOM     65  HD2 LYS A   5      91.378  95.370 111.233  1.00  0.00            
ATOM     66  CE  LYS A   5      91.239  96.798 112.884  1.00  0.00            
ATOM     67  HE1 LYS A   5      91.740  96.957 113.863  1.00  0.00            
ATOM     68  HE2 LYS A   5      91.107  97.769 112.363  1.00  0.00            
ATOM     69  NZ  LYS A   5      89.910  96.204 113.151  1.00  0.00            
ATOM     70  HZ1 LYS A   5      89.484  96.757 113.923  1.00  0.00            
ATOM     71  HZ2 LYS A   5      89.304  96.128 112.310  1.00  0.00            
ATOM     72  HZ3 LYS A   5      90.118  95.238 113.473  1.00  0.00            
ATOM     73  C   LYS A   5      94.779  91.794 111.535  1.00  0.00            
ATOM     74  O   LYS A   5      95.921  91.828 111.079  1.00  0.00            
ATOM     75  N   ASN A   6      93.939  90.799 111.202  1.00  0.00            
ATOM     76  HN  ASN A   6      93.074  90.758 111.695  1.00  0.00            
ATOM     77  CA  ASN A   6      94.270  89.946 110.101  1.00  0.00            
ATOM     78  HA  ASN A   6      94.889  90.434 109.363  1.00  0.00            
ATOM     79  CB  ASN A   6      95.071  88.683 110.456  1.00  0.00            
ATOM     80  HB1 ASN A   6      95.267  87.934 109.658  1.00  0.00            
ATOM     81  HB2 ASN A   6      96.113  88.999 110.677  1.00  0.00            
ATOM     82  CG  ASN A   6      94.411  87.768 111.477  1.00  0.00            
ATOM     83  OD1 ASN A   6      94.319  86.555 111.293  1.00  0.00            
ATOM     84  ND2 ASN A   6      94.346  88.233 112.753  1.00  0.00            
ATOM     85 1HD2 ASN A   6      94.437  89.219 112.895  1.00  0.00            
ATOM     86 2HD2 ASN A   6      93.996  87.545 113.388  1.00  0.00            
ATOM     87  C   ASN A   6      93.123  89.486 109.269  1.00  0.00            
ATOM     88  O   ASN A   6      92.034  89.107 109.698  1.00  0.00            
ATOM     89  N   SER A   7      93.385  89.425 107.951  1.00  0.00            
ATOM     90  HN  SER A   7      94.282  89.725 107.634  1.00  0.00            
ATOM     91  CA  SER A   7      92.355  89.147 106.999  1.00  0.00            
ATOM     92  HA  SER A   7      91.385  88.971 107.440  1.00  0.00            
ATOM     93  CB  SER A   7      92.169  90.301 106.000  1.00  0.00            
ATOM     94  HB1 SER A   7      93.016  90.373 105.284  1.00  0.00            
ATOM     95  HB2 SER A   7      91.292  90.082 105.355  1.00  0.00            
ATOM     96  OG  SER A   7      91.929  91.527 106.675  1.00  0.00            
ATOM     97  HG1 SER A   7      91.121  91.929 106.346  1.00  0.00            
ATOM     98  C   SER A   7      92.593  87.923 106.185  1.00  0.00            
ATOM     99  O   SER A   7      93.750  87.682 105.841  1.00  0.00            
ATOM    100  N   ILE A   8      91.541  87.206 105.753  1.00  0.00            
ATOM    101  HN  ILE A   8      90.672  87.403 106.200  1.00  0.00            
ATOM    102  CA  ILE A   8      91.448  86.129 104.817  1.00  0.00            
ATOM    103  HA  ILE A   8      92.438  85.710 104.703  1.00  0.00            
ATOM    104  CB  ILE A   8      90.590  84.986 105.273  1.00  0.00            
ATOM    105  HB  ILE A   8      89.692  85.540 105.622  1.00  0.00            
ATOM    106  CG2 ILE A   8      90.076  84.161 104.080  1.00  0.00            
ATOM    107 1HG2 ILE A   8      89.313  84.717 103.497  1.00  0.00            
ATOM    108 2HG2 ILE A   8      90.834  83.705 103.407  1.00  0.00            
ATOM    109 3HG2 ILE A   8      89.387  83.334 104.355  1.00  0.00            
ATOM    110  CG1 ILE A   8      91.303  84.122 106.327  1.00  0.00            
ATOM    111 1HG1 ILE A   8      92.208  83.680 105.857  1.00  0.00            
ATOM    112 2HG1 ILE A   8      91.522  84.817 107.164  1.00  0.00            
ATOM    113  CD  ILE A   8      90.451  83.066 107.029  1.00  0.00            
ATOM    114  HD1 ILE A   8      91.033  82.543 107.817  1.00  0.00            
ATOM    115  HD2 ILE A   8      89.593  83.643 107.438  1.00  0.00            
ATOM    116  HD3 ILE A   8      90.003  82.221 106.464  1.00  0.00            
ATOM    117  C   ILE A   8      91.054  86.795 103.544  1.00  0.00            
ATOM    118  O   ILE A   8      90.148  87.627 103.514  1.00  0.00            
ATOM    119  N   ILE A   9      91.656  86.443 102.395  1.00  0.00            
ATOM    120  HN  ILE A   9      92.492  85.899 102.401  1.00  0.00            
ATOM    121  CA  ILE A   9      91.066  86.599 101.102  1.00  0.00            
ATOM    122  HA  ILE A   9      90.044  86.946 101.124  1.00  0.00            
ATOM    123  CB  ILE A   9      91.966  87.404 100.211  1.00  0.00            
ATOM    124  HB  ILE A   9      91.895  88.445 100.592  1.00  0.00            
ATOM    125  CG2 ILE A   9      93.435  86.980 100.374  1.00  0.00            
ATOM    126 1HG2 ILE A   9      93.699  86.012  99.897  1.00  0.00            
ATOM    127 2HG2 ILE A   9      94.038  87.778  99.890  1.00  0.00            
ATOM    128 3HG2 ILE A   9      93.796  86.946 101.425  1.00  0.00            
ATOM    129  CG1 ILE A   9      91.507  87.477  98.746  1.00  0.00            
ATOM    130 1HG1 ILE A   9      92.318  87.933  98.139  1.00  0.00            
ATOM    131 2HG1 ILE A   9      91.254  86.449  98.412  1.00  0.00            
ATOM    132  CD  ILE A   9      90.179  88.206  98.546  1.00  0.00            
ATOM    133  HD1 ILE A   9      90.384  89.232  98.920  1.00  0.00            
ATOM    134  HD2 ILE A   9      89.967  88.309  97.461  1.00  0.00            
ATOM    135  HD3 ILE A   9      89.240  87.826  99.003  1.00  0.00            
ATOM    136  C   ILE A   9      90.802  85.181 100.731  1.00  0.00            
ATOM    137  O   ILE A   9      91.656  84.311 100.563  1.00  0.00            
ATOM    138  N   TRP A  10      89.512  84.837 100.568  1.00  0.00            
ATOM    139  HN  TRP A  10      88.815  85.527 100.743  1.00  0.00            
ATOM    140  CA  TRP A  10      89.057  83.549 100.142  1.00  0.00            
ATOM    141  HA  TRP A  10      89.642  82.749 100.572  1.00  0.00            
ATOM    142  CB  TRP A  10      87.717  83.255 100.836  1.00  0.00            
ATOM    143  HB1 TRP A  10      87.844  83.363 101.934  1.00  0.00            
ATOM    144  HB2 TRP A  10      87.052  84.090 100.529  1.00  0.00            
ATOM    145  CG  TRP A  10      86.991  81.945 100.643  1.00  0.00            
ATOM    146  CD1 TRP A  10      87.413  80.801 100.027  1.00  0.00            
ATOM    147  HD1 TRP A  10      88.469  80.632  99.873  1.00  0.00            
ATOM    148  NE1 TRP A  10      86.435  79.843 100.052  1.00  0.00            
ATOM    149  HE1 TRP A  10      86.566  78.938  99.713  1.00  0.00            
ATOM    150  CE2 TRP A  10      85.280  80.408 100.540  1.00  0.00            
ATOM    151  CD2 TRP A  10      85.594  81.720 100.913  1.00  0.00            
ATOM    152  CE3 TRP A  10      84.623  82.521 101.446  1.00  0.00            
ATOM    153  HE3 TRP A  10      84.826  83.519 101.806  1.00  0.00            
ATOM    154  CZ3 TRP A  10      83.383  81.942 101.580  1.00  0.00            
ATOM    155  HZ3 TRP A  10      82.616  82.622 101.917  1.00  0.00            
ATOM    156  CZ2 TRP A  10      84.009  79.908 100.628  1.00  0.00            
ATOM    157  HZ2 TRP A  10      83.879  78.850 100.456  1.00  0.00            
ATOM    158  CH2 TRP A  10      83.001  80.704 101.118  1.00  0.00            
ATOM    159  HH2 TRP A  10      81.975  80.380 101.027  1.00  0.00            
ATOM    160  C   TRP A  10      88.848  83.525  98.667  1.00  0.00            
ATOM    161  O   TRP A  10      88.119  84.381  98.166  1.00  0.00            
ATOM    162  N   PHE A  11      89.348  82.525  97.919  1.00  0.00            
ATOM    163  HN  PHE A  11      89.936  81.905  98.433  1.00  0.00            
ATOM    164  CA  PHE A  11      89.321  82.513  96.489  1.00  0.00            
ATOM    165  HA  PHE A  11      88.801  83.366  96.079  1.00  0.00            
ATOM    166  CB  PHE A  11      90.724  82.319  95.890  1.00  0.00            
ATOM    167  HB1 PHE A  11      91.334  81.604  96.483  1.00  0.00            
ATOM    168  HB2 PHE A  11      90.581  82.002  94.834  1.00  0.00            
ATOM    169  CG  PHE A  11      91.548  83.560  95.873  1.00  0.00            
ATOM    170  CD1 PHE A  11      91.172  84.577  95.027  1.00  0.00            
ATOM    171  HD1 PHE A  11      90.383  84.367  94.321  1.00  0.00            
ATOM    172  CE1 PHE A  11      91.733  85.830  95.118  1.00  0.00            
ATOM    173  HE1 PHE A  11      91.450  86.629  94.449  1.00  0.00            
ATOM    174  CZ  PHE A  11      92.811  86.001  95.955  1.00  0.00            
ATOM    175  HZ  PHE A  11      93.516  86.814  95.873  1.00  0.00            
ATOM    176  CD2 PHE A  11      92.484  83.864  96.834  1.00  0.00            
ATOM    177  HD2 PHE A  11      92.760  83.183  97.625  1.00  0.00            
ATOM    178  CE2 PHE A  11      93.187  85.046  96.868  1.00  0.00            
ATOM    179  HE2 PHE A  11      93.994  85.334  97.525  1.00  0.00            
ATOM    180  C   PHE A  11      88.461  81.371  96.067  1.00  0.00            
ATOM    181  O   PHE A  11      88.572  80.281  96.625  1.00  0.00            
ATOM    182  N   ARG A  12      87.634  81.530  95.020  1.00  0.00            
ATOM    183  HN  ARG A  12      87.660  82.288  94.372  1.00  0.00            
ATOM    184  CA  ARG A  12      86.772  80.475  94.588  1.00  0.00            
ATOM    185  HA  ARG A  12      87.121  79.520  94.954  1.00  0.00            
ATOM    186  CB  ARG A  12      85.325  80.687  95.065  1.00  0.00            
ATOM    187  HB1 ARG A  12      84.848  81.617  94.688  1.00  0.00            
ATOM    188  HB2 ARG A  12      84.796  79.784  94.693  1.00  0.00            
ATOM    189  CG  ARG A  12      85.118  80.777  96.578  1.00  0.00            
ATOM    190  HG1 ARG A  12      84.166  80.240  96.774  1.00  0.00            
ATOM    191  HG2 ARG A  12      85.886  80.136  97.062  1.00  0.00            
ATOM    192  CD  ARG A  12      85.108  82.158  97.239  1.00  0.00            
ATOM    193  HD1 ARG A  12      84.886  82.139  98.327  1.00  0.00            
ATOM    194  HD2 ARG A  12      85.941  82.868  97.051  1.00  0.00            
ATOM    195  NE  ARG A  12      84.049  83.080  96.741  1.00  0.00            
ATOM    196  HE  ARG A  12      84.107  83.585  95.879  1.00  0.00            
ATOM    197  CZ  ARG A  12      82.770  83.017  97.217  1.00  0.00            
ATOM    198  NH1 ARG A  12      82.430  82.349  98.358  1.00  0.00            
ATOM    199 1HH1 ARG A  12      83.185  81.821  98.747  1.00  0.00            
ATOM    200 2HH1 ARG A  12      81.480  82.082  98.513  1.00  0.00            
ATOM    201  NH2 ARG A  12      81.804  83.744  96.585  1.00  0.00            
ATOM    202 1HH2 ARG A  12      82.004  84.472  95.929  1.00  0.00            
ATOM    203 2HH2 ARG A  12      80.869  83.592  96.907  1.00  0.00            
ATOM    204  C   ARG A  12      86.843  80.494  93.100  1.00  0.00            
ATOM    205  O   ARG A  12      87.368  79.673  92.349  1.00  0.00            
ATOM    206  N   LYS A  13      86.302  81.632  92.631  1.00  0.00            
ATOM    207  HN  LYS A  13      85.745  82.114  93.303  1.00  0.00            
ATOM    208  CA  LYS A  13      86.677  82.216  91.381  1.00  0.00            
ATOM    209  HA  LYS A  13      87.344  81.632  90.765  1.00  0.00            
ATOM    210  CB  LYS A  13      85.394  82.606  90.627  1.00  0.00            
ATOM    211  HB1 LYS A  13      84.955  83.390  91.281  1.00  0.00            
ATOM    212  HB2 LYS A  13      85.632  83.087  89.654  1.00  0.00            
ATOM    213  CG  LYS A  13      84.452  81.437  90.330  1.00  0.00            
ATOM    214  HG1 LYS A  13      84.879  80.888  89.464  1.00  0.00            
ATOM    215  HG2 LYS A  13      84.373  80.820  91.250  1.00  0.00            
ATOM    216  CD  LYS A  13      83.090  81.951  89.860  1.00  0.00            
ATOM    217  HD1 LYS A  13      82.613  82.542  90.670  1.00  0.00            
ATOM    218  HD2 LYS A  13      83.258  82.662  89.023  1.00  0.00            
ATOM    219  CE  LYS A  13      82.116  80.796  89.624  1.00  0.00            
ATOM    220  HE1 LYS A  13      82.507  80.066  88.882  1.00  0.00            
ATOM    221  HE2 LYS A  13      81.957  80.148  90.512  1.00  0.00            
ATOM    222  NZ  LYS A  13      80.807  81.304  89.157  1.00  0.00            
ATOM    223  HZ1 LYS A  13      80.949  81.726  88.218  1.00  0.00            
ATOM    224  HZ2 LYS A  13      80.293  80.400  89.120  1.00  0.00            
ATOM    225  HZ3 LYS A  13      80.286  81.953  89.781  1.00  0.00            
ATOM    226  C   LYS A  13      87.495  83.426  91.673  1.00  0.00            
ATOM    227  O   LYS A  13      88.001  83.613  92.779  1.00  0.00            
ATOM    228  N   GLY A  14      87.737  84.382  90.757  1.00  0.00            
ATOM    229  HN  GLY A  14      87.306  84.342  89.860  1.00  0.00            
ATOM    230  CA  GLY A  14      88.480  85.568  91.048  1.00  0.00            
ATOM    231  HA1 GLY A  14      88.372  86.182  90.166  1.00  0.00            
ATOM    232  HA2 GLY A  14      88.164  85.886  92.030  1.00  0.00            
ATOM    233  C   GLY A  14      89.947  85.320  91.138  1.00  0.00            
ATOM    234  O   GLY A  14      90.540  86.162  91.809  1.00  0.00            
ATOM    235  N   LEU A  15      90.465  84.258  90.494  1.00  0.00            
ATOM    236  HN  LEU A  15      89.884  83.601  90.023  1.00  0.00            
ATOM    237  CA  LEU A  15      91.813  83.779  90.516  1.00  0.00            
ATOM    238  HA  LEU A  15      92.106  83.733  91.554  1.00  0.00            
ATOM    239  CB  LEU A  15      91.913  82.341  89.980  1.00  0.00            
ATOM    240  HB1 LEU A  15      91.597  82.433  88.919  1.00  0.00            
ATOM    241  HB2 LEU A  15      92.946  81.933  90.011  1.00  0.00            
ATOM    242  CG  LEU A  15      91.027  81.296  90.678  1.00  0.00            
ATOM    243  HG  LEU A  15      89.995  81.706  90.713  1.00  0.00            
ATOM    244  CD1 LEU A  15      90.873  79.946  89.957  1.00  0.00            
ATOM    245 1HD1 LEU A  15      90.378  79.900  88.963  1.00  0.00            
ATOM    246 2HD1 LEU A  15      91.868  79.453  89.948  1.00  0.00            
ATOM    247 3HD1 LEU A  15      90.243  79.256  90.557  1.00  0.00            
ATOM    248  CD2 LEU A  15      91.473  80.926  92.103  1.00  0.00            
ATOM    249 1HD2 LEU A  15      90.853  80.055  92.404  1.00  0.00            
ATOM    250 2HD2 LEU A  15      92.445  80.391  92.051  1.00  0.00            
ATOM    251 3HD2 LEU A  15      91.554  81.759  92.835  1.00  0.00            
ATOM    252  C   LEU A  15      92.807  84.678  89.865  1.00  0.00            
ATOM    253  O   LEU A  15      93.436  84.320  88.870  1.00  0.00            
ATOM    254  N   ARG A  16      93.009  85.923  90.330  1.00  0.00            
ATOM    255  HN  ARG A  16      92.620  86.127  91.225  1.00  0.00            
ATOM    256  CA  ARG A  16      93.803  86.941  89.714  1.00  0.00            
ATOM    257  HA  ARG A  16      94.712  86.488  89.344  1.00  0.00            
ATOM    258  CB  ARG A  16      93.017  87.515  88.524  1.00  0.00            
ATOM    259  HB1 ARG A  16      93.759  88.281  88.211  1.00  0.00            
ATOM    260  HB2 ARG A  16      92.952  86.744  87.727  1.00  0.00            
ATOM    261  CG  ARG A  16      91.671  88.014  89.050  1.00  0.00            
ATOM    262  HG1 ARG A  16      90.938  87.224  89.319  1.00  0.00            
ATOM    263  HG2 ARG A  16      91.983  88.757  89.815  1.00  0.00            
ATOM    264  CD  ARG A  16      91.017  88.776  87.896  1.00  0.00            
ATOM    265  HD1 ARG A  16      91.828  89.414  87.486  1.00  0.00            
ATOM    266  HD2 ARG A  16      90.608  88.127  87.092  1.00  0.00            
ATOM    267  NE  ARG A  16      89.977  89.694  88.441  1.00  0.00            
ATOM    268  HE  ARG A  16      90.209  90.616  88.753  1.00  0.00            
ATOM    269  CZ  ARG A  16      88.729  89.302  88.829  1.00  0.00            
ATOM    270  NH1 ARG A  16      88.283  88.081  88.410  1.00  0.00            
ATOM    271 1HH1 ARG A  16      88.889  87.432  87.952  1.00  0.00            
ATOM    272 2HH1 ARG A  16      87.403  87.728  88.726  1.00  0.00            
ATOM    273  NH2 ARG A  16      87.927  90.118  89.573  1.00  0.00            
ATOM    274 1HH2 ARG A  16      88.373  90.939  89.930  1.00  0.00            
ATOM    275 2HH2 ARG A  16      87.077  89.789  89.984  1.00  0.00            
ATOM    276  C   ARG A  16      94.145  87.914  90.789  1.00  0.00            
ATOM    277  O   ARG A  16      93.529  87.907  91.853  1.00  0.00            
ATOM    278  N   LEU A  17      95.098  88.834  90.553  1.00  0.00            
ATOM    279  HN  LEU A  17      95.566  88.748  89.677  1.00  0.00            
ATOM    280  CA  LEU A  17      95.378  89.992  91.345  1.00  0.00            
ATOM    281  HA  LEU A  17      94.925  90.031  92.324  1.00  0.00            
ATOM    282  CB  LEU A  17      96.891  90.198  91.529  1.00  0.00            
ATOM    283  HB1 LEU A  17      97.444  90.264  90.569  1.00  0.00            
ATOM    284  HB2 LEU A  17      97.094  91.150  92.066  1.00  0.00            
ATOM    285  CG  LEU A  17      97.651  89.118  92.317  1.00  0.00            
ATOM    286  HG  LEU A  17      97.723  88.316  91.550  1.00  0.00            
ATOM    287  CD1 LEU A  17      99.051  89.648  92.671  1.00  0.00            
ATOM    288 1HD1 LEU A  17      99.512  90.233  91.848  1.00  0.00            
ATOM    289 2HD1 LEU A  17      98.891  90.273  93.576  1.00  0.00            
ATOM    290 3HD1 LEU A  17      99.729  88.853  93.047  1.00  0.00            
ATOM    291  CD2 LEU A  17      96.870  88.450  93.462  1.00  0.00            
ATOM    292 1HD2 LEU A  17      96.804  89.203  94.276  1.00  0.00            
ATOM    293 2HD2 LEU A  17      95.900  88.058  93.086  1.00  0.00            
ATOM    294 3HD2 LEU A  17      97.302  87.513  93.873  1.00  0.00            
ATOM    295  C   LEU A  17      94.886  91.276  90.772  1.00  0.00            
ATOM    296  O   LEU A  17      94.502  92.258  91.405  1.00  0.00            
ATOM    297  N   HIS A  18      94.857  91.379  89.431  1.00  0.00            
ATOM    298  HN  HIS A  18      95.096  90.624  88.824  1.00  0.00            
ATOM    299  CA  HIS A  18      94.344  92.545  88.780  1.00  0.00            
ATOM    300  HA  HIS A  18      94.812  93.426  89.195  1.00  0.00            
ATOM    301  CB  HIS A  18      94.653  92.445  87.278  1.00  0.00            
ATOM    302  HB1 HIS A  18      94.490  93.455  86.846  1.00  0.00            
ATOM    303  HB2 HIS A  18      95.676  92.062  87.075  1.00  0.00            
ATOM    304  ND1 HIS A  18      94.013  90.307  86.152  1.00  0.00            
ATOM    305  HD1 HIS A  18      94.858  89.787  86.283  1.00  0.00            
ATOM    306  CG  HIS A  18      93.737  91.635  86.407  1.00  0.00            
ATOM    307  CE1 HIS A  18      93.002  89.853  85.364  1.00  0.00            
ATOM    308  HE1 HIS A  18      92.847  88.780  85.251  1.00  0.00            
ATOM    309  NE2 HIS A  18      92.117  90.800  85.112  1.00  0.00            
ATOM    310  CD2 HIS A  18      92.576  91.926  85.764  1.00  0.00            
ATOM    311  HD2 HIS A  18      92.088  92.891  85.694  1.00  0.00            
ATOM    312  C   HIS A  18      92.864  92.671  88.894  1.00  0.00            
ATOM    313  O   HIS A  18      92.127  91.686  88.858  1.00  0.00            
ATOM    314  N   ASP A  19      92.323  93.884  89.106  1.00  0.00            
ATOM    315  HN  ASP A  19      92.957  94.653  89.097  1.00  0.00            
ATOM    316  CA  ASP A  19      90.994  94.067  89.601  1.00  0.00            
ATOM    317  HA  ASP A  19      91.050  95.071  89.997  1.00  0.00            
ATOM    318  CB  ASP A  19      90.163  94.172  88.312  1.00  0.00            
ATOM    319  HB1 ASP A  19      90.732  94.844  87.633  1.00  0.00            
ATOM    320  HB2 ASP A  19      90.235  93.258  87.683  1.00  0.00            
ATOM    321  CG  ASP A  19      88.779  94.774  88.509  1.00  0.00            
ATOM    322  OD1 ASP A  19      88.493  95.343  89.596  1.00  0.00            
ATOM    323  OD2 ASP A  19      87.911  94.579  87.618  1.00  0.00            
ATOM    324  C   ASP A  19      90.444  93.211  90.689  1.00  0.00            
ATOM    325  O   ASP A  19      89.702  92.240  90.548  1.00  0.00            
ATOM    326  N   ASN A  20      90.833  93.453  91.954  1.00  0.00            
ATOM    327  HN  ASN A  20      91.615  94.042  92.137  1.00  0.00            
ATOM    328  CA  ASN A  20      90.434  92.555  92.993  1.00  0.00            
ATOM    329  HA  ASN A  20      89.506  92.103  92.674  1.00  0.00            
ATOM    330  CB  ASN A  20      91.486  91.462  93.250  1.00  0.00            
ATOM    331  HB1 ASN A  20      91.754  90.983  92.284  1.00  0.00            
ATOM    332  HB2 ASN A  20      92.449  91.970  93.477  1.00  0.00            
ATOM    333  CG  ASN A  20      91.116  90.402  94.277  1.00  0.00            
ATOM    334  OD1 ASN A  20      90.168  90.516  95.053  1.00  0.00            
ATOM    335  ND2 ASN A  20      91.861  89.275  94.428  1.00  0.00            
ATOM    336 1HD2 ASN A  20      92.601  89.021  93.805  1.00  0.00            
ATOM    337 2HD2 ASN A  20      91.548  88.600  95.096  1.00  0.00            
ATOM    338  C   ASN A  20      90.101  93.363  94.199  1.00  0.00            
ATOM    339  O   ASN A  20      90.868  93.450  95.157  1.00  0.00            
ATOM    340  N   PRO A  21      88.976  94.012  94.231  1.00  0.00            
ATOM    341  CD  PRO A  21      88.128  94.308  93.085  1.00  0.00            
ATOM    342  HD1 PRO A  21      88.007  93.481  92.354  1.00  0.00            
ATOM    343  HD2 PRO A  21      88.631  95.165  92.586  1.00  0.00            
ATOM    344  CA  PRO A  21      88.579  94.871  95.309  1.00  0.00            
ATOM    345  HA  PRO A  21      89.401  95.571  95.356  1.00  0.00            
ATOM    346  CB  PRO A  21      87.215  95.469  94.973  1.00  0.00            
ATOM    347  HB1 PRO A  21      86.446  95.269  95.749  1.00  0.00            
ATOM    348  HB2 PRO A  21      87.243  96.510  94.586  1.00  0.00            
ATOM    349  CG  PRO A  21      86.783  94.740  93.690  1.00  0.00            
ATOM    350  HG1 PRO A  21      86.295  93.753  93.837  1.00  0.00            
ATOM    351  HG2 PRO A  21      86.180  95.302  92.944  1.00  0.00            
ATOM    352  C   PRO A  21      88.703  94.405  96.719  1.00  0.00            
ATOM    353  O   PRO A  21      89.133  95.106  97.634  1.00  0.00            
ATOM    354  N   ALA A  22      88.371  93.104  96.809  1.00  0.00            
ATOM    355  HN  ALA A  22      88.013  92.537  96.071  1.00  0.00            
ATOM    356  CA  ALA A  22      88.488  92.260  97.957  1.00  0.00            
ATOM    357  HA  ALA A  22      88.011  92.771  98.781  1.00  0.00            
ATOM    358  CB  ALA A  22      87.753  90.979  97.530  1.00  0.00            
ATOM    359  HB1 ALA A  22      87.692  90.156  98.274  1.00  0.00            
ATOM    360  HB2 ALA A  22      86.723  91.147  97.148  1.00  0.00            
ATOM    361  HB3 ALA A  22      88.356  90.548  96.701  1.00  0.00            
ATOM    362  C   ALA A  22      89.868  91.991  98.448  1.00  0.00            
ATOM    363  O   ALA A  22      90.142  92.148  99.637  1.00  0.00            
ATOM    364  N   LEU A  23      90.859  91.749  97.570  1.00  0.00            
ATOM    365  HN  LEU A  23      90.764  91.864  96.584  1.00  0.00            
ATOM    366  CA  LEU A  23      92.233  91.765  97.964  1.00  0.00            
ATOM    367  HA  LEU A  23      92.306  91.049  98.770  1.00  0.00            
ATOM    368  CB  LEU A  23      93.099  91.336  96.767  1.00  0.00            
ATOM    369  HB1 LEU A  23      92.768  90.309  96.502  1.00  0.00            
ATOM    370  HB2 LEU A  23      92.910  92.016  95.909  1.00  0.00            
ATOM    371  CG  LEU A  23      94.598  91.087  96.999  1.00  0.00            
ATOM    372  HG  LEU A  23      94.995  91.997  97.498  1.00  0.00            
ATOM    373  CD1 LEU A  23      94.936  89.947  97.974  1.00  0.00            
ATOM    374 1HD1 LEU A  23      94.515  89.008  97.556  1.00  0.00            
ATOM    375 2HD1 LEU A  23      96.042  89.856  97.930  1.00  0.00            
ATOM    376 3HD1 LEU A  23      94.488  90.202  98.959  1.00  0.00            
ATOM    377  CD2 LEU A  23      95.409  90.976  95.696  1.00  0.00            
ATOM    378 1HD2 LEU A  23      96.477  90.890  95.990  1.00  0.00            
ATOM    379 2HD2 LEU A  23      95.176  90.018  95.186  1.00  0.00            
ATOM    380 3HD2 LEU A  23      95.216  91.894  95.101  1.00  0.00            
ATOM    381  C   LEU A  23      92.731  93.081  98.454  1.00  0.00            
ATOM    382  O   LEU A  23      93.467  93.061  99.440  1.00  0.00            
ATOM    383  N   LEU A  24      92.309  94.201  97.842  1.00  0.00            
ATOM    384  HN  LEU A  24      91.803  94.138  96.986  1.00  0.00            
ATOM    385  CA  LEU A  24      92.665  95.522  98.260  1.00  0.00            
ATOM    386  HA  LEU A  24      93.739  95.521  98.375  1.00  0.00            
ATOM    387  CB  LEU A  24      92.288  96.656  97.292  1.00  0.00            
ATOM    388  HB1 LEU A  24      91.189  96.817  97.243  1.00  0.00            
ATOM    389  HB2 LEU A  24      92.896  97.495  97.693  1.00  0.00            
ATOM    390  CG  LEU A  24      92.797  96.361  95.872  1.00  0.00            
ATOM    391  HG  LEU A  24      92.457  95.360  95.526  1.00  0.00            
ATOM    392  CD1 LEU A  24      92.204  97.392  94.898  1.00  0.00            
ATOM    393 1HD1 LEU A  24      92.547  97.053  93.897  1.00  0.00            
ATOM    394 2HD1 LEU A  24      91.095  97.368  94.960  1.00  0.00            
ATOM    395 3HD1 LEU A  24      92.459  98.425  95.219  1.00  0.00            
ATOM    396  CD2 LEU A  24      94.332  96.359  95.780  1.00  0.00            
ATOM    397 1HD2 LEU A  24      94.774  97.279  96.219  1.00  0.00            
ATOM    398 2HD2 LEU A  24      94.767  95.514  96.358  1.00  0.00            
ATOM    399 3HD2 LEU A  24      94.670  96.250  94.728  1.00  0.00            
ATOM    400  C   LEU A  24      92.128  95.804  99.621  1.00  0.00            
ATOM    401  O   LEU A  24      92.817  96.214 100.554  1.00  0.00            
ATOM    402  N   GLU A  25      90.836  95.496  99.832  1.00  0.00            
ATOM    403  HN  GLU A  25      90.263  95.214  99.066  1.00  0.00            
ATOM    404  CA  GLU A  25      90.209  95.611 101.112  1.00  0.00            
ATOM    405  HA  GLU A  25      90.357  96.663 101.308  1.00  0.00            
ATOM    406  CB  GLU A  25      88.708  95.288 101.013  1.00  0.00            
ATOM    407  HB1 GLU A  25      88.295  95.875 100.165  1.00  0.00            
ATOM    408  HB2 GLU A  25      88.583  94.185 100.966  1.00  0.00            
ATOM    409  CG  GLU A  25      87.972  95.712 102.287  1.00  0.00            
ATOM    410  HG1 GLU A  25      86.903  95.409 102.281  1.00  0.00            
ATOM    411  HG2 GLU A  25      88.256  95.077 103.153  1.00  0.00            
ATOM    412  CD  GLU A  25      87.914  97.177 102.693  1.00  0.00            
ATOM    413  OE1 GLU A  25      88.595  97.645 103.645  1.00  0.00            
ATOM    414  OE2 GLU A  25      87.172  97.900 101.978  1.00  0.00            
ATOM    415  C   GLU A  25      90.796  94.792 102.210  1.00  0.00            
ATOM    416  O   GLU A  25      90.947  95.304 103.319  1.00  0.00            
ATOM    417  N   ALA A  26      91.207  93.540 101.946  1.00  0.00            
ATOM    418  HN  ALA A  26      90.928  93.118 101.086  1.00  0.00            
ATOM    419  CA  ALA A  26      92.020  92.810 102.870  1.00  0.00            
ATOM    420  HA  ALA A  26      91.423  92.755 103.768  1.00  0.00            
ATOM    421  CB  ALA A  26      92.287  91.445 102.212  1.00  0.00            
ATOM    422  HB1 ALA A  26      92.776  90.603 102.749  1.00  0.00            
ATOM    423  HB2 ALA A  26      91.314  91.093 101.808  1.00  0.00            
ATOM    424  HB3 ALA A  26      92.892  91.691 101.313  1.00  0.00            
ATOM    425  C   ALA A  26      93.370  93.316 103.247  1.00  0.00            
ATOM    426  O   ALA A  26      93.699  93.336 104.431  1.00  0.00            
ATOM    427  N   CYS A  27      94.234  93.721 102.299  1.00  0.00            
ATOM    428  HN  CYS A  27      93.858  93.609 101.383  1.00  0.00            
ATOM    429  CA  CYS A  27      95.558  94.163 102.610  1.00  0.00            
ATOM    430  HA  CYS A  27      96.017  93.525 103.350  1.00  0.00            
ATOM    431  CB  CYS A  27      96.306  94.272 101.271  1.00  0.00            
ATOM    432  HB1 CYS A  27      95.587  94.813 100.621  1.00  0.00            
ATOM    433  HB2 CYS A  27      97.305  94.695 101.516  1.00  0.00            
ATOM    434  SG  CYS A  27      96.630  92.599 100.636  1.00  0.00            
ATOM    435  HG1 CYS A  27      95.774  92.530  99.627  1.00  0.00            
ATOM    436  C   CYS A  27      95.584  95.503 103.263  1.00  0.00            
ATOM    437  O   CYS A  27      96.625  95.786 103.853  1.00  0.00            
ATOM    438  N   LYS A  28      94.552  96.354 103.130  1.00  0.00            
ATOM    439  HN  LYS A  28      93.789  96.113 102.533  1.00  0.00            
ATOM    440  CA  LYS A  28      94.585  97.733 103.506  1.00  0.00            
ATOM    441  HA  LYS A  28      95.140  98.343 102.809  1.00  0.00            
ATOM    442  CB  LYS A  28      93.173  98.336 103.408  1.00  0.00            
ATOM    443  HB1 LYS A  28      92.768  98.357 102.374  1.00  0.00            
ATOM    444  HB2 LYS A  28      92.491  97.708 104.020  1.00  0.00            
ATOM    445  CG  LYS A  28      93.065  99.802 103.830  1.00  0.00            
ATOM    446  HG1 LYS A  28      93.603  99.918 104.796  1.00  0.00            
ATOM    447  HG2 LYS A  28      93.577 100.442 103.079  1.00  0.00            
ATOM    448  CD  LYS A  28      91.587 100.159 103.998  1.00  0.00            
ATOM    449  HD1 LYS A  28      91.103  99.432 104.685  1.00  0.00            
ATOM    450  HD2 LYS A  28      91.461 101.172 104.438  1.00  0.00            
ATOM    451  CE  LYS A  28      90.802 100.089 102.686  1.00  0.00            
ATOM    452  HE1 LYS A  28      91.065 100.981 102.080  1.00  0.00            
ATOM    453  HE2 LYS A  28      91.006  99.132 102.159  1.00  0.00            
ATOM    454  NZ  LYS A  28      89.345 100.163 102.941  1.00  0.00            
ATOM    455  HZ1 LYS A  28      88.879 100.533 102.088  1.00  0.00            
ATOM    456  HZ2 LYS A  28      89.028  99.200 103.173  1.00  0.00            
ATOM    457  HZ3 LYS A  28      89.096 100.755 103.759  1.00  0.00            
ATOM    458  C   LYS A  28      95.131  98.030 104.860  1.00  0.00            
ATOM    459  O   LYS A  28      96.007  98.883 104.997  1.00  0.00            
ATOM    460  N   ASP A  29      94.694  97.369 105.947  1.00  0.00            
ATOM    461  HN  ASP A  29      93.962  96.700 105.847  1.00  0.00            
ATOM    462  CA  ASP A  29      95.124  97.800 107.241  1.00  0.00            
ATOM    463  HA  ASP A  29      95.907  98.544 107.255  1.00  0.00            
ATOM    464  CB  ASP A  29      93.944  98.403 108.023  1.00  0.00            
ATOM    465  HB1 ASP A  29      93.046  97.758 107.904  1.00  0.00            
ATOM    466  HB2 ASP A  29      94.202  98.384 109.104  1.00  0.00            
ATOM    467  CG  ASP A  29      93.688  99.868 107.702  1.00  0.00            
ATOM    468  OD1 ASP A  29      92.559 100.260 107.301  1.00  0.00            
ATOM    469  OD2 ASP A  29      94.551 100.754 107.940  1.00  0.00            
ATOM    470  C   ASP A  29      95.605  96.633 108.033  1.00  0.00            
ATOM    471  O   ASP A  29      96.201  96.766 109.101  1.00  0.00            
ATOM    472  N   ALA A  30      95.319  95.387 107.614  1.00  0.00            
ATOM    473  HN  ALA A  30      94.880  95.290 106.725  1.00  0.00            
ATOM    474  CA  ALA A  30      95.825  94.212 108.252  1.00  0.00            
ATOM    475  HA  ALA A  30      95.449  94.352 109.255  1.00  0.00            
ATOM    476  CB  ALA A  30      95.290  93.014 107.450  1.00  0.00            
ATOM    477  HB1 ALA A  30      94.201  92.985 107.667  1.00  0.00            
ATOM    478  HB2 ALA A  30      95.531  93.096 106.369  1.00  0.00            
ATOM    479  HB3 ALA A  30      95.625  92.057 107.903  1.00  0.00            
ATOM    480  C   ALA A  30      97.285  93.946 108.395  1.00  0.00            
ATOM    481  O   ALA A  30      98.116  94.200 107.525  1.00  0.00            
ATOM    482  N   LYS A  31      97.707  93.391 109.544  1.00  0.00            
ATOM    483  HN  LYS A  31      97.009  93.195 110.228  1.00  0.00            
ATOM    484  CA  LYS A  31      99.037  92.940 109.820  1.00  0.00            
ATOM    485  HA  LYS A  31      99.737  93.686 109.474  1.00  0.00            
ATOM    486  CB  LYS A  31      99.226  92.738 111.333  1.00  0.00            
ATOM    487  HB1 LYS A  31      98.849  93.602 111.920  1.00  0.00            
ATOM    488  HB2 LYS A  31      98.647  91.856 111.680  1.00  0.00            
ATOM    489  CG  LYS A  31     100.688  92.541 111.739  1.00  0.00            
ATOM    490  HG1 LYS A  31     100.816  91.439 111.798  1.00  0.00            
ATOM    491  HG2 LYS A  31     101.258  93.029 110.920  1.00  0.00            
ATOM    492  CD  LYS A  31     101.023  93.221 113.067  1.00  0.00            
ATOM    493  HD1 LYS A  31     100.712  94.285 112.995  1.00  0.00            
ATOM    494  HD2 LYS A  31     100.317  92.752 113.786  1.00  0.00            
ATOM    495  CE  LYS A  31     102.346  92.952 113.788  1.00  0.00            
ATOM    496  HE1 LYS A  31     102.391  93.230 114.863  1.00  0.00            
ATOM    497  HE2 LYS A  31     102.680  91.908 113.611  1.00  0.00            
ATOM    498  NZ  LYS A  31     103.394  93.754 113.119  1.00  0.00            
ATOM    499  HZ1 LYS A  31     104.204  93.195 113.453  1.00  0.00            
ATOM    500  HZ2 LYS A  31     103.271  93.790 112.087  1.00  0.00            
ATOM    501  HZ3 LYS A  31     103.339  94.686 113.577  1.00  0.00            
ATOM    502  C   LYS A  31      99.396  91.710 109.059  1.00  0.00            
ATOM    503  O   LYS A  31     100.484  91.645 108.489  1.00  0.00            
ATOM    504  N   HIS A  32      98.462  90.748 108.969  1.00  0.00            
ATOM    505  HN  HIS A  32      97.547  90.880 109.342  1.00  0.00            
ATOM    506  CA  HIS A  32      98.699  89.528 108.260  1.00  0.00            
ATOM    507  HA  HIS A  32      99.638  89.674 107.747  1.00  0.00            
ATOM    508  CB  HIS A  32      98.718  88.271 109.145  1.00  0.00            
ATOM    509  HB1 HIS A  32      97.679  88.178 109.530  1.00  0.00            
ATOM    510  HB2 HIS A  32      99.059  87.377 108.583  1.00  0.00            
ATOM    511  ND1 HIS A  32      98.894  88.725 111.623  1.00  0.00            
ATOM    512  CG  HIS A  32      99.494  88.400 110.423  1.00  0.00            
ATOM    513  CE1 HIS A  32      99.898  88.951 112.449  1.00  0.00            
ATOM    514  HE1 HIS A  32      99.819  89.601 113.319  1.00  0.00            
ATOM    515  NE2 HIS A  32     101.117  88.822 111.857  1.00  0.00            
ATOM    516  HE2 HIS A  32     101.995  89.018 112.295  1.00  0.00            
ATOM    517  CD2 HIS A  32     100.843  88.525 110.537  1.00  0.00            
ATOM    518  HD2 HIS A  32     101.595  88.411 109.767  1.00  0.00            
ATOM    519  C   HIS A  32      97.553  89.312 107.331  1.00  0.00            
ATOM    520  O   HIS A  32      96.362  89.487 107.581  1.00  0.00            
ATOM    521  N   VAL A  33      97.876  88.987 106.067  1.00  0.00            
ATOM    522  HN  VAL A  33      98.760  88.791 105.652  1.00  0.00            
ATOM    523  CA  VAL A  33      96.815  88.637 105.173  1.00  0.00            
ATOM    524  HA  VAL A  33      95.840  88.581 105.634  1.00  0.00            
ATOM    525  CB  VAL A  33      96.791  89.488 103.936  1.00  0.00            
ATOM    526  HB  VAL A  33      97.819  89.632 103.539  1.00  0.00            
ATOM    527  CG1 VAL A  33      95.793  88.960 102.893  1.00  0.00            
ATOM    528 1HG1 VAL A  33      94.764  88.928 103.312  1.00  0.00            
ATOM    529 2HG1 VAL A  33      95.729  89.663 102.035  1.00  0.00            
ATOM    530 3HG1 VAL A  33      96.065  87.957 102.500  1.00  0.00            
ATOM    531  CG2 VAL A  33      96.255  90.858 104.386  1.00  0.00            
ATOM    532 1HG2 VAL A  33      95.174  90.746 104.618  1.00  0.00            
ATOM    533 2HG2 VAL A  33      96.869  91.317 105.191  1.00  0.00            
ATOM    534 3HG2 VAL A  33      96.237  91.459 103.452  1.00  0.00            
ATOM    535  C   VAL A  33      97.014  87.218 104.763  1.00  0.00            
ATOM    536  O   VAL A  33      98.096  86.789 104.368  1.00  0.00            
ATOM    537  N   TYR A  34      95.988  86.348 104.799  1.00  0.00            
ATOM    538  HN  TYR A  34      95.063  86.671 104.978  1.00  0.00            
ATOM    539  CA  TYR A  34      96.031  84.965 104.437  1.00  0.00            
ATOM    540  HA  TYR A  34      97.080  84.767 104.272  1.00  0.00            
ATOM    541  CB  TYR A  34      95.432  84.165 105.606  1.00  0.00            
ATOM    542  HB1 TYR A  34      94.388  84.489 105.807  1.00  0.00            
ATOM    543  HB2 TYR A  34      95.320  83.093 105.336  1.00  0.00            
ATOM    544  CG  TYR A  34      96.085  84.177 106.946  1.00  0.00            
ATOM    545  CD1 TYR A  34      95.871  85.288 107.727  1.00  0.00            
ATOM    546  HD1 TYR A  34      95.295  86.124 107.360  1.00  0.00            
ATOM    547  CE1 TYR A  34      96.325  85.273 109.025  1.00  0.00            
ATOM    548  HE1 TYR A  34      96.279  86.138 109.671  1.00  0.00            
ATOM    549  CZ  TYR A  34      97.025  84.215 109.555  1.00  0.00            
ATOM    550  OH  TYR A  34      97.557  84.113 110.859  1.00  0.00            
ATOM    551  HH  TYR A  34      97.251  84.929 111.262  1.00  0.00            
ATOM    552  CD2 TYR A  34      96.720  83.106 107.529  1.00  0.00            
ATOM    553  HD2 TYR A  34      96.846  82.245 106.890  1.00  0.00            
ATOM    554  CE2 TYR A  34      97.197  83.067 108.818  1.00  0.00            
ATOM    555  HE2 TYR A  34      97.549  82.173 109.313  1.00  0.00            
ATOM    556  C   TYR A  34      95.143  84.576 103.305  1.00  0.00            
ATOM    557  O   TYR A  34      93.920  84.687 103.378  1.00  0.00            
ATOM    558  N   PRO A  35      95.730  84.146 102.228  1.00  0.00            
ATOM    559  CD  PRO A  35      97.074  84.480 101.779  1.00  0.00            
ATOM    560  HD1 PRO A  35      97.905  83.870 102.192  1.00  0.00            
ATOM    561  HD2 PRO A  35      97.364  85.503 102.105  1.00  0.00            
ATOM    562  CA  PRO A  35      94.962  83.525 101.189  1.00  0.00            
ATOM    563  HA  PRO A  35      94.089  84.129 100.993  1.00  0.00            
ATOM    564  CB  PRO A  35      95.880  83.467  99.971  1.00  0.00            
ATOM    565  HB1 PRO A  35      96.325  82.454  99.866  1.00  0.00            
ATOM    566  HB2 PRO A  35      95.202  83.658  99.112  1.00  0.00            
ATOM    567  CG  PRO A  35      97.046  84.431 100.244  1.00  0.00            
ATOM    568  HG1 PRO A  35      98.037  84.178  99.811  1.00  0.00            
ATOM    569  HG2 PRO A  35      96.651  85.436  99.981  1.00  0.00            
ATOM    570  C   PRO A  35      94.526  82.190 101.685  1.00  0.00            
ATOM    571  O   PRO A  35      95.382  81.481 102.214  1.00  0.00            
ATOM    572  N   VAL A  36      93.257  81.823 101.435  1.00  0.00            
ATOM    573  HN  VAL A  36      92.595  82.564 101.348  1.00  0.00            
ATOM    574  CA  VAL A  36      92.801  80.494 101.697  1.00  0.00            
ATOM    575  HA  VAL A  36      93.640  79.832 101.848  1.00  0.00            
ATOM    576  CB  VAL A  36      91.923  80.543 102.913  1.00  0.00            
ATOM    577  HB  VAL A  36      91.047  81.207 102.753  1.00  0.00            
ATOM    578  CG1 VAL A  36      91.225  79.189 103.123  1.00  0.00            
ATOM    579 1HG1 VAL A  36      90.555  78.899 102.285  1.00  0.00            
ATOM    580 2HG1 VAL A  36      92.016  78.477 103.440  1.00  0.00            
ATOM    581 3HG1 VAL A  36      90.485  79.261 103.949  1.00  0.00            
ATOM    582  CG2 VAL A  36      92.678  81.010 104.170  1.00  0.00            
ATOM    583 1HG2 VAL A  36      93.042  82.050 104.022  1.00  0.00            
ATOM    584 2HG2 VAL A  36      91.956  80.885 105.005  1.00  0.00            
ATOM    585 3HG2 VAL A  36      93.569  80.361 104.297  1.00  0.00            
ATOM    586  C   VAL A  36      92.035  80.074 100.489  1.00  0.00            
ATOM    587  O   VAL A  36      91.027  80.676 100.126  1.00  0.00            
ATOM    588  N   PHE A  37      92.344  78.949  99.818  1.00  0.00            
ATOM    589  HN  PHE A  37      93.235  78.537  99.993  1.00  0.00            
ATOM    590  CA  PHE A  37      91.480  78.274  98.900  1.00  0.00            
ATOM    591  HA  PHE A  37      90.542  78.788  98.747  1.00  0.00            
ATOM    592  CB  PHE A  37      92.137  78.176  97.514  1.00  0.00            
ATOM    593  HB1 PHE A  37      92.241  79.147  96.984  1.00  0.00            
ATOM    594  HB2 PHE A  37      93.147  77.719  97.584  1.00  0.00            
ATOM    595  CG  PHE A  37      91.357  77.342  96.555  1.00  0.00            
ATOM    596  CD1 PHE A  37      90.526  78.043  95.713  1.00  0.00            
ATOM    597  HD1 PHE A  37      90.533  79.123  95.731  1.00  0.00            
ATOM    598  CE1 PHE A  37      89.826  77.341  94.761  1.00  0.00            
ATOM    599  HE1 PHE A  37      89.210  77.861  94.041  1.00  0.00            
ATOM    600  CZ  PHE A  37      89.792  75.967  94.758  1.00  0.00            
ATOM    601  HZ  PHE A  37      89.127  75.477  94.065  1.00  0.00            
ATOM    602  CD2 PHE A  37      91.416  75.969  96.513  1.00  0.00            
ATOM    603  HD2 PHE A  37      91.938  75.325  97.207  1.00  0.00            
ATOM    604  CE2 PHE A  37      90.648  75.291  95.598  1.00  0.00            
ATOM    605  HE2 PHE A  37      90.559  74.219  95.694  1.00  0.00            
ATOM    606  C   PHE A  37      91.224  76.961  99.556  1.00  0.00            
ATOM    607  O   PHE A  37      92.040  76.346 100.240  1.00  0.00            
ATOM    608  N   VAL A  38      89.978  76.463  99.458  1.00  0.00            
ATOM    609  HN  VAL A  38      89.240  76.992  99.046  1.00  0.00            
ATOM    610  CA  VAL A  38      89.582  75.271 100.141  1.00  0.00            
ATOM    611  HA  VAL A  38      90.440  74.870 100.660  1.00  0.00            
ATOM    612  CB  VAL A  38      88.374  75.420 101.018  1.00  0.00            
ATOM    613  HB  VAL A  38      87.550  75.805 100.380  1.00  0.00            
ATOM    614  CG1 VAL A  38      87.996  74.171 101.832  1.00  0.00            
ATOM    615 1HG1 VAL A  38      88.913  73.803 102.341  1.00  0.00            
ATOM    616 2HG1 VAL A  38      87.195  74.343 102.584  1.00  0.00            
ATOM    617 3HG1 VAL A  38      87.624  73.309 101.237  1.00  0.00            
ATOM    618  CG2 VAL A  38      88.557  76.626 101.954  1.00  0.00            
ATOM    619 1HG2 VAL A  38      87.682  76.660 102.637  1.00  0.00            
ATOM    620 2HG2 VAL A  38      89.348  76.453 102.714  1.00  0.00            
ATOM    621 3HG2 VAL A  38      88.668  77.597 101.425  1.00  0.00            
ATOM    622  C   VAL A  38      89.225  74.274  99.094  1.00  0.00            
ATOM    623  O   VAL A  38      88.299  74.431  98.300  1.00  0.00            
ATOM    624  N   LEU A  39      90.023  73.195  98.999  1.00  0.00            
ATOM    625  HN  LEU A  39      90.710  73.040  99.705  1.00  0.00            
ATOM    626  CA  LEU A  39      89.907  72.187  97.990  1.00  0.00            
ATOM    627  HA  LEU A  39      89.459  72.610  97.103  1.00  0.00            
ATOM    628  CB  LEU A  39      91.257  71.514  97.689  1.00  0.00            
ATOM    629  HB1 LEU A  39      91.953  72.355  97.485  1.00  0.00            
ATOM    630  HB2 LEU A  39      91.418  70.806  98.530  1.00  0.00            
ATOM    631  CG  LEU A  39      91.255  70.736  96.362  1.00  0.00            
ATOM    632  HG  LEU A  39      90.396  70.033  96.378  1.00  0.00            
ATOM    633  CD1 LEU A  39      91.130  71.595  95.092  1.00  0.00            
ATOM    634 1HD1 LEU A  39      90.136  72.088  95.024  1.00  0.00            
ATOM    635 2HD1 LEU A  39      91.885  72.406  95.167  1.00  0.00            
ATOM    636 3HD1 LEU A  39      91.257  70.955  94.192  1.00  0.00            
ATOM    637  CD2 LEU A  39      92.467  69.793  96.273  1.00  0.00            
ATOM    638 1HD2 LEU A  39      92.288  69.030  95.485  1.00  0.00            
ATOM    639 2HD2 LEU A  39      93.291  70.443  95.907  1.00  0.00            
ATOM    640 3HD2 LEU A  39      92.824  69.334  97.218  1.00  0.00            
ATOM    641  C   LEU A  39      88.964  71.133  98.457  1.00  0.00            
ATOM    642  O   LEU A  39      89.157  70.452  99.462  1.00  0.00            
ATOM    643  N   ASP A  40      87.880  70.960  97.679  1.00  0.00            
ATOM    644  HN  ASP A  40      87.785  71.678  96.993  1.00  0.00            
ATOM    645  CA  ASP A  40      86.918  69.937  97.958  1.00  0.00            
ATOM    646  HA  ASP A  40      86.519  70.150  98.938  1.00  0.00            
ATOM    647  CB  ASP A  40      85.768  70.093  96.949  1.00  0.00            
ATOM    648  HB1 ASP A  40      85.515  71.168  96.823  1.00  0.00            
ATOM    649  HB2 ASP A  40      86.169  69.688  95.996  1.00  0.00            
ATOM    650  CG  ASP A  40      84.572  69.303  97.459  1.00  0.00            
ATOM    651  OD1 ASP A  40      84.380  68.094  97.162  1.00  0.00            
ATOM    652  OD2 ASP A  40      83.724  69.863  98.205  1.00  0.00            
ATOM    653  C   ASP A  40      87.458  68.550  97.894  1.00  0.00            
ATOM    654  O   ASP A  40      88.089  68.227  96.889  1.00  0.00            
ATOM    655  N   PRO A  41      87.425  67.655  98.837  1.00  0.00            
ATOM    656  CD  PRO A  41      86.539  67.683  99.991  1.00  0.00            
ATOM    657  HD1 PRO A  41      85.568  67.182  99.794  1.00  0.00            
ATOM    658  HD2 PRO A  41      86.290  68.642 100.494  1.00  0.00            
ATOM    659  CA  PRO A  41      88.092  66.392  98.716  1.00  0.00            
ATOM    660  HA  PRO A  41      89.150  66.573  98.597  1.00  0.00            
ATOM    661  CB  PRO A  41      87.730  65.713 100.035  1.00  0.00            
ATOM    662  HB1 PRO A  41      86.894  64.985  99.975  1.00  0.00            
ATOM    663  HB2 PRO A  41      88.650  65.177 100.352  1.00  0.00            
ATOM    664  CG  PRO A  41      87.310  66.826 101.008  1.00  0.00            
ATOM    665  HG1 PRO A  41      86.803  66.323 101.859  1.00  0.00            
ATOM    666  HG2 PRO A  41      88.220  67.369 101.343  1.00  0.00            
ATOM    667  C   PRO A  41      87.560  65.453  97.689  1.00  0.00            
ATOM    668  O   PRO A  41      88.094  64.377  97.423  1.00  0.00            
ATOM    669  N   HIS A  42      86.412  65.831  97.097  1.00  0.00            
ATOM    670  HN  HIS A  42      85.911  66.628  97.424  1.00  0.00            
ATOM    671  CA  HIS A  42      85.793  64.956  96.149  1.00  0.00            
ATOM    672  HA  HIS A  42      86.032  63.957  96.483  1.00  0.00            
ATOM    673  CB  HIS A  42      84.266  65.103  96.265  1.00  0.00            
ATOM    674  HB1 HIS A  42      83.906  64.974  97.308  1.00  0.00            
ATOM    675  HB2 HIS A  42      83.930  66.126  95.991  1.00  0.00            
ATOM    676  ND1 HIS A  42      82.762  64.441  94.286  1.00  0.00            
ATOM    677  CG  HIS A  42      83.437  64.151  95.454  1.00  0.00            
ATOM    678  CE1 HIS A  42      82.187  63.327  93.876  1.00  0.00            
ATOM    679  HE1 HIS A  42      81.349  63.410  93.184  1.00  0.00            
ATOM    680  NE2 HIS A  42      82.400  62.343  94.791  1.00  0.00            
ATOM    681  HE2 HIS A  42      81.744  61.630  95.040  1.00  0.00            
ATOM    682  CD2 HIS A  42      83.191  62.857  95.797  1.00  0.00            
ATOM    683  HD2 HIS A  42      83.393  62.291  96.696  1.00  0.00            
ATOM    684  C   HIS A  42      86.250  65.305  94.775  1.00  0.00            
ATOM    685  O   HIS A  42      86.136  64.539  93.819  1.00  0.00            
ATOM    686  N   PHE A  43      86.876  66.477  94.563  1.00  0.00            
ATOM    687  HN  PHE A  43      86.994  67.149  95.289  1.00  0.00            
ATOM    688  CA  PHE A  43      87.498  66.791  93.315  1.00  0.00            
ATOM    689  HA  PHE A  43      86.747  66.590  92.566  1.00  0.00            
ATOM    690  CB  PHE A  43      87.929  68.267  93.343  1.00  0.00            
ATOM    691  HB1 PHE A  43      87.076  68.843  93.763  1.00  0.00            
ATOM    692  HB2 PHE A  43      88.739  68.440  94.084  1.00  0.00            
ATOM    693  CG  PHE A  43      88.276  68.953  92.066  1.00  0.00            
ATOM    694  CD1 PHE A  43      89.490  69.573  91.883  1.00  0.00            
ATOM    695  HD1 PHE A  43      90.086  69.588  92.783  1.00  0.00            
ATOM    696  CE1 PHE A  43      89.784  70.230  90.711  1.00  0.00            
ATOM    697  HE1 PHE A  43      90.728  70.734  90.567  1.00  0.00            
ATOM    698  CZ  PHE A  43      89.034  69.952  89.592  1.00  0.00            
ATOM    699  HZ  PHE A  43      89.394  70.394  88.675  1.00  0.00            
ATOM    700  CD2 PHE A  43      87.443  68.918  90.973  1.00  0.00            
ATOM    701  HD2 PHE A  43      86.424  68.609  91.153  1.00  0.00            
ATOM    702  CE2 PHE A  43      87.776  69.416  89.735  1.00  0.00            
ATOM    703  HE2 PHE A  43      87.120  69.396  88.877  1.00  0.00            
ATOM    704  C   PHE A  43      88.629  65.880  92.982  1.00  0.00            
ATOM    705  O   PHE A  43      88.799  65.576  91.803  1.00  0.00            
ATOM    706  N   LEU A  44      89.358  65.286  93.944  1.00  0.00            
ATOM    707  HN  LEU A  44      89.106  65.541  94.875  1.00  0.00            
ATOM    708  CA  LEU A  44      90.297  64.223  93.758  1.00  0.00            
ATOM    709  HA  LEU A  44      91.074  64.495  93.059  1.00  0.00            
ATOM    710  CB  LEU A  44      90.975  63.862  95.090  1.00  0.00            
ATOM    711  HB1 LEU A  44      90.111  63.565  95.722  1.00  0.00            
ATOM    712  HB2 LEU A  44      91.651  62.981  95.036  1.00  0.00            
ATOM    713  CG  LEU A  44      91.868  64.978  95.656  1.00  0.00            
ATOM    714  HG  LEU A  44      91.278  65.919  95.627  1.00  0.00            
ATOM    715  CD1 LEU A  44      92.083  64.733  97.159  1.00  0.00            
ATOM    716 1HD1 LEU A  44      92.626  65.600  97.594  1.00  0.00            
ATOM    717 2HD1 LEU A  44      91.151  64.509  97.721  1.00  0.00            
ATOM    718 3HD1 LEU A  44      92.673  63.804  97.317  1.00  0.00            
ATOM    719  CD2 LEU A  44      93.136  65.190  94.812  1.00  0.00            
ATOM    720 1HD2 LEU A  44      93.695  64.259  94.579  1.00  0.00            
ATOM    721 2HD2 LEU A  44      92.800  65.450  93.785  1.00  0.00            
ATOM    722 3HD2 LEU A  44      93.790  66.028  95.136  1.00  0.00            
ATOM    723  C   LEU A  44      89.595  63.075  93.117  1.00  0.00            
ATOM    724  O   LEU A  44      90.141  62.476  92.193  1.00  0.00            
ATOM    725  N   GLN A  45      88.410  62.682  93.619  1.00  0.00            
ATOM    726  HN  GLN A  45      87.932  63.406  94.111  1.00  0.00            
ATOM    727  CA  GLN A  45      87.655  61.523  93.261  1.00  0.00            
ATOM    728  HA  GLN A  45      88.224  60.606  93.304  1.00  0.00            
ATOM    729  CB  GLN A  45      86.433  61.233  94.149  1.00  0.00            
ATOM    730  HB1 GLN A  45      85.818  62.154  94.230  1.00  0.00            
ATOM    731  HB2 GLN A  45      85.795  60.482  93.635  1.00  0.00            
ATOM    732  CG  GLN A  45      86.755  60.816  95.586  1.00  0.00            
ATOM    733  HG1 GLN A  45      87.438  59.940  95.599  1.00  0.00            
ATOM    734  HG2 GLN A  45      87.150  61.743  96.055  1.00  0.00            
ATOM    735  CD  GLN A  45      85.532  60.327  96.349  1.00  0.00            
ATOM    736  OE1 GLN A  45      84.551  59.833  95.797  1.00  0.00            
ATOM    737  NE2 GLN A  45      85.567  60.460  97.702  1.00  0.00            
ATOM    738 1HE2 GLN A  45      86.373  60.801  98.188  1.00  0.00            
ATOM    739 2HE2 GLN A  45      84.860  59.953  98.195  1.00  0.00            
ATOM    740  C   GLN A  45      87.169  61.573  91.853  1.00  0.00            
ATOM    741  O   GLN A  45      87.073  60.513  91.238  1.00  0.00            
ATOM    742  N   GLN A  46      86.695  62.757  91.423  1.00  0.00            
ATOM    743  HN  GLN A  46      86.592  63.534  92.040  1.00  0.00            
ATOM    744  CA  GLN A  46      86.210  62.958  90.093  1.00  0.00            
ATOM    745  HA  GLN A  46      85.441  62.200  90.051  1.00  0.00            
ATOM    746  CB  GLN A  46      85.717  64.414  90.039  1.00  0.00            
ATOM    747  HB1 GLN A  46      86.513  65.124  90.352  1.00  0.00            
ATOM    748  HB2 GLN A  46      85.416  64.730  89.017  1.00  0.00            
ATOM    749  CG  GLN A  46      84.452  64.699  90.851  1.00  0.00            
ATOM    750  HG1 GLN A  46      83.471  64.302  90.515  1.00  0.00            
ATOM    751  HG2 GLN A  46      84.516  64.283  91.879  1.00  0.00            
ATOM    752  CD  GLN A  46      84.197  66.200  90.823  1.00  0.00            
ATOM    753  OE1 GLN A  46      84.390  66.953  89.871  1.00  0.00            
ATOM    754  NE2 GLN A  46      83.813  66.685  92.035  1.00  0.00            
ATOM    755 1HE2 GLN A  46      83.645  66.066  92.802  1.00  0.00            
ATOM    756 2HE2 GLN A  46      83.685  67.671  92.138  1.00  0.00            
ATOM    757  C   GLN A  46      87.196  62.668  89.015  1.00  0.00            
ATOM    758  O   GLN A  46      86.961  61.862  88.116  1.00  0.00            
ATOM    759  N   SER A  47      88.354  63.351  89.064  1.00  0.00            
ATOM    760  HN  SER A  47      88.398  64.104  89.716  1.00  0.00            
ATOM    761  CA  SER A  47      89.470  63.223  88.180  1.00  0.00            
ATOM    762  HA  SER A  47      90.194  64.000  88.376  1.00  0.00            
ATOM    763  CB  SER A  47      90.317  61.972  88.472  1.00  0.00            
ATOM    764  HB1 SER A  47      90.610  61.958  89.544  1.00  0.00            
ATOM    765  HB2 SER A  47      89.664  61.104  88.242  1.00  0.00            
ATOM    766  OG  SER A  47      91.560  61.860  87.795  1.00  0.00            
ATOM    767  HG1 SER A  47      91.953  61.010  88.007  1.00  0.00            
ATOM    768  C   SER A  47      89.187  63.422  86.731  1.00  0.00            
ATOM    769  O   SER A  47      88.259  64.085  86.271  1.00  0.00            
ATOM    770  N   SER A  48      89.885  62.762  85.790  1.00  0.00            
ATOM    771  HN  SER A  48      90.729  62.365  86.142  1.00  0.00            
ATOM    772  CA  SER A  48      89.580  62.704  84.394  1.00  0.00            
ATOM    773  HA  SER A  48      89.207  63.683  84.135  1.00  0.00            
ATOM    774  CB  SER A  48      90.838  62.154  83.700  1.00  0.00            
ATOM    775  HB1 SER A  48      90.624  62.132  82.610  1.00  0.00            
ATOM    776  HB2 SER A  48      91.575  62.959  83.905  1.00  0.00            
ATOM    777  OG  SER A  48      91.233  60.919  84.282  1.00  0.00            
ATOM    778  HG1 SER A  48      91.972  60.573  83.777  1.00  0.00            
ATOM    779  C   SER A  48      88.405  61.870  84.014  1.00  0.00            
ATOM    780  O   SER A  48      87.993  61.910  82.856  1.00  0.00            
ATOM    781  N   TYR A  49      87.922  60.949  84.867  1.00  0.00            
ATOM    782  HN  TYR A  49      88.386  60.936  85.749  1.00  0.00            
ATOM    783  CA  TYR A  49      86.737  60.192  84.608  1.00  0.00            
ATOM    784  HA  TYR A  49      86.973  59.561  83.764  1.00  0.00            
ATOM    785  CB  TYR A  49      86.549  59.402  85.914  1.00  0.00            
ATOM    786  HB1 TYR A  49      87.436  59.381  86.582  1.00  0.00            
ATOM    787  HB2 TYR A  49      85.741  59.709  86.612  1.00  0.00            
ATOM    788  CG  TYR A  49      86.335  57.977  85.534  1.00  0.00            
ATOM    789  CD1 TYR A  49      87.312  57.012  85.461  1.00  0.00            
ATOM    790  HD1 TYR A  49      88.327  57.277  85.716  1.00  0.00            
ATOM    791  CE1 TYR A  49      87.108  55.784  84.876  1.00  0.00            
ATOM    792  HE1 TYR A  49      87.969  55.134  84.836  1.00  0.00            
ATOM    793  CZ  TYR A  49      85.835  55.505  84.439  1.00  0.00            
ATOM    794  OH  TYR A  49      85.500  54.317  83.754  1.00  0.00            
ATOM    795  HH  TYR A  49      84.639  54.380  83.333  1.00  0.00            
ATOM    796  CD2 TYR A  49      85.086  57.701  85.029  1.00  0.00            
ATOM    797  HD2 TYR A  49      84.246  58.380  85.057  1.00  0.00            
ATOM    798  CE2 TYR A  49      84.838  56.449  84.518  1.00  0.00            
ATOM    799  HE2 TYR A  49      83.828  56.320  84.160  1.00  0.00            
ATOM    800  C   TYR A  49      85.549  61.064  84.393  1.00  0.00            
ATOM    801  O   TYR A  49      84.818  60.937  83.412  1.00  0.00            
ATOM    802  N   LYS A  50      85.251  62.016  85.296  1.00  0.00            
ATOM    803  HN  LYS A  50      85.909  62.214  86.019  1.00  0.00            
ATOM    804  CA  LYS A  50      83.994  62.697  85.315  1.00  0.00            
ATOM    805  HA  LYS A  50      83.245  62.035  84.907  1.00  0.00            
ATOM    806  CB  LYS A  50      83.589  63.189  86.715  1.00  0.00            
ATOM    807  HB1 LYS A  50      84.416  63.837  87.074  1.00  0.00            
ATOM    808  HB2 LYS A  50      82.688  63.837  86.654  1.00  0.00            
ATOM    809  CG  LYS A  50      83.335  62.061  87.717  1.00  0.00            
ATOM    810  HG1 LYS A  50      84.270  61.463  87.752  1.00  0.00            
ATOM    811  HG2 LYS A  50      83.188  62.513  88.721  1.00  0.00            
ATOM    812  CD  LYS A  50      82.186  61.113  87.368  1.00  0.00            
ATOM    813  HD1 LYS A  50      81.295  61.735  87.137  1.00  0.00            
ATOM    814  HD2 LYS A  50      82.472  60.557  86.450  1.00  0.00            
ATOM    815  CE  LYS A  50      81.836  60.064  88.426  1.00  0.00            
ATOM    816  HE1 LYS A  50      82.648  59.428  88.837  1.00  0.00            
ATOM    817  HE2 LYS A  50      81.567  60.792  89.222  1.00  0.00            
ATOM    818  NZ  LYS A  50      80.652  59.223  88.143  1.00  0.00            
ATOM    819  HZ1 LYS A  50      79.930  59.588  87.490  1.00  0.00            
ATOM    820  HZ2 LYS A  50      81.020  58.329  87.761  1.00  0.00            
ATOM    821  HZ3 LYS A  50      80.158  59.054  89.042  1.00  0.00            
ATOM    822  C   LYS A  50      84.006  63.921  84.463  1.00  0.00            
ATOM    823  O   LYS A  50      82.970  64.253  83.890  1.00  0.00            
ATOM    824  N   VAL A  51      85.166  64.594  84.369  1.00  0.00            
ATOM    825  HN  VAL A  51      86.063  64.320  84.709  1.00  0.00            
ATOM    826  CA  VAL A  51      85.291  65.807  83.623  1.00  0.00            
ATOM    827  HA  VAL A  51      84.408  65.918  83.011  1.00  0.00            
ATOM    828  CB  VAL A  51      85.408  67.076  84.415  1.00  0.00            
ATOM    829  HB  VAL A  51      85.571  67.928  83.721  1.00  0.00            
ATOM    830  CG1 VAL A  51      84.069  67.374  85.110  1.00  0.00            
ATOM    831 1HG1 VAL A  51      83.712  66.494  85.686  1.00  0.00            
ATOM    832 2HG1 VAL A  51      84.173  68.292  85.728  1.00  0.00            
ATOM    833 3HG1 VAL A  51      83.309  67.448  84.303  1.00  0.00            
ATOM    834  CG2 VAL A  51      86.618  66.966  85.358  1.00  0.00            
ATOM    835 1HG2 VAL A  51      87.491  66.533  84.824  1.00  0.00            
ATOM    836 2HG2 VAL A  51      86.878  68.007  85.644  1.00  0.00            
ATOM    837 3HG2 VAL A  51      86.453  66.238  86.180  1.00  0.00            
ATOM    838  C   VAL A  51      86.460  65.649  82.713  1.00  0.00            
ATOM    839  O   VAL A  51      87.284  64.757  82.914  1.00  0.00            
ATOM    840  N   SER A  52      86.516  66.492  81.666  1.00  0.00            
ATOM    841  HN  SER A  52      85.769  67.116  81.451  1.00  0.00            
ATOM    842  CA  SER A  52      87.677  66.533  80.833  1.00  0.00            
ATOM    843  HA  SER A  52      87.687  65.504  80.502  1.00  0.00            
ATOM    844  CB  SER A  52      87.511  67.311  79.517  1.00  0.00            
ATOM    845  HB1 SER A  52      88.315  67.169  78.763  1.00  0.00            
ATOM    846  HB2 SER A  52      86.549  66.967  79.081  1.00  0.00            
ATOM    847  OG  SER A  52      87.399  68.706  79.763  1.00  0.00            
ATOM    848  HG1 SER A  52      86.888  69.133  79.071  1.00  0.00            
ATOM    849  C   SER A  52      88.950  66.993  81.454  1.00  0.00            
ATOM    850  O   SER A  52      88.940  67.915  82.267  1.00  0.00            
ATOM    851  N   VAL A  53      90.106  66.411  81.086  1.00  0.00            
ATOM    852  HN  VAL A  53      90.042  65.690  80.400  1.00  0.00            
ATOM    853  CA  VAL A  53      91.456  66.596  81.522  1.00  0.00            
ATOM    854  HA  VAL A  53      91.563  66.405  82.579  1.00  0.00            
ATOM    855  CB  VAL A  53      92.437  65.755  80.762  1.00  0.00            
ATOM    856  HB  VAL A  53      92.512  66.075  79.701  1.00  0.00            
ATOM    857  CG1 VAL A  53      93.782  65.662  81.501  1.00  0.00            
ATOM    858 1HG1 VAL A  53      93.533  65.151  82.455  1.00  0.00            
ATOM    859 2HG1 VAL A  53      94.528  65.003  81.007  1.00  0.00            
ATOM    860 3HG1 VAL A  53      94.336  66.625  81.518  1.00  0.00            
ATOM    861  CG2 VAL A  53      91.970  64.292  80.668  1.00  0.00            
ATOM    862 1HG2 VAL A  53      92.672  63.638  80.108  1.00  0.00            
ATOM    863 2HG2 VAL A  53      91.842  63.683  81.588  1.00  0.00            
ATOM    864 3HG2 VAL A  53      91.037  64.218  80.068  1.00  0.00            
ATOM    865  C   VAL A  53      91.925  68.005  81.412  1.00  0.00            
ATOM    866  O   VAL A  53      92.653  68.547  82.242  1.00  0.00            
ATOM    867  N   ASN A  54      91.523  68.694  80.329  1.00  0.00            
ATOM    868  HN  ASN A  54      90.920  68.254  79.667  1.00  0.00            
ATOM    869  CA  ASN A  54      91.792  70.069  80.042  1.00  0.00            
ATOM    870  HA  ASN A  54      92.813  70.330  80.275  1.00  0.00            
ATOM    871  CB  ASN A  54      91.483  70.390  78.570  1.00  0.00            
ATOM    872  HB1 ASN A  54      90.389  70.377  78.375  1.00  0.00            
ATOM    873  HB2 ASN A  54      91.803  71.435  78.372  1.00  0.00            
ATOM    874  CG  ASN A  54      92.336  69.553  77.628  1.00  0.00            
ATOM    875  OD1 ASN A  54      93.537  69.341  77.795  1.00  0.00            
ATOM    876  ND2 ASN A  54      91.734  68.997  76.543  1.00  0.00            
ATOM    877 1HD2 ASN A  54      90.780  69.144  76.280  1.00  0.00            
ATOM    878 2HD2 ASN A  54      92.305  68.437  75.943  1.00  0.00            
ATOM    879  C   ASN A  54      91.051  71.047  80.889  1.00  0.00            
ATOM    880  O   ASN A  54      91.620  72.017  81.386  1.00  0.00            
ATOM    881  N   ARG A  55      89.764  70.764  81.161  1.00  0.00            
ATOM    882  HN  ARG A  55      89.390  69.907  80.815  1.00  0.00            
ATOM    883  CA  ARG A  55      88.951  71.503  82.075  1.00  0.00            
ATOM    884  HA  ARG A  55      89.073  72.546  81.824  1.00  0.00            
ATOM    885  CB  ARG A  55      87.477  71.072  82.180  1.00  0.00            
ATOM    886  HB1 ARG A  55      87.045  71.176  81.162  1.00  0.00            
ATOM    887  HB2 ARG A  55      87.438  69.993  82.440  1.00  0.00            
ATOM    888  CG  ARG A  55      86.613  71.846  83.178  1.00  0.00            
ATOM    889  HG1 ARG A  55      87.096  71.615  84.151  1.00  0.00            
ATOM    890  HG2 ARG A  55      86.821  72.938  83.195  1.00  0.00            
ATOM    891  CD  ARG A  55      85.131  71.474  83.101  1.00  0.00            
ATOM    892  HD1 ARG A  55      84.637  72.217  82.439  1.00  0.00            
ATOM    893  HD2 ARG A  55      85.050  70.447  82.686  1.00  0.00            
ATOM    894  NE  ARG A  55      84.503  71.668  84.439  1.00  0.00            
ATOM    895  HE  ARG A  55      84.771  72.431  85.026  1.00  0.00            
ATOM    896  CZ  ARG A  55      83.362  71.044  84.855  1.00  0.00            
ATOM    897  NH1 ARG A  55      82.966  71.346  86.125  1.00  0.00            
ATOM    898 1HH1 ARG A  55      83.490  71.937  86.740  1.00  0.00            
ATOM    899 2HH1 ARG A  55      82.215  70.771  86.449  1.00  0.00            
ATOM    900  NH2 ARG A  55      82.761  70.030  84.167  1.00  0.00            
ATOM    901 1HH2 ARG A  55      82.799  70.055  83.168  1.00  0.00            
ATOM    902 2HH2 ARG A  55      81.948  69.588  84.545  1.00  0.00            
ATOM    903  C   ARG A  55      89.660  71.442  83.384  1.00  0.00            
ATOM    904  O   ARG A  55      89.787  72.471  84.044  1.00  0.00            
ATOM    905  N   TYR A  56      90.117  70.254  83.818  1.00  0.00            
ATOM    906  HN  TYR A  56      90.000  69.415  83.293  1.00  0.00            
ATOM    907  CA  TYR A  56      90.870  70.033  85.014  1.00  0.00            
ATOM    908  HA  TYR A  56      90.351  70.427  85.876  1.00  0.00            
ATOM    909  CB  TYR A  56      91.202  68.539  85.163  1.00  0.00            
ATOM    910  HB1 TYR A  56      90.448  67.964  84.584  1.00  0.00            
ATOM    911  HB2 TYR A  56      92.153  68.183  84.714  1.00  0.00            
ATOM    912  CG  TYR A  56      91.253  68.024  86.561  1.00  0.00            
ATOM    913  CD1 TYR A  56      90.196  67.319  87.087  1.00  0.00            
ATOM    914  HD1 TYR A  56      89.265  67.275  86.541  1.00  0.00            
ATOM    915  CE1 TYR A  56      90.200  66.905  88.398  1.00  0.00            
ATOM    916  HE1 TYR A  56      89.328  66.401  88.787  1.00  0.00            
ATOM    917  CZ  TYR A  56      91.375  66.919  89.113  1.00  0.00            
ATOM    918  OH  TYR A  56      91.458  66.486  90.452  1.00  0.00            
ATOM    919  HH  TYR A  56      90.591  66.170  90.715  1.00  0.00            
ATOM    920  CD2 TYR A  56      92.396  68.146  87.316  1.00  0.00            
ATOM    921  HD2 TYR A  56      93.239  68.733  86.984  1.00  0.00            
ATOM    922  CE2 TYR A  56      92.409  67.669  88.606  1.00  0.00            
ATOM    923  HE2 TYR A  56      93.183  67.942  89.309  1.00  0.00            
ATOM    924  C   TYR A  56      92.149  70.799  85.048  1.00  0.00            
ATOM    925  O   TYR A  56      92.429  71.484  86.031  1.00  0.00            
ATOM    926  N   ASN A  57      92.969  70.732  83.985  1.00  0.00            
ATOM    927  HN  ASN A  57      92.698  70.121  83.245  1.00  0.00            
ATOM    928  CA  ASN A  57      94.176  71.481  83.816  1.00  0.00            
ATOM    929  HA  ASN A  57      94.871  71.257  84.611  1.00  0.00            
ATOM    930  CB  ASN A  57      94.862  71.039  82.512  1.00  0.00            
ATOM    931  HB1 ASN A  57      94.855  69.945  82.320  1.00  0.00            
ATOM    932  HB2 ASN A  57      94.343  71.536  81.664  1.00  0.00            
ATOM    933  CG  ASN A  57      96.345  71.368  82.595  1.00  0.00            
ATOM    934  OD1 ASN A  57      96.924  71.800  83.592  1.00  0.00            
ATOM    935  ND2 ASN A  57      97.052  71.192  81.446  1.00  0.00            
ATOM    936 1HD2 ASN A  57      96.657  70.572  80.767  1.00  0.00            
ATOM    937 2HD2 ASN A  57      98.043  71.314  81.491  1.00  0.00            
ATOM    938  C   ASN A  57      93.961  72.948  83.970  1.00  0.00            
ATOM    939  O   ASN A  57      94.726  73.688  84.585  1.00  0.00            
ATOM    940  N   PHE A  58      92.861  73.501  83.429  1.00  0.00            
ATOM    941  HN  PHE A  58      92.175  72.883  83.053  1.00  0.00            
ATOM    942  CA  PHE A  58      92.520  74.890  83.428  1.00  0.00            
ATOM    943  HA  PHE A  58      93.355  75.369  82.940  1.00  0.00            
ATOM    944  CB  PHE A  58      91.272  75.119  82.558  1.00  0.00            
ATOM    945  HB1 PHE A  58      91.281  74.408  81.705  1.00  0.00            
ATOM    946  HB2 PHE A  58      90.367  74.957  83.184  1.00  0.00            
ATOM    947  CG  PHE A  58      91.429  76.479  81.971  1.00  0.00            
ATOM    948  CD1 PHE A  58      91.898  76.619  80.686  1.00  0.00            
ATOM    949  HD1 PHE A  58      92.178  75.772  80.079  1.00  0.00            
ATOM    950  CE1 PHE A  58      92.077  77.897  80.210  1.00  0.00            
ATOM    951  HE1 PHE A  58      92.555  78.094  79.262  1.00  0.00            
ATOM    952  CZ  PHE A  58      91.816  79.005  80.981  1.00  0.00            
ATOM    953  HZ  PHE A  58      91.935  80.013  80.613  1.00  0.00            
ATOM    954  CD2 PHE A  58      91.004  77.559  82.709  1.00  0.00            
ATOM    955  HD2 PHE A  58      90.513  77.404  83.658  1.00  0.00            
ATOM    956  CE2 PHE A  58      91.141  78.813  82.164  1.00  0.00            
ATOM    957  HE2 PHE A  58      90.790  79.636  82.769  1.00  0.00            
ATOM    958  C   PHE A  58      92.441  75.392  84.829  1.00  0.00            
ATOM    959  O   PHE A  58      93.207  76.291  85.170  1.00  0.00            
ATOM    960  N   LEU A  59      91.627  74.756  85.691  1.00  0.00            
ATOM    961  HN  LEU A  59      90.906  74.121  85.428  1.00  0.00            
ATOM    962  CA  LEU A  59      91.594  75.103  87.078  1.00  0.00            
ATOM    963  HA  LEU A  59      91.312  76.144  87.140  1.00  0.00            
ATOM    964  CB  LEU A  59      90.338  74.523  87.750  1.00  0.00            
ATOM    965  HB1 LEU A  59      89.425  74.625  87.125  1.00  0.00            
ATOM    966  HB2 LEU A  59      90.482  73.422  87.773  1.00  0.00            
ATOM    967  CG  LEU A  59      90.061  75.013  89.181  1.00  0.00            
ATOM    968  HG  LEU A  59      90.960  74.813  89.804  1.00  0.00            
ATOM    969  CD1 LEU A  59      89.700  76.505  89.283  1.00  0.00            
ATOM    970 1HD1 LEU A  59      88.770  76.717  88.713  1.00  0.00            
ATOM    971 2HD1 LEU A  59      89.445  76.802  90.323  1.00  0.00            
ATOM    972 3HD1 LEU A  59      90.577  77.086  88.925  1.00  0.00            
ATOM    973  CD2 LEU A  59      88.969  74.120  89.795  1.00  0.00            
ATOM    974 1HD2 LEU A  59      88.903  74.449  90.853  1.00  0.00            
ATOM    975 2HD2 LEU A  59      88.032  74.247  89.210  1.00  0.00            
ATOM    976 3HD2 LEU A  59      89.114  73.019  89.807  1.00  0.00            
ATOM    977  C   LEU A  59      92.844  74.846  87.849  1.00  0.00            
ATOM    978  O   LEU A  59      93.115  75.576  88.801  1.00  0.00            
ATOM    979  N   LEU A  60      93.627  73.793  87.558  1.00  0.00            
ATOM    980  HN  LEU A  60      93.304  73.283  86.765  1.00  0.00            
ATOM    981  CA  LEU A  60      94.848  73.389  88.182  1.00  0.00            
ATOM    982  HA  LEU A  60      94.658  73.287  89.241  1.00  0.00            
ATOM    983  CB  LEU A  60      95.206  71.976  87.693  1.00  0.00            
ATOM    984  HB1 LEU A  60      94.286  71.455  87.351  1.00  0.00            
ATOM    985  HB2 LEU A  60      95.780  72.007  86.743  1.00  0.00            
ATOM    986  CG  LEU A  60      95.884  71.071  88.737  1.00  0.00            
ATOM    987  HG  LEU A  60      96.635  71.635  89.332  1.00  0.00            
ATOM    988  CD1 LEU A  60      94.793  70.546  89.686  1.00  0.00            
ATOM    989 1HD1 LEU A  60      95.143  69.642  90.228  1.00  0.00            
ATOM    990 2HD1 LEU A  60      94.646  71.293  90.495  1.00  0.00            
ATOM    991 3HD1 LEU A  60      93.880  70.357  89.082  1.00  0.00            
ATOM    992  CD2 LEU A  60      96.545  69.839  88.099  1.00  0.00            
ATOM    993 1HD2 LEU A  60      97.188  70.144  87.247  1.00  0.00            
ATOM    994 2HD2 LEU A  60      96.895  69.136  88.887  1.00  0.00            
ATOM    995 3HD2 LEU A  60      95.752  69.190  87.671  1.00  0.00            
ATOM    996  C   LEU A  60      95.957  74.363  87.974  1.00  0.00            
ATOM    997  O   LEU A  60      96.685  74.766  88.880  1.00  0.00            
ATOM    998  N   GLU A  61      96.098  74.811  86.715  1.00  0.00            
ATOM    999  HN  GLU A  61      95.408  74.523  86.055  1.00  0.00            
ATOM   1000  CA  GLU A  61      96.976  75.881  86.355  1.00  0.00            
ATOM   1001  HA  GLU A  61      98.003  75.724  86.648  1.00  0.00            
ATOM   1002  CB  GLU A  61      97.053  76.098  84.834  1.00  0.00            
ATOM   1003  HB1 GLU A  61      97.348  75.110  84.420  1.00  0.00            
ATOM   1004  HB2 GLU A  61      96.076  76.495  84.483  1.00  0.00            
ATOM   1005  CG  GLU A  61      98.113  77.042  84.264  1.00  0.00            
ATOM   1006  HG1 GLU A  61      97.907  76.954  83.175  1.00  0.00            
ATOM   1007  HG2 GLU A  61      98.032  78.102  84.586  1.00  0.00            
ATOM   1008  CD  GLU A  61      99.551  76.610  84.507  1.00  0.00            
ATOM   1009  OE1 GLU A  61      99.771  75.369  84.516  1.00  0.00            
ATOM   1010  OE2 GLU A  61     100.479  77.434  84.724  1.00  0.00            
ATOM   1011  C   GLU A  61      96.547  77.195  86.914  1.00  0.00            
ATOM   1012  O   GLU A  61      97.382  77.990  87.341  1.00  0.00            
ATOM   1013  N   SER A  62      95.223  77.431  86.913  1.00  0.00            
ATOM   1014  HN  SER A  62      94.507  76.803  86.619  1.00  0.00            
ATOM   1015  CA  SER A  62      94.703  78.646  87.462  1.00  0.00            
ATOM   1016  HA  SER A  62      95.212  79.473  86.991  1.00  0.00            
ATOM   1017  CB  SER A  62      93.190  78.761  87.211  1.00  0.00            
ATOM   1018  HB1 SER A  62      92.634  77.853  87.530  1.00  0.00            
ATOM   1019  HB2 SER A  62      92.727  79.585  87.796  1.00  0.00            
ATOM   1020  OG  SER A  62      92.987  78.948  85.819  1.00  0.00            
ATOM   1021  HG1 SER A  62      93.148  78.139  85.328  1.00  0.00            
ATOM   1022  C   SER A  62      95.045  78.805  88.903  1.00  0.00            
ATOM   1023  O   SER A  62      95.412  79.882  89.372  1.00  0.00            
ATOM   1024  N   LEU A  63      94.963  77.751  89.733  1.00  0.00            
ATOM   1025  HN  LEU A  63      94.544  76.927  89.360  1.00  0.00            
ATOM   1026  CA  LEU A  63      95.430  77.761  91.085  1.00  0.00            
ATOM   1027  HA  LEU A  63      95.031  78.625  91.596  1.00  0.00            
ATOM   1028  CB  LEU A  63      95.210  76.418  91.801  1.00  0.00            
ATOM   1029  HB1 LEU A  63      95.551  75.592  91.141  1.00  0.00            
ATOM   1030  HB2 LEU A  63      95.795  76.326  92.741  1.00  0.00            
ATOM   1031  CG  LEU A  63      93.761  76.130  92.227  1.00  0.00            
ATOM   1032  HG  LEU A  63      93.020  76.120  91.398  1.00  0.00            
ATOM   1033  CD1 LEU A  63      93.738  74.664  92.691  1.00  0.00            
ATOM   1034 1HD1 LEU A  63      94.607  74.364  93.314  1.00  0.00            
ATOM   1035 2HD1 LEU A  63      92.786  74.494  93.239  1.00  0.00            
ATOM   1036 3HD1 LEU A  63      93.700  73.982  91.815  1.00  0.00            
ATOM   1037  CD2 LEU A  63      93.252  77.044  93.354  1.00  0.00            
ATOM   1038 1HD2 LEU A  63      93.539  78.051  92.981  1.00  0.00            
ATOM   1039 2HD2 LEU A  63      92.166  77.084  93.583  1.00  0.00            
ATOM   1040 3HD2 LEU A  63      93.596  76.909  94.402  1.00  0.00            
ATOM   1041  C   LEU A  63      96.909  77.903  91.190  1.00  0.00            
ATOM   1042  O   LEU A  63      97.368  78.598  92.095  1.00  0.00            
ATOM   1043  N   GLU A  64      97.685  77.133  90.407  1.00  0.00            
ATOM   1044  HN  GLU A  64      97.252  76.489  89.781  1.00  0.00            
ATOM   1045  CA  GLU A  64      99.113  77.201  90.385  1.00  0.00            
ATOM   1046  HA  GLU A  64      99.438  76.984  91.392  1.00  0.00            
ATOM   1047  CB  GLU A  64      99.866  76.145  89.557  1.00  0.00            
ATOM   1048  HB1 GLU A  64      99.431  75.181  89.894  1.00  0.00            
ATOM   1049  HB2 GLU A  64      99.749  76.259  88.458  1.00  0.00            
ATOM   1050  CG  GLU A  64     101.367  75.981  89.804  1.00  0.00            
ATOM   1051  HG1 GLU A  64     101.949  76.870  89.480  1.00  0.00            
ATOM   1052  HG2 GLU A  64     101.628  75.775  90.865  1.00  0.00            
ATOM   1053  CD  GLU A  64     101.924  74.894  88.896  1.00  0.00            
ATOM   1054  OE1 GLU A  64     102.262  73.814  89.450  1.00  0.00            
ATOM   1055  OE2 GLU A  64     102.031  75.116  87.660  1.00  0.00            
ATOM   1056  C   GLU A  64      99.753  78.513  90.081  1.00  0.00            
ATOM   1057  O   GLU A  64     100.677  79.025  90.711  1.00  0.00            
ATOM   1058  N   ASP A  65      99.181  79.200  89.077  1.00  0.00            
ATOM   1059  HN  ASP A  65      98.450  78.804  88.527  1.00  0.00            
ATOM   1060  CA  ASP A  65      99.537  80.543  88.735  1.00  0.00            
ATOM   1061  HA  ASP A  65     100.612  80.619  88.680  1.00  0.00            
ATOM   1062  CB  ASP A  65      98.875  80.857  87.382  1.00  0.00            
ATOM   1063  HB1 ASP A  65      98.928  79.928  86.777  1.00  0.00            
ATOM   1064  HB2 ASP A  65      97.808  81.158  87.461  1.00  0.00            
ATOM   1065  CG  ASP A  65      99.576  81.929  86.561  1.00  0.00            
ATOM   1066  OD1 ASP A  65     100.833  81.951  86.468  1.00  0.00            
ATOM   1067  OD2 ASP A  65      98.870  82.729  85.890  1.00  0.00            
ATOM   1068  C   ASP A  65      99.155  81.490  89.821  1.00  0.00            
ATOM   1069  O   ASP A  65      99.917  82.434  90.019  1.00  0.00            
ATOM   1070  N   LEU A  66      98.100  81.297  90.634  1.00  0.00            
ATOM   1071  HN  LEU A  66      97.568  80.454  90.659  1.00  0.00            
ATOM   1072  CA  LEU A  66      97.809  82.125  91.762  1.00  0.00            
ATOM   1073  HA  LEU A  66      97.726  83.151  91.434  1.00  0.00            
ATOM   1074  CB  LEU A  66      96.371  81.863  92.237  1.00  0.00            
ATOM   1075  HB1 LEU A  66      95.584  81.896  91.453  1.00  0.00            
ATOM   1076  HB2 LEU A  66      96.263  80.807  92.564  1.00  0.00            
ATOM   1077  CG  LEU A  66      95.887  82.677  93.450  1.00  0.00            
ATOM   1078  HG  LEU A  66      96.696  82.593  94.206  1.00  0.00            
ATOM   1079  CD1 LEU A  66      95.676  84.152  93.066  1.00  0.00            
ATOM   1080 1HD1 LEU A  66      95.415  84.750  93.965  1.00  0.00            
ATOM   1081 2HD1 LEU A  66      96.503  84.603  92.477  1.00  0.00            
ATOM   1082 3HD1 LEU A  66      94.879  84.249  92.299  1.00  0.00            
ATOM   1083  CD2 LEU A  66      94.617  82.009  94.003  1.00  0.00            
ATOM   1084 1HD2 LEU A  66      94.061  82.445  94.861  1.00  0.00            
ATOM   1085 2HD2 LEU A  66      93.904  81.853  93.165  1.00  0.00            
ATOM   1086 3HD2 LEU A  66      94.780  80.981  94.391  1.00  0.00            
ATOM   1087  C   LEU A  66      98.844  81.927  92.815  1.00  0.00            
ATOM   1088  O   LEU A  66      99.427  82.882  93.327  1.00  0.00            
ATOM   1089  N   GLN A  67      99.199  80.684  93.183  1.00  0.00            
ATOM   1090  HN  GLN A  67      98.706  79.881  92.857  1.00  0.00            
ATOM   1091  CA  GLN A  67     100.197  80.429  94.175  1.00  0.00            
ATOM   1092  HA  GLN A  67      99.820  80.858  95.092  1.00  0.00            
ATOM   1093  CB  GLN A  67     100.243  78.905  94.376  1.00  0.00            
ATOM   1094  HB1 GLN A  67      99.234  78.550  94.680  1.00  0.00            
ATOM   1095  HB2 GLN A  67     100.383  78.453  93.371  1.00  0.00            
ATOM   1096  CG  GLN A  67     101.304  78.406  95.358  1.00  0.00            
ATOM   1097  HG1 GLN A  67     102.261  78.881  95.052  1.00  0.00            
ATOM   1098  HG2 GLN A  67     101.143  78.848  96.364  1.00  0.00            
ATOM   1099  CD  GLN A  67     101.451  76.902  95.540  1.00  0.00            
ATOM   1100  OE1 GLN A  67     100.725  76.159  96.199  1.00  0.00            
ATOM   1101  NE2 GLN A  67     102.469  76.344  94.831  1.00  0.00            
ATOM   1102 1HE2 GLN A  67     103.052  76.892  94.232  1.00  0.00            
ATOM   1103 2HE2 GLN A  67     102.554  75.348  94.801  1.00  0.00            
ATOM   1104  C   GLN A  67     101.510  80.996  93.756  1.00  0.00            
ATOM   1105  O   GLN A  67     102.189  81.606  94.580  1.00  0.00            
ATOM   1106  N   ARG A  68     101.868  80.876  92.465  1.00  0.00            
ATOM   1107  HN  ARG A  68     101.314  80.285  91.886  1.00  0.00            
ATOM   1108  CA  ARG A  68     102.952  81.606  91.883  1.00  0.00            
ATOM   1109  HA  ARG A  68     103.827  81.305  92.439  1.00  0.00            
ATOM   1110  CB  ARG A  68     103.240  80.987  90.504  1.00  0.00            
ATOM   1111  HB1 ARG A  68     103.391  79.919  90.772  1.00  0.00            
ATOM   1112  HB2 ARG A  68     102.269  81.078  89.971  1.00  0.00            
ATOM   1113  CG  ARG A  68     104.320  81.497  89.549  1.00  0.00            
ATOM   1114  HG1 ARG A  68     103.965  82.475  89.158  1.00  0.00            
ATOM   1115  HG2 ARG A  68     105.252  81.687  90.124  1.00  0.00            
ATOM   1116  CD  ARG A  68     104.625  80.542  88.393  1.00  0.00            
ATOM   1117  HD1 ARG A  68     105.376  80.885  87.650  1.00  0.00            
ATOM   1118  HD2 ARG A  68     104.966  79.608  88.890  1.00  0.00            
ATOM   1119  NE  ARG A  68     103.318  80.391  87.695  1.00  0.00            
ATOM   1120  HE  ARG A  68     102.556  81.019  87.856  1.00  0.00            
ATOM   1121  CZ  ARG A  68     103.027  79.309  86.915  1.00  0.00            
ATOM   1122  NH1 ARG A  68     103.727  78.138  86.937  1.00  0.00            
ATOM   1123 1HH1 ARG A  68     104.631  78.078  87.361  1.00  0.00            
ATOM   1124 2HH1 ARG A  68     103.439  77.527  86.199  1.00  0.00            
ATOM   1125  NH2 ARG A  68     101.877  79.397  86.185  1.00  0.00            
ATOM   1126 1HH2 ARG A  68     101.491  80.318  86.136  1.00  0.00            
ATOM   1127 2HH2 ARG A  68     101.498  78.626  85.673  1.00  0.00            
ATOM   1128  C   ARG A  68     103.007  83.095  91.890  1.00  0.00            
ATOM   1129  O   ARG A  68     104.021  83.734  92.163  1.00  0.00            
ATOM   1130  N   SER A  69     101.873  83.756  91.596  1.00  0.00            
ATOM   1131  HN  SER A  69     101.110  83.260  91.190  1.00  0.00            
ATOM   1132  CA  SER A  69     101.694  85.167  91.748  1.00  0.00            
ATOM   1133  HA  SER A  69     102.476  85.606  91.146  1.00  0.00            
ATOM   1134  CB  SER A  69     100.357  85.751  91.262  1.00  0.00            
ATOM   1135  HB1 SER A  69      99.534  85.309  91.864  1.00  0.00            
ATOM   1136  HB2 SER A  69     100.426  86.833  91.501  1.00  0.00            
ATOM   1137  OG  SER A  69     100.161  85.533  89.873  1.00  0.00            
ATOM   1138  HG1 SER A  69      99.333  85.058  89.764  1.00  0.00            
ATOM   1139  C   SER A  69     101.812  85.626  93.161  1.00  0.00            
ATOM   1140  O   SER A  69     102.514  86.595  93.443  1.00  0.00            
ATOM   1141  N   PHE A  70     101.304  84.876  94.156  1.00  0.00            
ATOM   1142  HN  PHE A  70     100.707  84.090  94.021  1.00  0.00            
ATOM   1143  CA  PHE A  70     101.473  85.262  95.523  1.00  0.00            
ATOM   1144  HA  PHE A  70     101.155  86.285  95.386  1.00  0.00            
ATOM   1145  CB  PHE A  70     100.493  84.446  96.384  1.00  0.00            
ATOM   1146  HB1 PHE A  70     100.483  83.367  96.120  1.00  0.00            
ATOM   1147  HB2 PHE A  70     100.794  84.503  97.452  1.00  0.00            
ATOM   1148  CG  PHE A  70      99.153  85.098  96.393  1.00  0.00            
ATOM   1149  CD1 PHE A  70      99.012  86.429  96.708  1.00  0.00            
ATOM   1150  HD1 PHE A  70      99.866  86.992  97.056  1.00  0.00            
ATOM   1151  CE1 PHE A  70      97.762  86.989  96.821  1.00  0.00            
ATOM   1152  HE1 PHE A  70      97.653  88.016  97.140  1.00  0.00            
ATOM   1153  CZ  PHE A  70      96.637  86.255  96.525  1.00  0.00            
ATOM   1154  HZ  PHE A  70      95.672  86.731  96.619  1.00  0.00            
ATOM   1155  CD2 PHE A  70      98.035  84.352  96.104  1.00  0.00            
ATOM   1156  HD2 PHE A  70      98.053  83.316  95.795  1.00  0.00            
ATOM   1157  CE2 PHE A  70      96.791  84.932  96.188  1.00  0.00            
ATOM   1158  HE2 PHE A  70      95.955  84.256  96.089  1.00  0.00            
ATOM   1159  C   PHE A  70     102.877  85.120  96.001  1.00  0.00            
ATOM   1160  O   PHE A  70     103.345  85.897  96.832  1.00  0.00            
ATOM   1161  N   GLN A  71     103.605  84.077  95.564  1.00  0.00            
ATOM   1162  HN  GLN A  71     103.167  83.335  95.062  1.00  0.00            
ATOM   1163  CA  GLN A  71     104.961  83.687  95.798  1.00  0.00            
ATOM   1164  HA  GLN A  71     105.124  83.526  96.854  1.00  0.00            
ATOM   1165  CB  GLN A  71     105.256  82.350  95.101  1.00  0.00            
ATOM   1166  HB1 GLN A  71     104.441  81.687  95.461  1.00  0.00            
ATOM   1167  HB2 GLN A  71     105.161  82.321  93.994  1.00  0.00            
ATOM   1168  CG  GLN A  71     106.618  81.770  95.494  1.00  0.00            
ATOM   1169  HG1 GLN A  71     106.732  80.807  94.954  1.00  0.00            
ATOM   1170  HG2 GLN A  71     107.435  82.414  95.105  1.00  0.00            
ATOM   1171  CD  GLN A  71     106.730  81.429  96.973  1.00  0.00            
ATOM   1172  OE1 GLN A  71     105.813  81.123  97.733  1.00  0.00            
ATOM   1173  NE2 GLN A  71     108.007  81.556  97.423  1.00  0.00            
ATOM   1174 1HE2 GLN A  71     108.756  81.951  96.890  1.00  0.00            
ATOM   1175 2HE2 GLN A  71     108.108  81.521  98.417  1.00  0.00            
ATOM   1176  C   GLN A  71     105.926  84.713  95.309  1.00  0.00            
ATOM   1177  O   GLN A  71     107.031  84.838  95.833  1.00  0.00            
ATOM   1178  N   ALA A  72     105.653  85.466  94.229  1.00  0.00            
ATOM   1179  HN  ALA A  72     104.836  85.211  93.719  1.00  0.00            
ATOM   1180  CA  ALA A  72     106.412  86.598  93.792  1.00  0.00            
ATOM   1181  HA  ALA A  72     107.456  86.325  93.736  1.00  0.00            
ATOM   1182  CB  ALA A  72     105.970  86.975  92.369  1.00  0.00            
ATOM   1183  HB1 ALA A  72     104.892  87.241  92.393  1.00  0.00            
ATOM   1184  HB2 ALA A  72     106.528  87.897  92.095  1.00  0.00            
ATOM   1185  HB3 ALA A  72     106.260  86.157  91.676  1.00  0.00            
ATOM   1186  C   ALA A  72     106.203  87.756  94.705  1.00  0.00            
ATOM   1187  O   ALA A  72     107.151  88.482  95.005  1.00  0.00            
ATOM   1188  N   ARG A  73     104.945  87.923  95.148  1.00  0.00            
ATOM   1189  HN  ARG A  73     104.238  87.249  94.947  1.00  0.00            
ATOM   1190  CA  ARG A  73     104.511  89.103  95.831  1.00  0.00            
ATOM   1191  HA  ARG A  73     104.992  89.943  95.352  1.00  0.00            
ATOM   1192  CB  ARG A  73     103.029  89.417  95.564  1.00  0.00            
ATOM   1193  HB1 ARG A  73     102.510  88.491  95.890  1.00  0.00            
ATOM   1194  HB2 ARG A  73     102.528  90.219  96.146  1.00  0.00            
ATOM   1195  CG  ARG A  73     102.745  89.743  94.096  1.00  0.00            
ATOM   1196  HG1 ARG A  73     103.544  89.245  93.506  1.00  0.00            
ATOM   1197  HG2 ARG A  73     101.774  89.245  93.884  1.00  0.00            
ATOM   1198  CD  ARG A  73     102.661  91.232  93.757  1.00  0.00            
ATOM   1199  HD1 ARG A  73     101.736  91.710  94.142  1.00  0.00            
ATOM   1200  HD2 ARG A  73     103.558  91.805  94.074  1.00  0.00            
ATOM   1201  NE  ARG A  73     102.706  91.393  92.276  1.00  0.00            
ATOM   1202  HE  ARG A  73     102.854  90.633  91.645  1.00  0.00            
ATOM   1203  CZ  ARG A  73     102.460  92.595  91.678  1.00  0.00            
ATOM   1204  NH1 ARG A  73     102.226  93.794  92.287  1.00  0.00            
ATOM   1205 1HH1 ARG A  73     102.334  93.902  93.275  1.00  0.00            
ATOM   1206 2HH1 ARG A  73     101.900  94.566  91.742  1.00  0.00            
ATOM   1207  NH2 ARG A  73     102.216  92.645  90.335  1.00  0.00            
ATOM   1208 1HH2 ARG A  73     102.154  91.752  89.887  1.00  0.00            
ATOM   1209 2HH2 ARG A  73     101.963  93.463  89.819  1.00  0.00            
ATOM   1210  C   ARG A  73     104.688  89.157  97.309  1.00  0.00            
ATOM   1211  O   ARG A  73     104.148  90.056  97.952  1.00  0.00            
ATOM   1212  N   GLY A  74     105.359  88.198  97.972  1.00  0.00            
ATOM   1213  HN  GLY A  74     105.877  87.633  97.335  1.00  0.00            
ATOM   1214  CA  GLY A  74     105.441  88.068  99.394  1.00  0.00            
ATOM   1215  HA1 GLY A  74     106.350  87.518  99.594  1.00  0.00            
ATOM   1216  HA2 GLY A  74     105.493  89.067  99.804  1.00  0.00            
ATOM   1217  C   GLY A  74     104.360  87.357 100.132  1.00  0.00            
ATOM   1218  O   GLY A  74     104.284  87.591 101.337  1.00  0.00            
ATOM   1219  N   SER A  75     103.583  86.399  99.597  1.00  0.00            
ATOM   1220  HN  SER A  75     103.581  86.246  98.611  1.00  0.00            
ATOM   1221  CA  SER A  75     102.445  85.777 100.198  1.00  0.00            
ATOM   1222  HA  SER A  75     102.534  85.751 101.274  1.00  0.00            
ATOM   1223  CB  SER A  75     101.160  86.489  99.740  1.00  0.00            
ATOM   1224  HB1 SER A  75     101.088  87.472 100.250  1.00  0.00            
ATOM   1225  HB2 SER A  75     101.177  86.652  98.642  1.00  0.00            
ATOM   1226  OG  SER A  75      99.945  85.784  99.948  1.00  0.00            
ATOM   1227  HG1 SER A  75      99.382  86.361 100.467  1.00  0.00            
ATOM   1228  C   SER A  75     102.512  84.371  99.708  1.00  0.00            
ATOM   1229  O   SER A  75     103.419  83.909  99.015  1.00  0.00            
ATOM   1230  N   ARG A  76     101.546  83.541 100.142  1.00  0.00            
ATOM   1231  HN  ARG A  76     100.738  83.894 100.608  1.00  0.00            
ATOM   1232  CA  ARG A  76     101.496  82.173  99.731  1.00  0.00            
ATOM   1233  HA  ARG A  76     101.847  82.079  98.714  1.00  0.00            
ATOM   1234  CB  ARG A  76     102.267  81.331 100.762  1.00  0.00            
ATOM   1235  HB1 ARG A  76     103.258  81.805 100.929  1.00  0.00            
ATOM   1236  HB2 ARG A  76     101.704  81.290 101.718  1.00  0.00            
ATOM   1237  CG  ARG A  76     102.620  79.886 100.403  1.00  0.00            
ATOM   1238  HG1 ARG A  76     102.989  79.447 101.354  1.00  0.00            
ATOM   1239  HG2 ARG A  76     101.707  79.284 100.209  1.00  0.00            
ATOM   1240  CD  ARG A  76     103.708  79.684  99.347  1.00  0.00            
ATOM   1241  HD1 ARG A  76     103.464  80.337  98.482  1.00  0.00            
ATOM   1242  HD2 ARG A  76     104.660  79.987  99.833  1.00  0.00            
ATOM   1243  NE  ARG A  76     103.598  78.259  98.923  1.00  0.00            
ATOM   1244  HE  ARG A  76     102.775  77.744  99.162  1.00  0.00            
ATOM   1245  CZ  ARG A  76     104.513  77.706  98.075  1.00  0.00            
ATOM   1246  NH1 ARG A  76     105.422  78.469  97.401  1.00  0.00            
ATOM   1247 1HH1 ARG A  76     105.514  79.454  97.549  1.00  0.00            
ATOM   1248 2HH1 ARG A  76     106.058  78.097  96.724  1.00  0.00            
ATOM   1249  NH2 ARG A  76     104.504  76.363  97.834  1.00  0.00            
ATOM   1250 1HH2 ARG A  76     103.869  75.744  98.295  1.00  0.00            
ATOM   1251 2HH2 ARG A  76     105.083  76.001  97.101  1.00  0.00            
ATOM   1252  C   ARG A  76     100.050  81.810  99.744  1.00  0.00            
ATOM   1253  O   ARG A  76      99.351  82.350 100.600  1.00  0.00            
ATOM   1254  N   LEU A  77      99.628  80.965  98.786  1.00  0.00            
ATOM   1255  HN  LEU A  77     100.226  80.737  98.023  1.00  0.00            
ATOM   1256  CA  LEU A  77      98.298  80.439  98.818  1.00  0.00            
ATOM   1257  HA  LEU A  77      97.556  81.131  99.186  1.00  0.00            
ATOM   1258  CB  LEU A  77      97.851  80.066  97.394  1.00  0.00            
ATOM   1259  HB1 LEU A  77      97.868  80.937  96.707  1.00  0.00            
ATOM   1260  HB2 LEU A  77      98.549  79.331  96.938  1.00  0.00            
ATOM   1261  CG  LEU A  77      96.427  79.503  97.255  1.00  0.00            
ATOM   1262  HG  LEU A  77      96.388  78.621  97.929  1.00  0.00            
ATOM   1263  CD1 LEU A  77      95.248  80.405  97.657  1.00  0.00            
ATOM   1264 1HD1 LEU A  77      95.223  81.381  97.126  1.00  0.00            
ATOM   1265 2HD1 LEU A  77      94.349  79.897  97.247  1.00  0.00            
ATOM   1266 3HD1 LEU A  77      95.199  80.582  98.752  1.00  0.00            
ATOM   1267  CD2 LEU A  77      96.217  78.883  95.863  1.00  0.00            
ATOM   1268 1HD2 LEU A  77      95.176  78.498  95.842  1.00  0.00            
ATOM   1269 2HD2 LEU A  77      96.494  79.583  95.046  1.00  0.00            
ATOM   1270 3HD2 LEU A  77      96.815  77.960  95.700  1.00  0.00            
ATOM   1271  C   LEU A  77      98.238  79.199  99.642  1.00  0.00            
ATOM   1272  O   LEU A  77      98.871  78.162  99.448  1.00  0.00            
ATOM   1273  N   LEU A  78      97.389  79.329 100.676  1.00  0.00            
ATOM   1274  HN  LEU A  78      96.902  80.153 100.954  1.00  0.00            
ATOM   1275  CA  LEU A  78      97.253  78.240 101.594  1.00  0.00            
ATOM   1276  HA  LEU A  78      98.182  77.689 101.555  1.00  0.00            
ATOM   1277  CB  LEU A  78      97.097  78.572 103.087  1.00  0.00            
ATOM   1278  HB1 LEU A  78      96.501  79.506 103.165  1.00  0.00            
ATOM   1279  HB2 LEU A  78      96.563  77.800 103.682  1.00  0.00            
ATOM   1280  CG  LEU A  78      98.442  78.860 103.775  1.00  0.00            
ATOM   1281  HG  LEU A  78      99.024  77.916 103.841  1.00  0.00            
ATOM   1282  CD1 LEU A  78      99.421  79.818 103.077  1.00  0.00            
ATOM   1283 1HD1 LEU A  78      99.778  79.370 102.125  1.00  0.00            
ATOM   1284 2HD1 LEU A  78      99.018  80.798 102.740  1.00  0.00            
ATOM   1285 3HD1 LEU A  78     100.330  79.971 103.699  1.00  0.00            
ATOM   1286  CD2 LEU A  78      98.263  79.196 105.265  1.00  0.00            
ATOM   1287 1HD2 LEU A  78      97.846  80.208 105.455  1.00  0.00            
ATOM   1288 2HD2 LEU A  78      97.507  78.510 105.704  1.00  0.00            
ATOM   1289 3HD2 LEU A  78      99.239  79.226 105.794  1.00  0.00            
ATOM   1290  C   LEU A  78      96.047  77.473 101.169  1.00  0.00            
ATOM   1291  O   LEU A  78      94.967  78.036 100.994  1.00  0.00            
ATOM   1292  N   VAL A  79      96.223  76.214 100.732  1.00  0.00            
ATOM   1293  HN  VAL A  79      97.164  75.898 100.634  1.00  0.00            
ATOM   1294  CA  VAL A  79      95.185  75.362 100.241  1.00  0.00            
ATOM   1295  HA  VAL A  79      94.313  75.892  99.886  1.00  0.00            
ATOM   1296  CB  VAL A  79      95.478  74.568  99.003  1.00  0.00            
ATOM   1297  HB  VAL A  79      96.116  73.679  99.197  1.00  0.00            
ATOM   1298  CG1 VAL A  79      94.138  74.084  98.425  1.00  0.00            
ATOM   1299 1HG1 VAL A  79      94.330  73.572  97.458  1.00  0.00            
ATOM   1300 2HG1 VAL A  79      93.711  73.306  99.094  1.00  0.00            
ATOM   1301 3HG1 VAL A  79      93.432  74.942  98.396  1.00  0.00            
ATOM   1302  CG2 VAL A  79      96.191  75.322  97.868  1.00  0.00            
ATOM   1303 1HG2 VAL A  79      95.567  76.172  97.518  1.00  0.00            
ATOM   1304 2HG2 VAL A  79      97.148  75.653  98.325  1.00  0.00            
ATOM   1305 3HG2 VAL A  79      96.483  74.730  96.975  1.00  0.00            
ATOM   1306  C   VAL A  79      94.618  74.446 101.270  1.00  0.00            
ATOM   1307  O   VAL A  79      95.292  73.488 101.644  1.00  0.00            
ATOM   1308  N   LEU A  80      93.453  74.810 101.836  1.00  0.00            
ATOM   1309  HN  LEU A  80      92.872  75.602 101.668  1.00  0.00            
ATOM   1310  CA  LEU A  80      92.861  73.919 102.785  1.00  0.00            
ATOM   1311  HA  LEU A  80      93.557  73.403 103.430  1.00  0.00            
ATOM   1312  CB  LEU A  80      91.830  74.590 103.708  1.00  0.00            
ATOM   1313  HB1 LEU A  80      91.005  74.823 103.002  1.00  0.00            
ATOM   1314  HB2 LEU A  80      91.478  73.895 104.501  1.00  0.00            
ATOM   1315  CG  LEU A  80      92.361  75.825 104.455  1.00  0.00            
ATOM   1316  HG  LEU A  80      92.507  76.625 103.697  1.00  0.00            
ATOM   1317  CD1 LEU A  80      91.360  76.084 105.594  1.00  0.00            
ATOM   1318 1HD1 LEU A  80      90.319  75.758 105.380  1.00  0.00            
ATOM   1319 2HD1 LEU A  80      91.634  75.403 106.427  1.00  0.00            
ATOM   1320 3HD1 LEU A  80      91.437  77.068 106.105  1.00  0.00            
ATOM   1321  CD2 LEU A  80      93.662  75.683 105.264  1.00  0.00            
ATOM   1322 1HD2 LEU A  80      93.954  76.576 105.856  1.00  0.00            
ATOM   1323 2HD2 LEU A  80      93.587  74.797 105.929  1.00  0.00            
ATOM   1324 3HD2 LEU A  80      94.485  75.469 104.549  1.00  0.00            
ATOM   1325  C   LEU A  80      92.155  72.786 102.122  1.00  0.00            
ATOM   1326  O   LEU A  80      91.992  72.745 100.903  1.00  0.00            
ATOM   1327  N   ARG A  81      91.717  71.790 102.911  1.00  0.00            
ATOM   1328  HN  ARG A  81      91.891  71.644 103.882  1.00  0.00            
ATOM   1329  CA  ARG A  81      90.977  70.742 102.279  1.00  0.00            
ATOM   1330  HA  ARG A  81      90.650  71.011 101.286  1.00  0.00            
ATOM   1331  CB  ARG A  81      91.681  69.376 102.258  1.00  0.00            
ATOM   1332  HB1 ARG A  81      92.080  69.022 103.233  1.00  0.00            
ATOM   1333  HB2 ARG A  81      91.025  68.541 101.930  1.00  0.00            
ATOM   1334  CG  ARG A  81      92.783  69.309 101.199  1.00  0.00            
ATOM   1335  HG1 ARG A  81      92.371  69.403 100.172  1.00  0.00            
ATOM   1336  HG2 ARG A  81      93.367  70.237 101.377  1.00  0.00            
ATOM   1337  CD  ARG A  81      93.628  68.034 101.227  1.00  0.00            
ATOM   1338  HD1 ARG A  81      94.045  67.872 102.243  1.00  0.00            
ATOM   1339  HD2 ARG A  81      93.051  67.176 100.818  1.00  0.00            
ATOM   1340  NE  ARG A  81      94.741  68.317 100.278  1.00  0.00            
ATOM   1341  HE  ARG A  81      94.923  69.272 100.047  1.00  0.00            
ATOM   1342  CZ  ARG A  81      95.393  67.486  99.414  1.00  0.00            
ATOM   1343  NH1 ARG A  81      96.136  68.007  98.393  1.00  0.00            
ATOM   1344 1HH1 ARG A  81      95.931  68.958  98.164  1.00  0.00            
ATOM   1345 2HH1 ARG A  81      96.552  67.365  97.748  1.00  0.00            
ATOM   1346  NH2 ARG A  81      95.392  66.134  99.607  1.00  0.00            
ATOM   1347 1HH2 ARG A  81      94.640  65.882 100.217  1.00  0.00            
ATOM   1348 2HH2 ARG A  81      96.060  65.535  99.165  1.00  0.00            
ATOM   1349  C   ARG A  81      89.727  70.512 103.057  1.00  0.00            
ATOM   1350  O   ARG A  81      89.774  70.645 104.279  1.00  0.00            
ATOM   1351  N   GLY A  82      88.599  70.112 102.443  1.00  0.00            
ATOM   1352  HN  GLY A  82      88.574  70.015 101.450  1.00  0.00            
ATOM   1353  CA  GLY A  82      87.368  69.948 103.151  1.00  0.00            
ATOM   1354  HA1 GLY A  82      86.990  68.942 103.039  1.00  0.00            
ATOM   1355  HA2 GLY A  82      87.359  70.301 104.171  1.00  0.00            
ATOM   1356  C   GLY A  82      86.261  70.773 102.592  1.00  0.00            
ATOM   1357  O   GLY A  82      85.976  70.897 101.402  1.00  0.00            
ATOM   1358  N   LYS A  83      85.508  71.384 103.524  1.00  0.00            
ATOM   1359  HN  LYS A  83      85.812  71.415 104.474  1.00  0.00            
ATOM   1360  CA  LYS A  83      84.270  72.023 103.204  1.00  0.00            
ATOM   1361  HA  LYS A  83      84.009  72.097 102.158  1.00  0.00            
ATOM   1362  CB  LYS A  83      83.088  71.274 103.840  1.00  0.00            
ATOM   1363  HB1 LYS A  83      82.994  70.262 103.389  1.00  0.00            
ATOM   1364  HB2 LYS A  83      83.123  71.205 104.948  1.00  0.00            
ATOM   1365  CG  LYS A  83      81.720  71.844 103.459  1.00  0.00            
ATOM   1366  HG1 LYS A  83      81.690  72.815 103.996  1.00  0.00            
ATOM   1367  HG2 LYS A  83      81.535  71.979 102.372  1.00  0.00            
ATOM   1368  CD  LYS A  83      80.529  71.067 104.024  1.00  0.00            
ATOM   1369  HD1 LYS A  83      80.269  70.191 103.393  1.00  0.00            
ATOM   1370  HD2 LYS A  83      80.895  70.626 104.977  1.00  0.00            
ATOM   1371  CE  LYS A  83      79.182  71.791 103.999  1.00  0.00            
ATOM   1372  HE1 LYS A  83      79.077  72.635 104.715  1.00  0.00            
ATOM   1373  HE2 LYS A  83      79.036  72.145 102.956  1.00  0.00            
ATOM   1374  NZ  LYS A  83      78.151  70.818 104.422  1.00  0.00            
ATOM   1375  HZ1 LYS A  83      78.485  70.126 105.122  1.00  0.00            
ATOM   1376  HZ2 LYS A  83      77.257  71.171 104.819  1.00  0.00            
ATOM   1377  HZ3 LYS A  83      77.962  70.316 103.530  1.00  0.00            
ATOM   1378  C   LYS A  83      84.404  73.410 103.734  1.00  0.00            
ATOM   1379  O   LYS A  83      84.631  73.402 104.943  1.00  0.00            
ATOM   1380  N   PRO A  84      84.254  74.538 103.105  1.00  0.00            
ATOM   1381  CD  PRO A  84      84.303  74.689 101.658  1.00  0.00            
ATOM   1382  HD1 PRO A  84      83.293  74.411 101.286  1.00  0.00            
ATOM   1383  HD2 PRO A  84      85.115  74.097 101.185  1.00  0.00            
ATOM   1384  CA  PRO A  84      84.103  75.790 103.788  1.00  0.00            
ATOM   1385  HA  PRO A  84      85.097  76.114 104.058  1.00  0.00            
ATOM   1386  CB  PRO A  84      83.715  76.787 102.698  1.00  0.00            
ATOM   1387  HB1 PRO A  84      82.607  76.815 102.614  1.00  0.00            
ATOM   1388  HB2 PRO A  84      84.148  77.788 102.906  1.00  0.00            
ATOM   1389  CG  PRO A  84      84.375  76.208 101.436  1.00  0.00            
ATOM   1390  HG1 PRO A  84      83.960  76.627 100.495  1.00  0.00            
ATOM   1391  HG2 PRO A  84      85.457  76.443 101.526  1.00  0.00            
ATOM   1392  C   PRO A  84      83.393  75.831 105.097  1.00  0.00            
ATOM   1393  O   PRO A  84      83.959  76.441 106.004  1.00  0.00            
ATOM   1394  N   GLU A  85      82.175  75.277 105.238  1.00  0.00            
ATOM   1395  HN  GLU A  85      81.642  75.052 104.427  1.00  0.00            
ATOM   1396  CA  GLU A  85      81.370  75.639 106.364  1.00  0.00            
ATOM   1397  HA  GLU A  85      81.436  76.715 106.421  1.00  0.00            
ATOM   1398  CB  GLU A  85      79.903  75.275 106.085  1.00  0.00            
ATOM   1399  HB1 GLU A  85      79.696  75.732 105.093  1.00  0.00            
ATOM   1400  HB2 GLU A  85      79.872  74.167 106.011  1.00  0.00            
ATOM   1401  CG  GLU A  85      78.931  75.748 107.166  1.00  0.00            
ATOM   1402  HG1 GLU A  85      79.356  75.143 107.996  1.00  0.00            
ATOM   1403  HG2 GLU A  85      78.914  76.810 107.492  1.00  0.00            
ATOM   1404  CD  GLU A  85      77.500  75.257 106.997  1.00  0.00            
ATOM   1405  OE1 GLU A  85      77.132  74.349 106.204  1.00  0.00            
ATOM   1406  OE2 GLU A  85      76.628  75.775 107.744  1.00  0.00            
ATOM   1407  C   GLU A  85      81.895  75.033 107.620  1.00  0.00            
ATOM   1408  O   GLU A  85      82.040  75.618 108.691  1.00  0.00            
ATOM   1409  N   GLU A  86      82.215  73.726 107.608  1.00  0.00            
ATOM   1410  HN  GLU A  86      82.012  73.202 106.785  1.00  0.00            
ATOM   1411  CA  GLU A  86      82.771  72.990 108.701  1.00  0.00            
ATOM   1412  HA  GLU A  86      82.172  73.119 109.589  1.00  0.00            
ATOM   1413  CB  GLU A  86      82.609  71.503 108.343  1.00  0.00            
ATOM   1414  HB1 GLU A  86      81.545  71.391 108.044  1.00  0.00            
ATOM   1415  HB2 GLU A  86      83.306  71.356 107.489  1.00  0.00            
ATOM   1416  CG  GLU A  86      82.971  70.547 109.482  1.00  0.00            
ATOM   1417  HG1 GLU A  86      83.886  70.861 110.026  1.00  0.00            
ATOM   1418  HG2 GLU A  86      82.081  70.398 110.129  1.00  0.00            
ATOM   1419  CD  GLU A  86      83.520  69.175 109.118  1.00  0.00            
ATOM   1420  OE1 GLU A  86      82.809  68.186 109.440  1.00  0.00            
ATOM   1421  OE2 GLU A  86      84.563  69.004 108.432  1.00  0.00            
ATOM   1422  C   GLU A  86      84.169  73.350 109.070  1.00  0.00            
ATOM   1423  O   GLU A  86      84.565  73.233 110.228  1.00  0.00            
ATOM   1424  N   VAL A  87      85.057  73.611 108.094  1.00  0.00            
ATOM   1425  HN  VAL A  87      84.739  73.591 107.150  1.00  0.00            
ATOM   1426  CA  VAL A  87      86.407  74.063 108.232  1.00  0.00            
ATOM   1427  HA  VAL A  87      86.930  73.358 108.862  1.00  0.00            
ATOM   1428  CB  VAL A  87      87.014  74.019 106.861  1.00  0.00            
ATOM   1429  HB  VAL A  87      86.380  74.685 106.236  1.00  0.00            
ATOM   1430  CG1 VAL A  87      88.386  74.703 106.736  1.00  0.00            
ATOM   1431 1HG1 VAL A  87      88.667  74.509 105.678  1.00  0.00            
ATOM   1432 2HG1 VAL A  87      88.293  75.808 106.797  1.00  0.00            
ATOM   1433 3HG1 VAL A  87      89.144  74.339 107.461  1.00  0.00            
ATOM   1434  CG2 VAL A  87      87.200  72.537 106.496  1.00  0.00            
ATOM   1435 1HG2 VAL A  87      86.328  71.917 106.796  1.00  0.00            
ATOM   1436 2HG2 VAL A  87      87.528  72.506 105.435  1.00  0.00            
ATOM   1437 3HG2 VAL A  87      88.096  72.206 107.063  1.00  0.00            
ATOM   1438  C   VAL A  87      86.657  75.430 108.770  1.00  0.00            
ATOM   1439  O   VAL A  87      87.380  75.664 109.738  1.00  0.00            
ATOM   1440  N   PHE A  88      85.887  76.408 108.259  1.00  0.00            
ATOM   1441  HN  PHE A  88      85.281  76.245 107.485  1.00  0.00            
ATOM   1442  CA  PHE A  88      86.125  77.765 108.643  1.00  0.00            
ATOM   1443  HA  PHE A  88      87.168  77.984 108.473  1.00  0.00            
ATOM   1444  CB  PHE A  88      85.308  78.789 107.836  1.00  0.00            
ATOM   1445  HB1 PHE A  88      84.268  78.452 107.641  1.00  0.00            
ATOM   1446  HB2 PHE A  88      85.241  79.721 108.439  1.00  0.00            
ATOM   1447  CG  PHE A  88      85.976  79.183 106.564  1.00  0.00            
ATOM   1448  CD1 PHE A  88      87.251  79.698 106.586  1.00  0.00            
ATOM   1449  HD1 PHE A  88      87.740  79.804 107.542  1.00  0.00            
ATOM   1450  CE1 PHE A  88      87.859  80.104 105.421  1.00  0.00            
ATOM   1451  HE1 PHE A  88      88.908  80.360 105.407  1.00  0.00            
ATOM   1452  CZ  PHE A  88      87.189  80.021 104.223  1.00  0.00            
ATOM   1453  HZ  PHE A  88      87.696  80.125 103.275  1.00  0.00            
ATOM   1454  CD2 PHE A  88      85.189  79.409 105.460  1.00  0.00            
ATOM   1455  HD2 PHE A  88      84.161  79.079 105.421  1.00  0.00            
ATOM   1456  CE2 PHE A  88      85.830  79.837 104.320  1.00  0.00            
ATOM   1457  HE2 PHE A  88      85.173  79.910 103.467  1.00  0.00            
ATOM   1458  C   PHE A  88      86.016  78.065 110.099  1.00  0.00            
ATOM   1459  O   PHE A  88      86.808  78.914 110.504  1.00  0.00            
ATOM   1460  N   PRO A  89      85.206  77.540 110.970  1.00  0.00            
ATOM   1461  CD  PRO A  89      83.983  76.908 110.503  1.00  0.00            
ATOM   1462  HD1 PRO A  89      84.211  75.843 110.280  1.00  0.00            
ATOM   1463  HD2 PRO A  89      83.484  77.381 109.629  1.00  0.00            
ATOM   1464  CA  PRO A  89      85.163  77.899 112.358  1.00  0.00            
ATOM   1465  HA  PRO A  89      85.025  78.970 112.333  1.00  0.00            
ATOM   1466  CB  PRO A  89      83.961  77.147 112.924  1.00  0.00            
ATOM   1467  HB1 PRO A  89      84.232  76.100 113.177  1.00  0.00            
ATOM   1468  HB2 PRO A  89      83.565  77.599 113.859  1.00  0.00            
ATOM   1469  CG  PRO A  89      83.039  77.132 111.694  1.00  0.00            
ATOM   1470  HG1 PRO A  89      82.310  76.293 111.726  1.00  0.00            
ATOM   1471  HG2 PRO A  89      82.478  78.085 111.590  1.00  0.00            
ATOM   1472  C   PRO A  89      86.413  77.664 113.135  1.00  0.00            
ATOM   1473  O   PRO A  89      86.762  78.488 113.979  1.00  0.00            
ATOM   1474  N   ARG A  90      87.145  76.607 112.740  1.00  0.00            
ATOM   1475  HN  ARG A  90      86.889  76.095 111.923  1.00  0.00            
ATOM   1476  CA  ARG A  90      88.296  76.082 113.409  1.00  0.00            
ATOM   1477  HA  ARG A  90      88.133  76.110 114.476  1.00  0.00            
ATOM   1478  CB  ARG A  90      88.484  74.624 112.961  1.00  0.00            
ATOM   1479  HB1 ARG A  90      88.638  74.619 111.861  1.00  0.00            
ATOM   1480  HB2 ARG A  90      89.363  74.278 113.548  1.00  0.00            
ATOM   1481  CG  ARG A  90      87.290  73.725 113.286  1.00  0.00            
ATOM   1482  HG1 ARG A  90      87.346  73.501 114.373  1.00  0.00            
ATOM   1483  HG2 ARG A  90      86.321  74.236 113.100  1.00  0.00            
ATOM   1484  CD  ARG A  90      87.271  72.417 112.493  1.00  0.00            
ATOM   1485  HD1 ARG A  90      86.371  71.819 112.750  1.00  0.00            
ATOM   1486  HD2 ARG A  90      87.304  72.581 111.394  1.00  0.00            
ATOM   1487  NE  ARG A  90      88.494  71.686 112.928  1.00  0.00            
ATOM   1488  HE  ARG A  90      88.794  71.872 113.863  1.00  0.00            
ATOM   1489  CZ  ARG A  90      89.447  71.158 112.105  1.00  0.00            
ATOM   1490  NH1 ARG A  90      90.693  70.889 112.593  1.00  0.00            
ATOM   1491 1HH1 ARG A  90      90.962  71.250 113.486  1.00  0.00            
ATOM   1492 2HH1 ARG A  90      91.363  70.475 111.977  1.00  0.00            
ATOM   1493  NH2 ARG A  90      89.144  70.936 110.792  1.00  0.00            
ATOM   1494 1HH2 ARG A  90      88.170  70.892 110.570  1.00  0.00            
ATOM   1495 2HH2 ARG A  90      89.691  70.207 110.382  1.00  0.00            
ATOM   1496  C   ARG A  90      89.493  76.934 113.164  1.00  0.00            
ATOM   1497  O   ARG A  90      90.114  77.415 114.111  1.00  0.00            
ATOM   1498  N   VAL A  91      89.619  77.343 111.889  1.00  0.00            
ATOM   1499  HN  VAL A  91      89.027  76.936 111.197  1.00  0.00            
ATOM   1500  CA  VAL A  91      90.468  78.314 111.273  1.00  0.00            
ATOM   1501  HA  VAL A  91      91.421  77.859 111.498  1.00  0.00            
ATOM   1502  CB  VAL A  91      90.285  78.323 109.784  1.00  0.00            
ATOM   1503  HB  VAL A  91      89.242  78.550 109.474  1.00  0.00            
ATOM   1504  CG1 VAL A  91      91.245  79.272 109.049  1.00  0.00            
ATOM   1505 1HG1 VAL A  91      92.264  78.891 109.271  1.00  0.00            
ATOM   1506 2HG1 VAL A  91      91.110  79.136 107.954  1.00  0.00            
ATOM   1507 3HG1 VAL A  91      91.079  80.350 109.258  1.00  0.00            
ATOM   1508  CG2 VAL A  91      90.555  76.913 109.230  1.00  0.00            
ATOM   1509 1HG2 VAL A  91      90.390  76.816 108.136  1.00  0.00            
ATOM   1510 2HG2 VAL A  91      91.588  76.522 109.343  1.00  0.00            
ATOM   1511 3HG2 VAL A  91      89.859  76.153 109.646  1.00  0.00            
ATOM   1512  C   VAL A  91      90.305  79.644 111.925  1.00  0.00            
ATOM   1513  O   VAL A  91      91.294  80.321 112.202  1.00  0.00            
ATOM   1514  N   PHE A  92      89.086  80.159 112.167  1.00  0.00            
ATOM   1515  HN  PHE A  92      88.265  79.709 111.826  1.00  0.00            
ATOM   1516  CA  PHE A  92      88.860  81.446 112.748  1.00  0.00            
ATOM   1517  HA  PHE A  92      89.420  82.272 112.336  1.00  0.00            
ATOM   1518  CB  PHE A  92      87.349  81.734 112.747  1.00  0.00            
ATOM   1519  HB1 PHE A  92      86.809  80.864 113.179  1.00  0.00            
ATOM   1520  HB2 PHE A  92      87.050  82.665 113.276  1.00  0.00            
ATOM   1521  CG  PHE A  92      86.973  82.059 111.342  1.00  0.00            
ATOM   1522  CD1 PHE A  92      87.759  82.751 110.451  1.00  0.00            
ATOM   1523  HD1 PHE A  92      88.764  83.097 110.648  1.00  0.00            
ATOM   1524  CE1 PHE A  92      87.239  83.068 109.218  1.00  0.00            
ATOM   1525  HE1 PHE A  92      87.749  83.543 108.394  1.00  0.00            
ATOM   1526  CZ  PHE A  92      85.974  82.695 108.828  1.00  0.00            
ATOM   1527  HZ  PHE A  92      85.567  83.106 107.917  1.00  0.00            
ATOM   1528  CD2 PHE A  92      85.714  81.697 110.927  1.00  0.00            
ATOM   1529  HD2 PHE A  92      85.148  81.018 111.546  1.00  0.00            
ATOM   1530  CE2 PHE A  92      85.189  81.960 109.683  1.00  0.00            
ATOM   1531  HE2 PHE A  92      84.186  81.636 109.447  1.00  0.00            
ATOM   1532  C   PHE A  92      89.397  81.525 114.135  1.00  0.00            
ATOM   1533  O   PHE A  92      90.153  82.454 114.413  1.00  0.00            
ATOM   1534  N   ARG A  93      89.052  80.498 114.933  1.00  0.00            
ATOM   1535  HN  ARG A  93      88.561  79.696 114.602  1.00  0.00            
ATOM   1536  CA  ARG A  93      89.683  80.348 116.207  1.00  0.00            
ATOM   1537  HA  ARG A  93      89.332  81.152 116.837  1.00  0.00            
ATOM   1538  CB  ARG A  93      89.205  79.080 116.934  1.00  0.00            
ATOM   1539  HB1 ARG A  93      89.065  78.242 116.218  1.00  0.00            
ATOM   1540  HB2 ARG A  93      89.873  78.847 117.791  1.00  0.00            
ATOM   1541  CG  ARG A  93      87.772  79.211 117.455  1.00  0.00            
ATOM   1542  HG1 ARG A  93      87.854  80.074 118.150  1.00  0.00            
ATOM   1543  HG2 ARG A  93      87.077  79.495 116.636  1.00  0.00            
ATOM   1544  CD  ARG A  93      87.270  78.051 118.317  1.00  0.00            
ATOM   1545  HD1 ARG A  93      87.277  77.143 117.677  1.00  0.00            
ATOM   1546  HD2 ARG A  93      87.949  77.861 119.177  1.00  0.00            
ATOM   1547  NE  ARG A  93      85.878  78.389 118.727  1.00  0.00            
ATOM   1548  HE  ARG A  93      85.766  78.951 119.546  1.00  0.00            
ATOM   1549  CZ  ARG A  93      84.753  78.137 117.996  1.00  0.00            
ATOM   1550  NH1 ARG A  93      83.540  78.612 118.400  1.00  0.00            
ATOM   1551 1HH1 ARG A  93      83.367  79.084 119.265  1.00  0.00            
ATOM   1552 2HH1 ARG A  93      82.706  78.424 117.879  1.00  0.00            
ATOM   1553  NH2 ARG A  93      84.818  77.402 116.847  1.00  0.00            
ATOM   1554 1HH2 ARG A  93      85.673  76.907 116.689  1.00  0.00            
ATOM   1555 2HH2 ARG A  93      83.958  76.949 116.613  1.00  0.00            
ATOM   1556  C   ARG A  93      91.166  80.267 116.322  1.00  0.00            
ATOM   1557  O   ARG A  93      91.798  80.904 117.166  1.00  0.00            
ATOM   1558  N   GLU A  94      91.697  79.437 115.406  1.00  0.00            
ATOM   1559  HN  GLU A  94      91.027  78.923 114.875  1.00  0.00            
ATOM   1560  CA  GLU A  94      93.108  79.211 115.360  1.00  0.00            
ATOM   1561  HA  GLU A  94      93.459  79.031 116.366  1.00  0.00            
ATOM   1562  CB  GLU A  94      93.454  78.065 114.394  1.00  0.00            
ATOM   1563  HB1 GLU A  94      92.851  77.173 114.667  1.00  0.00            
ATOM   1564  HB2 GLU A  94      93.102  78.416 113.400  1.00  0.00            
ATOM   1565  CG  GLU A  94      94.937  77.763 114.175  1.00  0.00            
ATOM   1566  HG1 GLU A  94      95.072  77.122 113.277  1.00  0.00            
ATOM   1567  HG2 GLU A  94      95.515  78.681 113.936  1.00  0.00            
ATOM   1568  CD  GLU A  94      95.649  77.017 115.295  1.00  0.00            
ATOM   1569  OE1 GLU A  94      96.909  77.035 115.278  1.00  0.00            
ATOM   1570  OE2 GLU A  94      95.023  76.428 116.215  1.00  0.00            
ATOM   1571  C   GLU A  94      93.899  80.402 114.944  1.00  0.00            
ATOM   1572  O   GLU A  94      94.897  80.642 115.623  1.00  0.00            
ATOM   1573  N   TRP A  95      93.568  81.185 113.902  1.00  0.00            
ATOM   1574  HN  TRP A  95      92.674  81.048 113.483  1.00  0.00            
ATOM   1575  CA  TRP A  95      94.361  82.289 113.457  1.00  0.00            
ATOM   1576  HA  TRP A  95      95.399  82.124 113.706  1.00  0.00            
ATOM   1577  CB  TRP A  95      94.189  82.302 111.929  1.00  0.00            
ATOM   1578  HB1 TRP A  95      93.151  82.122 111.576  1.00  0.00            
ATOM   1579  HB2 TRP A  95      94.582  83.253 111.508  1.00  0.00            
ATOM   1580  CG  TRP A  95      95.065  81.274 111.253  1.00  0.00            
ATOM   1581  CD1 TRP A  95      95.974  80.403 111.779  1.00  0.00            
ATOM   1582  HD1 TRP A  95      96.279  80.466 112.813  1.00  0.00            
ATOM   1583  NE1 TRP A  95      96.519  79.680 110.752  1.00  0.00            
ATOM   1584  HE1 TRP A  95      97.102  78.898 110.798  1.00  0.00            
ATOM   1585  CE2 TRP A  95      95.880  79.993 109.576  1.00  0.00            
ATOM   1586  CD2 TRP A  95      94.915  80.969 109.854  1.00  0.00            
ATOM   1587  CE3 TRP A  95      94.048  81.411 108.892  1.00  0.00            
ATOM   1588  HE3 TRP A  95      93.353  82.230 109.003  1.00  0.00            
ATOM   1589  CZ3 TRP A  95      94.173  80.875 107.632  1.00  0.00            
ATOM   1590  HZ3 TRP A  95      93.572  81.249 106.817  1.00  0.00            
ATOM   1591  CZ2 TRP A  95      95.854  79.332 108.379  1.00  0.00            
ATOM   1592  HZ2 TRP A  95      96.413  78.417 108.243  1.00  0.00            
ATOM   1593  CH2 TRP A  95      95.029  79.824 107.396  1.00  0.00            
ATOM   1594  HH2 TRP A  95      95.066  79.363 106.420  1.00  0.00            
ATOM   1595  C   TRP A  95      93.982  83.635 113.971  1.00  0.00            
ATOM   1596  O   TRP A  95      94.837  84.512 114.085  1.00  0.00            
ATOM   1597  N   GLY A  96      92.753  83.713 114.514  1.00  0.00            
ATOM   1598  HN  GLY A  96      92.244  82.856 114.506  1.00  0.00            
ATOM   1599  CA  GLY A  96      92.283  84.940 115.077  1.00  0.00            
ATOM   1600  HA1 GLY A  96      91.424  84.802 115.716  1.00  0.00            
ATOM   1601  HA2 GLY A  96      93.122  85.338 115.630  1.00  0.00            
ATOM   1602  C   GLY A  96      91.880  85.999 114.108  1.00  0.00            
ATOM   1603  O   GLY A  96      92.187  87.184 114.221  1.00  0.00            
ATOM   1604  N   VAL A  97      91.131  85.556 113.081  1.00  0.00            
ATOM   1605  HN  VAL A  97      90.927  84.581 113.053  1.00  0.00            
ATOM   1606  CA  VAL A  97      90.742  86.388 111.985  1.00  0.00            
ATOM   1607  HA  VAL A  97      91.658  86.848 111.641  1.00  0.00            
ATOM   1608  CB  VAL A  97      90.164  85.587 110.857  1.00  0.00            
ATOM   1609  HB  VAL A  97      89.194  85.097 111.088  1.00  0.00            
ATOM   1610  CG1 VAL A  97      89.990  86.451 109.597  1.00  0.00            
ATOM   1611 1HG1 VAL A  97      89.568  85.769 108.828  1.00  0.00            
ATOM   1612 2HG1 VAL A  97      89.220  87.246 109.701  1.00  0.00            
ATOM   1613 3HG1 VAL A  97      90.960  86.857 109.241  1.00  0.00            
ATOM   1614  CG2 VAL A  97      91.267  84.599 110.442  1.00  0.00            
ATOM   1615 1HG2 VAL A  97      91.473  83.800 111.185  1.00  0.00            
ATOM   1616 2HG2 VAL A  97      90.854  84.044 109.572  1.00  0.00            
ATOM   1617 3HG2 VAL A  97      92.219  85.082 110.133  1.00  0.00            
ATOM   1618  C   VAL A  97      89.771  87.487 112.251  1.00  0.00            
ATOM   1619  O   VAL A  97      88.664  87.307 112.756  1.00  0.00            
ATOM   1620  N   THR A  98      90.132  88.718 111.846  1.00  0.00            
ATOM   1621  HN  THR A  98      91.016  88.941 111.443  1.00  0.00            
ATOM   1622  CA  THR A  98      89.420  89.954 111.951  1.00  0.00            
ATOM   1623  HA  THR A  98      88.869  89.925 112.879  1.00  0.00            
ATOM   1624  CB  THR A  98      90.370  91.114 111.992  1.00  0.00            
ATOM   1625  HB  THR A  98      90.868  91.320 111.021  1.00  0.00            
ATOM   1626  OG1 THR A  98      91.435  90.806 112.880  1.00  0.00            
ATOM   1627  HG1 THR A  98      91.147  90.697 113.788  1.00  0.00            
ATOM   1628  CG2 THR A  98      89.769  92.455 112.444  1.00  0.00            
ATOM   1629 1HG2 THR A  98      90.413  93.284 112.080  1.00  0.00            
ATOM   1630 2HG2 THR A  98      88.789  92.528 111.927  1.00  0.00            
ATOM   1631 3HG2 THR A  98      89.603  92.439 113.542  1.00  0.00            
ATOM   1632  C   THR A  98      88.440  90.114 110.840  1.00  0.00            
ATOM   1633  O   THR A  98      87.280  90.502 110.967  1.00  0.00            
ATOM   1634  N   GLN A  99      88.908  89.789 109.622  1.00  0.00            
ATOM   1635  HN  GLN A  99      89.845  89.458 109.538  1.00  0.00            
ATOM   1636  CA  GLN A  99      88.165  90.103 108.441  1.00  0.00            
ATOM   1637  HA  GLN A  99      87.099  90.183 108.600  1.00  0.00            
ATOM   1638  CB  GLN A  99      88.470  91.521 107.930  1.00  0.00            
ATOM   1639  HB1 GLN A  99      88.269  92.225 108.766  1.00  0.00            
ATOM   1640  HB2 GLN A  99      89.561  91.395 107.762  1.00  0.00            
ATOM   1641  CG  GLN A  99      87.715  91.971 106.677  1.00  0.00            
ATOM   1642  HG1 GLN A  99      87.586  91.219 105.870  1.00  0.00            
ATOM   1643  HG2 GLN A  99      86.696  92.296 106.981  1.00  0.00            
ATOM   1644  CD  GLN A  99      88.427  93.150 106.031  1.00  0.00            
ATOM   1645  OE1 GLN A  99      89.538  92.913 105.557  1.00  0.00            
ATOM   1646  NE2 GLN A  99      87.745  94.313 105.859  1.00  0.00            
ATOM   1647 1HE2 GLN A  99      86.839  94.333 106.279  1.00  0.00            
ATOM   1648 2HE2 GLN A  99      88.187  95.128 105.481  1.00  0.00            
ATOM   1649  C   GLN A  99      88.270  89.050 107.391  1.00  0.00            
ATOM   1650  O   GLN A  99      89.116  88.212 107.087  1.00  0.00            
ATOM   1651  N   LEU A 100      87.144  88.888 106.674  1.00  0.00            
ATOM   1652  HN  LEU A 100      86.409  89.559 106.745  1.00  0.00            
ATOM   1653  CA  LEU A 100      86.948  87.936 105.626  1.00  0.00            
ATOM   1654  HA  LEU A 100      87.821  87.380 105.319  1.00  0.00            
ATOM   1655  CB  LEU A 100      85.950  86.848 106.053  1.00  0.00            
ATOM   1656  HB1 LEU A 100      86.346  86.110 106.784  1.00  0.00            
ATOM   1657  HB2 LEU A 100      85.106  87.332 106.591  1.00  0.00            
ATOM   1658  CG  LEU A 100      85.334  85.868 105.040  1.00  0.00            
ATOM   1659  HG  LEU A 100      84.928  86.465 104.194  1.00  0.00            
ATOM   1660  CD1 LEU A 100      86.350  84.939 104.355  1.00  0.00            
ATOM   1661 1HD1 LEU A 100      85.708  84.546 103.537  1.00  0.00            
ATOM   1662 2HD1 LEU A 100      87.205  85.533 103.967  1.00  0.00            
ATOM   1663 3HD1 LEU A 100      86.773  84.106 104.956  1.00  0.00            
ATOM   1664  CD2 LEU A 100      84.213  84.992 105.625  1.00  0.00            
ATOM   1665 1HD2 LEU A 100      83.500  85.770 105.971  1.00  0.00            
ATOM   1666 2HD2 LEU A 100      83.775  84.444 104.764  1.00  0.00            
ATOM   1667 3HD2 LEU A 100      84.527  84.303 106.438  1.00  0.00            
ATOM   1668  C   LEU A 100      86.412  88.609 104.408  1.00  0.00            
ATOM   1669  O   LEU A 100      85.409  89.318 104.342  1.00  0.00            
ATOM   1670  N   CYS A 101      87.180  88.459 103.314  1.00  0.00            
ATOM   1671  HN  CYS A 101      87.947  87.840 103.466  1.00  0.00            
ATOM   1672  CA  CYS A 101      87.020  88.992 101.996  1.00  0.00            
ATOM   1673  HA  CYS A 101      86.045  89.454 101.965  1.00  0.00            
ATOM   1674  CB  CYS A 101      88.080  90.021 101.568  1.00  0.00            
ATOM   1675  HB1 CYS A 101      89.036  89.454 101.587  1.00  0.00            
ATOM   1676  HB2 CYS A 101      87.909  90.247 100.494  1.00  0.00            
ATOM   1677  SG  CYS A 101      88.067  91.572 102.515  1.00  0.00            
ATOM   1678  HG1 CYS A 101      89.379  91.689 102.371  1.00  0.00            
ATOM   1679  C   CYS A 101      86.906  87.938 100.948  1.00  0.00            
ATOM   1680  O   CYS A 101      87.801  87.098 100.886  1.00  0.00            
ATOM   1681  N   PHE A 102      85.901  88.021 100.057  1.00  0.00            
ATOM   1682  HN  PHE A 102      85.233  88.750 100.182  1.00  0.00            
ATOM   1683  CA  PHE A 102      85.724  87.220  98.885  1.00  0.00            
ATOM   1684  HA  PHE A 102      86.656  86.952  98.412  1.00  0.00            
ATOM   1685  CB  PHE A 102      84.994  85.888  99.125  1.00  0.00            
ATOM   1686  HB1 PHE A 102      84.808  85.493  98.103  1.00  0.00            
ATOM   1687  HB2 PHE A 102      85.637  85.131  99.621  1.00  0.00            
ATOM   1688  CG  PHE A 102      83.713  85.966  99.883  1.00  0.00            
ATOM   1689  CD1 PHE A 102      82.487  85.811  99.281  1.00  0.00            
ATOM   1690  HD1 PHE A 102      82.430  85.679  98.210  1.00  0.00            
ATOM   1691  CE1 PHE A 102      81.347  85.773 100.049  1.00  0.00            
ATOM   1692  HE1 PHE A 102      80.377  85.670  99.587  1.00  0.00            
ATOM   1693  CZ  PHE A 102      81.393  85.965 101.410  1.00  0.00            
ATOM   1694  HZ  PHE A 102      80.489  86.048 101.993  1.00  0.00            
ATOM   1695  CD2 PHE A 102      83.798  86.096 101.249  1.00  0.00            
ATOM   1696  HD2 PHE A 102      84.759  86.154 101.739  1.00  0.00            
ATOM   1697  CE2 PHE A 102      82.635  86.101 101.983  1.00  0.00            
ATOM   1698  HE2 PHE A 102      82.710  86.199 103.056  1.00  0.00            
ATOM   1699  C   PHE A 102      85.005  88.009  97.847  1.00  0.00            
ATOM   1700  O   PHE A 102      84.349  89.017  98.105  1.00  0.00            
ATOM   1701  N   GLU A 103      85.029  87.566  96.578  1.00  0.00            
ATOM   1702  HN  GLU A 103      85.488  86.689  96.456  1.00  0.00            
ATOM   1703  CA  GLU A 103      84.234  88.048  95.491  1.00  0.00            
ATOM   1704  HA  GLU A 103      84.073  89.094  95.704  1.00  0.00            
ATOM   1705  CB  GLU A 103      85.080  87.779  94.234  1.00  0.00            
ATOM   1706  HB1 GLU A 103      86.072  88.261  94.371  1.00  0.00            
ATOM   1707  HB2 GLU A 103      85.283  86.697  94.083  1.00  0.00            
ATOM   1708  CG  GLU A 103      84.581  88.542  93.004  1.00  0.00            
ATOM   1709  HG1 GLU A 103      83.517  88.348  92.748  1.00  0.00            
ATOM   1710  HG2 GLU A 103      84.573  89.645  93.144  1.00  0.00            
ATOM   1711  CD  GLU A 103      85.287  88.130  91.721  1.00  0.00            
ATOM   1712  OE1 GLU A 103      86.121  88.911  91.192  1.00  0.00            
ATOM   1713  OE2 GLU A 103      85.014  87.029  91.171  1.00  0.00            
ATOM   1714  C   GLU A 103      82.916  87.366  95.355  1.00  0.00            
ATOM   1715  O   GLU A 103      82.831  86.148  95.506  1.00  0.00            
ATOM   1716  N   HIS A 104      81.865  88.127  95.002  1.00  0.00            
ATOM   1717  HN  HIS A 104      81.955  89.117  94.926  1.00  0.00            
ATOM   1718  CA  HIS A 104      80.557  87.581  94.808  1.00  0.00            
ATOM   1719  HA  HIS A 104      80.343  86.944  95.653  1.00  0.00            
ATOM   1720  CB  HIS A 104      79.569  88.758  94.888  1.00  0.00            
ATOM   1721  HB1 HIS A 104      79.842  89.286  95.825  1.00  0.00            
ATOM   1722  HB2 HIS A 104      79.769  89.358  93.974  1.00  0.00            
ATOM   1723  ND1 HIS A 104      77.685  87.548  95.927  1.00  0.00            
ATOM   1724  CG  HIS A 104      78.104  88.443  94.964  1.00  0.00            
ATOM   1725  CE1 HIS A 104      76.409  87.360  95.647  1.00  0.00            
ATOM   1726  HE1 HIS A 104      75.680  86.646  96.032  1.00  0.00            
ATOM   1727  NE2 HIS A 104      75.994  88.076  94.568  1.00  0.00            
ATOM   1728  HE2 HIS A 104      75.056  88.068  94.222  1.00  0.00            
ATOM   1729  CD2 HIS A 104      77.082  88.809  94.145  1.00  0.00            
ATOM   1730  HD2 HIS A 104      77.059  89.499  93.309  1.00  0.00            
ATOM   1731  C   HIS A 104      80.344  86.774  93.575  1.00  0.00            
ATOM   1732  O   HIS A 104      80.975  87.034  92.552  1.00  0.00            
ATOM   1733  N   ASP A 105      79.448  85.776  93.682  1.00  0.00            
ATOM   1734  HN  ASP A 105      78.990  85.705  94.565  1.00  0.00            
ATOM   1735  CA  ASP A 105      79.082  84.769  92.735  1.00  0.00            
ATOM   1736  HA  ASP A 105      79.202  85.038  91.696  1.00  0.00            
ATOM   1737  CB  ASP A 105      79.832  83.470  93.075  1.00  0.00            
ATOM   1738  HB1 ASP A 105      80.901  83.658  93.318  1.00  0.00            
ATOM   1739  HB2 ASP A 105      79.510  82.928  93.990  1.00  0.00            
ATOM   1740  CG  ASP A 105      79.898  82.522  91.886  1.00  0.00            
ATOM   1741  OD1 ASP A 105      79.564  82.968  90.757  1.00  0.00            
ATOM   1742  OD2 ASP A 105      80.238  81.346  92.184  1.00  0.00            
ATOM   1743  C   ASP A 105      77.649  84.442  92.978  1.00  0.00            
ATOM   1744  O   ASP A 105      77.159  84.351  94.102  1.00  0.00            
ATOM   1745  N   THR A 106      76.777  84.235  91.974  1.00  0.00            
ATOM   1746  HN  THR A 106      77.197  84.113  91.078  1.00  0.00            
ATOM   1747  CA  THR A 106      75.357  84.119  92.098  1.00  0.00            
ATOM   1748  HA  THR A 106      74.957  84.260  93.090  1.00  0.00            
ATOM   1749  CB  THR A 106      74.600  85.062  91.210  1.00  0.00            
ATOM   1750  HB  THR A 106      73.527  84.794  91.304  1.00  0.00            
ATOM   1751  OG1 THR A 106      74.973  84.943  89.846  1.00  0.00            
ATOM   1752  HG1 THR A 106      74.302  85.400  89.334  1.00  0.00            
ATOM   1753  CG2 THR A 106      74.928  86.491  91.678  1.00  0.00            
ATOM   1754 1HG2 THR A 106      74.772  86.733  92.751  1.00  0.00            
ATOM   1755 2HG2 THR A 106      75.999  86.706  91.474  1.00  0.00            
ATOM   1756 3HG2 THR A 106      74.307  87.166  91.050  1.00  0.00            
ATOM   1757  C   THR A 106      74.994  82.728  91.705  1.00  0.00            
ATOM   1758  O   THR A 106      73.828  82.353  91.595  1.00  0.00            
ATOM   1759  N   GLU A 107      75.969  81.813  91.559  1.00  0.00            
ATOM   1760  HN  GLU A 107      76.923  82.023  91.758  1.00  0.00            
ATOM   1761  CA  GLU A 107      75.675  80.528  91.003  1.00  0.00            
ATOM   1762  HA  GLU A 107      75.064  80.622  90.117  1.00  0.00            
ATOM   1763  CB  GLU A 107      77.099  80.017  90.725  1.00  0.00            
ATOM   1764  HB1 GLU A 107      77.684  80.876  90.331  1.00  0.00            
ATOM   1765  HB2 GLU A 107      77.617  79.939  91.704  1.00  0.00            
ATOM   1766  CG  GLU A 107      77.243  78.741  89.894  1.00  0.00            
ATOM   1767  HG1 GLU A 107      76.653  77.903  90.325  1.00  0.00            
ATOM   1768  HG2 GLU A 107      76.902  78.907  88.850  1.00  0.00            
ATOM   1769  CD  GLU A 107      78.719  78.375  89.816  1.00  0.00            
ATOM   1770  OE1 GLU A 107      79.170  77.515  90.618  1.00  0.00            
ATOM   1771  OE2 GLU A 107      79.434  79.023  89.006  1.00  0.00            
ATOM   1772  C   GLU A 107      74.978  79.638  91.972  1.00  0.00            
ATOM   1773  O   GLU A 107      75.153  79.932  93.153  1.00  0.00            
ATOM   1774  N   PRO A 108      74.258  78.583  91.727  1.00  0.00            
ATOM   1775  CD  PRO A 108      73.837  78.241  90.376  1.00  0.00            
ATOM   1776  HD1 PRO A 108      74.480  77.386  90.080  1.00  0.00            
ATOM   1777  HD2 PRO A 108      73.848  79.032  89.596  1.00  0.00            
ATOM   1778  CA  PRO A 108      73.410  78.046  92.751  1.00  0.00            
ATOM   1779  HA  PRO A 108      72.824  78.809  93.244  1.00  0.00            
ATOM   1780  CB  PRO A 108      72.466  77.119  91.990  1.00  0.00            
ATOM   1781  HB1 PRO A 108      72.886  76.091  91.985  1.00  0.00            
ATOM   1782  HB2 PRO A 108      71.437  77.103  92.408  1.00  0.00            
ATOM   1783  CG  PRO A 108      72.417  77.680  90.559  1.00  0.00            
ATOM   1784  HG1 PRO A 108      72.138  77.113  89.646  1.00  0.00            
ATOM   1785  HG2 PRO A 108      71.709  78.536  90.554  1.00  0.00            
ATOM   1786  C   PRO A 108      74.169  77.347  93.825  1.00  0.00            
ATOM   1787  O   PRO A 108      73.702  77.257  94.960  1.00  0.00            
ATOM   1788  N   TYR A 109      75.329  76.728  93.537  1.00  0.00            
ATOM   1789  HN  TYR A 109      75.516  76.530  92.579  1.00  0.00            
ATOM   1790  CA  TYR A 109      76.244  76.214  94.508  1.00  0.00            
ATOM   1791  HA  TYR A 109      75.850  75.399  95.098  1.00  0.00            
ATOM   1792  CB  TYR A 109      77.390  75.669  93.640  1.00  0.00            
ATOM   1793  HB1 TYR A 109      76.967  74.819  93.061  1.00  0.00            
ATOM   1794  HB2 TYR A 109      77.849  76.257  92.816  1.00  0.00            
ATOM   1795  CG  TYR A 109      78.538  75.032  94.345  1.00  0.00            
ATOM   1796  CD1 TYR A 109      79.828  75.508  94.301  1.00  0.00            
ATOM   1797  HD1 TYR A 109      80.177  76.392  93.787  1.00  0.00            
ATOM   1798  CE1 TYR A 109      80.837  74.961  95.056  1.00  0.00            
ATOM   1799  HE1 TYR A 109      81.799  75.449  95.115  1.00  0.00            
ATOM   1800  CZ  TYR A 109      80.586  73.818  95.779  1.00  0.00            
ATOM   1801  OH  TYR A 109      81.674  73.187  96.418  1.00  0.00            
ATOM   1802  HH  TYR A 109      81.370  72.299  96.619  1.00  0.00            
ATOM   1803  CD2 TYR A 109      78.336  73.838  94.996  1.00  0.00            
ATOM   1804  HD2 TYR A 109      77.377  73.354  94.892  1.00  0.00            
ATOM   1805  CE2 TYR A 109      79.369  73.195  95.636  1.00  0.00            
ATOM   1806  HE2 TYR A 109      79.147  72.228  96.063  1.00  0.00            
ATOM   1807  C   TYR A 109      76.680  77.277  95.459  1.00  0.00            
ATOM   1808  O   TYR A 109      76.612  77.044  96.665  1.00  0.00            
ATOM   1809  N   ALA A 110      77.063  78.448  94.921  1.00  0.00            
ATOM   1810  HN  ALA A 110      77.094  78.573  93.932  1.00  0.00            
ATOM   1811  CA  ALA A 110      77.631  79.521  95.675  1.00  0.00            
ATOM   1812  HA  ALA A 110      78.451  79.102  96.240  1.00  0.00            
ATOM   1813  CB  ALA A 110      78.217  80.520  94.663  1.00  0.00            
ATOM   1814  HB1 ALA A 110      78.607  81.337  95.306  1.00  0.00            
ATOM   1815  HB2 ALA A 110      78.965  80.001  94.026  1.00  0.00            
ATOM   1816  HB3 ALA A 110      77.462  81.011  94.014  1.00  0.00            
ATOM   1817  C   ALA A 110      76.656  80.137  96.620  1.00  0.00            
ATOM   1818  O   ALA A 110      76.912  80.395  97.795  1.00  0.00            
ATOM   1819  N   LYS A 111      75.432  80.352  96.105  1.00  0.00            
ATOM   1820  HN  LYS A 111      75.387  80.215  95.118  1.00  0.00            
ATOM   1821  CA  LYS A 111      74.356  81.032  96.754  1.00  0.00            
ATOM   1822  HA  LYS A 111      74.714  82.039  96.913  1.00  0.00            
ATOM   1823  CB  LYS A 111      73.211  81.013  95.726  1.00  0.00            
ATOM   1824  HB1 LYS A 111      73.530  81.457  94.759  1.00  0.00            
ATOM   1825  HB2 LYS A 111      72.973  79.944  95.540  1.00  0.00            
ATOM   1826  CG  LYS A 111      71.941  81.788  96.084  1.00  0.00            
ATOM   1827  HG1 LYS A 111      71.597  81.493  97.098  1.00  0.00            
ATOM   1828  HG2 LYS A 111      72.176  82.874  96.094  1.00  0.00            
ATOM   1829  CD  LYS A 111      70.814  81.509  95.087  1.00  0.00            
ATOM   1830  HD1 LYS A 111      71.157  81.733  94.054  1.00  0.00            
ATOM   1831  HD2 LYS A 111      70.691  80.414  95.227  1.00  0.00            
ATOM   1832  CE  LYS A 111      69.508  82.263  95.343  1.00  0.00            
ATOM   1833  HE1 LYS A 111      69.186  81.809  96.306  1.00  0.00            
ATOM   1834  HE2 LYS A 111      69.702  83.354  95.400  1.00  0.00            
ATOM   1835  NZ  LYS A 111      68.505  81.843  94.338  1.00  0.00            
ATOM   1836  HZ1 LYS A 111      68.387  80.809  94.356  1.00  0.00            
ATOM   1837  HZ2 LYS A 111      67.578  82.201  94.646  1.00  0.00            
ATOM   1838  HZ3 LYS A 111      68.783  82.166  93.390  1.00  0.00            
ATOM   1839  C   LYS A 111      73.963  80.595  98.124  1.00  0.00            
ATOM   1840  O   LYS A 111      73.726  81.448  98.977  1.00  0.00            
ATOM   1841  N   VAL A 112      73.869  79.292  98.442  1.00  0.00            
ATOM   1842  HN  VAL A 112      73.963  78.575  97.754  1.00  0.00            
ATOM   1843  CA  VAL A 112      73.493  78.794  99.729  1.00  0.00            
ATOM   1844  HA  VAL A 112      72.857  79.478 100.270  1.00  0.00            
ATOM   1845  CB  VAL A 112      72.722  77.530  99.490  1.00  0.00            
ATOM   1846  HB  VAL A 112      72.318  77.112 100.437  1.00  0.00            
ATOM   1847  CG1 VAL A 112      71.470  77.815  98.643  1.00  0.00            
ATOM   1848 1HG1 VAL A 112      71.714  77.974  97.570  1.00  0.00            
ATOM   1849 2HG1 VAL A 112      70.854  76.894  98.708  1.00  0.00            
ATOM   1850 3HG1 VAL A 112      70.936  78.702  99.047  1.00  0.00            
ATOM   1851  CG2 VAL A 112      73.496  76.445  98.724  1.00  0.00            
ATOM   1852 1HG2 VAL A 112      72.834  75.553  98.710  1.00  0.00            
ATOM   1853 2HG2 VAL A 112      73.614  76.689  97.647  1.00  0.00            
ATOM   1854 3HG2 VAL A 112      74.445  76.110  99.195  1.00  0.00            
ATOM   1855  C   VAL A 112      74.721  78.485 100.515  1.00  0.00            
ATOM   1856  O   VAL A 112      74.683  78.373 101.740  1.00  0.00            
ATOM   1857  N   ARG A 113      75.935  78.449  99.938  1.00  0.00            
ATOM   1858  HN  ARG A 113      75.928  78.711  98.975  1.00  0.00            
ATOM   1859  CA  ARG A 113      77.187  78.329 100.619  1.00  0.00            
ATOM   1860  HA  ARG A 113      77.083  77.683 101.478  1.00  0.00            
ATOM   1861  CB  ARG A 113      78.288  77.692  99.753  1.00  0.00            
ATOM   1862  HB1 ARG A 113      77.925  76.641  99.738  1.00  0.00            
ATOM   1863  HB2 ARG A 113      78.275  78.303  98.825  1.00  0.00            
ATOM   1864  CG  ARG A 113      79.731  77.688 100.260  1.00  0.00            
ATOM   1865  HG1 ARG A 113      79.892  78.720 100.641  1.00  0.00            
ATOM   1866  HG2 ARG A 113      79.981  77.039 101.126  1.00  0.00            
ATOM   1867  CD  ARG A 113      80.804  77.527  99.180  1.00  0.00            
ATOM   1868  HD1 ARG A 113      81.778  77.497  99.713  1.00  0.00            
ATOM   1869  HD2 ARG A 113      80.630  76.629  98.551  1.00  0.00            
ATOM   1870  NE  ARG A 113      80.603  78.687  98.265  1.00  0.00            
ATOM   1871  HE  ARG A 113      80.230  79.597  98.445  1.00  0.00            
ATOM   1872  CZ  ARG A 113      81.277  78.896  97.097  1.00  0.00            
ATOM   1873  NH1 ARG A 113      81.935  77.877  96.471  1.00  0.00            
ATOM   1874 1HH1 ARG A 113      82.320  77.129  97.010  1.00  0.00            
ATOM   1875 2HH1 ARG A 113      82.320  77.893  95.548  1.00  0.00            
ATOM   1876  NH2 ARG A 113      81.124  80.107  96.486  1.00  0.00            
ATOM   1877 1HH2 ARG A 113      80.514  80.750  96.951  1.00  0.00            
ATOM   1878 2HH2 ARG A 113      81.595  80.404  95.656  1.00  0.00            
ATOM   1879  C   ARG A 113      77.670  79.626 101.173  1.00  0.00            
ATOM   1880  O   ARG A 113      78.044  79.649 102.344  1.00  0.00            
ATOM   1881  N   ASP A 114      77.621  80.739 100.418  1.00  0.00            
ATOM   1882  HN  ASP A 114      77.274  80.647  99.488  1.00  0.00            
ATOM   1883  CA  ASP A 114      78.319  81.947 100.727  1.00  0.00            
ATOM   1884  HA  ASP A 114      79.337  81.799 101.054  1.00  0.00            
ATOM   1885  CB  ASP A 114      78.274  82.869  99.496  1.00  0.00            
ATOM   1886  HB1 ASP A 114      77.259  82.879  99.044  1.00  0.00            
ATOM   1887  HB2 ASP A 114      78.657  83.873  99.777  1.00  0.00            
ATOM   1888  CG  ASP A 114      79.197  82.384  98.386  1.00  0.00            
ATOM   1889  OD1 ASP A 114      79.907  81.357  98.552  1.00  0.00            
ATOM   1890  OD2 ASP A 114      79.276  83.045  97.316  1.00  0.00            
ATOM   1891  C   ASP A 114      77.639  82.584 101.890  1.00  0.00            
ATOM   1892  O   ASP A 114      78.277  83.130 102.790  1.00  0.00            
ATOM   1893  N   ALA A 115      76.306  82.442 101.988  1.00  0.00            
ATOM   1894  HN  ALA A 115      75.951  81.963 101.189  1.00  0.00            
ATOM   1895  CA  ALA A 115      75.491  82.936 103.054  1.00  0.00            
ATOM   1896  HA  ALA A 115      75.719  83.961 103.308  1.00  0.00            
ATOM   1897  CB  ALA A 115      74.037  82.801 102.573  1.00  0.00            
ATOM   1898  HB1 ALA A 115      73.222  82.912 103.320  1.00  0.00            
ATOM   1899  HB2 ALA A 115      73.757  83.559 101.810  1.00  0.00            
ATOM   1900  HB3 ALA A 115      73.884  81.812 102.088  1.00  0.00            
ATOM   1901  C   ALA A 115      75.856  82.233 104.316  1.00  0.00            
ATOM   1902  O   ALA A 115      75.952  82.829 105.388  1.00  0.00            
ATOM   1903  N   ALA A 116      76.038  80.901 104.260  1.00  0.00            
ATOM   1904  HN  ALA A 116      75.800  80.433 103.413  1.00  0.00            
ATOM   1905  CA  ALA A 116      76.325  80.020 105.349  1.00  0.00            
ATOM   1906  HA  ALA A 116      75.488  80.226 106.000  1.00  0.00            
ATOM   1907  CB  ALA A 116      76.265  78.586 104.797  1.00  0.00            
ATOM   1908  HB1 ALA A 116      76.064  77.823 105.580  1.00  0.00            
ATOM   1909  HB2 ALA A 116      75.370  78.430 104.160  1.00  0.00            
ATOM   1910  HB3 ALA A 116      77.205  78.262 104.302  1.00  0.00            
ATOM   1911  C   ALA A 116      77.583  80.272 106.107  1.00  0.00            
ATOM   1912  O   ALA A 116      77.700  80.302 107.331  1.00  0.00            
ATOM   1913  N   VAL A 117      78.603  80.513 105.264  1.00  0.00            
ATOM   1914  HN  VAL A 117      78.346  80.429 104.305  1.00  0.00            
ATOM   1915  CA  VAL A 117      79.903  80.989 105.623  1.00  0.00            
ATOM   1916  HA  VAL A 117      80.227  80.385 106.458  1.00  0.00            
ATOM   1917  CB  VAL A 117      80.917  80.891 104.523  1.00  0.00            
ATOM   1918  HB  VAL A 117      80.728  81.548 103.647  1.00  0.00            
ATOM   1919  CG1 VAL A 117      82.302  81.208 105.111  1.00  0.00            
ATOM   1920 1HG1 VAL A 117      83.051  80.982 104.322  1.00  0.00            
ATOM   1921 2HG1 VAL A 117      82.362  82.238 105.522  1.00  0.00            
ATOM   1922 3HG1 VAL A 117      82.483  80.637 106.047  1.00  0.00            
ATOM   1923  CG2 VAL A 117      80.993  79.421 104.074  1.00  0.00            
ATOM   1924 1HG2 VAL A 117      81.597  79.339 103.145  1.00  0.00            
ATOM   1925 2HG2 VAL A 117      81.681  78.869 104.749  1.00  0.00            
ATOM   1926 3HG2 VAL A 117      80.000  78.976 103.851  1.00  0.00            
ATOM   1927  C   VAL A 117      79.818  82.337 106.254  1.00  0.00            
ATOM   1928  O   VAL A 117      80.407  82.553 107.312  1.00  0.00            
ATOM   1929  N   ARG A 118      79.081  83.306 105.684  1.00  0.00            
ATOM   1930  HN  ARG A 118      78.510  83.035 104.912  1.00  0.00            
ATOM   1931  CA  ARG A 118      78.829  84.565 106.312  1.00  0.00            
ATOM   1932  HA  ARG A 118      79.776  85.070 106.433  1.00  0.00            
ATOM   1933  CB  ARG A 118      78.071  85.523 105.377  1.00  0.00            
ATOM   1934  HB1 ARG A 118      78.351  85.199 104.352  1.00  0.00            
ATOM   1935  HB2 ARG A 118      76.984  85.352 105.530  1.00  0.00            
ATOM   1936  CG  ARG A 118      78.362  87.025 105.406  1.00  0.00            
ATOM   1937  HG1 ARG A 118      78.032  87.530 106.339  1.00  0.00            
ATOM   1938  HG2 ARG A 118      79.439  87.213 105.206  1.00  0.00            
ATOM   1939  CD  ARG A 118      77.662  87.795 104.284  1.00  0.00            
ATOM   1940  HD1 ARG A 118      77.818  87.332 103.286  1.00  0.00            
ATOM   1941  HD2 ARG A 118      76.579  87.714 104.524  1.00  0.00            
ATOM   1942  NE  ARG A 118      78.184  89.190 104.286  1.00  0.00            
ATOM   1943  HE  ARG A 118      78.904  89.557 103.696  1.00  0.00            
ATOM   1944  CZ  ARG A 118      77.748  90.127 105.179  1.00  0.00            
ATOM   1945  NH1 ARG A 118      76.817  89.856 106.139  1.00  0.00            
ATOM   1946 1HH1 ARG A 118      76.393  88.957 106.253  1.00  0.00            
ATOM   1947 2HH1 ARG A 118      76.432  90.554 106.742  1.00  0.00            
ATOM   1948  NH2 ARG A 118      78.420  91.314 105.206  1.00  0.00            
ATOM   1949 1HH2 ARG A 118      79.239  91.356 104.633  1.00  0.00            
ATOM   1950 2HH2 ARG A 118      78.205  92.021 105.880  1.00  0.00            
ATOM   1951  C   ARG A 118      78.223  84.595 107.672  1.00  0.00            
ATOM   1952  O   ARG A 118      78.545  85.473 108.471  1.00  0.00            
ATOM   1953  N   ARG A 119      77.319  83.625 107.899  1.00  0.00            
ATOM   1954  HN  ARG A 119      77.018  82.942 107.238  1.00  0.00            
ATOM   1955  CA  ARG A 119      76.610  83.529 109.136  1.00  0.00            
ATOM   1956  HA  ARG A 119      76.070  84.455 109.272  1.00  0.00            
ATOM   1957  CB  ARG A 119      75.649  82.333 109.019  1.00  0.00            
ATOM   1958  HB1 ARG A 119      74.999  82.511 108.135  1.00  0.00            
ATOM   1959  HB2 ARG A 119      76.198  81.401 108.767  1.00  0.00            
ATOM   1960  CG  ARG A 119      74.656  82.172 110.172  1.00  0.00            
ATOM   1961  HG1 ARG A 119      75.109  82.522 111.124  1.00  0.00            
ATOM   1962  HG2 ARG A 119      73.885  82.923 109.896  1.00  0.00            
ATOM   1963  CD  ARG A 119      73.965  80.818 110.347  1.00  0.00            
ATOM   1964  HD1 ARG A 119      73.230  80.819 111.179  1.00  0.00            
ATOM   1965  HD2 ARG A 119      73.384  80.599 109.426  1.00  0.00            
ATOM   1966  NE  ARG A 119      74.843  79.622 110.492  1.00  0.00            
ATOM   1967  HE  ARG A 119      74.964  78.960 109.753  1.00  0.00            
ATOM   1968  CZ  ARG A 119      75.399  79.171 111.654  1.00  0.00            
ATOM   1969  NH1 ARG A 119      75.158  79.545 112.944  1.00  0.00            
ATOM   1970 1HH1 ARG A 119      74.708  80.429 113.067  1.00  0.00            
ATOM   1971 2HH1 ARG A 119      75.768  79.138 113.625  1.00  0.00            
ATOM   1972  NH2 ARG A 119      76.204  78.078 111.508  1.00  0.00            
ATOM   1973 1HH2 ARG A 119      76.065  77.485 110.715  1.00  0.00            
ATOM   1974 2HH2 ARG A 119      76.470  77.584 112.336  1.00  0.00            
ATOM   1975  C   ARG A 119      77.539  83.315 110.282  1.00  0.00            
ATOM   1976  O   ARG A 119      77.447  83.972 111.318  1.00  0.00            
ATOM   1977  N   LEU A 120      78.523  82.415 110.108  1.00  0.00            
ATOM   1978  HN  LEU A 120      78.582  81.929 109.240  1.00  0.00            
ATOM   1979  CA  LEU A 120      79.259  81.920 111.229  1.00  0.00            
ATOM   1980  HA  LEU A 120      78.701  82.005 112.150  1.00  0.00            
ATOM   1981  CB  LEU A 120      79.470  80.408 111.045  1.00  0.00            
ATOM   1982  HB1 LEU A 120      80.029  79.967 111.899  1.00  0.00            
ATOM   1983  HB2 LEU A 120      78.451  79.967 111.014  1.00  0.00            
ATOM   1984  CG  LEU A 120      80.129  80.075 109.696  1.00  0.00            
ATOM   1985  HG  LEU A 120      79.703  80.731 108.906  1.00  0.00            
ATOM   1986  CD1 LEU A 120      81.661  80.095 109.818  1.00  0.00            
ATOM   1987 1HD1 LEU A 120      82.143  81.095 109.772  1.00  0.00            
ATOM   1988 2HD1 LEU A 120      82.000  79.729 110.811  1.00  0.00            
ATOM   1989 3HD1 LEU A 120      82.199  79.512 109.040  1.00  0.00            
ATOM   1990  CD2 LEU A 120      79.790  78.592 109.470  1.00  0.00            
ATOM   1991 1HD2 LEU A 120      79.932  78.049 110.428  1.00  0.00            
ATOM   1992 2HD2 LEU A 120      78.710  78.419 109.280  1.00  0.00            
ATOM   1993 3HD2 LEU A 120      80.358  78.212 108.593  1.00  0.00            
ATOM   1994  C   LEU A 120      80.528  82.680 111.418  1.00  0.00            
ATOM   1995  O   LEU A 120      81.078  82.788 112.512  1.00  0.00            
ATOM   1996  N   ALA A 121      80.980  83.351 110.344  1.00  0.00            
ATOM   1997  HN  ALA A 121      80.593  83.183 109.440  1.00  0.00            
ATOM   1998  CA  ALA A 121      82.029  84.318 110.439  1.00  0.00            
ATOM   1999  HA  ALA A 121      82.731  83.907 111.150  1.00  0.00            
ATOM   2000  CB  ALA A 121      82.491  84.692 109.021  1.00  0.00            
ATOM   2001  HB1 ALA A 121      82.873  83.802 108.474  1.00  0.00            
ATOM   2002  HB2 ALA A 121      81.757  85.174 108.339  1.00  0.00            
ATOM   2003  HB3 ALA A 121      83.391  85.337 109.110  1.00  0.00            
ATOM   2004  C   ALA A 121      81.553  85.488 111.227  1.00  0.00            
ATOM   2005  O   ALA A 121      82.162  85.889 112.218  1.00  0.00            
ATOM   2006  N   ALA A 122      80.337  85.962 110.899  1.00  0.00            
ATOM   2007  HN  ALA A 122      79.781  85.681 110.122  1.00  0.00            
ATOM   2008  CA  ALA A 122      79.827  87.112 111.582  1.00  0.00            
ATOM   2009  HA  ALA A 122      80.652  87.797 111.708  1.00  0.00            
ATOM   2010  CB  ALA A 122      78.602  87.610 110.798  1.00  0.00            
ATOM   2011  HB1 ALA A 122      78.876  87.906 109.763  1.00  0.00            
ATOM   2012  HB2 ALA A 122      77.963  86.704 110.722  1.00  0.00            
ATOM   2013  HB3 ALA A 122      78.113  88.449 111.337  1.00  0.00            
ATOM   2014  C   ALA A 122      79.336  86.777 112.948  1.00  0.00            
ATOM   2015  O   ALA A 122      79.282  87.660 113.802  1.00  0.00            
ATOM   2016  N   GLU A 123      79.070  85.520 113.347  1.00  0.00            
ATOM   2017  HN  GLU A 123      78.926  84.830 112.642  1.00  0.00            
ATOM   2018  CA  GLU A 123      78.900  85.172 114.723  1.00  0.00            
ATOM   2019  HA  GLU A 123      78.205  85.850 115.197  1.00  0.00            
ATOM   2020  CB  GLU A 123      78.201  83.802 114.716  1.00  0.00            
ATOM   2021  HB1 GLU A 123      77.348  83.873 114.007  1.00  0.00            
ATOM   2022  HB2 GLU A 123      78.882  83.018 114.317  1.00  0.00            
ATOM   2023  CG  GLU A 123      77.623  83.390 116.070  1.00  0.00            
ATOM   2024  HG1 GLU A 123      78.336  83.525 116.910  1.00  0.00            
ATOM   2025  HG2 GLU A 123      76.872  84.148 116.381  1.00  0.00            
ATOM   2026  CD  GLU A 123      76.845  82.087 116.199  1.00  0.00            
ATOM   2027  OE1 GLU A 123      77.478  81.044 116.507  1.00  0.00            
ATOM   2028  OE2 GLU A 123      75.596  82.063 116.030  1.00  0.00            
ATOM   2029  C   GLU A 123      80.099  85.183 115.608  1.00  0.00            
ATOM   2030  O   GLU A 123      80.066  85.493 116.798  1.00  0.00            
ATOM   2031  N   ALA A 124      81.245  84.940 114.947  1.00  0.00            
ATOM   2032  HN  ALA A 124      81.180  84.685 113.985  1.00  0.00            
ATOM   2033  CA  ALA A 124      82.564  84.854 115.492  1.00  0.00            
ATOM   2034  HA  ALA A 124      82.530  84.444 116.491  1.00  0.00            
ATOM   2035  CB  ALA A 124      83.400  83.845 114.687  1.00  0.00            
ATOM   2036  HB1 ALA A 124      83.559  84.250 113.664  1.00  0.00            
ATOM   2037  HB2 ALA A 124      84.335  83.521 115.192  1.00  0.00            
ATOM   2038  HB3 ALA A 124      82.721  82.968 114.721  1.00  0.00            
ATOM   2039  C   ALA A 124      83.193  86.195 115.656  1.00  0.00            
ATOM   2040  O   ALA A 124      84.236  86.380 116.282  1.00  0.00            
ATOM   2041  N   GLY A 125      82.421  87.187 115.180  1.00  0.00            
ATOM   2042  HN  GLY A 125      81.547  86.988 114.744  1.00  0.00            
ATOM   2043  CA  GLY A 125      82.682  88.589 115.291  1.00  0.00            
ATOM   2044  HA1 GLY A 125      81.785  89.189 115.319  1.00  0.00            
ATOM   2045  HA2 GLY A 125      83.316  88.830 116.132  1.00  0.00            
ATOM   2046  C   GLY A 125      83.398  89.134 114.104  1.00  0.00            
ATOM   2047  O   GLY A 125      83.759  90.308 114.039  1.00  0.00            
ATOM   2048  N   VAL A 126      83.721  88.304 113.097  1.00  0.00            
ATOM   2049  HN  VAL A 126      83.324  87.393 113.190  1.00  0.00            
ATOM   2050  CA  VAL A 126      84.402  88.577 111.870  1.00  0.00            
ATOM   2051  HA  VAL A 126      85.328  89.038 112.183  1.00  0.00            
ATOM   2052  CB  VAL A 126      84.713  87.268 111.206  1.00  0.00            
ATOM   2053  HB  VAL A 126      83.727  86.948 110.808  1.00  0.00            
ATOM   2054  CG1 VAL A 126      85.578  87.466 109.950  1.00  0.00            
ATOM   2055 1HG1 VAL A 126      86.184  86.560 109.734  1.00  0.00            
ATOM   2056 2HG1 VAL A 126      84.907  87.652 109.085  1.00  0.00            
ATOM   2057 3HG1 VAL A 126      86.252  88.342 110.062  1.00  0.00            
ATOM   2058  CG2 VAL A 126      85.271  86.203 112.166  1.00  0.00            
ATOM   2059 1HG2 VAL A 126      86.243  86.383 112.673  1.00  0.00            
ATOM   2060 2HG2 VAL A 126      84.472  86.009 112.914  1.00  0.00            
ATOM   2061 3HG2 VAL A 126      85.431  85.279 111.572  1.00  0.00            
ATOM   2062  C   VAL A 126      83.648  89.442 110.918  1.00  0.00            
ATOM   2063  O   VAL A 126      82.473  89.216 110.632  1.00  0.00            
ATOM   2064  N   GLU A 127      84.356  90.416 110.322  1.00  0.00            
ATOM   2065  HN  GLU A 127      85.308  90.551 110.588  1.00  0.00            
ATOM   2066  CA  GLU A 127      83.741  91.361 109.442  1.00  0.00            
ATOM   2067  HA  GLU A 127      82.684  91.453 109.643  1.00  0.00            
ATOM   2068  CB  GLU A 127      84.438  92.726 109.574  1.00  0.00            
ATOM   2069  HB1 GLU A 127      84.456  92.833 110.680  1.00  0.00            
ATOM   2070  HB2 GLU A 127      85.488  92.542 109.259  1.00  0.00            
ATOM   2071  CG  GLU A 127      83.741  93.889 108.866  1.00  0.00            
ATOM   2072  HG1 GLU A 127      83.958  93.831 107.777  1.00  0.00            
ATOM   2073  HG2 GLU A 127      82.637  93.888 108.986  1.00  0.00            
ATOM   2074  CD  GLU A 127      84.334  95.178 109.416  1.00  0.00            
ATOM   2075  OE1 GLU A 127      84.243  95.523 110.624  1.00  0.00            
ATOM   2076  OE2 GLU A 127      84.871  95.888 108.524  1.00  0.00            
ATOM   2077  C   GLU A 127      83.853  90.945 108.015  1.00  0.00            
ATOM   2078  O   GLU A 127      84.889  90.525 107.505  1.00  0.00            
ATOM   2079  N   VAL A 128      82.731  90.953 107.273  1.00  0.00            
ATOM   2080  HN  VAL A 128      81.903  91.345 107.666  1.00  0.00            
ATOM   2081  CA  VAL A 128      82.604  90.299 106.008  1.00  0.00            
ATOM   2082  HA  VAL A 128      83.561  89.924 105.677  1.00  0.00            
ATOM   2083  CB  VAL A 128      81.691  89.112 105.931  1.00  0.00            
ATOM   2084  HB  VAL A 128      80.632  89.412 106.087  1.00  0.00            
ATOM   2085  CG1 VAL A 128      81.909  88.404 104.584  1.00  0.00            
ATOM   2086 1HG1 VAL A 128      81.553  89.096 103.791  1.00  0.00            
ATOM   2087 2HG1 VAL A 128      82.961  88.121 104.371  1.00  0.00            
ATOM   2088 3HG1 VAL A 128      81.186  87.564 104.503  1.00  0.00            
ATOM   2089  CG2 VAL A 128      81.912  88.131 107.094  1.00  0.00            
ATOM   2090 1HG2 VAL A 128      81.021  87.479 106.973  1.00  0.00            
ATOM   2091 2HG2 VAL A 128      82.820  87.491 107.056  1.00  0.00            
ATOM   2092 3HG2 VAL A 128      81.834  88.499 108.139  1.00  0.00            
ATOM   2093  C   VAL A 128      82.170  91.345 105.040  1.00  0.00            
ATOM   2094  O   VAL A 128      81.214  92.106 105.184  1.00  0.00            
ATOM   2095  N   VAL A 129      82.958  91.498 103.960  1.00  0.00            
ATOM   2096  HN  VAL A 129      83.828  91.027 103.834  1.00  0.00            
ATOM   2097  CA  VAL A 129      82.648  92.311 102.827  1.00  0.00            
ATOM   2098  HA  VAL A 129      81.635  92.684 102.872  1.00  0.00            
ATOM   2099  CB  VAL A 129      83.546  93.512 102.773  1.00  0.00            
ATOM   2100  HB  VAL A 129      83.528  93.966 103.787  1.00  0.00            
ATOM   2101  CG1 VAL A 129      85.044  93.253 102.536  1.00  0.00            
ATOM   2102 1HG1 VAL A 129      85.515  92.844 103.454  1.00  0.00            
ATOM   2103 2HG1 VAL A 129      85.339  92.520 101.756  1.00  0.00            
ATOM   2104 3HG1 VAL A 129      85.477  94.237 102.257  1.00  0.00            
ATOM   2105  CG2 VAL A 129      83.092  94.460 101.652  1.00  0.00            
ATOM   2106 1HG2 VAL A 129      81.982  94.507 101.664  1.00  0.00            
ATOM   2107 2HG2 VAL A 129      83.514  95.448 101.938  1.00  0.00            
ATOM   2108 3HG2 VAL A 129      83.352  94.216 100.600  1.00  0.00            
ATOM   2109  C   VAL A 129      82.854  91.480 101.607  1.00  0.00            
ATOM   2110  O   VAL A 129      83.756  90.647 101.535  1.00  0.00            
ATOM   2111  N   THR A 130      81.904  91.583 100.660  1.00  0.00            
ATOM   2112  HN  THR A 130      81.171  92.254 100.731  1.00  0.00            
ATOM   2113  CA  THR A 130      81.884  90.780  99.476  1.00  0.00            
ATOM   2114  HA  THR A 130      82.752  90.146  99.376  1.00  0.00            
ATOM   2115  CB  THR A 130      80.777  89.769  99.489  1.00  0.00            
ATOM   2116  HB  THR A 130      79.815  90.325  99.473  1.00  0.00            
ATOM   2117  OG1 THR A 130      80.779  88.935 100.639  1.00  0.00            
ATOM   2118  HG1 THR A 130      81.460  88.262 100.567  1.00  0.00            
ATOM   2119  CG2 THR A 130      80.847  88.819  98.282  1.00  0.00            
ATOM   2120 1HG2 THR A 130      81.570  87.978  98.346  1.00  0.00            
ATOM   2121 2HG2 THR A 130      79.954  88.187  98.084  1.00  0.00            
ATOM   2122 3HG2 THR A 130      80.988  89.422  97.359  1.00  0.00            
ATOM   2123  C   THR A 130      81.820  91.611  98.241  1.00  0.00            
ATOM   2124  O   THR A 130      80.707  91.919  97.821  1.00  0.00            
ATOM   2125  N   PRO A 131      82.851  92.030  97.567  1.00  0.00            
ATOM   2126  CD  PRO A 131      84.049  92.326  98.338  1.00  0.00            
ATOM   2127  HD1 PRO A 131      84.732  91.452  98.417  1.00  0.00            
ATOM   2128  HD2 PRO A 131      83.941  92.796  99.338  1.00  0.00            
ATOM   2129  CA  PRO A 131      82.782  92.782  96.349  1.00  0.00            
ATOM   2130  HA  PRO A 131      82.260  93.718  96.478  1.00  0.00            
ATOM   2131  CB  PRO A 131      84.254  93.119  96.126  1.00  0.00            
ATOM   2132  HB1 PRO A 131      84.647  92.153  95.743  1.00  0.00            
ATOM   2133  HB2 PRO A 131      84.371  94.007  95.468  1.00  0.00            
ATOM   2134  CG  PRO A 131      84.700  93.475  97.553  1.00  0.00            
ATOM   2135  HG1 PRO A 131      85.804  93.445  97.680  1.00  0.00            
ATOM   2136  HG2 PRO A 131      84.299  94.453  97.895  1.00  0.00            
ATOM   2137  C   PRO A 131      82.185  92.086  95.175  1.00  0.00            
ATOM   2138  O   PRO A 131      82.519  90.929  94.924  1.00  0.00            
ATOM   2139  N   ILE A 132      81.391  92.823  94.378  1.00  0.00            
ATOM   2140  HN  ILE A 132      80.953  93.657  94.705  1.00  0.00            
ATOM   2141  CA  ILE A 132      81.042  92.435  93.047  1.00  0.00            
ATOM   2142  HA  ILE A 132      80.912  91.366  92.964  1.00  0.00            
ATOM   2143  CB  ILE A 132      79.834  93.186  92.572  1.00  0.00            
ATOM   2144  HB  ILE A 132      80.048  94.273  92.662  1.00  0.00            
ATOM   2145  CG2 ILE A 132      79.458  92.902  91.108  1.00  0.00            
ATOM   2146 1HG2 ILE A 132      80.309  93.082  90.416  1.00  0.00            
ATOM   2147 2HG2 ILE A 132      79.055  91.876  90.973  1.00  0.00            
ATOM   2148 3HG2 ILE A 132      78.587  93.563  90.914  1.00  0.00            
ATOM   2149  CG1 ILE A 132      78.677  92.830  93.521  1.00  0.00            
ATOM   2150 1HG1 ILE A 132      78.423  91.750  93.454  1.00  0.00            
ATOM   2151 2HG1 ILE A 132      78.976  93.088  94.560  1.00  0.00            
ATOM   2152  CD  ILE A 132      77.481  93.726  93.201  1.00  0.00            
ATOM   2153  HD1 ILE A 132      77.059  93.477  92.203  1.00  0.00            
ATOM   2154  HD2 ILE A 132      76.760  93.581  94.034  1.00  0.00            
ATOM   2155  HD3 ILE A 132      77.831  94.781  93.207  1.00  0.00            
ATOM   2156  C   ILE A 132      82.249  92.788  92.249  1.00  0.00            
ATOM   2157  O   ILE A 132      82.763  93.904  92.304  1.00  0.00            
ATOM   2158  N   SER A 133      82.782  91.912  91.378  1.00  0.00            
ATOM   2159  HN  SER A 133      82.279  91.053  91.313  1.00  0.00            
ATOM   2160  CA  SER A 133      83.773  92.241  90.401  1.00  0.00            
ATOM   2161  HA  SER A 133      83.524  93.225  90.034  1.00  0.00            
ATOM   2162  CB  SER A 133      85.142  92.559  91.027  1.00  0.00            
ATOM   2163  HB1 SER A 133      85.926  92.701  90.252  1.00  0.00            
ATOM   2164  HB2 SER A 133      85.019  93.562  91.489  1.00  0.00            
ATOM   2165  OG  SER A 133      85.653  91.613  91.955  1.00  0.00            
ATOM   2166  HG1 SER A 133      85.629  90.797  91.450  1.00  0.00            
ATOM   2167  C   SER A 133      83.985  91.188  89.369  1.00  0.00            
ATOM   2168  O   SER A 133      84.751  91.354  88.420  1.00  0.00            
ATOM   2169  N   HIS A 134      83.211  90.087  89.390  1.00  0.00            
ATOM   2170  HN  HIS A 134      82.535  89.934  90.107  1.00  0.00            
ATOM   2171  CA  HIS A 134      83.158  89.160  88.304  1.00  0.00            
ATOM   2172  HA  HIS A 134      84.195  88.987  88.058  1.00  0.00            
ATOM   2173  CB  HIS A 134      82.556  87.808  88.725  1.00  0.00            
ATOM   2174  HB1 HIS A 134      83.100  87.564  89.663  1.00  0.00            
ATOM   2175  HB2 HIS A 134      81.507  87.912  89.074  1.00  0.00            
ATOM   2176  ND1 HIS A 134      83.853  86.352  87.172  1.00  0.00            
ATOM   2177  CG  HIS A 134      82.645  86.662  87.760  1.00  0.00            
ATOM   2178  CE1 HIS A 134      83.709  85.134  86.682  1.00  0.00            
ATOM   2179  HE1 HIS A 134      84.421  84.575  86.073  1.00  0.00            
ATOM   2180  NE2 HIS A 134      82.498  84.605  86.997  1.00  0.00            
ATOM   2181  HE2 HIS A 134      82.280  83.639  86.854  1.00  0.00            
ATOM   2182  CD2 HIS A 134      81.819  85.583  87.696  1.00  0.00            
ATOM   2183  HD2 HIS A 134      80.840  85.434  88.131  1.00  0.00            
ATOM   2184  C   HIS A 134      82.410  89.781  87.176  1.00  0.00            
ATOM   2185  O   HIS A 134      82.732  89.536  86.014  1.00  0.00            
ATOM   2186  N   THR A 135      81.424  90.640  87.490  1.00  0.00            
ATOM   2187  HN  THR A 135      81.172  90.840  88.434  1.00  0.00            
ATOM   2188  CA  THR A 135      80.489  91.193  86.560  1.00  0.00            
ATOM   2189  HA  THR A 135      80.551  90.768  85.568  1.00  0.00            
ATOM   2190  CB  THR A 135      79.089  90.830  86.955  1.00  0.00            
ATOM   2191  HB  THR A 135      78.325  91.181  86.229  1.00  0.00            
ATOM   2192  OG1 THR A 135      78.797  91.271  88.272  1.00  0.00            
ATOM   2193  HG1 THR A 135      78.411  92.148  88.203  1.00  0.00            
ATOM   2194  CG2 THR A 135      79.058  89.292  86.991  1.00  0.00            
ATOM   2195 1HG2 THR A 135      78.027  89.013  87.297  1.00  0.00            
ATOM   2196 2HG2 THR A 135      79.400  88.802  86.055  1.00  0.00            
ATOM   2197 3HG2 THR A 135      79.699  88.912  87.815  1.00  0.00            
ATOM   2198  C   THR A 135      80.693  92.634  86.239  1.00  0.00            
ATOM   2199  O   THR A 135      81.219  93.364  87.078  1.00  0.00            
ATOM   2200  N   LEU A 136      80.274  93.081  85.042  1.00  0.00            
ATOM   2201  HN  LEU A 136      79.812  92.504  84.372  1.00  0.00            
ATOM   2202  CA  LEU A 136      80.173  94.465  84.693  1.00  0.00            
ATOM   2203  HA  LEU A 136      81.121  94.919  84.938  1.00  0.00            
ATOM   2204  CB  LEU A 136      79.792  94.648  83.215  1.00  0.00            
ATOM   2205  HB1 LEU A 136      78.883  94.028  83.062  1.00  0.00            
ATOM   2206  HB2 LEU A 136      79.564  95.730  83.097  1.00  0.00            
ATOM   2207  CG  LEU A 136      80.927  94.338  82.226  1.00  0.00            
ATOM   2208  HG  LEU A 136      81.489  93.435  82.547  1.00  0.00            
ATOM   2209  CD1 LEU A 136      80.307  94.070  80.844  1.00  0.00            
ATOM   2210 1HD1 LEU A 136      79.608  94.835  80.441  1.00  0.00            
ATOM   2211 2HD1 LEU A 136      81.164  93.955  80.146  1.00  0.00            
ATOM   2212 3HD1 LEU A 136      79.820  93.071  80.834  1.00  0.00            
ATOM   2213  CD2 LEU A 136      81.920  95.511  82.164  1.00  0.00            
ATOM   2214 1HD2 LEU A 136      82.805  95.244  81.548  1.00  0.00            
ATOM   2215 2HD2 LEU A 136      81.416  96.395  81.717  1.00  0.00            
ATOM   2216 3HD2 LEU A 136      82.320  95.737  83.175  1.00  0.00            
ATOM   2217  C   LEU A 136      79.097  95.111  85.496  1.00  0.00            
ATOM   2218  O   LEU A 136      79.385  96.165  86.061  1.00  0.00            
ATOM   2219  N   TYR A 137      77.875  94.553  85.556  1.00  0.00            
ATOM   2220  HN  TYR A 137      77.663  93.701  85.084  1.00  0.00            
ATOM   2221  CA  TYR A 137      76.765  95.094  86.278  1.00  0.00            
ATOM   2222  HA  TYR A 137      77.109  96.079  86.557  1.00  0.00            
ATOM   2223  CB  TYR A 137      75.455  95.155  85.473  1.00  0.00            
ATOM   2224  HB1 TYR A 137      75.020  94.146  85.306  1.00  0.00            
ATOM   2225  HB2 TYR A 137      74.635  95.642  86.043  1.00  0.00            
ATOM   2226  CG  TYR A 137      75.777  95.828  84.183  1.00  0.00            
ATOM   2227  CD1 TYR A 137      75.968  97.189  84.181  1.00  0.00            
ATOM   2228  HD1 TYR A 137      75.889  97.802  85.068  1.00  0.00            
ATOM   2229  CE1 TYR A 137      76.288  97.837  83.011  1.00  0.00            
ATOM   2230  HE1 TYR A 137      76.495  98.897  83.007  1.00  0.00            
ATOM   2231  CZ  TYR A 137      76.291  97.119  81.838  1.00  0.00            
ATOM   2232  OH  TYR A 137      76.819  97.684  80.657  1.00  0.00            
ATOM   2233  HH  TYR A 137      76.566  98.609  80.707  1.00  0.00            
ATOM   2234  CD2 TYR A 137      75.799  95.151  82.986  1.00  0.00            
ATOM   2235  HD2 TYR A 137      75.503  94.115  83.062  1.00  0.00            
ATOM   2236  CE2 TYR A 137      76.031  95.771  81.781  1.00  0.00            
ATOM   2237  HE2 TYR A 137      76.064  95.154  80.895  1.00  0.00            
ATOM   2238  C   TYR A 137      76.511  94.428  87.587  1.00  0.00            
ATOM   2239  O   TYR A 137      76.710  93.229  87.772  1.00  0.00            
ATOM   2240  N   ASP A 138      75.932  95.109  88.592  1.00  0.00            
ATOM   2241  HN  ASP A 138      75.711  96.024  88.263  1.00  0.00            
ATOM   2242  CA  ASP A 138      75.284  94.538  89.732  1.00  0.00            
ATOM   2243  HA  ASP A 138      75.964  93.783  90.102  1.00  0.00            
ATOM   2244  CB  ASP A 138      74.967  95.647  90.749  1.00  0.00            
ATOM   2245  HB1 ASP A 138      75.951  96.111  90.973  1.00  0.00            
ATOM   2246  HB2 ASP A 138      74.433  96.525  90.327  1.00  0.00            
ATOM   2247  CG  ASP A 138      74.375  95.093  92.037  1.00  0.00            
ATOM   2248  OD1 ASP A 138      74.345  95.810  93.074  1.00  0.00            
ATOM   2249  OD2 ASP A 138      73.857  93.945  92.031  1.00  0.00            
ATOM   2250  C   ASP A 138      74.032  93.904  89.231  1.00  0.00            
ATOM   2251  O   ASP A 138      73.321  94.651  88.561  1.00  0.00            
ATOM   2252  N   THR A 139      73.812  92.598  89.464  1.00  0.00            
ATOM   2253  HN  THR A 139      74.448  92.181  90.109  1.00  0.00            
ATOM   2254  CA  THR A 139      72.832  91.852  88.738  1.00  0.00            
ATOM   2255  HA  THR A 139      72.494  92.466  87.917  1.00  0.00            
ATOM   2256  CB  THR A 139      73.191  90.475  88.265  1.00  0.00            
ATOM   2257  HB  THR A 139      72.329  90.029  87.724  1.00  0.00            
ATOM   2258  OG1 THR A 139      73.581  89.636  89.342  1.00  0.00            
ATOM   2259  HG1 THR A 139      72.872  88.990  89.391  1.00  0.00            
ATOM   2260  CG2 THR A 139      74.406  90.649  87.338  1.00  0.00            
ATOM   2261 1HG2 THR A 139      74.790  89.792  86.743  1.00  0.00            
ATOM   2262 2HG2 THR A 139      74.123  91.477  86.652  1.00  0.00            
ATOM   2263 3HG2 THR A 139      75.293  91.009  87.901  1.00  0.00            
ATOM   2264  C   THR A 139      71.562  91.804  89.518  1.00  0.00            
ATOM   2265  O   THR A 139      70.523  91.260  89.148  1.00  0.00            
ATOM   2266  N   ASP A 140      71.512  92.550  90.637  1.00  0.00            
ATOM   2267  HN  ASP A 140      72.335  92.955  91.028  1.00  0.00            
ATOM   2268  CA  ASP A 140      70.374  92.713  91.488  1.00  0.00            
ATOM   2269  HA  ASP A 140      69.526  92.173  91.092  1.00  0.00            
ATOM   2270  CB  ASP A 140      70.820  92.431  92.932  1.00  0.00            
ATOM   2271  HB1 ASP A 140      71.742  92.960  93.256  1.00  0.00            
ATOM   2272  HB2 ASP A 140      70.046  92.734  93.669  1.00  0.00            
ATOM   2273  CG  ASP A 140      71.106  90.951  93.146  1.00  0.00            
ATOM   2274  OD1 ASP A 140      72.242  90.581  93.544  1.00  0.00            
ATOM   2275  OD2 ASP A 140      70.193  90.167  92.769  1.00  0.00            
ATOM   2276  C   ASP A 140      69.863  94.112  91.467  1.00  0.00            
ATOM   2277  O   ASP A 140      68.708  94.351  91.819  1.00  0.00            
ATOM   2278  N   MET A 141      70.679  95.085  91.026  1.00  0.00            
ATOM   2279  HN  MET A 141      71.667  94.952  91.039  1.00  0.00            
ATOM   2280  CA  MET A 141      70.347  96.429  90.665  1.00  0.00            
ATOM   2281  HA  MET A 141      69.679  96.885  91.380  1.00  0.00            
ATOM   2282  CB  MET A 141      71.604  97.280  90.424  1.00  0.00            
ATOM   2283  HB1 MET A 141      72.177  97.174  91.369  1.00  0.00            
ATOM   2284  HB2 MET A 141      72.287  96.891  89.638  1.00  0.00            
ATOM   2285  CG  MET A 141      71.405  98.761  90.095  1.00  0.00            
ATOM   2286  HG1 MET A 141      70.987  98.901  89.075  1.00  0.00            
ATOM   2287  HG2 MET A 141      70.699  99.220  90.818  1.00  0.00            
ATOM   2288  SD  MET A 141      72.990  99.647  90.190  1.00  0.00            
ATOM   2289  CE  MET A 141      72.127 101.227  90.425  1.00  0.00            
ATOM   2290  HE1 MET A 141      71.698 101.473  89.430  1.00  0.00            
ATOM   2291  HE2 MET A 141      71.406 101.254  91.271  1.00  0.00            
ATOM   2292  HE3 MET A 141      72.846 102.059  90.581  1.00  0.00            
ATOM   2293  C   MET A 141      69.593  96.550  89.384  1.00  0.00            
ATOM   2294  O   MET A 141      68.623  97.285  89.204  1.00  0.00            
ATOM   2295  N   LEU A 142      70.026  95.821  88.340  1.00  0.00            
ATOM   2296  HN  LEU A 142      70.832  95.256  88.501  1.00  0.00            
ATOM   2297  CA  LEU A 142      69.320  95.750  87.099  1.00  0.00            
ATOM   2298  HA  LEU A 142      69.406  96.754  86.711  1.00  0.00            
ATOM   2299  CB  LEU A 142      70.052  94.852  86.086  1.00  0.00            
ATOM   2300  HB1 LEU A 142      70.258  93.841  86.498  1.00  0.00            
ATOM   2301  HB2 LEU A 142      69.490  94.640  85.153  1.00  0.00            
ATOM   2302  CG  LEU A 142      71.362  95.491  85.595  1.00  0.00            
ATOM   2303  HG  LEU A 142      72.173  95.349  86.340  1.00  0.00            
ATOM   2304  CD1 LEU A 142      71.687  94.653  84.346  1.00  0.00            
ATOM   2305 1HD1 LEU A 142      72.592  95.149  83.933  1.00  0.00            
ATOM   2306 2HD1 LEU A 142      71.789  93.610  84.714  1.00  0.00            
ATOM   2307 3HD1 LEU A 142      70.863  94.710  83.605  1.00  0.00            
ATOM   2308  CD2 LEU A 142      71.254  96.960  85.152  1.00  0.00            
ATOM   2309 1HD2 LEU A 142      70.948  97.656  85.963  1.00  0.00            
ATOM   2310 2HD2 LEU A 142      72.281  97.206  84.810  1.00  0.00            
ATOM   2311 3HD2 LEU A 142      70.459  97.033  84.379  1.00  0.00            
ATOM   2312  C   LEU A 142      67.901  95.323  87.253  1.00  0.00            
ATOM   2313  O   LEU A 142      66.949  95.855  86.684  1.00  0.00            
ATOM   2314  N   VAL A 143      67.710  94.350  88.162  1.00  0.00            
ATOM   2315  HN  VAL A 143      68.431  93.966  88.733  1.00  0.00            
ATOM   2316  CA  VAL A 143      66.433  93.756  88.413  1.00  0.00            
ATOM   2317  HA  VAL A 143      66.081  93.544  87.414  1.00  0.00            
ATOM   2318  CB  VAL A 143      66.750  92.537  89.227  1.00  0.00            
ATOM   2319  HB  VAL A 143      67.429  92.800  90.067  1.00  0.00            
ATOM   2320  CG1 VAL A 143      65.501  91.826  89.772  1.00  0.00            
ATOM   2321 1HG1 VAL A 143      65.866  91.141  90.566  1.00  0.00            
ATOM   2322 2HG1 VAL A 143      64.839  92.519  90.335  1.00  0.00            
ATOM   2323 3HG1 VAL A 143      64.819  91.186  89.171  1.00  0.00            
ATOM   2324  CG2 VAL A 143      67.524  91.480  88.422  1.00  0.00            
ATOM   2325 1HG2 VAL A 143      67.805  90.695  89.155  1.00  0.00            
ATOM   2326 2HG2 VAL A 143      66.900  91.012  87.629  1.00  0.00            
ATOM   2327 3HG2 VAL A 143      68.471  91.886  88.006  1.00  0.00            
ATOM   2328  C   VAL A 143      65.656  94.769  89.181  1.00  0.00            
ATOM   2329  O   VAL A 143      64.480  94.909  88.851  1.00  0.00            
ATOM   2330  N   ALA A 144      66.237  95.403  90.215  1.00  0.00            
ATOM   2331  HN  ALA A 144      67.206  95.249  90.394  1.00  0.00            
ATOM   2332  CA  ALA A 144      65.524  96.326  91.043  1.00  0.00            
ATOM   2333  HA  ALA A 144      64.622  95.885  91.443  1.00  0.00            
ATOM   2334  CB  ALA A 144      66.424  96.703  92.231  1.00  0.00            
ATOM   2335  HB1 ALA A 144      67.256  97.361  91.904  1.00  0.00            
ATOM   2336  HB2 ALA A 144      65.839  96.970  93.137  1.00  0.00            
ATOM   2337  HB3 ALA A 144      67.052  95.812  92.446  1.00  0.00            
ATOM   2338  C   ALA A 144      65.006  97.508  90.297  1.00  0.00            
ATOM   2339  O   ALA A 144      63.993  98.079  90.698  1.00  0.00            
ATOM   2340  N   ARG A 145      65.705  97.987  89.252  1.00  0.00            
ATOM   2341  HN  ARG A 145      66.632  97.640  89.133  1.00  0.00            
ATOM   2342  CA  ARG A 145      65.469  99.170  88.484  1.00  0.00            
ATOM   2343  HA  ARG A 145      64.873  99.845  89.080  1.00  0.00            
ATOM   2344  CB  ARG A 145      66.861  99.761  88.206  1.00  0.00            
ATOM   2345  HB1 ARG A 145      67.516  99.004  87.723  1.00  0.00            
ATOM   2346  HB2 ARG A 145      66.625 100.594  87.510  1.00  0.00            
ATOM   2347  CG  ARG A 145      67.514 100.307  89.478  1.00  0.00            
ATOM   2348  HG1 ARG A 145      66.722 100.525  90.225  1.00  0.00            
ATOM   2349  HG2 ARG A 145      68.279  99.616  89.891  1.00  0.00            
ATOM   2350  CD  ARG A 145      68.348 101.562  89.214  1.00  0.00            
ATOM   2351  HD1 ARG A 145      69.215 101.379  88.543  1.00  0.00            
ATOM   2352  HD2 ARG A 145      67.646 102.313  88.794  1.00  0.00            
ATOM   2353  NE  ARG A 145      68.668 102.043  90.587  1.00  0.00            
ATOM   2354  HE  ARG A 145      68.488 101.530  91.426  1.00  0.00            
ATOM   2355  CZ  ARG A 145      69.130 103.310  90.802  1.00  0.00            
ATOM   2356  NH1 ARG A 145      69.175 104.200  89.768  1.00  0.00            
ATOM   2357 1HH1 ARG A 145      68.668 103.970  88.938  1.00  0.00            
ATOM   2358 2HH1 ARG A 145      69.709 105.026  89.949  1.00  0.00            
ATOM   2359  NH2 ARG A 145      69.467 103.654  92.078  1.00  0.00            
ATOM   2360 1HH2 ARG A 145      69.611 102.986  92.808  1.00  0.00            
ATOM   2361 2HH2 ARG A 145      69.723 104.582  92.352  1.00  0.00            
ATOM   2362  C   ARG A 145      64.627  98.790  87.314  1.00  0.00            
ATOM   2363  O   ARG A 145      64.006  99.667  86.717  1.00  0.00            
ATOM   2364  N   ASN A 146      64.620  97.509  86.905  1.00  0.00            
ATOM   2365  HN  ASN A 146      65.197  96.854  87.387  1.00  0.00            
ATOM   2366  CA  ASN A 146      63.781  96.977  85.876  1.00  0.00            
ATOM   2367  HA  ASN A 146      63.577  97.748  85.149  1.00  0.00            
ATOM   2368  CB  ASN A 146      64.338  95.669  85.290  1.00  0.00            
ATOM   2369  HB1 ASN A 146      65.362  95.859  84.903  1.00  0.00            
ATOM   2370  HB2 ASN A 146      64.330  94.912  86.104  1.00  0.00            
ATOM   2371  CG  ASN A 146      63.578  95.239  84.044  1.00  0.00            
ATOM   2372  OD1 ASN A 146      63.361  96.008  83.109  1.00  0.00            
ATOM   2373  ND2 ASN A 146      63.153  93.949  84.119  1.00  0.00            
ATOM   2374 1HD2 ASN A 146      63.401  93.278  84.818  1.00  0.00            
ATOM   2375 2HD2 ASN A 146      62.748  93.598  83.275  1.00  0.00            
ATOM   2376  C   ASN A 146      62.441  96.691  86.460  1.00  0.00            
ATOM   2377  O   ASN A 146      61.425  96.949  85.817  1.00  0.00            
ATOM   2378  N   GLY A 147      62.405  96.125  87.680  1.00  0.00            
ATOM   2379  HN  GLY A 147      63.264  95.683  87.928  1.00  0.00            
ATOM   2380  CA  GLY A 147      61.225  95.981  88.473  1.00  0.00            
ATOM   2381  HA1 GLY A 147      61.351  96.525  89.398  1.00  0.00            
ATOM   2382  HA2 GLY A 147      60.334  96.271  87.935  1.00  0.00            
ATOM   2383  C   GLY A 147      60.961  94.544  88.767  1.00  0.00            
ATOM   2384  O   GLY A 147      60.022  93.979  88.208  1.00  0.00            
ATOM   2385  N   GLY A 148      61.869  94.027  89.614  1.00  0.00            
ATOM   2386  HN  GLY A 148      62.662  94.600  89.803  1.00  0.00            
ATOM   2387  CA  GLY A 148      61.861  92.772  90.300  1.00  0.00            
ATOM   2388  HA1 GLY A 148      62.772  92.743  90.881  1.00  0.00            
ATOM   2389  HA2 GLY A 148      60.968  92.725  90.905  1.00  0.00            
ATOM   2390  C   GLY A 148      61.858  91.552  89.444  1.00  0.00            
ATOM   2391  O   GLY A 148      61.577  90.481  89.980  1.00  0.00            
ATOM   2392  N   ALA A 149      62.263  91.753  88.178  1.00  0.00            
ATOM   2393  HN  ALA A 149      62.481  92.679  87.881  1.00  0.00            
ATOM   2394  CA  ALA A 149      62.414  90.829  87.097  1.00  0.00            
ATOM   2395  HA  ALA A 149      62.413  89.843  87.537  1.00  0.00            
ATOM   2396  CB  ALA A 149      61.195  90.818  86.159  1.00  0.00            
ATOM   2397  HB1 ALA A 149      61.059  91.807  85.671  1.00  0.00            
ATOM   2398  HB2 ALA A 149      61.109  89.941  85.484  1.00  0.00            
ATOM   2399  HB3 ALA A 149      60.250  90.804  86.741  1.00  0.00            
ATOM   2400  C   ALA A 149      63.636  91.117  86.294  1.00  0.00            
ATOM   2401  O   ALA A 149      64.049  92.259  86.099  1.00  0.00            
ATOM   2402  N   ALA A 150      64.223  90.046  85.730  1.00  0.00            
ATOM   2403  HN  ALA A 150      63.726  89.197  85.895  1.00  0.00            
ATOM   2404  CA  ALA A 150      65.256  90.250  84.764  1.00  0.00            
ATOM   2405  HA  ALA A 150      65.928  91.020  85.116  1.00  0.00            
ATOM   2406  CB  ALA A 150      66.210  89.049  84.653  1.00  0.00            
ATOM   2407  HB1 ALA A 150      66.687  88.756  85.612  1.00  0.00            
ATOM   2408  HB2 ALA A 150      65.624  88.181  84.283  1.00  0.00            
ATOM   2409  HB3 ALA A 150      67.022  89.290  83.934  1.00  0.00            
ATOM   2410  C   ALA A 150      64.712  90.584  83.418  1.00  0.00            
ATOM   2411  O   ALA A 150      63.606  90.194  83.049  1.00  0.00            
ATOM   2412  N   PRO A 151      65.417  91.351  82.640  1.00  0.00            
ATOM   2413  CD  PRO A 151      66.277  92.435  83.092  1.00  0.00            
ATOM   2414  HD1 PRO A 151      67.271  91.981  83.296  1.00  0.00            
ATOM   2415  HD2 PRO A 151      65.892  92.979  83.981  1.00  0.00            
ATOM   2416  CA  PRO A 151      65.130  91.524  81.247  1.00  0.00            
ATOM   2417  HA  PRO A 151      64.179  92.036  81.243  1.00  0.00            
ATOM   2418  CB  PRO A 151      66.125  92.520  80.655  1.00  0.00            
ATOM   2419  HB1 PRO A 151      67.027  91.967  80.315  1.00  0.00            
ATOM   2420  HB2 PRO A 151      65.627  93.177  79.911  1.00  0.00            
ATOM   2421  CG  PRO A 151      66.630  93.306  81.876  1.00  0.00            
ATOM   2422  HG1 PRO A 151      67.702  93.558  81.728  1.00  0.00            
ATOM   2423  HG2 PRO A 151      66.053  94.236  82.067  1.00  0.00            
ATOM   2424  C   PRO A 151      65.053  90.240  80.495  1.00  0.00            
ATOM   2425  O   PRO A 151      66.037  89.503  80.535  1.00  0.00            
ATOM   2426  N   LEU A 152      64.010  89.911  79.711  1.00  0.00            
ATOM   2427  HN  LEU A 152      63.258  90.531  79.500  1.00  0.00            
ATOM   2428  CA  LEU A 152      63.969  88.689  78.970  1.00  0.00            
ATOM   2429  HA  LEU A 152      64.672  87.972  79.365  1.00  0.00            
ATOM   2430  CB  LEU A 152      62.503  88.242  79.110  1.00  0.00            
ATOM   2431  HB1 LEU A 152      62.118  88.531  80.112  1.00  0.00            
ATOM   2432  HB2 LEU A 152      61.914  88.652  78.262  1.00  0.00            
ATOM   2433  CG  LEU A 152      62.372  86.711  79.070  1.00  0.00            
ATOM   2434  HG  LEU A 152      62.936  86.290  78.211  1.00  0.00            
ATOM   2435  CD1 LEU A 152      63.025  86.176  80.357  1.00  0.00            
ATOM   2436 1HD1 LEU A 152      62.500  86.722  81.170  1.00  0.00            
ATOM   2437 2HD1 LEU A 152      62.802  85.096  80.490  1.00  0.00            
ATOM   2438 3HD1 LEU A 152      64.127  86.321  80.368  1.00  0.00            
ATOM   2439  CD2 LEU A 152      60.882  86.345  78.967  1.00  0.00            
ATOM   2440 1HD2 LEU A 152      60.478  86.796  78.034  1.00  0.00            
ATOM   2441 2HD2 LEU A 152      60.796  85.248  78.814  1.00  0.00            
ATOM   2442 3HD2 LEU A 152      60.311  86.678  79.860  1.00  0.00            
ATOM   2443  C   LEU A 152      64.339  88.832  77.534  1.00  0.00            
ATOM   2444  O   LEU A 152      64.291  87.898  76.735  1.00  0.00            
ATOM   2445  N   THR A 153      64.706  90.055  77.110  1.00  0.00            
ATOM   2446  HN  THR A 153      64.732  90.863  77.693  1.00  0.00            
ATOM   2447  CA  THR A 153      64.926  90.366  75.732  1.00  0.00            
ATOM   2448  HA  THR A 153      65.254  89.481  75.207  1.00  0.00            
ATOM   2449  CB  THR A 153      63.849  90.937  74.859  1.00  0.00            
ATOM   2450  HB  THR A 153      64.330  91.257  73.910  1.00  0.00            
ATOM   2451  OG1 THR A 153      63.198  92.045  75.463  1.00  0.00            
ATOM   2452  HG1 THR A 153      62.577  92.368  74.806  1.00  0.00            
ATOM   2453  CG2 THR A 153      62.801  89.848  74.577  1.00  0.00            
ATOM   2454 1HG2 THR A 153      62.275  89.539  75.506  1.00  0.00            
ATOM   2455 2HG2 THR A 153      62.021  90.094  73.826  1.00  0.00            
ATOM   2456 3HG2 THR A 153      63.238  88.946  74.096  1.00  0.00            
ATOM   2457  C   THR A 153      66.026  91.371  75.714  1.00  0.00            
ATOM   2458  O   THR A 153      66.146  92.233  76.584  1.00  0.00            
ATOM   2459  N   MET A 154      66.948  91.181  74.753  1.00  0.00            
ATOM   2460  HN  MET A 154      66.951  90.473  74.052  1.00  0.00            
ATOM   2461  CA  MET A 154      68.078  92.045  74.602  1.00  0.00            
ATOM   2462  HA  MET A 154      68.692  91.992  75.489  1.00  0.00            
ATOM   2463  CB  MET A 154      68.880  91.456  73.429  1.00  0.00            
ATOM   2464  HB1 MET A 154      69.227  90.463  73.788  1.00  0.00            
ATOM   2465  HB2 MET A 154      68.466  91.214  72.427  1.00  0.00            
ATOM   2466  CG  MET A 154      70.124  92.249  73.023  1.00  0.00            
ATOM   2467  HG1 MET A 154      70.672  91.529  72.377  1.00  0.00            
ATOM   2468  HG2 MET A 154      69.781  93.075  72.364  1.00  0.00            
ATOM   2469  SD  MET A 154      71.412  92.835  74.164  1.00  0.00            
ATOM   2470  CE  MET A 154      71.953  91.513  75.286  1.00  0.00            
ATOM   2471  HE1 MET A 154      71.090  91.062  75.822  1.00  0.00            
ATOM   2472  HE2 MET A 154      72.416  90.678  74.717  1.00  0.00            
ATOM   2473  HE3 MET A 154      72.696  91.765  76.073  1.00  0.00            
ATOM   2474  C   MET A 154      67.742  93.493  74.524  1.00  0.00            
ATOM   2475  O   MET A 154      68.501  94.258  75.118  1.00  0.00            
ATOM   2476  N   GLN A 155      66.581  93.877  73.964  1.00  0.00            
ATOM   2477  HN  GLN A 155      66.115  93.197  73.403  1.00  0.00            
ATOM   2478  CA  GLN A 155      66.095  95.218  73.863  1.00  0.00            
ATOM   2479  HA  GLN A 155      66.872  95.797  73.385  1.00  0.00            
ATOM   2480  CB  GLN A 155      64.720  95.195  73.176  1.00  0.00            
ATOM   2481  HB1 GLN A 155      64.913  94.694  72.204  1.00  0.00            
ATOM   2482  HB2 GLN A 155      64.002  94.539  73.714  1.00  0.00            
ATOM   2483  CG  GLN A 155      63.940  96.478  72.885  1.00  0.00            
ATOM   2484  HG1 GLN A 155      62.962  96.104  72.513  1.00  0.00            
ATOM   2485  HG2 GLN A 155      63.699  96.963  73.856  1.00  0.00            
ATOM   2486  CD  GLN A 155      64.679  97.427  71.953  1.00  0.00            
ATOM   2487  OE1 GLN A 155      65.180  98.485  72.330  1.00  0.00            
ATOM   2488  NE2 GLN A 155      64.764  97.071  70.643  1.00  0.00            
ATOM   2489 1HE2 GLN A 155      64.317  96.228  70.344  1.00  0.00            
ATOM   2490 2HE2 GLN A 155      65.378  97.540  70.009  1.00  0.00            
ATOM   2491  C   GLN A 155      65.940  95.877  75.191  1.00  0.00            
ATOM   2492  O   GLN A 155      66.466  96.942  75.513  1.00  0.00            
ATOM   2493  N   SER A 156      65.227  95.262  76.151  1.00  0.00            
ATOM   2494  HN  SER A 156      64.902  94.337  75.966  1.00  0.00            
ATOM   2495  CA  SER A 156      65.018  95.574  77.531  1.00  0.00            
ATOM   2496  HA  SER A 156      64.571  96.558  77.502  1.00  0.00            
ATOM   2497  CB  SER A 156      63.989  94.604  78.137  1.00  0.00            
ATOM   2498  HB1 SER A 156      63.096  94.577  77.477  1.00  0.00            
ATOM   2499  HB2 SER A 156      64.481  93.613  78.037  1.00  0.00            
ATOM   2500  OG  SER A 156      63.582  94.873  79.472  1.00  0.00            
ATOM   2501  HG1 SER A 156      62.684  94.560  79.599  1.00  0.00            
ATOM   2502  C   SER A 156      66.248  95.791  78.343  1.00  0.00            
ATOM   2503  O   SER A 156      66.327  96.774  79.078  1.00  0.00            
ATOM   2504  N   PHE A 157      67.242  94.898  78.194  1.00  0.00            
ATOM   2505  HN  PHE A 157      67.125  94.083  77.630  1.00  0.00            
ATOM   2506  CA  PHE A 157      68.538  95.141  78.745  1.00  0.00            
ATOM   2507  HA  PHE A 157      68.476  95.227  79.819  1.00  0.00            
ATOM   2508  CB  PHE A 157      69.257  93.795  78.549  1.00  0.00            
ATOM   2509  HB1 PHE A 157      68.658  92.924  78.892  1.00  0.00            
ATOM   2510  HB2 PHE A 157      69.433  93.637  77.464  1.00  0.00            
ATOM   2511  CG  PHE A 157      70.558  93.650  79.260  1.00  0.00            
ATOM   2512  CD1 PHE A 157      70.578  93.158  80.543  1.00  0.00            
ATOM   2513  HD1 PHE A 157      69.631  92.779  80.895  1.00  0.00            
ATOM   2514  CE1 PHE A 157      71.759  92.850  81.178  1.00  0.00            
ATOM   2515  HE1 PHE A 157      71.808  92.528  82.209  1.00  0.00            
ATOM   2516  CZ  PHE A 157      72.909  93.052  80.452  1.00  0.00            
ATOM   2517  HZ  PHE A 157      73.856  92.819  80.916  1.00  0.00            
ATOM   2518  CD2 PHE A 157      71.726  93.824  78.554  1.00  0.00            
ATOM   2519  HD2 PHE A 157      71.654  94.169  77.534  1.00  0.00            
ATOM   2520  CE2 PHE A 157      72.920  93.488  79.149  1.00  0.00            
ATOM   2521  HE2 PHE A 157      73.872  93.639  78.661  1.00  0.00            
ATOM   2522  C   PHE A 157      69.340  96.273  78.201  1.00  0.00            
ATOM   2523  O   PHE A 157      69.994  97.012  78.936  1.00  0.00            
ATOM   2524  N   THR A 158      69.319  96.429  76.865  1.00  0.00            
ATOM   2525  HN  THR A 158      68.786  95.719  76.412  1.00  0.00            
ATOM   2526  CA  THR A 158      70.104  97.444  76.232  1.00  0.00            
ATOM   2527  HA  THR A 158      71.127  97.382  76.572  1.00  0.00            
ATOM   2528  CB  THR A 158      70.095  97.420  74.732  1.00  0.00            
ATOM   2529  HB  THR A 158      69.048  97.560  74.390  1.00  0.00            
ATOM   2530  OG1 THR A 158      70.443  96.129  74.255  1.00  0.00            
ATOM   2531  HG1 THR A 158      69.817  95.565  74.716  1.00  0.00            
ATOM   2532  CG2 THR A 158      70.930  98.502  74.026  1.00  0.00            
ATOM   2533 1HG2 THR A 158      70.900  98.250  72.944  1.00  0.00            
ATOM   2534 2HG2 THR A 158      70.524  99.509  74.260  1.00  0.00            
ATOM   2535 3HG2 THR A 158      71.991  98.509  74.355  1.00  0.00            
ATOM   2536  C   THR A 158      69.759  98.835  76.643  1.00  0.00            
ATOM   2537  O   THR A 158      70.645  99.597  77.024  1.00  0.00            
ATOM   2538  N   LYS A 159      68.491  99.284  76.626  1.00  0.00            
ATOM   2539  HN  LYS A 159      67.751  98.693  76.316  1.00  0.00            
ATOM   2540  CA  LYS A 159      68.108 100.531  77.213  1.00  0.00            
ATOM   2541  HA  LYS A 159      68.758 101.257  76.748  1.00  0.00            
ATOM   2542  CB  LYS A 159      66.662 100.806  76.764  1.00  0.00            
ATOM   2543  HB1 LYS A 159      66.588 101.892  76.989  1.00  0.00            
ATOM   2544  HB2 LYS A 159      66.555 100.784  75.658  1.00  0.00            
ATOM   2545  CG  LYS A 159      65.489  99.957  77.258  1.00  0.00            
ATOM   2546  HG1 LYS A 159      65.688  98.881  77.062  1.00  0.00            
ATOM   2547  HG2 LYS A 159      65.380  99.903  78.363  1.00  0.00            
ATOM   2548  CD  LYS A 159      64.182 100.500  76.680  1.00  0.00            
ATOM   2549  HD1 LYS A 159      63.292 100.105  77.217  1.00  0.00            
ATOM   2550  HD2 LYS A 159      64.187 101.584  76.922  1.00  0.00            
ATOM   2551  CE  LYS A 159      63.982 100.222  75.189  1.00  0.00            
ATOM   2552  HE1 LYS A 159      64.842 100.455  74.525  1.00  0.00            
ATOM   2553  HE2 LYS A 159      63.718  99.175  74.932  1.00  0.00            
ATOM   2554  NZ  LYS A 159      62.881 101.138  74.812  1.00  0.00            
ATOM   2555  HZ1 LYS A 159      63.335 102.070  74.727  1.00  0.00            
ATOM   2556  HZ2 LYS A 159      62.628 100.750  73.881  1.00  0.00            
ATOM   2557  HZ3 LYS A 159      62.119 101.056  75.515  1.00  0.00            
ATOM   2558  C   LYS A 159      68.094 100.629  78.700  1.00  0.00            
ATOM   2559  O   LYS A 159      68.337 101.682  79.287  1.00  0.00            
ATOM   2560  N   LEU A 160      67.966  99.541  79.480  1.00  0.00            
ATOM   2561  HN  LEU A 160      67.822  98.614  79.144  1.00  0.00            
ATOM   2562  CA  LEU A 160      68.182  99.531  80.894  1.00  0.00            
ATOM   2563  HA  LEU A 160      67.706 100.386  81.352  1.00  0.00            
ATOM   2564  CB  LEU A 160      67.692  98.182  81.445  1.00  0.00            
ATOM   2565  HB1 LEU A 160      66.612  98.089  81.200  1.00  0.00            
ATOM   2566  HB2 LEU A 160      68.304  97.512  80.804  1.00  0.00            
ATOM   2567  CG  LEU A 160      67.829  97.944  82.958  1.00  0.00            
ATOM   2568  HG  LEU A 160      68.895  98.058  83.252  1.00  0.00            
ATOM   2569  CD1 LEU A 160      66.877  98.840  83.768  1.00  0.00            
ATOM   2570 1HD1 LEU A 160      67.103  98.904  84.854  1.00  0.00            
ATOM   2571 2HD1 LEU A 160      66.950  99.879  83.380  1.00  0.00            
ATOM   2572 3HD1 LEU A 160      65.826  98.502  83.638  1.00  0.00            
ATOM   2573  CD2 LEU A 160      67.437  96.470  83.153  1.00  0.00            
ATOM   2574 1HD2 LEU A 160      66.374  96.241  82.923  1.00  0.00            
ATOM   2575 2HD2 LEU A 160      68.181  95.833  82.628  1.00  0.00            
ATOM   2576 3HD2 LEU A 160      67.488  96.249  84.240  1.00  0.00            
ATOM   2577  C   LEU A 160      69.566  99.777  81.388  1.00  0.00            
ATOM   2578  O   LEU A 160      69.719 100.550  82.332  1.00  0.00            
ATOM   2579  N   VAL A 161      70.640  99.196  80.826  1.00  0.00            
ATOM   2580  HN  VAL A 161      70.547  98.465  80.153  1.00  0.00            
ATOM   2581  CA  VAL A 161      71.965  99.574  81.212  1.00  0.00            
ATOM   2582  HA  VAL A 161      71.968  99.459  82.285  1.00  0.00            
ATOM   2583  CB  VAL A 161      73.072  98.669  80.760  1.00  0.00            
ATOM   2584  HB  VAL A 161      73.999  98.767  81.364  1.00  0.00            
ATOM   2585  CG1 VAL A 161      72.699  97.218  81.106  1.00  0.00            
ATOM   2586 1HG1 VAL A 161      73.570  96.600  80.801  1.00  0.00            
ATOM   2587 2HG1 VAL A 161      72.477  96.963  82.165  1.00  0.00            
ATOM   2588 3HG1 VAL A 161      71.771  96.941  80.561  1.00  0.00            
ATOM   2589  CG2 VAL A 161      73.287  98.661  79.238  1.00  0.00            
ATOM   2590 1HG2 VAL A 161      73.516  99.634  78.753  1.00  0.00            
ATOM   2591 2HG2 VAL A 161      74.189  98.038  79.054  1.00  0.00            
ATOM   2592 3HG2 VAL A 161      72.412  98.186  78.746  1.00  0.00            
ATOM   2593  C   VAL A 161      72.358 100.991  80.969  1.00  0.00            
ATOM   2594  O   VAL A 161      72.970 101.534  81.888  1.00  0.00            
ATOM   2595  N   ASP A 162      71.827 101.668  79.935  1.00  0.00            
ATOM   2596  HN  ASP A 162      71.145 101.198  79.379  1.00  0.00            
ATOM   2597  CA  ASP A 162      71.976 103.066  79.674  1.00  0.00            
ATOM   2598  HA  ASP A 162      73.027 103.218  79.479  1.00  0.00            
ATOM   2599  CB  ASP A 162      71.380 103.478  78.316  1.00  0.00            
ATOM   2600  HB1 ASP A 162      71.892 102.792  77.608  1.00  0.00            
ATOM   2601  HB2 ASP A 162      70.277 103.361  78.269  1.00  0.00            
ATOM   2602  CG  ASP A 162      71.694 104.921  77.948  1.00  0.00            
ATOM   2603  OD1 ASP A 162      70.797 105.749  77.635  1.00  0.00            
ATOM   2604  OD2 ASP A 162      72.916 105.101  77.699  1.00  0.00            
ATOM   2605  C   ASP A 162      71.324 103.887  80.732  1.00  0.00            
ATOM   2606  O   ASP A 162      71.839 104.874  81.254  1.00  0.00            
ATOM   2607  N   ARG A 163      70.102 103.548  81.183  1.00  0.00            
ATOM   2608  HN  ARG A 163      69.567 102.780  80.840  1.00  0.00            
ATOM   2609  CA  ARG A 163      69.438 104.220  82.256  1.00  0.00            
ATOM   2610  HA  ARG A 163      69.315 105.234  81.903  1.00  0.00            
ATOM   2611  CB  ARG A 163      67.980 103.730  82.265  1.00  0.00            
ATOM   2612  HB1 ARG A 163      67.929 102.620  82.250  1.00  0.00            
ATOM   2613  HB2 ARG A 163      67.308 104.064  83.084  1.00  0.00            
ATOM   2614  CG  ARG A 163      67.285 104.280  81.018  1.00  0.00            
ATOM   2615  HG1 ARG A 163      67.234 105.386  81.111  1.00  0.00            
ATOM   2616  HG2 ARG A 163      67.860 104.024  80.102  1.00  0.00            
ATOM   2617  CD  ARG A 163      65.874 103.702  80.890  1.00  0.00            
ATOM   2618  HD1 ARG A 163      65.860 102.608  81.085  1.00  0.00            
ATOM   2619  HD2 ARG A 163      65.197 104.140  81.654  1.00  0.00            
ATOM   2620  NE  ARG A 163      65.395 104.109  79.539  1.00  0.00            
ATOM   2621  HE  ARG A 163      65.798 104.935  79.145  1.00  0.00            
ATOM   2622  CZ  ARG A 163      64.203 103.766  78.969  1.00  0.00            
ATOM   2623  NH1 ARG A 163      63.635 102.603  79.401  1.00  0.00            
ATOM   2624 1HH1 ARG A 163      64.010 102.042  80.139  1.00  0.00            
ATOM   2625 2HH1 ARG A 163      62.773 102.265  79.024  1.00  0.00            
ATOM   2626  NH2 ARG A 163      63.683 104.426  77.894  1.00  0.00            
ATOM   2627 1HH2 ARG A 163      64.142 105.292  77.698  1.00  0.00            
ATOM   2628 2HH2 ARG A 163      62.792 104.180  77.512  1.00  0.00            
ATOM   2629  C   ARG A 163      69.939 104.099  83.654  1.00  0.00            
ATOM   2630  O   ARG A 163      69.836 105.063  84.412  1.00  0.00            
ATOM   2631  N   VAL A 164      70.375 102.881  84.020  1.00  0.00            
ATOM   2632  HN  VAL A 164      70.424 102.099  83.404  1.00  0.00            
ATOM   2633  CA  VAL A 164      71.051 102.590  85.246  1.00  0.00            
ATOM   2634  HA  VAL A 164      70.502 103.070  86.042  1.00  0.00            
ATOM   2635  CB  VAL A 164      71.048 101.094  85.356  1.00  0.00            
ATOM   2636  HB  VAL A 164      71.451 100.656  84.419  1.00  0.00            
ATOM   2637  CG1 VAL A 164      71.819 100.707  86.631  1.00  0.00            
ATOM   2638 1HG1 VAL A 164      71.390 101.207  87.526  1.00  0.00            
ATOM   2639 2HG1 VAL A 164      71.873  99.601  86.729  1.00  0.00            
ATOM   2640 3HG1 VAL A 164      72.889 100.995  86.563  1.00  0.00            
ATOM   2641  CG2 VAL A 164      69.615 100.594  85.598  1.00  0.00            
ATOM   2642 1HG2 VAL A 164      69.016 101.115  86.374  1.00  0.00            
ATOM   2643 2HG2 VAL A 164      69.032 100.638  84.653  1.00  0.00            
ATOM   2644 3HG2 VAL A 164      69.681  99.525  85.893  1.00  0.00            
ATOM   2645  C   VAL A 164      72.460 103.075  85.294  1.00  0.00            
ATOM   2646  O   VAL A 164      72.772 103.756  86.270  1.00  0.00            
ATOM   2647  N   GLY A 165      73.315 102.891  84.273  1.00  0.00            
ATOM   2648  HN  GLY A 165      73.154 102.212  83.559  1.00  0.00            
ATOM   2649  CA  GLY A 165      74.540 103.612  84.117  1.00  0.00            
ATOM   2650  HA1 GLY A 165      74.537 104.257  83.250  1.00  0.00            
ATOM   2651  HA2 GLY A 165      74.769 104.121  85.041  1.00  0.00            
ATOM   2652  C   GLY A 165      75.629 102.682  83.706  1.00  0.00            
ATOM   2653  O   GLY A 165      75.430 101.481  83.530  1.00  0.00            
ATOM   2654  N   ASP A 166      76.841 103.226  83.497  1.00  0.00            
ATOM   2655  HN  ASP A 166      76.974 104.200  83.668  1.00  0.00            
ATOM   2656  CA  ASP A 166      78.009 102.499  83.106  1.00  0.00            
ATOM   2657  HA  ASP A 166      77.790 101.976  82.186  1.00  0.00            
ATOM   2658  CB  ASP A 166      79.136 103.489  82.770  1.00  0.00            
ATOM   2659  HB1 ASP A 166      79.448 104.108  83.637  1.00  0.00            
ATOM   2660  HB2 ASP A 166      80.049 102.917  82.497  1.00  0.00            
ATOM   2661  CG  ASP A 166      78.782 104.323  81.547  1.00  0.00            
ATOM   2662  OD1 ASP A 166      78.581 103.798  80.419  1.00  0.00            
ATOM   2663  OD2 ASP A 166      78.695 105.565  81.740  1.00  0.00            
ATOM   2664  C   ASP A 166      78.531 101.534  84.115  1.00  0.00            
ATOM   2665  O   ASP A 166      78.234 101.625  85.305  1.00  0.00            
ATOM   2666  N   PRO A 167      79.388 100.618  83.776  1.00  0.00            
ATOM   2667  CD  PRO A 167      79.415 100.031  82.444  1.00  0.00            
ATOM   2668  HD1 PRO A 167      79.913 100.766  81.777  1.00  0.00            
ATOM   2669  HD2 PRO A 167      78.377  99.911  82.064  1.00  0.00            
ATOM   2670  CA  PRO A 167      80.026  99.802  84.767  1.00  0.00            
ATOM   2671  HA  PRO A 167      79.241  99.577  85.475  1.00  0.00            
ATOM   2672  CB  PRO A 167      80.662  98.622  84.036  1.00  0.00            
ATOM   2673  HB1 PRO A 167      81.763  98.593  84.188  1.00  0.00            
ATOM   2674  HB2 PRO A 167      80.386  97.681  84.558  1.00  0.00            
ATOM   2675  CG  PRO A 167      80.228  98.734  82.566  1.00  0.00            
ATOM   2676  HG1 PRO A 167      81.129  98.755  81.915  1.00  0.00            
ATOM   2677  HG2 PRO A 167      79.675  97.806  82.307  1.00  0.00            
ATOM   2678  C   PRO A 167      81.081 100.540  85.518  1.00  0.00            
ATOM   2679  O   PRO A 167      81.546 101.548  84.987  1.00  0.00            
ATOM   2680  N   PRO A 168      81.404 100.362  86.764  1.00  0.00            
ATOM   2681  CD  PRO A 168      80.793  99.359  87.622  1.00  0.00            
ATOM   2682  HD1 PRO A 168      81.083  98.351  87.254  1.00  0.00            
ATOM   2683  HD2 PRO A 168      79.687  99.441  87.552  1.00  0.00            
ATOM   2684  CA  PRO A 168      82.583 100.905  87.375  1.00  0.00            
ATOM   2685  HA  PRO A 168      82.618 101.980  87.276  1.00  0.00            
ATOM   2686  CB  PRO A 168      82.628 100.332  88.790  1.00  0.00            
ATOM   2687  HB1 PRO A 168      83.393  99.526  88.831  1.00  0.00            
ATOM   2688  HB2 PRO A 168      82.760 101.274  89.363  1.00  0.00            
ATOM   2689  CG  PRO A 168      81.333  99.544  89.049  1.00  0.00            
ATOM   2690  HG1 PRO A 168      81.508  98.586  89.584  1.00  0.00            
ATOM   2691  HG2 PRO A 168      80.663 100.197  89.648  1.00  0.00            
ATOM   2692  C   PRO A 168      83.878 100.479  86.775  1.00  0.00            
ATOM   2693  O   PRO A 168      84.053  99.451  86.123  1.00  0.00            
ATOM   2694  N   ALA A 169      84.901 101.290  87.096  1.00  0.00            
ATOM   2695  HN  ALA A 169      84.679 102.051  87.701  1.00  0.00            
ATOM   2696  CA  ALA A 169      86.272 101.163  86.707  1.00  0.00            
ATOM   2697  HA  ALA A 169      86.144 101.003  85.647  1.00  0.00            
ATOM   2698  CB  ALA A 169      86.975 102.521  86.863  1.00  0.00            
ATOM   2699  HB1 ALA A 169      86.773 103.075  85.921  1.00  0.00            
ATOM   2700  HB2 ALA A 169      86.676 103.168  87.715  1.00  0.00            
ATOM   2701  HB3 ALA A 169      88.077 102.390  86.904  1.00  0.00            
ATOM   2702  C   ALA A 169      86.884  99.996  87.404  1.00  0.00            
ATOM   2703  O   ALA A 169      86.457  99.673  88.512  1.00  0.00            
ATOM   2704  N   PRO A 170      87.795  99.305  86.786  1.00  0.00            
ATOM   2705  CD  PRO A 170      88.305  99.566  85.450  1.00  0.00            
ATOM   2706  HD1 PRO A 170      88.469 100.635  85.194  1.00  0.00            
ATOM   2707  HD2 PRO A 170      87.663  98.990  84.749  1.00  0.00            
ATOM   2708  CA  PRO A 170      88.526  98.274  87.466  1.00  0.00            
ATOM   2709  HA  PRO A 170      87.872  97.544  87.920  1.00  0.00            
ATOM   2710  CB  PRO A 170      89.318  97.652  86.319  1.00  0.00            
ATOM   2711  HB1 PRO A 170      90.226  97.164  86.733  1.00  0.00            
ATOM   2712  HB2 PRO A 170      88.740  96.852  85.808  1.00  0.00            
ATOM   2713  CG  PRO A 170      89.643  98.814  85.366  1.00  0.00            
ATOM   2714  HG1 PRO A 170      90.491  99.493  85.602  1.00  0.00            
ATOM   2715  HG2 PRO A 170      89.842  98.426  84.345  1.00  0.00            
ATOM   2716  C   PRO A 170      89.418  98.769  88.553  1.00  0.00            
ATOM   2717  O   PRO A 170      89.974  99.862  88.456  1.00  0.00            
ATOM   2718  N   ALA A 171      89.539  98.019  89.662  1.00  0.00            
ATOM   2719  HN  ALA A 171      89.122  97.116  89.731  1.00  0.00            
ATOM   2720  CA  ALA A 171      90.253  98.386  90.846  1.00  0.00            
ATOM   2721  HA  ALA A 171      89.779  99.287  91.206  1.00  0.00            
ATOM   2722  CB  ALA A 171      90.118  97.331  91.956  1.00  0.00            
ATOM   2723  HB1 ALA A 171      90.727  96.415  91.799  1.00  0.00            
ATOM   2724  HB2 ALA A 171      90.370  97.732  92.961  1.00  0.00            
ATOM   2725  HB3 ALA A 171      89.044  97.055  92.027  1.00  0.00            
ATOM   2726  C   ALA A 171      91.707  98.635  90.642  1.00  0.00            
ATOM   2727  O   ALA A 171      92.333  98.005  89.790  1.00  0.00            
ATOM   2728  N   PRO A 172      92.346  99.447  91.431  1.00  0.00            
ATOM   2729  CD  PRO A 172      91.668 100.384  92.313  1.00  0.00            
ATOM   2730  HD1 PRO A 172      91.001  99.803  92.987  1.00  0.00            
ATOM   2731  HD2 PRO A 172      90.971 101.020  91.726  1.00  0.00            
ATOM   2732  CA  PRO A 172      93.767  99.558  91.579  1.00  0.00            
ATOM   2733  HA  PRO A 172      94.028 100.096  90.679  1.00  0.00            
ATOM   2734  CB  PRO A 172      93.974 100.256  92.921  1.00  0.00            
ATOM   2735  HB1 PRO A 172      93.736  99.508  93.708  1.00  0.00            
ATOM   2736  HB2 PRO A 172      94.956 100.770  92.984  1.00  0.00            
ATOM   2737  CG  PRO A 172      92.781 101.225  92.957  1.00  0.00            
ATOM   2738  HG1 PRO A 172      92.541 101.456  94.017  1.00  0.00            
ATOM   2739  HG2 PRO A 172      92.959 102.124  92.329  1.00  0.00            
ATOM   2740  C   PRO A 172      94.671  98.374  91.525  1.00  0.00            
ATOM   2741  O   PRO A 172      94.397  97.202  91.777  1.00  0.00            
ATOM   2742  N   ASP A 173      95.917  98.687  91.128  1.00  0.00            
ATOM   2743  HN  ASP A 173      96.199  99.619  90.914  1.00  0.00            
ATOM   2744  CA  ASP A 173      96.997  97.752  91.055  1.00  0.00            
ATOM   2745  HA  ASP A 173      96.759  97.029  90.290  1.00  0.00            
ATOM   2746  CB  ASP A 173      98.325  98.476  90.776  1.00  0.00            
ATOM   2747  HB1 ASP A 173      98.620  99.206  91.560  1.00  0.00            
ATOM   2748  HB2 ASP A 173      99.239  97.846  90.723  1.00  0.00            
ATOM   2749  CG  ASP A 173      98.120  99.128  89.416  1.00  0.00            
ATOM   2750  OD1 ASP A 173      97.859 100.360  89.431  1.00  0.00            
ATOM   2751  OD2 ASP A 173      98.247  98.460  88.356  1.00  0.00            
ATOM   2752  C   ASP A 173      97.250  97.083  92.362  1.00  0.00            
ATOM   2753  O   ASP A 173      97.198  97.718  93.414  1.00  0.00            
ATOM   2754  N   PRO A 174      97.564  95.824  92.436  1.00  0.00            
ATOM   2755  CD  PRO A 174      97.688  94.936  91.291  1.00  0.00            
ATOM   2756  HD1 PRO A 174      98.125  95.492  90.434  1.00  0.00            
ATOM   2757  HD2 PRO A 174      96.719  94.541  90.917  1.00  0.00            
ATOM   2758  CA  PRO A 174      97.881  95.088  93.626  1.00  0.00            
ATOM   2759  HA  PRO A 174      97.029  95.201  94.280  1.00  0.00            
ATOM   2760  CB  PRO A 174      98.033  93.650  93.133  1.00  0.00            
ATOM   2761  HB1 PRO A 174      98.689  93.060  93.807  1.00  0.00            
ATOM   2762  HB2 PRO A 174      97.021  93.227  92.956  1.00  0.00            
ATOM   2763  CG  PRO A 174      98.593  93.764  91.706  1.00  0.00            
ATOM   2764  HG1 PRO A 174      99.668  94.043  91.681  1.00  0.00            
ATOM   2765  HG2 PRO A 174      98.264  92.988  90.983  1.00  0.00            
ATOM   2766  C   PRO A 174      99.097  95.595  94.322  1.00  0.00            
ATOM   2767  O   PRO A 174      99.873  96.343  93.730  1.00  0.00            
ATOM   2768  N   PRO A 175      99.384  95.229  95.536  1.00  0.00            
ATOM   2769  CD  PRO A 175      98.414  94.777  96.523  1.00  0.00            
ATOM   2770  HD1 PRO A 175      98.205  93.688  96.449  1.00  0.00            
ATOM   2771  HD2 PRO A 175      97.439  95.300  96.425  1.00  0.00            
ATOM   2772  CA  PRO A 175     100.622  95.557  96.181  1.00  0.00            
ATOM   2773  HA  PRO A 175     100.716  96.632  96.226  1.00  0.00            
ATOM   2774  CB  PRO A 175     100.523  95.045  97.616  1.00  0.00            
ATOM   2775  HB1 PRO A 175     100.810  93.986  97.793  1.00  0.00            
ATOM   2776  HB2 PRO A 175     100.996  95.689  98.388  1.00  0.00            
ATOM   2777  CG  PRO A 175      99.014  95.115  97.898  1.00  0.00            
ATOM   2778  HG1 PRO A 175      98.537  94.532  98.715  1.00  0.00            
ATOM   2779  HG2 PRO A 175      98.792  96.200  97.990  1.00  0.00            
ATOM   2780  C   PRO A 175     101.885  95.046  95.577  1.00  0.00            
ATOM   2781  O   PRO A 175     101.771  93.955  95.020  1.00  0.00            
ATOM   2782  N   ALA A 176     103.039  95.721  95.727  1.00  0.00            
ATOM   2783  HN  ALA A 176     103.156  96.619  96.141  1.00  0.00            
ATOM   2784  CA  ALA A 176     104.293  95.061  95.531  1.00  0.00            
ATOM   2785  HA  ALA A 176     104.257  94.554  94.578  1.00  0.00            
ATOM   2786  CB  ALA A 176     105.384  96.146  95.522  1.00  0.00            
ATOM   2787  HB1 ALA A 176     105.294  96.871  96.360  1.00  0.00            
ATOM   2788  HB2 ALA A 176     106.430  95.792  95.642  1.00  0.00            
ATOM   2789  HB3 ALA A 176     105.336  96.716  94.570  1.00  0.00            
ATOM   2790  C   ALA A 176     104.623  94.097  96.618  1.00  0.00            
ATOM   2791  O   ALA A 176     105.224  93.062  96.337  1.00  0.00            
ATOM   2792  N   ALA A 177     104.115  94.356  97.837  1.00  0.00            
ATOM   2793  HN  ALA A 177     103.591  95.196  97.953  1.00  0.00            
ATOM   2794  CA  ALA A 177     104.353  93.508  98.964  1.00  0.00            
ATOM   2795  HA  ALA A 177     104.495  92.529  98.531  1.00  0.00            
ATOM   2796  CB  ALA A 177     105.562  93.839  99.854  1.00  0.00            
ATOM   2797  HB1 ALA A 177     105.771  93.034 100.591  1.00  0.00            
ATOM   2798  HB2 ALA A 177     106.475  93.878  99.222  1.00  0.00            
ATOM   2799  HB3 ALA A 177     105.436  94.783 100.426  1.00  0.00            
ATOM   2800  C   ALA A 177     103.091  93.467  99.756  1.00  0.00            
ATOM   2801  O   ALA A 177     102.575  94.430 100.320  1.00  0.00            
ATOM   2802  N   MET A 178     102.546  92.243  99.865  1.00  0.00            
ATOM   2803  HN  MET A 178     102.960  91.585  99.241  1.00  0.00            
ATOM   2804  CA  MET A 178     101.482  91.823 100.725  1.00  0.00            
ATOM   2805  HA  MET A 178     100.720  92.582 100.631  1.00  0.00            
ATOM   2806  CB  MET A 178     101.085  90.401 100.296  1.00  0.00            
ATOM   2807  HB1 MET A 178     101.940  89.698 100.384  1.00  0.00            
ATOM   2808  HB2 MET A 178     100.262  89.968 100.905  1.00  0.00            
ATOM   2809  CG  MET A 178     100.649  90.250  98.837  1.00  0.00            
ATOM   2810  HG1 MET A 178     101.547  90.553  98.258  1.00  0.00            
ATOM   2811  HG2 MET A 178     100.314  89.254  98.474  1.00  0.00            
ATOM   2812  SD  MET A 178      99.388  91.435  98.279  1.00  0.00            
ATOM   2813  CE  MET A 178      99.659  91.065  96.521  1.00  0.00            
ATOM   2814  HE1 MET A 178      98.724  91.337  95.985  1.00  0.00            
ATOM   2815  HE2 MET A 178     100.509  91.727  96.248  1.00  0.00            
ATOM   2816  HE3 MET A 178     100.038  90.041  96.315  1.00  0.00            
ATOM   2817  C   MET A 178     101.883  91.643 102.148  1.00  0.00            
ATOM   2818  O   MET A 178     103.012  91.277 102.471  1.00  0.00            
ATOM   2819  N   PRO A 179     100.949  91.938 103.003  1.00  0.00            
ATOM   2820  CD  PRO A 179      99.843  92.874 102.879  1.00  0.00            
ATOM   2821  HD1 PRO A 179      99.049  92.462 102.219  1.00  0.00            
ATOM   2822  HD2 PRO A 179     100.339  93.812 102.547  1.00  0.00            
ATOM   2823  CA  PRO A 179     101.077  91.379 104.318  1.00  0.00            
ATOM   2824  HA  PRO A 179     101.997  91.796 104.702  1.00  0.00            
ATOM   2825  CB  PRO A 179      99.839  91.831 105.088  1.00  0.00            
ATOM   2826  HB1 PRO A 179      99.007  91.097 105.040  1.00  0.00            
ATOM   2827  HB2 PRO A 179     100.127  92.048 106.139  1.00  0.00            
ATOM   2828  CG  PRO A 179      99.469  93.127 104.348  1.00  0.00            
ATOM   2829  HG1 PRO A 179      98.428  93.505 104.431  1.00  0.00            
ATOM   2830  HG2 PRO A 179     100.123  93.925 104.760  1.00  0.00            
ATOM   2831  C   PRO A 179     101.166  89.893 104.374  1.00  0.00            
ATOM   2832  O   PRO A 179     100.259  89.277 103.814  1.00  0.00            
ATOM   2833  N   PRO A 180     102.072  89.224 105.022  1.00  0.00            
ATOM   2834  CD  PRO A 180     103.177  89.815 105.761  1.00  0.00            
ATOM   2835  HD1 PRO A 180     102.793  90.548 106.502  1.00  0.00            
ATOM   2836  HD2 PRO A 180     103.898  90.356 105.110  1.00  0.00            
ATOM   2837  CA  PRO A 180     102.240  87.803 104.933  1.00  0.00            
ATOM   2838  HA  PRO A 180     102.122  87.593 103.880  1.00  0.00            
ATOM   2839  CB  PRO A 180     103.625  87.523 105.511  1.00  0.00            
ATOM   2840  HB1 PRO A 180     103.665  86.573 106.087  1.00  0.00            
ATOM   2841  HB2 PRO A 180     104.365  87.483 104.682  1.00  0.00            
ATOM   2842  CG  PRO A 180     103.917  88.677 106.484  1.00  0.00            
ATOM   2843  HG1 PRO A 180     103.409  88.401 107.432  1.00  0.00            
ATOM   2844  HG2 PRO A 180     104.968  89.027 106.547  1.00  0.00            
ATOM   2845  C   PRO A 180     101.196  87.049 105.683  1.00  0.00            
ATOM   2846  O   PRO A 180     100.672  87.648 106.621  1.00  0.00            
ATOM   2847  N   PRO A 181     100.870  85.821 105.405  1.00  0.00            
ATOM   2848  CD  PRO A 181     101.312  85.122 104.207  1.00  0.00            
ATOM   2849  HD1 PRO A 181     102.399  85.217 104.000  1.00  0.00            
ATOM   2850  HD2 PRO A 181     100.641  85.496 103.404  1.00  0.00            
ATOM   2851  CA  PRO A 181     100.238  84.985 106.383  1.00  0.00            
ATOM   2852  HA  PRO A 181      99.371  85.501 106.767  1.00  0.00            
ATOM   2853  CB  PRO A 181      99.761  83.858 105.470  1.00  0.00            
ATOM   2854  HB1 PRO A 181      99.570  82.898 105.997  1.00  0.00            
ATOM   2855  HB2 PRO A 181      98.841  84.077 104.888  1.00  0.00            
ATOM   2856  CG  PRO A 181     100.941  83.661 104.506  1.00  0.00            
ATOM   2857  HG1 PRO A 181     101.788  83.126 104.988  1.00  0.00            
ATOM   2858  HG2 PRO A 181     100.704  83.227 103.512  1.00  0.00            
ATOM   2859  C   PRO A 181     101.107  84.530 107.504  1.00  0.00            
ATOM   2860  O   PRO A 181     102.314  84.656 107.308  1.00  0.00            
ATOM   2861  N   ALA A 182     100.627  84.019 108.653  1.00  0.00            
ATOM   2862  HN  ALA A 182      99.660  83.912 108.873  1.00  0.00            
ATOM   2863  CA  ALA A 182     101.481  83.683 109.749  1.00  0.00            
ATOM   2864  HA  ALA A 182     102.457  84.145 109.770  1.00  0.00            
ATOM   2865  CB  ALA A 182     100.814  84.100 111.071  1.00  0.00            
ATOM   2866  HB1 ALA A 182      99.785  83.695 111.176  1.00  0.00            
ATOM   2867  HB2 ALA A 182     101.425  83.921 111.982  1.00  0.00            
ATOM   2868  HB3 ALA A 182     100.583  85.187 111.072  1.00  0.00            
ATOM   2869  C   ALA A 182     101.816  82.233 109.821  1.00  0.00            
ATOM   2870  O   ALA A 182     102.532  81.744 110.695  1.00  0.00            
ATOM   2871  N   GLU A 183     101.508  81.446 108.776  1.00  0.00            
ATOM   2872  HN  GLU A 183     101.046  81.806 107.968  1.00  0.00            
ATOM   2873  CA  GLU A 183     101.952  80.092 108.651  1.00  0.00            
ATOM   2874  HA  GLU A 183     102.981  80.000 108.965  1.00  0.00            
ATOM   2875  CB  GLU A 183     101.171  79.013 109.420  1.00  0.00            
ATOM   2876  HB1 GLU A 183     100.978  79.273 110.483  1.00  0.00            
ATOM   2877  HB2 GLU A 183     100.127  78.932 109.049  1.00  0.00            
ATOM   2878  CG  GLU A 183     101.688  77.577 109.325  1.00  0.00            
ATOM   2879  HG1 GLU A 183     101.675  77.313 108.246  1.00  0.00            
ATOM   2880  HG2 GLU A 183     102.737  77.507 109.682  1.00  0.00            
ATOM   2881  CD  GLU A 183     100.783  76.563 110.011  1.00  0.00            
ATOM   2882  OE1 GLU A 183     100.979  76.285 111.225  1.00  0.00            
ATOM   2883  OE2 GLU A 183      99.986  75.902 109.296  1.00  0.00            
ATOM   2884  C   GLU A 183     101.986  79.905 107.174  1.00  0.00            
ATOM   2885  O   GLU A 183     101.145  80.563 106.566  1.00  0.00            
ATOM   2886  N   ASP A 184     102.961  79.202 106.569  1.00  0.00            
ATOM   2887  HN  ASP A 184     103.575  78.622 107.099  1.00  0.00            
ATOM   2888  CA  ASP A 184     103.208  79.073 105.166  1.00  0.00            
ATOM   2889  HA  ASP A 184     102.272  79.194 104.641  1.00  0.00            
ATOM   2890  CB  ASP A 184     104.009  80.264 104.612  1.00  0.00            
ATOM   2891  HB1 ASP A 184     104.174  80.129 103.522  1.00  0.00            
ATOM   2892  HB2 ASP A 184     103.379  81.153 104.828  1.00  0.00            
ATOM   2893  CG  ASP A 184     105.385  80.415 105.246  1.00  0.00            
ATOM   2894  OD1 ASP A 184     106.216  79.513 104.961  1.00  0.00            
ATOM   2895  OD2 ASP A 184     105.663  81.506 105.812  1.00  0.00            
ATOM   2896  C   ASP A 184     103.576  77.712 104.686  1.00  0.00            
ATOM   2897  O   ASP A 184     102.874  76.762 105.027  1.00  0.00            
ATOM   2898  N   MET A 185     104.670  77.588 103.912  1.00  0.00            
ATOM   2899  HN  MET A 185     105.317  78.346 103.898  1.00  0.00            
ATOM   2900  CA  MET A 185     105.035  76.464 103.109  1.00  0.00            
ATOM   2901  HA  MET A 185     104.197  76.233 102.468  1.00  0.00            
ATOM   2902  CB  MET A 185     106.152  76.821 102.113  1.00  0.00            
ATOM   2903  HB1 MET A 185     105.969  77.858 101.757  1.00  0.00            
ATOM   2904  HB2 MET A 185     107.109  76.919 102.669  1.00  0.00            
ATOM   2905  CG  MET A 185     106.461  75.857 100.967  1.00  0.00            
ATOM   2906  HG1 MET A 185     106.864  74.915 101.398  1.00  0.00            
ATOM   2907  HG2 MET A 185     105.523  75.709 100.389  1.00  0.00            
ATOM   2908  SD  MET A 185     107.571  76.603  99.735  1.00  0.00            
ATOM   2909  CE  MET A 185     108.915  77.067 100.863  1.00  0.00            
ATOM   2910  HE1 MET A 185     109.205  76.254 101.561  1.00  0.00            
ATOM   2911  HE2 MET A 185     109.698  77.311 100.113  1.00  0.00            
ATOM   2912  HE3 MET A 185     108.553  77.938 101.452  1.00  0.00            
ATOM   2913  C   MET A 185     105.268  75.139 103.748  1.00  0.00            
ATOM   2914  O   MET A 185     104.671  74.163 103.296  1.00  0.00            
ATOM   2915  N   PRO A 186     106.012  74.994 104.804  1.00  0.00            
ATOM   2916  CD  PRO A 186     107.073  75.914 105.186  1.00  0.00            
ATOM   2917  HD1 PRO A 186     106.549  76.781 105.641  1.00  0.00            
ATOM   2918  HD2 PRO A 186     107.695  76.221 104.318  1.00  0.00            
ATOM   2919  CA  PRO A 186     106.104  73.764 105.537  1.00  0.00            
ATOM   2920  HA  PRO A 186     105.747  72.910 104.981  1.00  0.00            
ATOM   2921  CB  PRO A 186     107.614  73.678 105.752  1.00  0.00            
ATOM   2922  HB1 PRO A 186     107.909  72.919 106.509  1.00  0.00            
ATOM   2923  HB2 PRO A 186     108.039  73.272 104.809  1.00  0.00            
ATOM   2924  CG  PRO A 186     108.056  75.117 106.060  1.00  0.00            
ATOM   2925  HG1 PRO A 186     107.867  75.402 107.116  1.00  0.00            
ATOM   2926  HG2 PRO A 186     109.110  75.373 105.817  1.00  0.00            
ATOM   2927  C   PRO A 186     105.323  73.715 106.804  1.00  0.00            
ATOM   2928  O   PRO A 186     105.499  74.586 107.656  1.00  0.00            
ATOM   2929  N   SER A 187     104.394  72.744 106.853  1.00  0.00            
ATOM   2930  HN  SER A 187     104.275  72.059 106.137  1.00  0.00            
ATOM   2931  CA  SER A 187     103.548  72.647 108.002  1.00  0.00            
ATOM   2932  HA  SER A 187     104.147  72.959 108.844  1.00  0.00            
ATOM   2933  CB  SER A 187     102.313  73.562 107.960  1.00  0.00            
ATOM   2934  HB1 SER A 187     102.654  74.536 107.551  1.00  0.00            
ATOM   2935  HB2 SER A 187     101.575  73.113 107.259  1.00  0.00            
ATOM   2936  OG  SER A 187     101.792  73.730 109.270  1.00  0.00            
ATOM   2937  HG1 SER A 187     101.200  74.477 109.162  1.00  0.00            
ATOM   2938  C   SER A 187     103.115  71.248 108.276  1.00  0.00            
ATOM   2939  O   SER A 187     102.747  70.508 107.364  1.00  0.00            
ATOM   2940  N   ALA A 188     103.165  70.764 109.530  1.00  0.00            
ATOM   2941  HN  ALA A 188     103.573  71.186 110.335  1.00  0.00            
ATOM   2942  CA  ALA A 188     103.075  69.347 109.702  1.00  0.00            
ATOM   2943  HA  ALA A 188     103.532  68.998 108.787  1.00  0.00            
ATOM   2944  CB  ALA A 188     103.785  68.944 111.006  1.00  0.00            
ATOM   2945  HB1 ALA A 188     103.807  67.837 111.105  1.00  0.00            
ATOM   2946  HB2 ALA A 188     104.813  69.364 111.001  1.00  0.00            
ATOM   2947  HB3 ALA A 188     103.314  69.316 111.941  1.00  0.00            
ATOM   2948  C   ALA A 188     101.662  68.879 109.635  1.00  0.00            
ATOM   2949  O   ALA A 188     101.345  67.894 108.970  1.00  0.00            
ATOM   2950  N   ALA A 189     100.660  69.519 110.265  1.00  0.00            
ATOM   2951  HN  ALA A 189     100.818  70.376 110.750  1.00  0.00            
ATOM   2952  CA  ALA A 189      99.298  69.086 110.231  1.00  0.00            
ATOM   2953  HA  ALA A 189      99.388  68.074 110.597  1.00  0.00            
ATOM   2954  CB  ALA A 189      98.480  69.861 111.278  1.00  0.00            
ATOM   2955  HB1 ALA A 189      97.403  69.591 111.240  1.00  0.00            
ATOM   2956  HB2 ALA A 189      98.791  69.729 112.337  1.00  0.00            
ATOM   2957  HB3 ALA A 189      98.544  70.954 111.092  1.00  0.00            
ATOM   2958  C   ALA A 189      98.538  68.907 108.963  1.00  0.00            
ATOM   2959  O   ALA A 189      97.852  67.887 108.899  1.00  0.00            
ATOM   2960  N   PRO A 190      98.617  69.684 107.924  1.00  0.00            
ATOM   2961  CD  PRO A 190      99.012  71.082 108.003  1.00  0.00            
ATOM   2962  HD1 PRO A 190     100.119  70.992 108.044  1.00  0.00            
ATOM   2963  HD2 PRO A 190      98.533  71.628 108.844  1.00  0.00            
ATOM   2964  CA  PRO A 190      98.120  69.205 106.666  1.00  0.00            
ATOM   2965  HA  PRO A 190      97.056  69.051 106.771  1.00  0.00            
ATOM   2966  CB  PRO A 190      98.597  70.352 105.777  1.00  0.00            
ATOM   2967  HB1 PRO A 190      99.652  70.198 105.464  1.00  0.00            
ATOM   2968  HB2 PRO A 190      97.949  70.582 104.905  1.00  0.00            
ATOM   2969  CG  PRO A 190      98.607  71.632 106.627  1.00  0.00            
ATOM   2970  HG1 PRO A 190      99.252  72.357 106.085  1.00  0.00            
ATOM   2971  HG2 PRO A 190      97.638  72.164 106.737  1.00  0.00            
ATOM   2972  C   PRO A 190      98.661  67.983 106.005  1.00  0.00            
ATOM   2973  O   PRO A 190      99.804  67.605 106.256  1.00  0.00            
ATOM   2974  N   ALA A 191      97.866  67.418 105.079  1.00  0.00            
ATOM   2975  HN  ALA A 191      96.963  67.788 104.876  1.00  0.00            
ATOM   2976  CA  ALA A 191      98.339  66.495 104.095  1.00  0.00            
ATOM   2977  HA  ALA A 191      98.986  65.744 104.524  1.00  0.00            
ATOM   2978  CB  ALA A 191      97.230  65.782 103.301  1.00  0.00            
ATOM   2979  HB1 ALA A 191      96.330  66.411 103.138  1.00  0.00            
ATOM   2980  HB2 ALA A 191      97.549  65.441 102.294  1.00  0.00            
ATOM   2981  HB3 ALA A 191      96.892  64.877 103.851  1.00  0.00            
ATOM   2982  C   ALA A 191      99.240  67.141 103.099  1.00  0.00            
ATOM   2983  O   ALA A 191     100.369  66.691 102.912  1.00  0.00            
ATOM   2984  N   ALA A 192      98.773  68.300 102.602  1.00  0.00            
ATOM   2985  HN  ALA A 192      97.866  68.619 102.869  1.00  0.00            
ATOM   2986  CA  ALA A 192      99.426  69.196 101.699  1.00  0.00            
ATOM   2987  HA  ALA A 192     100.474  69.108 101.943  1.00  0.00            
ATOM   2988  CB  ALA A 192      98.905  68.893 100.284  1.00  0.00            
ATOM   2989  HB1 ALA A 192      97.864  69.278 100.308  1.00  0.00            
ATOM   2990  HB2 ALA A 192      99.476  69.509  99.557  1.00  0.00            
ATOM   2991  HB3 ALA A 192      98.953  67.787 100.180  1.00  0.00            
ATOM   2992  C   ALA A 192      99.195  70.636 102.005  1.00  0.00            
ATOM   2993  O   ALA A 192      98.100  70.954 102.468  1.00  0.00            
ATOM   2994  N   THR A 193     100.156  71.568 101.876  1.00  0.00            
ATOM   2995  HN  THR A 193     101.089  71.311 101.639  1.00  0.00            
ATOM   2996  CA  THR A 193     100.006  72.987 101.971  1.00  0.00            
ATOM   2997  HA  THR A 193      99.305  73.222 102.757  1.00  0.00            
ATOM   2998  CB  THR A 193     101.241  73.769 102.313  1.00  0.00            
ATOM   2999  HB  THR A 193     101.007  74.850 102.217  1.00  0.00            
ATOM   3000  OG1 THR A 193     102.402  73.304 101.639  1.00  0.00            
ATOM   3001  HG1 THR A 193     103.122  73.180 102.263  1.00  0.00            
ATOM   3002  CG2 THR A 193     101.468  73.441 103.798  1.00  0.00            
ATOM   3003 1HG2 THR A 193     100.529  73.644 104.354  1.00  0.00            
ATOM   3004 2HG2 THR A 193     101.794  72.409 104.048  1.00  0.00            
ATOM   3005 3HG2 THR A 193     102.275  74.147 104.089  1.00  0.00            
ATOM   3006  C   THR A 193      99.478  73.617 100.729  1.00  0.00            
ATOM   3007  O   THR A 193      98.696  74.566 100.772  1.00  0.00            
ATOM   3008  N   GLY A 194      99.896  73.143  99.541  1.00  0.00            
ATOM   3009  HN  GLY A 194     100.645  72.492  99.627  1.00  0.00            
ATOM   3010  CA  GLY A 194      99.749  73.775  98.266  1.00  0.00            
ATOM   3011  HA1 GLY A 194      99.211  74.702  98.399  1.00  0.00            
ATOM   3012  HA2 GLY A 194     100.708  73.976  97.811  1.00  0.00            
ATOM   3013  C   GLY A 194      98.886  73.040  97.300  1.00  0.00            
ATOM   3014  O   GLY A 194      97.819  72.523  97.626  1.00  0.00            
ATOM   3015  N   VAL A 195      99.210  73.091  95.995  1.00  0.00            
ATOM   3016  HN  VAL A 195     100.031  73.579  95.707  1.00  0.00            
ATOM   3017  CA  VAL A 195      98.352  72.583  94.971  1.00  0.00            
ATOM   3018  HA  VAL A 195      97.366  72.931  95.238  1.00  0.00            
ATOM   3019  CB  VAL A 195      98.732  73.118  93.621  1.00  0.00            
ATOM   3020  HB  VAL A 195      98.151  72.497  92.906  1.00  0.00            
ATOM   3021  CG1 VAL A 195      98.319  74.589  93.448  1.00  0.00            
ATOM   3022 1HG1 VAL A 195      98.481  74.785  92.367  1.00  0.00            
ATOM   3023 2HG1 VAL A 195      97.215  74.591  93.573  1.00  0.00            
ATOM   3024 3HG1 VAL A 195      98.893  75.308  94.071  1.00  0.00            
ATOM   3025  CG2 VAL A 195     100.243  72.880  93.468  1.00  0.00            
ATOM   3026 1HG2 VAL A 195     100.564  72.701  92.420  1.00  0.00            
ATOM   3027 2HG2 VAL A 195     101.022  73.533  93.918  1.00  0.00            
ATOM   3028 3HG2 VAL A 195     100.512  71.884  93.881  1.00  0.00            
ATOM   3029  C   VAL A 195      98.325  71.094  94.936  1.00  0.00            
ATOM   3030  O   VAL A 195      99.240  70.494  95.498  1.00  0.00            
ATOM   3031  N   PRO A 196      97.341  70.477  94.351  1.00  0.00            
ATOM   3032  CD  PRO A 196      96.141  71.118  93.837  1.00  0.00            
ATOM   3033  HD1 PRO A 196      96.403  71.704  92.928  1.00  0.00            
ATOM   3034  HD2 PRO A 196      95.585  71.692  94.609  1.00  0.00            
ATOM   3035  CA  PRO A 196      97.346  69.055  94.167  1.00  0.00            
ATOM   3036  HA  PRO A 196      97.671  68.553  95.066  1.00  0.00            
ATOM   3037  CB  PRO A 196      95.865  68.721  94.000  1.00  0.00            
ATOM   3038  HB1 PRO A 196      95.760  67.821  93.358  1.00  0.00            
ATOM   3039  HB2 PRO A 196      95.299  68.466  94.921  1.00  0.00            
ATOM   3040  CG  PRO A 196      95.246  69.968  93.347  1.00  0.00            
ATOM   3041  HG1 PRO A 196      95.492  69.795  92.278  1.00  0.00            
ATOM   3042  HG2 PRO A 196      94.142  70.058  93.422  1.00  0.00            
ATOM   3043  C   PRO A 196      98.161  68.715  92.968  1.00  0.00            
ATOM   3044  O   PRO A 196      98.097  69.335  91.907  1.00  0.00            
ATOM   3045  N   THR A 197      99.067  67.753  93.221  1.00  0.00            
ATOM   3046  HN  THR A 197      99.050  67.414  94.159  1.00  0.00            
ATOM   3047  CA  THR A 197      99.779  67.021  92.221  1.00  0.00            
ATOM   3048  HA  THR A 197     100.108  67.780  91.528  1.00  0.00            
ATOM   3049  CB  THR A 197     100.910  66.226  92.806  1.00  0.00            
ATOM   3050  HB  THR A 197     101.348  65.439  92.156  1.00  0.00            
ATOM   3051  OG1 THR A 197     100.347  65.581  93.939  1.00  0.00            
ATOM   3052  HG1 THR A 197     101.010  64.981  94.289  1.00  0.00            
ATOM   3053  CG2 THR A 197     102.059  67.096  93.344  1.00  0.00            
ATOM   3054 1HG2 THR A 197     101.583  67.743  94.113  1.00  0.00            
ATOM   3055 2HG2 THR A 197     102.896  66.412  93.595  1.00  0.00            
ATOM   3056 3HG2 THR A 197     102.421  67.794  92.559  1.00  0.00            
ATOM   3057  C   THR A 197      99.008  66.091  91.349  1.00  0.00            
ATOM   3058  O   THR A 197      97.983  65.559  91.772  1.00  0.00            
ATOM   3059  N   TRP A 198      99.420  65.869  90.087  1.00  0.00            
ATOM   3060  HN  TRP A 198     100.148  66.406  89.669  1.00  0.00            
ATOM   3061  CA  TRP A 198      98.723  64.932  89.262  1.00  0.00            
ATOM   3062  HA  TRP A 198      97.658  65.102  89.202  1.00  0.00            
ATOM   3063  CB  TRP A 198      99.353  65.086  87.868  1.00  0.00            
ATOM   3064  HB1 TRP A 198     100.448  65.180  88.039  1.00  0.00            
ATOM   3065  HB2 TRP A 198      99.157  64.096  87.402  1.00  0.00            
ATOM   3066  CG  TRP A 198      98.914  66.262  87.029  1.00  0.00            
ATOM   3067  CD1 TRP A 198      99.514  67.446  86.713  1.00  0.00            
ATOM   3068  HD1 TRP A 198     100.568  67.586  86.905  1.00  0.00            
ATOM   3069  NE1 TRP A 198      98.684  68.214  85.940  1.00  0.00            
ATOM   3070  HE1 TRP A 198      98.982  69.083  85.611  1.00  0.00            
ATOM   3071  CE2 TRP A 198      97.580  67.454  85.632  1.00  0.00            
ATOM   3072  CD2 TRP A 198      97.642  66.255  86.353  1.00  0.00            
ATOM   3073  CE3 TRP A 198      96.714  65.276  86.134  1.00  0.00            
ATOM   3074  HE3 TRP A 198      96.669  64.293  86.580  1.00  0.00            
ATOM   3075  CZ3 TRP A 198      95.663  65.598  85.308  1.00  0.00            
ATOM   3076  HZ3 TRP A 198      94.867  64.869  85.286  1.00  0.00            
ATOM   3077  CZ2 TRP A 198      96.509  67.714  84.822  1.00  0.00            
ATOM   3078  HZ2 TRP A 198      96.538  68.656  84.294  1.00  0.00            
ATOM   3079  CH2 TRP A 198      95.508  66.789  84.638  1.00  0.00            
ATOM   3080  HH2 TRP A 198      94.627  66.987  84.045  1.00  0.00            
ATOM   3081  C   TRP A 198      98.863  63.538  89.771  1.00  0.00            
ATOM   3082  O   TRP A 198      97.943  62.727  89.676  1.00  0.00            
ATOM   3083  N   GLN A 199      99.931  63.225  90.525  1.00  0.00            
ATOM   3084  HN  GLN A 199     100.691  63.840  90.720  1.00  0.00            
ATOM   3085  CA  GLN A 199     100.052  61.973  91.208  1.00  0.00            
ATOM   3086  HA  GLN A 199      99.832  61.209  90.477  1.00  0.00            
ATOM   3087  CB  GLN A 199     101.480  61.838  91.761  1.00  0.00            
ATOM   3088  HB1 GLN A 199     102.187  62.058  90.932  1.00  0.00            
ATOM   3089  HB2 GLN A 199     101.570  62.535  92.621  1.00  0.00            
ATOM   3090  CG  GLN A 199     101.832  60.486  92.386  1.00  0.00            
ATOM   3091  HG1 GLN A 199     101.248  60.152  93.270  1.00  0.00            
ATOM   3092  HG2 GLN A 199     101.759  59.685  91.619  1.00  0.00            
ATOM   3093  CD  GLN A 199     103.288  60.586  92.820  1.00  0.00            
ATOM   3094  OE1 GLN A 199     104.040  60.502  91.851  1.00  0.00            
ATOM   3095  NE2 GLN A 199     103.606  60.825  94.120  1.00  0.00            
ATOM   3096 1HE2 GLN A 199     102.929  60.578  94.813  1.00  0.00            
ATOM   3097 2HE2 GLN A 199     104.571  60.878  94.376  1.00  0.00            
ATOM   3098  C   GLN A 199      99.073  61.800  92.318  1.00  0.00            
ATOM   3099  O   GLN A 199      98.455  60.749  92.475  1.00  0.00            
ATOM   3100  N   GLU A 200      98.727  62.810  93.136  1.00  0.00            
ATOM   3101  HN  GLU A 200      99.159  63.698  92.998  1.00  0.00            
ATOM   3102  CA  GLU A 200      97.668  62.717  94.093  1.00  0.00            
ATOM   3103  HA  GLU A 200      97.923  61.792  94.587  1.00  0.00            
ATOM   3104  CB  GLU A 200      97.706  63.883  95.096  1.00  0.00            
ATOM   3105  HB1 GLU A 200      98.684  63.873  95.621  1.00  0.00            
ATOM   3106  HB2 GLU A 200      97.751  64.801  94.472  1.00  0.00            
ATOM   3107  CG  GLU A 200      96.554  63.923  96.102  1.00  0.00            
ATOM   3108  HG1 GLU A 200      95.567  64.127  95.633  1.00  0.00            
ATOM   3109  HG2 GLU A 200      96.514  62.951  96.639  1.00  0.00            
ATOM   3110  CD  GLU A 200      97.028  64.839  97.221  1.00  0.00            
ATOM   3111  OE1 GLU A 200      97.316  66.046  97.010  1.00  0.00            
ATOM   3112  OE2 GLU A 200      97.142  64.301  98.355  1.00  0.00            
ATOM   3113  C   GLU A 200      96.320  62.564  93.478  1.00  0.00            
ATOM   3114  O   GLU A 200      95.516  61.728  93.889  1.00  0.00            
ATOM   3115  N   VAL A 201      96.053  63.278  92.370  1.00  0.00            
ATOM   3116  HN  VAL A 201      96.736  63.943  92.078  1.00  0.00            
ATOM   3117  CA  VAL A 201      94.902  63.132  91.533  1.00  0.00            
ATOM   3118  HA  VAL A 201      94.036  63.304  92.155  1.00  0.00            
ATOM   3119  CB  VAL A 201      94.837  64.152  90.435  1.00  0.00            
ATOM   3120  HB  VAL A 201      95.718  64.028  89.770  1.00  0.00            
ATOM   3121  CG1 VAL A 201      93.551  63.907  89.628  1.00  0.00            
ATOM   3122 1HG1 VAL A 201      92.729  63.449  90.219  1.00  0.00            
ATOM   3123 2HG1 VAL A 201      93.131  64.834  89.181  1.00  0.00            
ATOM   3124 3HG1 VAL A 201      93.661  63.073  88.902  1.00  0.00            
ATOM   3125  CG2 VAL A 201      94.675  65.512  91.134  1.00  0.00            
ATOM   3126 1HG2 VAL A 201      95.607  65.781  91.677  1.00  0.00            
ATOM   3127 2HG2 VAL A 201      94.392  66.263  90.367  1.00  0.00            
ATOM   3128 3HG2 VAL A 201      93.822  65.343  91.827  1.00  0.00            
ATOM   3129  C   VAL A 201      94.802  61.749  90.989  1.00  0.00            
ATOM   3130  O   VAL A 201      93.700  61.208  91.066  1.00  0.00            
ATOM   3131  N   GLY A 202      95.881  61.119  90.490  1.00  0.00            
ATOM   3132  HN  GLY A 202      96.787  61.512  90.621  1.00  0.00            
ATOM   3133  CA  GLY A 202      95.825  59.717  90.209  1.00  0.00            
ATOM   3134  HA1 GLY A 202      96.730  59.183  90.463  1.00  0.00            
ATOM   3135  HA2 GLY A 202      94.887  59.343  90.590  1.00  0.00            
ATOM   3136  C   GLY A 202      95.653  59.582  88.736  1.00  0.00            
ATOM   3137  O   GLY A 202      94.864  58.767  88.259  1.00  0.00            
ATOM   3138  N   PHE A 203      96.361  60.442  87.984  1.00  0.00            
ATOM   3139  HN  PHE A 203      96.887  61.183  88.393  1.00  0.00            
ATOM   3140  CA  PHE A 203      96.360  60.328  86.558  1.00  0.00            
ATOM   3141  HA  PHE A 203      96.265  59.289  86.278  1.00  0.00            
ATOM   3142  CB  PHE A 203      95.251  61.239  86.003  1.00  0.00            
ATOM   3143  HB1 PHE A 203      94.347  61.261  86.647  1.00  0.00            
ATOM   3144  HB2 PHE A 203      95.742  62.235  85.994  1.00  0.00            
ATOM   3145  CG  PHE A 203      94.845  60.985  84.592  1.00  0.00            
ATOM   3146  CD1 PHE A 203      94.293  59.799  84.166  1.00  0.00            
ATOM   3147  HD1 PHE A 203      94.124  58.994  84.866  1.00  0.00            
ATOM   3148  CE1 PHE A 203      93.939  59.606  82.853  1.00  0.00            
ATOM   3149  HE1 PHE A 203      93.572  58.632  82.559  1.00  0.00            
ATOM   3150  CZ  PHE A 203      94.088  60.659  81.982  1.00  0.00            
ATOM   3151  HZ  PHE A 203      93.760  60.531  80.961  1.00  0.00            
ATOM   3152  CD2 PHE A 203      95.011  62.041  83.729  1.00  0.00            
ATOM   3153  HD2 PHE A 203      95.542  62.956  83.950  1.00  0.00            
ATOM   3154  CE2 PHE A 203      94.688  61.820  82.411  1.00  0.00            
ATOM   3155  HE2 PHE A 203      94.846  62.623  81.707  1.00  0.00            
ATOM   3156  C   PHE A 203      97.672  60.793  86.024  1.00  0.00            
ATOM   3157  O   PHE A 203      98.542  61.471  86.567  1.00  0.00            
ATOM   3158  N   LYS A 204      97.917  60.299  84.798  1.00  0.00            
ATOM   3159  HN  LYS A 204      97.193  59.867  84.266  1.00  0.00            
ATOM   3160  CA  LYS A 204      99.179  60.214  84.132  1.00  0.00            
ATOM   3161  HA  LYS A 204      99.870  60.993  84.422  1.00  0.00            
ATOM   3162  CB  LYS A 204      99.821  58.842  84.397  1.00  0.00            
ATOM   3163  HB1 LYS A 204      99.921  58.760  85.501  1.00  0.00            
ATOM   3164  HB2 LYS A 204      99.187  57.997  84.055  1.00  0.00            
ATOM   3165  CG  LYS A 204     101.251  58.692  83.875  1.00  0.00            
ATOM   3166  HG1 LYS A 204     101.324  59.288  82.940  1.00  0.00            
ATOM   3167  HG2 LYS A 204     101.899  59.056  84.702  1.00  0.00            
ATOM   3168  CD  LYS A 204     101.536  57.233  83.514  1.00  0.00            
ATOM   3169  HD1 LYS A 204     101.370  56.673  84.459  1.00  0.00            
ATOM   3170  HD2 LYS A 204     100.784  56.877  82.779  1.00  0.00            
ATOM   3171  CE  LYS A 204     102.963  56.904  83.069  1.00  0.00            
ATOM   3172  HE1 LYS A 204     103.706  57.357  83.760  1.00  0.00            
ATOM   3173  HE2 LYS A 204     103.149  55.822  83.245  1.00  0.00            
ATOM   3174  NZ  LYS A 204     103.349  57.172  81.666  1.00  0.00            
ATOM   3175  HZ1 LYS A 204     103.199  58.139  81.314  1.00  0.00            
ATOM   3176  HZ2 LYS A 204     104.299  56.910  81.335  1.00  0.00            
ATOM   3177  HZ3 LYS A 204     102.755  56.543  81.089  1.00  0.00            
ATOM   3178  C   LYS A 204      98.848  60.397  82.690  1.00  0.00            
ATOM   3179  O   LYS A 204      97.744  60.061  82.267  1.00  0.00            
ATOM   3180  N   GLU A 205      99.777  61.029  81.951  1.00  0.00            
ATOM   3181  HN  GLU A 205     100.612  61.247  82.451  1.00  0.00            
ATOM   3182  CA  GLU A 205      99.794  61.399  80.569  1.00  0.00            
ATOM   3183  HA  GLU A 205     100.674  62.002  80.404  1.00  0.00            
ATOM   3184  CB  GLU A 205      99.921  60.116  79.732  1.00  0.00            
ATOM   3185  HB1 GLU A 205      98.947  59.582  79.743  1.00  0.00            
ATOM   3186  HB2 GLU A 205     100.086  60.271  78.644  1.00  0.00            
ATOM   3187  CG  GLU A 205     100.978  59.075  80.108  1.00  0.00            
ATOM   3188  HG1 GLU A 205     100.872  58.716  81.155  1.00  0.00            
ATOM   3189  HG2 GLU A 205     100.927  58.200  79.425  1.00  0.00            
ATOM   3190  CD  GLU A 205     102.421  59.471  79.837  1.00  0.00            
ATOM   3191  OE1 GLU A 205     102.849  59.488  78.653  1.00  0.00            
ATOM   3192  OE2 GLU A 205     103.169  59.787  80.801  1.00  0.00            
ATOM   3193  C   GLU A 205      98.596  62.194  80.180  1.00  0.00            
ATOM   3194  O   GLU A 205      97.785  61.667  79.419  1.00  0.00            
ATOM   3195  N   PRO A 206      98.311  63.354  80.695  1.00  0.00            
ATOM   3196  CD  PRO A 206      99.180  64.002  81.665  1.00  0.00            
ATOM   3197  HD1 PRO A 206     100.275  63.848  81.557  1.00  0.00            
ATOM   3198  HD2 PRO A 206      98.968  63.527  82.647  1.00  0.00            
ATOM   3199  CA  PRO A 206      97.307  64.269  80.237  1.00  0.00            
ATOM   3200  HA  PRO A 206      96.308  63.857  80.207  1.00  0.00            
ATOM   3201  CB  PRO A 206      97.467  65.450  81.192  1.00  0.00            
ATOM   3202  HB1 PRO A 206      97.136  66.448  80.833  1.00  0.00            
ATOM   3203  HB2 PRO A 206      96.830  65.236  82.077  1.00  0.00            
ATOM   3204  CG  PRO A 206      98.946  65.520  81.604  1.00  0.00            
ATOM   3205  HG1 PRO A 206      99.424  66.036  80.743  1.00  0.00            
ATOM   3206  HG2 PRO A 206      99.162  66.137  82.503  1.00  0.00            
ATOM   3207  C   PRO A 206      97.503  64.755  78.843  1.00  0.00            
ATOM   3208  O   PRO A 206      98.696  64.795  78.542  1.00  0.00            
ATOM   3209  N   PRO A 207      96.677  65.192  77.939  1.00  0.00            
ATOM   3210  CD  PRO A 207      95.228  65.130  78.069  1.00  0.00            
ATOM   3211  HD1 PRO A 207      94.953  65.458  79.094  1.00  0.00            
ATOM   3212  HD2 PRO A 207      95.022  64.045  77.957  1.00  0.00            
ATOM   3213  CA  PRO A 207      97.087  65.735  76.678  1.00  0.00            
ATOM   3214  HA  PRO A 207      97.940  65.139  76.387  1.00  0.00            
ATOM   3215  CB  PRO A 207      95.830  65.738  75.812  1.00  0.00            
ATOM   3216  HB1 PRO A 207      95.819  66.603  75.114  1.00  0.00            
ATOM   3217  HB2 PRO A 207      95.602  64.832  75.209  1.00  0.00            
ATOM   3218  CG  PRO A 207      94.772  66.008  76.893  1.00  0.00            
ATOM   3219  HG1 PRO A 207      94.768  67.101  77.095  1.00  0.00            
ATOM   3220  HG2 PRO A 207      93.716  65.719  76.702  1.00  0.00            
ATOM   3221  C   PRO A 207      97.685  67.081  76.904  1.00  0.00            
ATOM   3222  O   PRO A 207      97.597  67.642  77.995  1.00  0.00            
ATOM   3223  N   LEU A 208      98.279  67.659  75.844  1.00  0.00            
ATOM   3224  HN  LEU A 208      98.311  67.170  74.974  1.00  0.00            
ATOM   3225  CA  LEU A 208      98.643  69.041  75.833  1.00  0.00            
ATOM   3226  HA  LEU A 208      98.956  69.314  76.830  1.00  0.00            
ATOM   3227  CB  LEU A 208      99.716  69.421  74.798  1.00  0.00            
ATOM   3228  HB1 LEU A 208      99.422  69.111  73.773  1.00  0.00            
ATOM   3229  HB2 LEU A 208      99.877  70.520  74.760  1.00  0.00            
ATOM   3230  CG  LEU A 208     101.112  68.813  75.016  1.00  0.00            
ATOM   3231  HG  LEU A 208     101.128  67.788  74.590  1.00  0.00            
ATOM   3232  CD1 LEU A 208     102.129  69.641  74.213  1.00  0.00            
ATOM   3233 1HD1 LEU A 208     101.928  69.663  73.120  1.00  0.00            
ATOM   3234 2HD1 LEU A 208     102.224  70.669  74.622  1.00  0.00            
ATOM   3235 3HD1 LEU A 208     103.151  69.225  74.335  1.00  0.00            
ATOM   3236  CD2 LEU A 208     101.456  68.793  76.514  1.00  0.00            
ATOM   3237 1HD2 LEU A 208     102.526  68.534  76.657  1.00  0.00            
ATOM   3238 2HD2 LEU A 208     101.392  69.810  76.961  1.00  0.00            
ATOM   3239 3HD2 LEU A 208     100.805  68.058  77.035  1.00  0.00            
ATOM   3240  C   LEU A 208      97.416  69.847  75.579  1.00  0.00            
ATOM   3241  O   LEU A 208      96.894  69.726  74.473  1.00  0.00            
ATOM   3242  N   THR A 209      97.070  70.774  76.491  1.00  0.00            
ATOM   3243  HN  THR A 209      97.620  70.858  77.318  1.00  0.00            
ATOM   3244  CA  THR A 209      96.035  71.738  76.281  1.00  0.00            
ATOM   3245  HA  THR A 209      95.167  71.156  76.010  1.00  0.00            
ATOM   3246  CB  THR A 209      95.732  72.442  77.570  1.00  0.00            
ATOM   3247  HB  THR A 209      95.741  71.681  78.380  1.00  0.00            
ATOM   3248  OG1 THR A 209      94.428  73.005  77.561  1.00  0.00            
ATOM   3249  HG1 THR A 209      94.234  73.346  78.437  1.00  0.00            
ATOM   3250  CG2 THR A 209      96.684  73.523  78.105  1.00  0.00            
ATOM   3251 1HG2 THR A 209      96.444  73.585  79.188  1.00  0.00            
ATOM   3252 2HG2 THR A 209      97.742  73.260  77.890  1.00  0.00            
ATOM   3253 3HG2 THR A 209      96.454  74.445  77.531  1.00  0.00            
ATOM   3254  C   THR A 209      96.375  72.787  75.278  1.00  0.00            
ATOM   3255  O   THR A 209      97.538  73.113  75.045  1.00  0.00            
ATOM   3256  N   VAL A 210      95.342  73.316  74.597  1.00  0.00            
ATOM   3257  HN  VAL A 210      94.433  72.967  74.804  1.00  0.00            
ATOM   3258  CA  VAL A 210      95.506  74.390  73.667  1.00  0.00            
ATOM   3259  HA  VAL A 210      96.371  74.125  73.077  1.00  0.00            
ATOM   3260  CB  VAL A 210      94.288  74.413  72.793  1.00  0.00            
ATOM   3261  HB  VAL A 210      93.460  74.872  73.375  1.00  0.00            
ATOM   3262  CG1 VAL A 210      94.594  75.308  71.580  1.00  0.00            
ATOM   3263 1HG1 VAL A 210      93.715  75.460  70.918  1.00  0.00            
ATOM   3264 2HG1 VAL A 210      94.834  76.345  71.900  1.00  0.00            
ATOM   3265 3HG1 VAL A 210      95.500  75.005  71.013  1.00  0.00            
ATOM   3266  CG2 VAL A 210      93.663  73.061  72.410  1.00  0.00            
ATOM   3267 1HG2 VAL A 210      93.375  72.408  73.261  1.00  0.00            
ATOM   3268 2HG2 VAL A 210      92.719  73.302  71.875  1.00  0.00            
ATOM   3269 3HG2 VAL A 210      94.276  72.501  71.671  1.00  0.00            
ATOM   3270  C   VAL A 210      95.622  75.700  74.369  1.00  0.00            
ATOM   3271  O   VAL A 210      96.415  76.556  73.979  1.00  0.00            
ATOM   3272  N   PHE A 211      94.850  75.925  75.446  1.00  0.00            
ATOM   3273  HN  PHE A 211      94.160  75.222  75.597  1.00  0.00            
ATOM   3274  CA  PHE A 211      94.850  77.121  76.231  1.00  0.00            
ATOM   3275  HA  PHE A 211      95.628  77.759  75.838  1.00  0.00            
ATOM   3276  CB  PHE A 211      93.490  77.812  76.027  1.00  0.00            
ATOM   3277  HB1 PHE A 211      92.786  77.189  76.620  1.00  0.00            
ATOM   3278  HB2 PHE A 211      93.509  78.841  76.447  1.00  0.00            
ATOM   3279  CG  PHE A 211      93.129  77.942  74.587  1.00  0.00            
ATOM   3280  CD1 PHE A 211      93.948  78.463  73.613  1.00  0.00            
ATOM   3281  HD1 PHE A 211      94.923  78.842  73.880  1.00  0.00            
ATOM   3282  CE1 PHE A 211      93.537  78.632  72.312  1.00  0.00            
ATOM   3283  HE1 PHE A 211      94.092  79.220  71.597  1.00  0.00            
ATOM   3284  CZ  PHE A 211      92.314  78.129  71.933  1.00  0.00            
ATOM   3285  HZ  PHE A 211      91.963  78.062  70.914  1.00  0.00            
ATOM   3286  CD2 PHE A 211      91.897  77.480  74.189  1.00  0.00            
ATOM   3287  HD2 PHE A 211      91.197  76.965  74.831  1.00  0.00            
ATOM   3288  CE2 PHE A 211      91.506  77.532  72.872  1.00  0.00            
ATOM   3289  HE2 PHE A 211      90.506  77.239  72.588  1.00  0.00            
ATOM   3290  C   PHE A 211      95.176  76.889  77.665  1.00  0.00            
ATOM   3291  O   PHE A 211      94.559  76.065  78.339  1.00  0.00            
ATOM   3292  N   LYS A 212      96.022  77.735  78.281  1.00  0.00            
ATOM   3293  HN  LYS A 212      96.257  78.566  77.783  1.00  0.00            
ATOM   3294  CA  LYS A 212      96.509  77.646  79.622  1.00  0.00            
ATOM   3295  HA  LYS A 212      96.597  76.613  79.925  1.00  0.00            
ATOM   3296  CB  LYS A 212      97.980  78.078  79.748  1.00  0.00            
ATOM   3297  HB1 LYS A 212      98.196  79.028  79.215  1.00  0.00            
ATOM   3298  HB2 LYS A 212      98.327  78.193  80.797  1.00  0.00            
ATOM   3299  CG  LYS A 212      98.921  77.131  78.999  1.00  0.00            
ATOM   3300  HG1 LYS A 212      98.800  76.128  79.461  1.00  0.00            
ATOM   3301  HG2 LYS A 212      98.511  76.938  77.985  1.00  0.00            
ATOM   3302  CD  LYS A 212     100.361  77.632  79.125  1.00  0.00            
ATOM   3303  HD1 LYS A 212     100.454  78.731  79.268  1.00  0.00            
ATOM   3304  HD2 LYS A 212     100.797  77.253  80.074  1.00  0.00            
ATOM   3305  CE  LYS A 212     101.162  77.238  77.884  1.00  0.00            
ATOM   3306  HE1 LYS A 212     101.053  76.132  77.849  1.00  0.00            
ATOM   3307  HE2 LYS A 212     100.762  77.755  76.986  1.00  0.00            
ATOM   3308  NZ  LYS A 212     102.562  77.680  78.073  1.00  0.00            
ATOM   3309  HZ1 LYS A 212     102.587  78.678  78.365  1.00  0.00            
ATOM   3310  HZ2 LYS A 212     103.098  77.132  78.776  1.00  0.00            
ATOM   3311  HZ3 LYS A 212     103.073  77.634  77.170  1.00  0.00            
ATOM   3312  C   LYS A 212      95.744  78.514  80.561  1.00  0.00            
ATOM   3313  O   LYS A 212      95.644  79.722  80.353  1.00  0.00            
ATOM   3314  N   GLY A 213      95.430  77.958  81.745  1.00  0.00            
ATOM   3315  HN  GLY A 213      95.602  76.976  81.769  1.00  0.00            
ATOM   3316  CA  GLY A 213      94.969  78.640  82.913  1.00  0.00            
ATOM   3317  HA1 GLY A 213      94.045  79.108  82.606  1.00  0.00            
ATOM   3318  HA2 GLY A 213      94.780  77.930  83.705  1.00  0.00            
ATOM   3319  C   GLY A 213      95.755  79.756  83.510  1.00  0.00            
ATOM   3320  O   GLY A 213      96.937  79.950  83.229  1.00  0.00            
ATOM   3321  N   GLY A 214      95.183  80.573  84.412  1.00  0.00            
ATOM   3322  HN  GLY A 214      94.295  80.287  84.761  1.00  0.00            
ATOM   3323  CA  GLY A 214      95.918  81.601  85.082  1.00  0.00            
ATOM   3324  HA1 GLY A 214      95.573  81.722  86.098  1.00  0.00            
ATOM   3325  HA2 GLY A 214      96.995  81.522  85.062  1.00  0.00            
ATOM   3326  C   GLY A 214      95.704  82.977  84.550  1.00  0.00            
ATOM   3327  O   GLY A 214      95.265  83.111  83.409  1.00  0.00            
ATOM   3328  N   GLU A 215      95.916  84.016  85.378  1.00  0.00            
ATOM   3329  HN  GLU A 215      96.180  83.808  86.317  1.00  0.00            
ATOM   3330  CA  GLU A 215      95.807  85.409  85.076  1.00  0.00            
ATOM   3331  HA  GLU A 215      94.820  85.733  84.785  1.00  0.00            
ATOM   3332  CB  GLU A 215      96.028  86.141  86.409  1.00  0.00            
ATOM   3333  HB1 GLU A 215      95.060  85.929  86.913  1.00  0.00            
ATOM   3334  HB2 GLU A 215      96.756  85.548  87.003  1.00  0.00            
ATOM   3335  CG  GLU A 215      96.427  87.617  86.364  1.00  0.00            
ATOM   3336  HG1 GLU A 215      97.378  87.859  85.844  1.00  0.00            
ATOM   3337  HG2 GLU A 215      95.679  88.197  85.781  1.00  0.00            
ATOM   3338  CD  GLU A 215      96.489  88.285  87.730  1.00  0.00            
ATOM   3339  OE1 GLU A 215      96.970  87.693  88.733  1.00  0.00            
ATOM   3340  OE2 GLU A 215      96.159  89.499  87.795  1.00  0.00            
ATOM   3341  C   GLU A 215      96.892  85.803  84.132  1.00  0.00            
ATOM   3342  O   GLU A 215      96.723  86.689  83.296  1.00  0.00            
ATOM   3343  N   THR A 216      98.068  85.159  84.214  1.00  0.00            
ATOM   3344  HN  THR A 216      98.306  84.580  84.991  1.00  0.00            
ATOM   3345  CA  THR A 216      99.209  85.595  83.471  1.00  0.00            
ATOM   3346  HA  THR A 216      99.403  86.646  83.626  1.00  0.00            
ATOM   3347  CB  THR A 216     100.445  84.844  83.868  1.00  0.00            
ATOM   3348  HB  THR A 216     100.457  83.814  83.451  1.00  0.00            
ATOM   3349  OG1 THR A 216     100.607  84.674  85.269  1.00  0.00            
ATOM   3350  HG1 THR A 216     100.077  83.894  85.450  1.00  0.00            
ATOM   3351  CG2 THR A 216     101.739  85.472  83.326  1.00  0.00            
ATOM   3352 1HG2 THR A 216     101.912  85.514  82.229  1.00  0.00            
ATOM   3353 2HG2 THR A 216     101.900  86.512  83.684  1.00  0.00            
ATOM   3354 3HG2 THR A 216     102.585  84.944  83.814  1.00  0.00            
ATOM   3355  C   THR A 216      99.084  85.452  81.993  1.00  0.00            
ATOM   3356  O   THR A 216      99.236  86.388  81.209  1.00  0.00            
ATOM   3357  N   GLU A 217      98.498  84.311  81.589  1.00  0.00            
ATOM   3358  HN  GLU A 217      98.357  83.538  82.203  1.00  0.00            
ATOM   3359  CA  GLU A 217      98.196  84.051  80.215  1.00  0.00            
ATOM   3360  HA  GLU A 217      99.040  84.464  79.681  1.00  0.00            
ATOM   3361  CB  GLU A 217      97.829  82.568  80.037  1.00  0.00            
ATOM   3362  HB1 GLU A 217      98.518  81.911  80.609  1.00  0.00            
ATOM   3363  HB2 GLU A 217      96.819  82.400  80.465  1.00  0.00            
ATOM   3364  CG  GLU A 217      97.952  82.151  78.570  1.00  0.00            
ATOM   3365  HG1 GLU A 217      97.535  81.144  78.363  1.00  0.00            
ATOM   3366  HG2 GLU A 217      97.183  82.777  78.068  1.00  0.00            
ATOM   3367  CD  GLU A 217      99.306  82.291  77.889  1.00  0.00            
ATOM   3368  OE1 GLU A 217      99.357  82.416  76.636  1.00  0.00            
ATOM   3369  OE2 GLU A 217     100.322  82.218  78.630  1.00  0.00            
ATOM   3370  C   GLU A 217      97.011  84.873  79.839  1.00  0.00            
ATOM   3371  O   GLU A 217      96.964  85.273  78.677  1.00  0.00            
ATOM   3372  N   ALA A 218      96.086  85.173  80.768  1.00  0.00            
ATOM   3373  HN  ALA A 218      96.330  84.894  81.693  1.00  0.00            
ATOM   3374  CA  ALA A 218      94.911  85.921  80.442  1.00  0.00            
ATOM   3375  HA  ALA A 218      94.323  85.372  79.721  1.00  0.00            
ATOM   3376  CB  ALA A 218      94.075  85.956  81.732  1.00  0.00            
ATOM   3377  HB1 ALA A 218      93.043  86.337  81.574  1.00  0.00            
ATOM   3378  HB2 ALA A 218      93.809  84.948  82.117  1.00  0.00            
ATOM   3379  HB3 ALA A 218      94.513  86.652  82.478  1.00  0.00            
ATOM   3380  C   ALA A 218      95.178  87.319  80.003  1.00  0.00            
ATOM   3381  O   ALA A 218      94.684  87.765  78.969  1.00  0.00            
ATOM   3382  N   LEU A 219      96.212  87.893  80.645  1.00  0.00            
ATOM   3383  HN  LEU A 219      96.610  87.410  81.420  1.00  0.00            
ATOM   3384  CA  LEU A 219      96.743  89.188  80.357  1.00  0.00            
ATOM   3385  HA  LEU A 219      96.016  89.961  80.157  1.00  0.00            
ATOM   3386  CB  LEU A 219      97.558  89.619  81.587  1.00  0.00            
ATOM   3387  HB1 LEU A 219      98.240  88.826  81.964  1.00  0.00            
ATOM   3388  HB2 LEU A 219      98.062  90.588  81.385  1.00  0.00            
ATOM   3389  CG  LEU A 219      96.746  89.902  82.863  1.00  0.00            
ATOM   3390  HG  LEU A 219      96.351  88.932  83.232  1.00  0.00            
ATOM   3391  CD1 LEU A 219      97.529  90.506  84.042  1.00  0.00            
ATOM   3392 1HD1 LEU A 219      98.521  90.030  84.201  1.00  0.00            
ATOM   3393 2HD1 LEU A 219      97.668  91.598  83.889  1.00  0.00            
ATOM   3394 3HD1 LEU A 219      97.066  90.364  85.041  1.00  0.00            
ATOM   3395  CD2 LEU A 219      95.495  90.762  82.618  1.00  0.00            
ATOM   3396 1HD2 LEU A 219      94.958  90.924  83.578  1.00  0.00            
ATOM   3397 2HD2 LEU A 219      95.651  91.758  82.154  1.00  0.00            
ATOM   3398 3HD2 LEU A 219      94.706  90.213  82.061  1.00  0.00            
ATOM   3399  C   LEU A 219      97.606  89.214  79.143  1.00  0.00            
ATOM   3400  O   LEU A 219      97.663  90.226  78.447  1.00  0.00            
ATOM   3401  N   ALA A 220      98.369  88.140  78.870  1.00  0.00            
ATOM   3402  HN  ALA A 220      98.326  87.287  79.382  1.00  0.00            
ATOM   3403  CA  ALA A 220      99.195  87.926  77.722  1.00  0.00            
ATOM   3404  HA  ALA A 220      99.818  88.807  77.654  1.00  0.00            
ATOM   3405  CB  ALA A 220     100.024  86.635  77.808  1.00  0.00            
ATOM   3406  HB1 ALA A 220      99.379  85.730  77.835  1.00  0.00            
ATOM   3407  HB2 ALA A 220     100.758  86.568  76.977  1.00  0.00            
ATOM   3408  HB3 ALA A 220     100.567  86.573  78.774  1.00  0.00            
ATOM   3409  C   ALA A 220      98.448  87.897  76.432  1.00  0.00            
ATOM   3410  O   ALA A 220      98.627  88.543  75.402  1.00  0.00            
ATOM   3411  N   ARG A 221      97.321  87.165  76.492  1.00  0.00            
ATOM   3412  HN  ARG A 221      97.036  86.594  77.257  1.00  0.00            
ATOM   3413  CA  ARG A 221      96.301  87.120  75.491  1.00  0.00            
ATOM   3414  HA  ARG A 221      96.801  86.925  74.554  1.00  0.00            
ATOM   3415  CB  ARG A 221      95.331  86.018  75.949  1.00  0.00            
ATOM   3416  HB1 ARG A 221      95.992  85.158  76.190  1.00  0.00            
ATOM   3417  HB2 ARG A 221      94.715  86.437  76.772  1.00  0.00            
ATOM   3418  CG  ARG A 221      94.554  85.547  74.717  1.00  0.00            
ATOM   3419  HG1 ARG A 221      93.908  86.376  74.360  1.00  0.00            
ATOM   3420  HG2 ARG A 221      95.285  85.301  73.918  1.00  0.00            
ATOM   3421  CD  ARG A 221      93.750  84.294  75.069  1.00  0.00            
ATOM   3422  HD1 ARG A 221      94.397  83.497  75.495  1.00  0.00            
ATOM   3423  HD2 ARG A 221      92.929  84.534  75.778  1.00  0.00            
ATOM   3424  NE  ARG A 221      93.233  83.859  73.741  1.00  0.00            
ATOM   3425  HE  ARG A 221      92.313  84.072  73.416  1.00  0.00            
ATOM   3426  CZ  ARG A 221      93.962  83.066  72.904  1.00  0.00            
ATOM   3427  NH1 ARG A 221      95.160  82.477  73.189  1.00  0.00            
ATOM   3428 1HH1 ARG A 221      95.255  82.434  74.183  1.00  0.00            
ATOM   3429 2HH1 ARG A 221      95.678  82.082  72.430  1.00  0.00            
ATOM   3430  NH2 ARG A 221      93.493  82.785  71.652  1.00  0.00            
ATOM   3431 1HH2 ARG A 221      92.671  83.257  71.332  1.00  0.00            
ATOM   3432 2HH2 ARG A 221      94.213  82.381  71.089  1.00  0.00            
ATOM   3433  C   ARG A 221      95.587  88.412  75.287  1.00  0.00            
ATOM   3434  O   ARG A 221      95.366  88.796  74.139  1.00  0.00            
ATOM   3435  N   LEU A 222      95.113  89.087  76.350  1.00  0.00            
ATOM   3436  HN  LEU A 222      95.170  88.631  77.234  1.00  0.00            
ATOM   3437  CA  LEU A 222      94.636  90.429  76.215  1.00  0.00            
ATOM   3438  HA  LEU A 222      93.675  90.496  75.724  1.00  0.00            
ATOM   3439  CB  LEU A 222      94.243  90.923  77.618  1.00  0.00            
ATOM   3440  HB1 LEU A 222      93.453  90.223  77.966  1.00  0.00            
ATOM   3441  HB2 LEU A 222      95.007  90.562  78.341  1.00  0.00            
ATOM   3442  CG  LEU A 222      93.699  92.335  77.892  1.00  0.00            
ATOM   3443  HG  LEU A 222      94.261  93.120  77.343  1.00  0.00            
ATOM   3444  CD1 LEU A 222      92.236  92.490  77.442  1.00  0.00            
ATOM   3445 1HD1 LEU A 222      92.251  92.388  76.337  1.00  0.00            
ATOM   3446 2HD1 LEU A 222      91.730  91.641  77.950  1.00  0.00            
ATOM   3447 3HD1 LEU A 222      91.798  93.421  77.858  1.00  0.00            
ATOM   3448  CD2 LEU A 222      93.676  92.667  79.393  1.00  0.00            
ATOM   3449 1HD2 LEU A 222      94.681  92.388  79.777  1.00  0.00            
ATOM   3450 2HD2 LEU A 222      93.675  93.743  79.672  1.00  0.00            
ATOM   3451 3HD2 LEU A 222      92.785  92.209  79.872  1.00  0.00            
ATOM   3452  C   LEU A 222      95.572  91.416  75.610  1.00  0.00            
ATOM   3453  O   LEU A 222      95.149  92.318  74.889  1.00  0.00            
ATOM   3454  N   GLU A 223      96.884  91.314  75.890  1.00  0.00            
ATOM   3455  HN  GLU A 223      97.155  90.787  76.691  1.00  0.00            
ATOM   3456  CA  GLU A 223      97.971  92.050  75.321  1.00  0.00            
ATOM   3457  HA  GLU A 223      97.673  93.084  75.227  1.00  0.00            
ATOM   3458  CB  GLU A 223      99.247  91.855  76.157  1.00  0.00            
ATOM   3459  HB1 GLU A 223      99.060  92.297  77.159  1.00  0.00            
ATOM   3460  HB2 GLU A 223      99.368  90.751  76.199  1.00  0.00            
ATOM   3461  CG  GLU A 223     100.509  92.433  75.514  1.00  0.00            
ATOM   3462  HG1 GLU A 223     100.632  91.958  74.518  1.00  0.00            
ATOM   3463  HG2 GLU A 223     100.456  93.542  75.477  1.00  0.00            
ATOM   3464  CD  GLU A 223     101.776  92.183  76.320  1.00  0.00            
ATOM   3465  OE1 GLU A 223     102.225  92.977  77.190  1.00  0.00            
ATOM   3466  OE2 GLU A 223     102.325  91.070  76.103  1.00  0.00            
ATOM   3467  C   GLU A 223      98.123  91.800  73.860  1.00  0.00            
ATOM   3468  O   GLU A 223      98.499  92.670  73.074  1.00  0.00            
ATOM   3469  N   ALA A 224      97.793  90.582  73.397  1.00  0.00            
ATOM   3470  HN  ALA A 224      97.617  89.905  74.107  1.00  0.00            
ATOM   3471  CA  ALA A 224      97.898  90.248  72.011  1.00  0.00            
ATOM   3472  HA  ALA A 224      98.772  90.705  71.571  1.00  0.00            
ATOM   3473  CB  ALA A 224      98.221  88.745  71.948  1.00  0.00            
ATOM   3474  HB1 ALA A 224      98.981  88.504  72.721  1.00  0.00            
ATOM   3475  HB2 ALA A 224      97.342  88.119  72.211  1.00  0.00            
ATOM   3476  HB3 ALA A 224      98.615  88.522  70.933  1.00  0.00            
ATOM   3477  C   ALA A 224      96.683  90.611  71.229  1.00  0.00            
ATOM   3478  O   ALA A 224      96.653  90.994  70.061  1.00  0.00            
ATOM   3479  N   ALA A 225      95.515  90.589  71.896  1.00  0.00            
ATOM   3480  HN  ALA A 225      95.502  90.103  72.767  1.00  0.00            
ATOM   3481  CA  ALA A 225      94.243  90.980  71.371  1.00  0.00            
ATOM   3482  HA  ALA A 225      94.061  90.406  70.476  1.00  0.00            
ATOM   3483  CB  ALA A 225      93.087  90.638  72.327  1.00  0.00            
ATOM   3484  HB1 ALA A 225      92.979  89.534  72.265  1.00  0.00            
ATOM   3485  HB2 ALA A 225      93.195  90.877  73.407  1.00  0.00            
ATOM   3486  HB3 ALA A 225      92.091  91.025  72.027  1.00  0.00            
ATOM   3487  C   ALA A 225      94.301  92.405  70.943  1.00  0.00            
ATOM   3488  O   ALA A 225      93.801  92.697  69.857  1.00  0.00            
ATOM   3489  N   PHE A 226      94.806  93.296  71.814  1.00  0.00            
ATOM   3490  HN  PHE A 226      95.234  92.908  72.627  1.00  0.00            
ATOM   3491  CA  PHE A 226      94.745  94.703  71.566  1.00  0.00            
ATOM   3492  HA  PHE A 226      93.981  94.913  70.831  1.00  0.00            
ATOM   3493  CB  PHE A 226      94.470  95.430  72.892  1.00  0.00            
ATOM   3494  HB1 PHE A 226      95.060  94.971  73.715  1.00  0.00            
ATOM   3495  HB2 PHE A 226      94.607  96.520  72.732  1.00  0.00            
ATOM   3496  CG  PHE A 226      93.043  95.365  73.317  1.00  0.00            
ATOM   3497  CD1 PHE A 226      92.395  94.216  73.704  1.00  0.00            
ATOM   3498  HD1 PHE A 226      92.932  93.284  73.798  1.00  0.00            
ATOM   3499  CE1 PHE A 226      91.102  94.334  74.158  1.00  0.00            
ATOM   3500  HE1 PHE A 226      90.589  93.442  74.485  1.00  0.00            
ATOM   3501  CZ  PHE A 226      90.445  95.540  74.228  1.00  0.00            
ATOM   3502  HZ  PHE A 226      89.445  95.542  74.637  1.00  0.00            
ATOM   3503  CD2 PHE A 226      92.392  96.571  73.432  1.00  0.00            
ATOM   3504  HD2 PHE A 226      92.813  97.474  73.015  1.00  0.00            
ATOM   3505  CE2 PHE A 226      91.067  96.681  73.780  1.00  0.00            
ATOM   3506  HE2 PHE A 226      90.502  97.597  73.680  1.00  0.00            
ATOM   3507  C   PHE A 226      95.970  95.256  70.921  1.00  0.00            
ATOM   3508  O   PHE A 226      95.972  96.474  70.754  1.00  0.00            
ATOM   3509  N   GLN A 227      96.898  94.413  70.434  1.00  0.00            
ATOM   3510  HN  GLN A 227      96.845  93.457  70.711  1.00  0.00            
ATOM   3511  CA  GLN A 227      98.038  94.870  69.703  1.00  0.00            
ATOM   3512  HA  GLN A 227      98.622  95.497  70.360  1.00  0.00            
ATOM   3513  CB  GLN A 227      98.902  93.642  69.368  1.00  0.00            
ATOM   3514  HB1 GLN A 227      99.063  93.082  70.314  1.00  0.00            
ATOM   3515  HB2 GLN A 227      98.324  92.964  68.705  1.00  0.00            
ATOM   3516  CG  GLN A 227     100.208  94.029  68.671  1.00  0.00            
ATOM   3517  HG1 GLN A 227     100.079  94.504  67.675  1.00  0.00            
ATOM   3518  HG2 GLN A 227     100.686  94.854  69.240  1.00  0.00            
ATOM   3519  CD  GLN A 227     101.130  92.818  68.645  1.00  0.00            
ATOM   3520  OE1 GLN A 227     100.852  91.785  69.253  1.00  0.00            
ATOM   3521  NE2 GLN A 227     102.353  92.914  68.059  1.00  0.00            
ATOM   3522 1HE2 GLN A 227     102.625  93.766  67.609  1.00  0.00            
ATOM   3523 2HE2 GLN A 227     102.915  92.090  68.007  1.00  0.00            
ATOM   3524  C   GLN A 227      97.752  95.684  68.487  1.00  0.00            
ATOM   3525  O   GLN A 227      98.356  96.729  68.249  1.00  0.00            
ATOM   3526  N   ASP A 228      96.784  95.305  67.635  1.00  0.00            
ATOM   3527  HN  ASP A 228      96.253  94.474  67.782  1.00  0.00            
ATOM   3528  CA  ASP A 228      96.381  96.043  66.478  1.00  0.00            
ATOM   3529  HA  ASP A 228      97.175  96.716  66.186  1.00  0.00            
ATOM   3530  CB  ASP A 228      96.312  94.997  65.352  1.00  0.00            
ATOM   3531  HB1 ASP A 228      97.205  94.346  65.463  1.00  0.00            
ATOM   3532  HB2 ASP A 228      95.493  94.254  65.459  1.00  0.00            
ATOM   3533  CG  ASP A 228      96.263  95.551  63.936  1.00  0.00            
ATOM   3534  OD1 ASP A 228      97.287  95.402  63.216  1.00  0.00            
ATOM   3535  OD2 ASP A 228      95.291  96.218  63.491  1.00  0.00            
ATOM   3536  C   ASP A 228      95.061  96.696  66.702  1.00  0.00            
ATOM   3537  O   ASP A 228      94.119  95.933  66.910  1.00  0.00            
ATOM   3538  N   PRO A 229      94.880  97.981  66.626  1.00  0.00            
ATOM   3539  CD  PRO A 229      95.984  98.919  66.766  1.00  0.00            
ATOM   3540  HD1 PRO A 229      96.514  98.920  65.791  1.00  0.00            
ATOM   3541  HD2 PRO A 229      96.608  98.633  67.639  1.00  0.00            
ATOM   3542  CA  PRO A 229      93.669  98.571  67.116  1.00  0.00            
ATOM   3543  HA  PRO A 229      93.273  98.008  67.948  1.00  0.00            
ATOM   3544  CB  PRO A 229      94.133  99.886  67.737  1.00  0.00            
ATOM   3545  HB1 PRO A 229      93.287 100.604  67.672  1.00  0.00            
ATOM   3546  HB2 PRO A 229      94.562  99.765  68.755  1.00  0.00            
ATOM   3547  CG  PRO A 229      95.275 100.283  66.788  1.00  0.00            
ATOM   3548  HG1 PRO A 229      94.822 100.699  65.863  1.00  0.00            
ATOM   3549  HG2 PRO A 229      95.838 101.141  67.213  1.00  0.00            
ATOM   3550  C   PRO A 229      92.566  98.566  66.113  1.00  0.00            
ATOM   3551  O   PRO A 229      91.438  98.679  66.586  1.00  0.00            
ATOM   3552  N   LYS A 230      92.791  98.556  64.787  1.00  0.00            
ATOM   3553  HN  LYS A 230      93.754  98.475  64.538  1.00  0.00            
ATOM   3554  CA  LYS A 230      91.767  98.599  63.789  1.00  0.00            
ATOM   3555  HA  LYS A 230      90.932  99.238  64.038  1.00  0.00            
ATOM   3556  CB  LYS A 230      92.451  98.996  62.470  1.00  0.00            
ATOM   3557  HB1 LYS A 230      93.117  99.875  62.608  1.00  0.00            
ATOM   3558  HB2 LYS A 230      93.126  98.133  62.284  1.00  0.00            
ATOM   3559  CG  LYS A 230      91.468  99.221  61.319  1.00  0.00            
ATOM   3560  HG1 LYS A 230      90.743  98.385  61.422  1.00  0.00            
ATOM   3561  HG2 LYS A 230      90.978 100.212  61.428  1.00  0.00            
ATOM   3562  CD  LYS A 230      92.305  99.056  60.049  1.00  0.00            
ATOM   3563  HD1 LYS A 230      93.242  99.653  60.031  1.00  0.00            
ATOM   3564  HD2 LYS A 230      92.720  98.028  60.099  1.00  0.00            
ATOM   3565  CE  LYS A 230      91.537  99.126  58.728  1.00  0.00            
ATOM   3566  HE1 LYS A 230      91.995  98.680  57.819  1.00  0.00            
ATOM   3567  HE2 LYS A 230      90.535  98.672  58.875  1.00  0.00            
ATOM   3568  NZ  LYS A 230      91.084 100.498  58.408  1.00  0.00            
ATOM   3569  HZ1 LYS A 230      91.788 101.148  58.812  1.00  0.00            
ATOM   3570  HZ2 LYS A 230      91.096 100.628  57.376  1.00  0.00            
ATOM   3571  HZ3 LYS A 230      90.183 100.868  58.772  1.00  0.00            
ATOM   3572  C   LYS A 230      91.163  97.240  63.706  1.00  0.00            
ATOM   3573  O   LYS A 230      90.076  97.062  63.156  1.00  0.00            
ATOM   3574  N   TRP A 231      91.898  96.189  64.112  1.00  0.00            
ATOM   3575  HN  TRP A 231      92.857  96.376  64.311  1.00  0.00            
ATOM   3576  CA  TRP A 231      91.450  94.859  64.386  1.00  0.00            
ATOM   3577  HA  TRP A 231      90.966  94.474  63.501  1.00  0.00            
ATOM   3578  CB  TRP A 231      92.532  93.871  64.857  1.00  0.00            
ATOM   3579  HB1 TRP A 231      93.408  93.947  64.179  1.00  0.00            
ATOM   3580  HB2 TRP A 231      92.938  94.189  65.841  1.00  0.00            
ATOM   3581  CG  TRP A 231      92.078  92.432  64.795  1.00  0.00            
ATOM   3582  CD1 TRP A 231      92.264  91.574  63.752  1.00  0.00            
ATOM   3583  HD1 TRP A 231      92.533  91.888  62.754  1.00  0.00            
ATOM   3584  NE1 TRP A 231      91.818  90.316  64.061  1.00  0.00            
ATOM   3585  HE1 TRP A 231      91.588  89.568  63.477  1.00  0.00            
ATOM   3586  CE2 TRP A 231      91.379  90.370  65.363  1.00  0.00            
ATOM   3587  CD2 TRP A 231      91.581  91.649  65.896  1.00  0.00            
ATOM   3588  CE3 TRP A 231      91.185  91.976  67.164  1.00  0.00            
ATOM   3589  HE3 TRP A 231      91.372  92.966  67.554  1.00  0.00            
ATOM   3590  CZ3 TRP A 231      90.538  90.999  67.883  1.00  0.00            
ATOM   3591  HZ3 TRP A 231      90.256  91.211  68.904  1.00  0.00            
ATOM   3592  CZ2 TRP A 231      90.833  89.377  66.129  1.00  0.00            
ATOM   3593  HZ2 TRP A 231      90.631  88.406  65.702  1.00  0.00            
ATOM   3594  CH2 TRP A 231      90.408  89.722  67.391  1.00  0.00            
ATOM   3595  HH2 TRP A 231      89.795  88.994  67.900  1.00  0.00            
ATOM   3596  C   TRP A 231      90.391  94.881  65.434  1.00  0.00            
ATOM   3597  O   TRP A 231      89.289  94.414  65.148  1.00  0.00            
ATOM   3598  N   VAL A 232      90.614  95.532  66.589  1.00  0.00            
ATOM   3599  HN  VAL A 232      91.477  95.956  66.850  1.00  0.00            
ATOM   3600  CA  VAL A 232      89.685  95.631  67.673  1.00  0.00            
ATOM   3601  HA  VAL A 232      89.463  94.586  67.832  1.00  0.00            
ATOM   3602  CB  VAL A 232      90.443  96.219  68.826  1.00  0.00            
ATOM   3603  HB  VAL A 232      91.004  97.110  68.470  1.00  0.00            
ATOM   3604  CG1 VAL A 232      89.529  96.772  69.931  1.00  0.00            
ATOM   3605 1HG1 VAL A 232      90.099  96.860  70.881  1.00  0.00            
ATOM   3606 2HG1 VAL A 232      89.093  97.771  69.715  1.00  0.00            
ATOM   3607 3HG1 VAL A 232      88.705  96.059  70.148  1.00  0.00            
ATOM   3608  CG2 VAL A 232      91.369  95.099  69.329  1.00  0.00            
ATOM   3609 1HG2 VAL A 232      91.883  95.442  70.251  1.00  0.00            
ATOM   3610 2HG2 VAL A 232      90.847  94.142  69.546  1.00  0.00            
ATOM   3611 3HG2 VAL A 232      92.125  94.992  68.523  1.00  0.00            
ATOM   3612  C   VAL A 232      88.547  96.554  67.407  1.00  0.00            
ATOM   3613  O   VAL A 232      87.450  96.132  67.769  1.00  0.00            
ATOM   3614  N   ALA A 233      88.725  97.680  66.691  1.00  0.00            
ATOM   3615  HN  ALA A 233      89.643  97.997  66.470  1.00  0.00            
ATOM   3616  CA  ALA A 233      87.717  98.586  66.235  1.00  0.00            
ATOM   3617  HA  ALA A 233      87.189  98.912  67.119  1.00  0.00            
ATOM   3618  CB  ALA A 233      88.294  99.842  65.559  1.00  0.00            
ATOM   3619  HB1 ALA A 233      89.009 100.307  66.272  1.00  0.00            
ATOM   3620  HB2 ALA A 233      88.766  99.772  64.556  1.00  0.00            
ATOM   3621  HB3 ALA A 233      87.541 100.629  65.345  1.00  0.00            
ATOM   3622  C   ALA A 233      86.821  97.923  65.244  1.00  0.00            
ATOM   3623  O   ALA A 233      85.604  98.086  65.297  1.00  0.00            
ATOM   3624  N   GLY A 234      87.334  97.072  64.338  1.00  0.00            
ATOM   3625  HN  GLY A 234      88.313  96.935  64.214  1.00  0.00            
ATOM   3626  CA  GLY A 234      86.612  96.514  63.236  1.00  0.00            
ATOM   3627  HA1 GLY A 234      85.845  97.207  62.924  1.00  0.00            
ATOM   3628  HA2 GLY A 234      87.289  96.423  62.398  1.00  0.00            
ATOM   3629  C   GLY A 234      86.000  95.165  63.397  1.00  0.00            
ATOM   3630  O   GLY A 234      85.320  94.688  62.490  1.00  0.00            
ATOM   3631  N   PHE A 235      86.210  94.518  64.557  1.00  0.00            
ATOM   3632  HN  PHE A 235      86.879  94.908  65.185  1.00  0.00            
ATOM   3633  CA  PHE A 235      85.777  93.187  64.849  1.00  0.00            
ATOM   3634  HA  PHE A 235      86.283  92.598  64.098  1.00  0.00            
ATOM   3635  CB  PHE A 235      86.265  92.700  66.224  1.00  0.00            
ATOM   3636  HB1 PHE A 235      87.324  93.011  66.355  1.00  0.00            
ATOM   3637  HB2 PHE A 235      85.665  93.116  67.061  1.00  0.00            
ATOM   3638  CG  PHE A 235      86.227  91.235  66.494  1.00  0.00            
ATOM   3639  CD1 PHE A 235      87.072  90.371  65.838  1.00  0.00            
ATOM   3640  HD1 PHE A 235      87.828  90.702  65.141  1.00  0.00            
ATOM   3641  CE1 PHE A 235      87.023  89.029  66.135  1.00  0.00            
ATOM   3642  HE1 PHE A 235      87.705  88.484  65.498  1.00  0.00            
ATOM   3643  CZ  PHE A 235      86.083  88.540  67.011  1.00  0.00            
ATOM   3644  HZ  PHE A 235      86.035  87.498  67.290  1.00  0.00            
ATOM   3645  CD2 PHE A 235      85.175  90.697  67.197  1.00  0.00            
ATOM   3646  HD2 PHE A 235      84.376  91.300  67.604  1.00  0.00            
ATOM   3647  CE2 PHE A 235      85.115  89.365  67.534  1.00  0.00            
ATOM   3648  HE2 PHE A 235      84.259  88.930  68.028  1.00  0.00            
ATOM   3649  C   PHE A 235      84.316  92.911  64.758  1.00  0.00            
ATOM   3650  O   PHE A 235      83.469  93.743  65.078  1.00  0.00            
ATOM   3651  N   GLN A 236      84.029  91.724  64.193  1.00  0.00            
ATOM   3652  HN  GLN A 236      84.753  91.151  63.817  1.00  0.00            
ATOM   3653  CA  GLN A 236      82.744  91.212  63.832  1.00  0.00            
ATOM   3654  HA  GLN A 236      82.022  91.585  64.544  1.00  0.00            
ATOM   3655  CB  GLN A 236      82.373  91.607  62.392  1.00  0.00            
ATOM   3656  HB1 GLN A 236      83.162  91.264  61.690  1.00  0.00            
ATOM   3657  HB2 GLN A 236      81.386  91.187  62.100  1.00  0.00            
ATOM   3658  CG  GLN A 236      82.226  93.124  62.261  1.00  0.00            
ATOM   3659  HG1 GLN A 236      81.502  93.547  62.992  1.00  0.00            
ATOM   3660  HG2 GLN A 236      83.208  93.618  62.413  1.00  0.00            
ATOM   3661  CD  GLN A 236      81.684  93.508  60.892  1.00  0.00            
ATOM   3662  OE1 GLN A 236      80.575  94.007  60.710  1.00  0.00            
ATOM   3663  NE2 GLN A 236      82.418  93.060  59.839  1.00  0.00            
ATOM   3664 1HE2 GLN A 236      83.307  92.634  60.004  1.00  0.00            
ATOM   3665 2HE2 GLN A 236      82.007  92.841  58.954  1.00  0.00            
ATOM   3666  C   GLN A 236      82.740  89.733  64.010  1.00  0.00            
ATOM   3667  O   GLN A 236      83.191  88.936  63.189  1.00  0.00            
ATOM   3668  N   LYS A 237      82.120  89.300  65.122  1.00  0.00            
ATOM   3669  HN  LYS A 237      81.748  90.012  65.714  1.00  0.00            
ATOM   3670  CA  LYS A 237      82.003  87.910  65.437  1.00  0.00            
ATOM   3671  HA  LYS A 237      82.974  87.503  65.678  1.00  0.00            
ATOM   3672  CB  LYS A 237      81.217  87.751  66.749  1.00  0.00            
ATOM   3673  HB1 LYS A 237      81.599  88.461  67.514  1.00  0.00            
ATOM   3674  HB2 LYS A 237      80.171  88.078  66.568  1.00  0.00            
ATOM   3675  CG  LYS A 237      81.117  86.423  67.502  1.00  0.00            
ATOM   3676  HG1 LYS A 237      80.328  86.669  68.245  1.00  0.00            
ATOM   3677  HG2 LYS A 237      80.735  85.631  66.823  1.00  0.00            
ATOM   3678  CD  LYS A 237      82.482  86.054  68.086  1.00  0.00            
ATOM   3679  HD1 LYS A 237      83.141  85.764  67.240  1.00  0.00            
ATOM   3680  HD2 LYS A 237      82.946  86.960  68.530  1.00  0.00            
ATOM   3681  CE  LYS A 237      82.500  85.008  69.202  1.00  0.00            
ATOM   3682  HE1 LYS A 237      82.004  84.014  69.165  1.00  0.00            
ATOM   3683  HE2 LYS A 237      83.563  84.804  69.453  1.00  0.00            
ATOM   3684  NZ  LYS A 237      81.897  85.615  70.409  1.00  0.00            
ATOM   3685  HZ1 LYS A 237      81.572  86.568  70.151  1.00  0.00            
ATOM   3686  HZ2 LYS A 237      81.137  85.014  70.788  1.00  0.00            
ATOM   3687  HZ3 LYS A 237      82.689  85.654  71.083  1.00  0.00            
ATOM   3688  C   LYS A 237      81.422  86.932  64.475  1.00  0.00            
ATOM   3689  O   LYS A 237      82.032  85.881  64.283  1.00  0.00            
ATOM   3690  N   PRO A 238      80.353  87.138  63.763  1.00  0.00            
ATOM   3691  CD  PRO A 238      79.543  88.343  63.849  1.00  0.00            
ATOM   3692  HD1 PRO A 238      80.077  89.242  63.471  1.00  0.00            
ATOM   3693  HD2 PRO A 238      79.101  88.502  64.855  1.00  0.00            
ATOM   3694  CA  PRO A 238      79.667  86.075  63.087  1.00  0.00            
ATOM   3695  HA  PRO A 238      79.591  85.213  63.734  1.00  0.00            
ATOM   3696  CB  PRO A 238      78.252  86.548  62.763  1.00  0.00            
ATOM   3697  HB1 PRO A 238      77.795  86.198  61.814  1.00  0.00            
ATOM   3698  HB2 PRO A 238      77.530  86.246  63.551  1.00  0.00            
ATOM   3699  CG  PRO A 238      78.388  88.075  62.870  1.00  0.00            
ATOM   3700  HG1 PRO A 238      78.760  88.364  61.864  1.00  0.00            
ATOM   3701  HG2 PRO A 238      77.533  88.753  63.074  1.00  0.00            
ATOM   3702  C   PRO A 238      80.347  85.570  61.861  1.00  0.00            
ATOM   3703  O   PRO A 238      79.894  84.519  61.411  1.00  0.00            
ATOM   3704  N   ASP A 239      81.367  86.288  61.358  1.00  0.00            
ATOM   3705  HN  ASP A 239      81.548  87.206  61.700  1.00  0.00            
ATOM   3706  CA  ASP A 239      82.007  85.888  60.143  1.00  0.00            
ATOM   3707  HA  ASP A 239      81.551  84.956  59.847  1.00  0.00            
ATOM   3708  CB  ASP A 239      81.876  86.887  58.980  1.00  0.00            
ATOM   3709  HB1 ASP A 239      82.001  87.951  59.272  1.00  0.00            
ATOM   3710  HB2 ASP A 239      82.496  86.676  58.083  1.00  0.00            
ATOM   3711  CG  ASP A 239      80.447  86.792  58.464  1.00  0.00            
ATOM   3712  OD1 ASP A 239      80.188  85.728  57.843  1.00  0.00            
ATOM   3713  OD2 ASP A 239      79.581  87.689  58.643  1.00  0.00            
ATOM   3714  C   ASP A 239      83.458  85.641  60.378  1.00  0.00            
ATOM   3715  O   ASP A 239      84.279  85.507  59.472  1.00  0.00            
ATOM   3716  N   THR A 240      83.917  85.588  61.641  1.00  0.00            
ATOM   3717  HN  THR A 240      83.353  86.047  62.322  1.00  0.00            
ATOM   3718  CA  THR A 240      85.140  84.932  61.985  1.00  0.00            
ATOM   3719  HA  THR A 240      85.955  85.314  61.387  1.00  0.00            
ATOM   3720  CB  THR A 240      85.461  85.048  63.445  1.00  0.00            
ATOM   3721  HB  THR A 240      86.391  84.544  63.787  1.00  0.00            
ATOM   3722  OG1 THR A 240      84.393  84.591  64.261  1.00  0.00            
ATOM   3723  HG1 THR A 240      83.603  85.078  64.014  1.00  0.00            
ATOM   3724  CG2 THR A 240      85.672  86.542  63.745  1.00  0.00            
ATOM   3725 1HG2 THR A 240      85.941  86.636  64.819  1.00  0.00            
ATOM   3726 2HG2 THR A 240      86.442  86.925  63.042  1.00  0.00            
ATOM   3727 3HG2 THR A 240      84.753  87.134  63.548  1.00  0.00            
ATOM   3728  C   THR A 240      84.913  83.480  61.740  1.00  0.00            
ATOM   3729  O   THR A 240      83.813  82.943  61.866  1.00  0.00            
ATOM   3730  N   ASP A 241      85.927  82.882  61.089  1.00  0.00            
ATOM   3731  HN  ASP A 241      86.657  83.523  60.864  1.00  0.00            
ATOM   3732  CA  ASP A 241      86.031  81.532  60.629  1.00  0.00            
ATOM   3733  HA  ASP A 241      85.171  81.426  59.985  1.00  0.00            
ATOM   3734  CB  ASP A 241      87.284  81.291  59.771  1.00  0.00            
ATOM   3735  HB1 ASP A 241      88.190  81.322  60.413  1.00  0.00            
ATOM   3736  HB2 ASP A 241      87.348  80.312  59.250  1.00  0.00            
ATOM   3737  CG  ASP A 241      87.376  82.360  58.690  1.00  0.00            
ATOM   3738  OD1 ASP A 241      86.438  82.359  57.849  1.00  0.00            
ATOM   3739  OD2 ASP A 241      88.356  83.148  58.600  1.00  0.00            
ATOM   3740  C   ASP A 241      86.147  80.471  61.669  1.00  0.00            
ATOM   3741  O   ASP A 241      86.966  80.603  62.577  1.00  0.00            
ATOM   3742  N   PRO A 242      85.338  79.455  61.698  1.00  0.00            
ATOM   3743  CD  PRO A 242      84.346  79.102  60.693  1.00  0.00            
ATOM   3744  HD1 PRO A 242      84.873  78.823  59.756  1.00  0.00            
ATOM   3745  HD2 PRO A 242      83.691  79.991  60.571  1.00  0.00            
ATOM   3746  CA  PRO A 242      85.351  78.521  62.786  1.00  0.00            
ATOM   3747  HA  PRO A 242      85.668  78.857  63.763  1.00  0.00            
ATOM   3748  CB  PRO A 242      83.932  77.959  62.746  1.00  0.00            
ATOM   3749  HB1 PRO A 242      83.841  77.013  63.323  1.00  0.00            
ATOM   3750  HB2 PRO A 242      83.255  78.717  63.195  1.00  0.00            
ATOM   3751  CG  PRO A 242      83.554  77.911  61.257  1.00  0.00            
ATOM   3752  HG1 PRO A 242      83.794  76.987  60.688  1.00  0.00            
ATOM   3753  HG2 PRO A 242      82.461  78.055  61.120  1.00  0.00            
ATOM   3754  C   PRO A 242      86.280  77.384  62.532  1.00  0.00            
ATOM   3755  O   PRO A 242      86.403  76.570  63.446  1.00  0.00            
ATOM   3756  N   SER A 243      87.027  77.423  61.414  1.00  0.00            
ATOM   3757  HN  SER A 243      86.965  78.256  60.870  1.00  0.00            
ATOM   3758  CA  SER A 243      87.792  76.281  61.019  1.00  0.00            
ATOM   3759  HA  SER A 243      87.417  75.365  61.450  1.00  0.00            
ATOM   3760  CB  SER A 243      87.744  76.075  59.495  1.00  0.00            
ATOM   3761  HB1 SER A 243      88.368  76.885  59.062  1.00  0.00            
ATOM   3762  HB2 SER A 243      88.149  75.064  59.281  1.00  0.00            
ATOM   3763  OG  SER A 243      86.420  76.094  58.980  1.00  0.00            
ATOM   3764  HG1 SER A 243      86.475  76.333  58.051  1.00  0.00            
ATOM   3765  C   SER A 243      89.211  76.253  61.473  1.00  0.00            
ATOM   3766  O   SER A 243      89.987  75.310  61.328  1.00  0.00            
ATOM   3767  N   ALA A 244      89.675  77.388  62.026  1.00  0.00            
ATOM   3768  HN  ALA A 244      89.037  78.151  62.098  1.00  0.00            
ATOM   3769  CA  ALA A 244      91.060  77.634  62.281  1.00  0.00            
ATOM   3770  HA  ALA A 244      91.617  77.419  61.380  1.00  0.00            
ATOM   3771  CB  ALA A 244      91.281  79.153  62.369  1.00  0.00            
ATOM   3772  HB1 ALA A 244      90.700  79.510  63.247  1.00  0.00            
ATOM   3773  HB2 ALA A 244      92.324  79.413  62.648  1.00  0.00            
ATOM   3774  HB3 ALA A 244      91.072  79.724  61.438  1.00  0.00            
ATOM   3775  C   ALA A 244      91.587  76.735  63.346  1.00  0.00            
ATOM   3776  O   ALA A 244      91.248  76.817  64.525  1.00  0.00            
ATOM   3777  N   TRP A 245      92.564  75.865  63.035  1.00  0.00            
ATOM   3778  HN  TRP A 245      92.924  75.949  62.108  1.00  0.00            
ATOM   3779  CA  TRP A 245      93.311  75.166  64.034  1.00  0.00            
ATOM   3780  HA  TRP A 245      92.680  74.974  64.889  1.00  0.00            
ATOM   3781  CB  TRP A 245      93.628  73.834  63.332  1.00  0.00            
ATOM   3782  HB1 TRP A 245      92.718  73.383  62.882  1.00  0.00            
ATOM   3783  HB2 TRP A 245      94.352  74.059  62.519  1.00  0.00            
ATOM   3784  CG  TRP A 245      94.055  72.684  64.211  1.00  0.00            
ATOM   3785  CD1 TRP A 245      93.280  71.891  65.007  1.00  0.00            
ATOM   3786  HD1 TRP A 245      92.214  71.872  65.180  1.00  0.00            
ATOM   3787  NE1 TRP A 245      94.047  70.991  65.700  1.00  0.00            
ATOM   3788  HE1 TRP A 245      93.780  70.165  66.148  1.00  0.00            
ATOM   3789  CE2 TRP A 245      95.360  71.223  65.365  1.00  0.00            
ATOM   3790  CD2 TRP A 245      95.417  72.278  64.447  1.00  0.00            
ATOM   3791  CE3 TRP A 245      96.613  72.756  63.989  1.00  0.00            
ATOM   3792  HE3 TRP A 245      96.701  73.552  63.264  1.00  0.00            
ATOM   3793  CZ3 TRP A 245      97.772  72.164  64.432  1.00  0.00            
ATOM   3794  HZ3 TRP A 245      98.655  72.521  63.923  1.00  0.00            
ATOM   3795  CZ2 TRP A 245      96.510  70.609  65.778  1.00  0.00            
ATOM   3796  HZ2 TRP A 245      96.480  69.840  66.537  1.00  0.00            
ATOM   3797  CH2 TRP A 245      97.702  71.098  65.300  1.00  0.00            
ATOM   3798  HH2 TRP A 245      98.604  70.563  65.558  1.00  0.00            
ATOM   3799  C   TRP A 245      94.601  75.766  64.476  1.00  0.00            
ATOM   3800  O   TRP A 245      94.937  75.684  65.657  1.00  0.00            
ATOM   3801  N   GLU A 246      95.371  76.326  63.526  1.00  0.00            
ATOM   3802  HN  GLU A 246      95.114  76.393  62.565  1.00  0.00            
ATOM   3803  CA  GLU A 246      96.623  76.891  63.922  1.00  0.00            
ATOM   3804  HA  GLU A 246      97.178  76.155  64.485  1.00  0.00            
ATOM   3805  CB  GLU A 246      97.560  77.281  62.765  1.00  0.00            
ATOM   3806  HB1 GLU A 246      97.059  77.940  62.024  1.00  0.00            
ATOM   3807  HB2 GLU A 246      98.419  77.738  63.299  1.00  0.00            
ATOM   3808  CG  GLU A 246      98.028  76.107  61.902  1.00  0.00            
ATOM   3809  HG1 GLU A 246      98.507  75.229  62.385  1.00  0.00            
ATOM   3810  HG2 GLU A 246      97.212  75.663  61.293  1.00  0.00            
ATOM   3811  CD  GLU A 246      98.948  76.569  60.780  1.00  0.00            
ATOM   3812  OE1 GLU A 246      98.629  77.384  59.874  1.00  0.00            
ATOM   3813  OE2 GLU A 246     100.134  76.152  60.856  1.00  0.00            
ATOM   3814  C   GLU A 246      96.437  78.049  64.841  1.00  0.00            
ATOM   3815  O   GLU A 246      97.161  78.203  65.823  1.00  0.00            
ATOM   3816  N   LYS A 247      95.488  78.968  64.586  1.00  0.00            
ATOM   3817  HN  LYS A 247      94.951  78.972  63.747  1.00  0.00            
ATOM   3818  CA  LYS A 247      95.148  79.994  65.521  1.00  0.00            
ATOM   3819  HA  LYS A 247      95.203  79.505  66.482  1.00  0.00            
ATOM   3820  CB  LYS A 247      95.977  81.282  65.380  1.00  0.00            
ATOM   3821  HB1 LYS A 247      97.033  80.942  65.327  1.00  0.00            
ATOM   3822  HB2 LYS A 247      95.660  82.026  64.618  1.00  0.00            
ATOM   3823  CG  LYS A 247      95.964  82.087  66.681  1.00  0.00            
ATOM   3824  HG1 LYS A 247      94.912  82.261  66.997  1.00  0.00            
ATOM   3825  HG2 LYS A 247      96.337  81.352  67.425  1.00  0.00            
ATOM   3826  CD  LYS A 247      96.770  83.387  66.694  1.00  0.00            
ATOM   3827  HD1 LYS A 247      97.827  83.109  66.500  1.00  0.00            
ATOM   3828  HD2 LYS A 247      96.353  83.952  65.832  1.00  0.00            
ATOM   3829  CE  LYS A 247      96.603  84.333  67.885  1.00  0.00            
ATOM   3830  HE1 LYS A 247      95.513  84.542  67.944  1.00  0.00            
ATOM   3831  HE2 LYS A 247      97.011  83.963  68.851  1.00  0.00            
ATOM   3832  NZ  LYS A 247      97.315  85.593  67.578  1.00  0.00            
ATOM   3833  HZ1 LYS A 247      98.297  85.359  67.328  1.00  0.00            
ATOM   3834  HZ2 LYS A 247      96.903  86.096  66.767  1.00  0.00            
ATOM   3835  HZ3 LYS A 247      97.350  86.227  68.402  1.00  0.00            
ATOM   3836  C   LYS A 247      93.717  80.297  65.236  1.00  0.00            
ATOM   3837  O   LYS A 247      93.453  80.709  64.108  1.00  0.00            
ATOM   3838  N   PRO A 248      92.850  80.156  66.195  1.00  0.00            
ATOM   3839  CD  PRO A 248      92.885  79.134  67.229  1.00  0.00            
ATOM   3840  HD1 PRO A 248      93.616  79.522  67.971  1.00  0.00            
ATOM   3841  HD2 PRO A 248      93.299  78.224  66.747  1.00  0.00            
ATOM   3842  CA  PRO A 248      91.525  80.694  66.096  1.00  0.00            
ATOM   3843  HA  PRO A 248      90.932  80.120  65.400  1.00  0.00            
ATOM   3844  CB  PRO A 248      90.933  80.412  67.476  1.00  0.00            
ATOM   3845  HB1 PRO A 248      91.288  81.094  68.277  1.00  0.00            
ATOM   3846  HB2 PRO A 248      89.826  80.352  67.407  1.00  0.00            
ATOM   3847  CG  PRO A 248      91.472  79.015  67.824  1.00  0.00            
ATOM   3848  HG1 PRO A 248      91.387  78.662  68.874  1.00  0.00            
ATOM   3849  HG2 PRO A 248      90.886  78.274  67.238  1.00  0.00            
ATOM   3850  C   PRO A 248      91.417  82.132  65.720  1.00  0.00            
ATOM   3851  O   PRO A 248      92.336  82.933  65.877  1.00  0.00            
ATOM   3852  N   ALA A 249      90.247  82.554  65.205  1.00  0.00            
ATOM   3853  HN  ALA A 249      89.497  81.913  65.069  1.00  0.00            
ATOM   3854  CA  ALA A 249      89.959  83.832  64.631  1.00  0.00            
ATOM   3855  HA  ALA A 249      90.803  84.500  64.541  1.00  0.00            
ATOM   3856  CB  ALA A 249      89.261  83.629  63.275  1.00  0.00            
ATOM   3857  HB1 ALA A 249      88.875  84.571  62.830  1.00  0.00            
ATOM   3858  HB2 ALA A 249      89.985  83.253  62.521  1.00  0.00            
ATOM   3859  HB3 ALA A 249      88.404  82.923  63.270  1.00  0.00            
ATOM   3860  C   ALA A 249      89.090  84.544  65.608  1.00  0.00            
ATOM   3861  O   ALA A 249      88.619  85.626  65.261  1.00  0.00            
ATOM   3862  N   THR A 250      88.854  84.045  66.835  1.00  0.00            
ATOM   3863  HN  THR A 250      89.404  83.279  67.161  1.00  0.00            
ATOM   3864  CA  THR A 250      88.105  84.829  67.767  1.00  0.00            
ATOM   3865  HA  THR A 250      87.907  85.837  67.435  1.00  0.00            
ATOM   3866  CB  THR A 250      86.821  84.249  68.280  1.00  0.00            
ATOM   3867  HB  THR A 250      86.424  84.891  69.095  1.00  0.00            
ATOM   3868  OG1 THR A 250      86.917  82.901  68.715  1.00  0.00            
ATOM   3869  HG1 THR A 250      86.563  82.848  69.606  1.00  0.00            
ATOM   3870  CG2 THR A 250      85.818  84.186  67.116  1.00  0.00            
ATOM   3871 1HG2 THR A 250      85.962  85.246  66.815  1.00  0.00            
ATOM   3872 2HG2 THR A 250      86.080  83.550  66.244  1.00  0.00            
ATOM   3873 3HG2 THR A 250      84.754  84.026  67.396  1.00  0.00            
ATOM   3874  C   THR A 250      89.000  84.974  68.949  1.00  0.00            
ATOM   3875  O   THR A 250      90.109  84.449  68.875  1.00  0.00            
ATOM   3876  N   THR A 251      88.694  85.766  69.993  1.00  0.00            
ATOM   3877  HN  THR A 251      87.776  86.109  70.179  1.00  0.00            
ATOM   3878  CA  THR A 251      89.586  86.131  71.049  1.00  0.00            
ATOM   3879  HA  THR A 251      90.414  86.616  70.552  1.00  0.00            
ATOM   3880  CB  THR A 251      89.005  87.267  71.837  1.00  0.00            
ATOM   3881  HB  THR A 251      89.611  87.408  72.757  1.00  0.00            
ATOM   3882  OG1 THR A 251      87.621  87.202  72.146  1.00  0.00            
ATOM   3883  HG1 THR A 251      87.454  86.324  72.495  1.00  0.00            
ATOM   3884  CG2 THR A 251      89.336  88.558  71.070  1.00  0.00            
ATOM   3885 1HG2 THR A 251      89.152  89.513  71.606  1.00  0.00            
ATOM   3886 2HG2 THR A 251      90.399  88.645  70.756  1.00  0.00            
ATOM   3887 3HG2 THR A 251      88.816  88.472  70.091  1.00  0.00            
ATOM   3888  C   THR A 251      89.946  85.012  71.965  1.00  0.00            
ATOM   3889  O   THR A 251      91.104  84.916  72.367  1.00  0.00            
ATOM   3890  N   VAL A 252      89.044  84.054  72.245  1.00  0.00            
ATOM   3891  HN  VAL A 252      88.166  84.057  71.772  1.00  0.00            
ATOM   3892  CA  VAL A 252      89.158  82.908  73.091  1.00  0.00            
ATOM   3893  HA  VAL A 252      88.205  82.401  73.078  1.00  0.00            
ATOM   3894  CB  VAL A 252      90.117  81.898  72.534  1.00  0.00            
ATOM   3895  HB  VAL A 252      91.179  82.108  72.778  1.00  0.00            
ATOM   3896  CG1 VAL A 252      89.717  80.565  73.188  1.00  0.00            
ATOM   3897 1HG1 VAL A 252      89.917  80.547  74.281  1.00  0.00            
ATOM   3898 2HG1 VAL A 252      88.730  80.098  72.985  1.00  0.00            
ATOM   3899 3HG1 VAL A 252      90.458  79.835  72.794  1.00  0.00            
ATOM   3900  CG2 VAL A 252      89.960  81.753  71.010  1.00  0.00            
ATOM   3901 1HG2 VAL A 252      88.942  81.400  70.737  1.00  0.00            
ATOM   3902 2HG2 VAL A 252      90.105  82.706  70.457  1.00  0.00            
ATOM   3903 3HG2 VAL A 252      90.587  80.984  70.513  1.00  0.00            
ATOM   3904  C   VAL A 252      89.398  83.303  74.508  1.00  0.00            
ATOM   3905  O   VAL A 252      90.204  82.781  75.278  1.00  0.00            
ATOM   3906  N   LEU A 253      88.521  84.229  74.933  1.00  0.00            
ATOM   3907  HN  LEU A 253      87.695  84.475  74.432  1.00  0.00            
ATOM   3908  CA  LEU A 253      88.682  84.787  76.240  1.00  0.00            
ATOM   3909  HA  LEU A 253      89.665  84.564  76.627  1.00  0.00            
ATOM   3910  CB  LEU A 253      88.725  86.325  76.240  1.00  0.00            
ATOM   3911  HB1 LEU A 253      87.868  86.690  75.633  1.00  0.00            
ATOM   3912  HB2 LEU A 253      88.649  86.735  77.270  1.00  0.00            
ATOM   3913  CG  LEU A 253      89.998  86.876  75.577  1.00  0.00            
ATOM   3914  HG  LEU A 253      90.130  86.362  74.601  1.00  0.00            
ATOM   3915  CD1 LEU A 253      89.921  88.386  75.291  1.00  0.00            
ATOM   3916 1HD1 LEU A 253      90.935  88.693  74.959  1.00  0.00            
ATOM   3917 2HD1 LEU A 253      89.156  88.616  74.519  1.00  0.00            
ATOM   3918 3HD1 LEU A 253      89.808  89.000  76.211  1.00  0.00            
ATOM   3919  CD2 LEU A 253      91.167  86.700  76.561  1.00  0.00            
ATOM   3920 1HD2 LEU A 253      90.910  86.987  77.603  1.00  0.00            
ATOM   3921 2HD2 LEU A 253      91.488  85.639  76.622  1.00  0.00            
ATOM   3922 3HD2 LEU A 253      92.012  87.377  76.310  1.00  0.00            
ATOM   3923  C   LEU A 253      87.673  84.256  77.200  1.00  0.00            
ATOM   3924  O   LEU A 253      87.656  84.652  78.364  1.00  0.00            
ATOM   3925  N   SER A 254      86.845  83.278  76.793  1.00  0.00            
ATOM   3926  HN  SER A 254      86.752  83.000  75.840  1.00  0.00            
ATOM   3927  CA  SER A 254      85.752  82.655  77.473  1.00  0.00            
ATOM   3928  HA  SER A 254      85.049  83.392  77.834  1.00  0.00            
ATOM   3929  CB  SER A 254      84.901  81.770  76.546  1.00  0.00            
ATOM   3930  HB1 SER A 254      84.038  81.395  77.139  1.00  0.00            
ATOM   3931  HB2 SER A 254      84.431  82.498  75.851  1.00  0.00            
ATOM   3932  OG  SER A 254      85.454  80.664  75.850  1.00  0.00            
ATOM   3933  HG1 SER A 254      85.612  81.076  74.997  1.00  0.00            
ATOM   3934  C   SER A 254      86.239  81.926  78.678  1.00  0.00            
ATOM   3935  O   SER A 254      85.661  82.332  79.685  1.00  0.00            
ATOM   3936  N   PRO A 255      87.144  81.006  78.833  1.00  0.00            
ATOM   3937  CD  PRO A 255      87.812  80.311  77.743  1.00  0.00            
ATOM   3938  HD1 PRO A 255      88.070  80.853  76.807  1.00  0.00            
ATOM   3939  HD2 PRO A 255      87.166  79.468  77.420  1.00  0.00            
ATOM   3940  CA  PRO A 255      87.522  80.521  80.128  1.00  0.00            
ATOM   3941  HA  PRO A 255      86.724  80.195  80.778  1.00  0.00            
ATOM   3942  CB  PRO A 255      88.566  79.477  79.738  1.00  0.00            
ATOM   3943  HB1 PRO A 255      89.402  79.188  80.410  1.00  0.00            
ATOM   3944  HB2 PRO A 255      88.052  78.504  79.578  1.00  0.00            
ATOM   3945  CG  PRO A 255      89.141  79.850  78.363  1.00  0.00            
ATOM   3946  HG1 PRO A 255      89.823  80.714  78.518  1.00  0.00            
ATOM   3947  HG2 PRO A 255      89.601  79.035  77.765  1.00  0.00            
ATOM   3948  C   PRO A 255      88.147  81.554  81.001  1.00  0.00            
ATOM   3949  O   PRO A 255      87.936  81.516  82.212  1.00  0.00            
ATOM   3950  N   TYR A 256      88.946  82.489  80.456  1.00  0.00            
ATOM   3951  HN  TYR A 256      89.141  82.517  79.479  1.00  0.00            
ATOM   3952  CA  TYR A 256      89.568  83.481  81.277  1.00  0.00            
ATOM   3953  HA  TYR A 256      90.221  82.985  81.981  1.00  0.00            
ATOM   3954  CB  TYR A 256      90.415  84.349  80.331  1.00  0.00            
ATOM   3955  HB1 TYR A 256      89.881  84.770  79.452  1.00  0.00            
ATOM   3956  HB2 TYR A 256      90.953  85.207  80.785  1.00  0.00            
ATOM   3957  CG  TYR A 256      91.472  83.420  79.840  1.00  0.00            
ATOM   3958  CD1 TYR A 256      92.418  82.951  80.720  1.00  0.00            
ATOM   3959  HD1 TYR A 256      92.354  83.162  81.778  1.00  0.00            
ATOM   3960  CE1 TYR A 256      93.453  82.128  80.343  1.00  0.00            
ATOM   3961  HE1 TYR A 256      94.237  81.736  80.973  1.00  0.00            
ATOM   3962  CZ  TYR A 256      93.570  81.871  78.997  1.00  0.00            
ATOM   3963  OH  TYR A 256      94.646  81.107  78.498  1.00  0.00            
ATOM   3964  HH  TYR A 256      95.018  80.586  79.212  1.00  0.00            
ATOM   3965  CD2 TYR A 256      91.521  83.071  78.510  1.00  0.00            
ATOM   3966  HD2 TYR A 256      90.822  83.524  77.822  1.00  0.00            
ATOM   3967  CE2 TYR A 256      92.622  82.346  78.122  1.00  0.00            
ATOM   3968  HE2 TYR A 256      92.681  82.111  77.069  1.00  0.00            
ATOM   3969  C   TYR A 256      88.603  84.400  81.943  1.00  0.00            
ATOM   3970  O   TYR A 256      88.676  84.647  83.146  1.00  0.00            
ATOM   3971  N   LEU A 257      87.556  84.858  81.235  1.00  0.00            
ATOM   3972  HN  LEU A 257      87.527  84.737  80.246  1.00  0.00            
ATOM   3973  CA  LEU A 257      86.393  85.484  81.784  1.00  0.00            
ATOM   3974  HA  LEU A 257      86.733  86.370  82.298  1.00  0.00            
ATOM   3975  CB  LEU A 257      85.490  85.724  80.562  1.00  0.00            
ATOM   3976  HB1 LEU A 257      86.132  86.337  79.894  1.00  0.00            
ATOM   3977  HB2 LEU A 257      85.258  84.795  79.999  1.00  0.00            
ATOM   3978  CG  LEU A 257      84.091  86.338  80.746  1.00  0.00            
ATOM   3979  HG  LEU A 257      83.360  85.712  81.301  1.00  0.00            
ATOM   3980  CD1 LEU A 257      84.120  87.592  81.636  1.00  0.00            
ATOM   3981 1HD1 LEU A 257      83.082  87.984  81.687  1.00  0.00            
ATOM   3982 2HD1 LEU A 257      84.567  87.349  82.624  1.00  0.00            
ATOM   3983 3HD1 LEU A 257      84.788  88.345  81.166  1.00  0.00            
ATOM   3984  CD2 LEU A 257      83.513  86.629  79.351  1.00  0.00            
ATOM   3985 1HD2 LEU A 257      84.182  87.198  78.670  1.00  0.00            
ATOM   3986 2HD2 LEU A 257      83.156  85.657  78.949  1.00  0.00            
ATOM   3987 3HD2 LEU A 257      82.608  87.256  79.506  1.00  0.00            
ATOM   3988  C   LEU A 257      85.677  84.647  82.788  1.00  0.00            
ATOM   3989  O   LEU A 257      85.488  85.026  83.942  1.00  0.00            
ATOM   3990  N   LYS A 258      85.251  83.427  82.412  1.00  0.00            
ATOM   3991  HN  LYS A 258      85.546  83.105  81.516  1.00  0.00            
ATOM   3992  CA  LYS A 258      84.438  82.529  83.170  1.00  0.00            
ATOM   3993  HA  LYS A 258      83.486  83.001  83.365  1.00  0.00            
ATOM   3994  CB  LYS A 258      84.124  81.310  82.287  1.00  0.00            
ATOM   3995  HB1 LYS A 258      83.469  81.691  81.475  1.00  0.00            
ATOM   3996  HB2 LYS A 258      85.040  80.998  81.741  1.00  0.00            
ATOM   3997  CG  LYS A 258      83.345  80.218  83.022  1.00  0.00            
ATOM   3998  HG1 LYS A 258      82.593  80.626  83.733  1.00  0.00            
ATOM   3999  HG2 LYS A 258      82.701  79.682  82.292  1.00  0.00            
ATOM   4000  CD  LYS A 258      84.253  79.049  83.408  1.00  0.00            
ATOM   4001  HD1 LYS A 258      83.980  78.317  82.618  1.00  0.00            
ATOM   4002  HD2 LYS A 258      85.334  79.295  83.341  1.00  0.00            
ATOM   4003  CE  LYS A 258      83.982  78.491  84.807  1.00  0.00            
ATOM   4004  HE1 LYS A 258      84.653  77.610  84.891  1.00  0.00            
ATOM   4005  HE2 LYS A 258      84.385  79.155  85.602  1.00  0.00            
ATOM   4006  NZ  LYS A 258      82.545  78.264  85.075  1.00  0.00            
ATOM   4007  HZ1 LYS A 258      82.416  78.126  86.098  1.00  0.00            
ATOM   4008  HZ2 LYS A 258      81.891  79.039  84.846  1.00  0.00            
ATOM   4009  HZ3 LYS A 258      82.254  77.456  84.489  1.00  0.00            
ATOM   4010  C   LYS A 258      85.013  82.051  84.458  1.00  0.00            
ATOM   4011  O   LYS A 258      84.378  82.131  85.509  1.00  0.00            
ATOM   4012  N   PHE A 259      86.293  81.638  84.518  1.00  0.00            
ATOM   4013  HN  PHE A 259      86.745  81.453  83.649  1.00  0.00            
ATOM   4014  CA  PHE A 259      87.003  81.206  85.681  1.00  0.00            
ATOM   4015  HA  PHE A 259      86.356  80.595  86.294  1.00  0.00            
ATOM   4016  CB  PHE A 259      88.304  80.494  85.271  1.00  0.00            
ATOM   4017  HB1 PHE A 259      88.880  80.889  84.408  1.00  0.00            
ATOM   4018  HB2 PHE A 259      89.001  80.417  86.134  1.00  0.00            
ATOM   4019  CG  PHE A 259      87.910  79.071  85.071  1.00  0.00            
ATOM   4020  CD1 PHE A 259      87.667  78.300  86.182  1.00  0.00            
ATOM   4021  HD1 PHE A 259      87.662  78.836  87.120  1.00  0.00            
ATOM   4022  CE1 PHE A 259      87.420  76.953  86.055  1.00  0.00            
ATOM   4023  HE1 PHE A 259      87.194  76.347  86.920  1.00  0.00            
ATOM   4024  CZ  PHE A 259      87.367  76.407  84.795  1.00  0.00            
ATOM   4025  HZ  PHE A 259      87.077  75.371  84.701  1.00  0.00            
ATOM   4026  CD2 PHE A 259      87.943  78.502  83.819  1.00  0.00            
ATOM   4027  HD2 PHE A 259      88.220  79.131  82.985  1.00  0.00            
ATOM   4028  CE2 PHE A 259      87.635  77.170  83.682  1.00  0.00            
ATOM   4029  HE2 PHE A 259      87.518  76.822  82.667  1.00  0.00            
ATOM   4030  C   PHE A 259      87.292  82.355  86.584  1.00  0.00            
ATOM   4031  O   PHE A 259      87.549  82.229  87.781  1.00  0.00            
ATOM   4032  N   GLY A 260      87.250  83.583  86.037  1.00  0.00            
ATOM   4033  HN  GLY A 260      86.892  83.620  85.108  1.00  0.00            
ATOM   4034  CA  GLY A 260      87.624  84.768  86.745  1.00  0.00            
ATOM   4035  HA1 GLY A 260      87.254  85.602  86.167  1.00  0.00            
ATOM   4036  HA2 GLY A 260      87.135  84.821  87.707  1.00  0.00            
ATOM   4037  C   GLY A 260      89.089  84.999  86.891  1.00  0.00            
ATOM   4038  O   GLY A 260      89.571  85.794  87.694  1.00  0.00            
ATOM   4039  N   CYS A 261      89.871  84.430  85.957  1.00  0.00            
ATOM   4040  HN  CYS A 261      89.444  83.864  85.255  1.00  0.00            
ATOM   4041  CA  CYS A 261      91.211  84.854  85.693  1.00  0.00            
ATOM   4042  HA  CYS A 261      91.723  85.053  86.622  1.00  0.00            
ATOM   4043  CB  CYS A 261      92.027  83.769  84.970  1.00  0.00            
ATOM   4044  HB1 CYS A 261      91.741  83.553  83.919  1.00  0.00            
ATOM   4045  HB2 CYS A 261      93.071  84.144  84.910  1.00  0.00            
ATOM   4046  SG  CYS A 261      92.169  82.268  85.987  1.00  0.00            
ATOM   4047  HG1 CYS A 261      92.647  82.889  87.056  1.00  0.00            
ATOM   4048  C   CYS A 261      91.328  86.151  84.969  1.00  0.00            
ATOM   4049  O   CYS A 261      92.372  86.800  84.936  1.00  0.00            
ATOM   4050  N   LEU A 262      90.242  86.607  84.321  1.00  0.00            
ATOM   4051  HN  LEU A 262      89.430  86.039  84.212  1.00  0.00            
ATOM   4052  CA  LEU A 262      90.220  87.844  83.603  1.00  0.00            
ATOM   4053  HA  LEU A 262      91.116  88.364  83.914  1.00  0.00            
ATOM   4054  CB  LEU A 262      90.218  87.623  82.081  1.00  0.00            
ATOM   4055  HB1 LEU A 262      91.114  87.046  81.770  1.00  0.00            
ATOM   4056  HB2 LEU A 262      89.440  86.869  81.837  1.00  0.00            
ATOM   4057  CG  LEU A 262      90.131  88.822  81.122  1.00  0.00            
ATOM   4058  HG  LEU A 262      89.304  89.534  81.328  1.00  0.00            
ATOM   4059  CD1 LEU A 262      91.522  89.479  81.098  1.00  0.00            
ATOM   4060 1HD1 LEU A 262      92.415  88.967  80.682  1.00  0.00            
ATOM   4061 2HD1 LEU A 262      91.447  90.460  80.582  1.00  0.00            
ATOM   4062 3HD1 LEU A 262      91.843  89.704  82.137  1.00  0.00            
ATOM   4063  CD2 LEU A 262      89.739  88.371  79.705  1.00  0.00            
ATOM   4064 1HD2 LEU A 262      90.303  87.469  79.384  1.00  0.00            
ATOM   4065 2HD2 LEU A 262      88.650  88.155  79.668  1.00  0.00            
ATOM   4066 3HD2 LEU A 262      89.955  89.101  78.896  1.00  0.00            
ATOM   4067  C   LEU A 262      89.039  88.676  83.966  1.00  0.00            
ATOM   4068  O   LEU A 262      87.932  88.155  84.095  1.00  0.00            
ATOM   4069  N   SER A 263      89.191  90.007  84.091  1.00  0.00            
ATOM   4070  HN  SER A 263      90.115  90.340  83.922  1.00  0.00            
ATOM   4071  CA  SER A 263      88.154  90.955  84.360  1.00  0.00            
ATOM   4072  HA  SER A 263      87.357  90.512  84.938  1.00  0.00            
ATOM   4073  CB  SER A 263      88.651  92.119  85.233  1.00  0.00            
ATOM   4074  HB1 SER A 263      89.047  91.766  86.209  1.00  0.00            
ATOM   4075  HB2 SER A 263      89.508  92.577  84.693  1.00  0.00            
ATOM   4076  OG  SER A 263      87.629  93.070  85.496  1.00  0.00            
ATOM   4077  HG1 SER A 263      87.822  93.639  86.243  1.00  0.00            
ATOM   4078  C   SER A 263      87.597  91.507  83.093  1.00  0.00            
ATOM   4079  O   SER A 263      88.238  91.987  82.161  1.00  0.00            
ATOM   4080  N   ALA A 264      86.255  91.565  83.016  1.00  0.00            
ATOM   4081  HN  ALA A 264      85.698  91.068  83.677  1.00  0.00            
ATOM   4082  CA  ALA A 264      85.510  92.224  81.988  1.00  0.00            
ATOM   4083  HA  ALA A 264      85.929  92.156  80.994  1.00  0.00            
ATOM   4084  CB  ALA A 264      84.051  91.742  81.951  1.00  0.00            
ATOM   4085  HB1 ALA A 264      84.108  90.710  81.544  1.00  0.00            
ATOM   4086  HB2 ALA A 264      83.478  91.779  82.901  1.00  0.00            
ATOM   4087  HB3 ALA A 264      83.413  92.288  81.223  1.00  0.00            
ATOM   4088  C   ALA A 264      85.391  93.687  82.249  1.00  0.00            
ATOM   4089  O   ALA A 264      85.199  94.447  81.302  1.00  0.00            
ATOM   4090  N   ARG A 265      85.475  94.213  83.485  1.00  0.00            
ATOM   4091  HN  ARG A 265      85.687  93.647  84.276  1.00  0.00            
ATOM   4092  CA  ARG A 265      85.623  95.596  83.820  1.00  0.00            
ATOM   4093  HA  ARG A 265      84.798  96.125  83.366  1.00  0.00            
ATOM   4094  CB  ARG A 265      85.578  95.797  85.344  1.00  0.00            
ATOM   4095  HB1 ARG A 265      86.607  95.629  85.729  1.00  0.00            
ATOM   4096  HB2 ARG A 265      85.207  96.820  85.565  1.00  0.00            
ATOM   4097  CG  ARG A 265      84.631  94.816  86.039  1.00  0.00            
ATOM   4098  HG1 ARG A 265      83.695  94.853  85.443  1.00  0.00            
ATOM   4099  HG2 ARG A 265      85.076  93.797  86.005  1.00  0.00            
ATOM   4100  CD  ARG A 265      84.156  95.249  87.427  1.00  0.00            
ATOM   4101  HD1 ARG A 265      83.620  96.221  87.371  1.00  0.00            
ATOM   4102  HD2 ARG A 265      83.434  94.482  87.782  1.00  0.00            
ATOM   4103  NE  ARG A 265      85.337  95.356  88.329  1.00  0.00            
ATOM   4104  HE  ARG A 265      86.213  95.036  87.967  1.00  0.00            
ATOM   4105  CZ  ARG A 265      85.141  96.079  89.470  1.00  0.00            
ATOM   4106  NH1 ARG A 265      83.929  96.575  89.853  1.00  0.00            
ATOM   4107 1HH1 ARG A 265      83.123  96.089  89.512  1.00  0.00            
ATOM   4108 2HH1 ARG A 265      83.897  97.176  90.651  1.00  0.00            
ATOM   4109  NH2 ARG A 265      86.169  96.276  90.346  1.00  0.00            
ATOM   4110 1HH2 ARG A 265      86.993  95.773  90.083  1.00  0.00            
ATOM   4111 2HH2 ARG A 265      86.218  97.064  90.959  1.00  0.00            
ATOM   4112  C   ARG A 265      86.847  96.211  83.236  1.00  0.00            
ATOM   4113  O   ARG A 265      86.820  97.321  82.707  1.00  0.00            
ATOM   4114  N   LEU A 266      87.966  95.463  83.272  1.00  0.00            
ATOM   4115  HN  LEU A 266      87.932  94.602  83.775  1.00  0.00            
ATOM   4116  CA  LEU A 266      89.146  95.804  82.541  1.00  0.00            
ATOM   4117  HA  LEU A 266      89.364  96.826  82.814  1.00  0.00            
ATOM   4118  CB  LEU A 266      90.312  94.943  83.054  1.00  0.00            
ATOM   4119  HB1 LEU A 266      90.391  94.976  84.162  1.00  0.00            
ATOM   4120  HB2 LEU A 266      90.051  93.867  82.966  1.00  0.00            
ATOM   4121  CG  LEU A 266      91.685  95.111  82.381  1.00  0.00            
ATOM   4122  HG  LEU A 266      91.545  94.782  81.329  1.00  0.00            
ATOM   4123  CD1 LEU A 266      92.296  96.520  82.463  1.00  0.00            
ATOM   4124 1HD1 LEU A 266      91.752  97.364  81.988  1.00  0.00            
ATOM   4125 2HD1 LEU A 266      92.451  96.756  83.538  1.00  0.00            
ATOM   4126 3HD1 LEU A 266      93.332  96.407  82.079  1.00  0.00            
ATOM   4127  CD2 LEU A 266      92.757  94.098  82.817  1.00  0.00            
ATOM   4128 1HD2 LEU A 266      92.225  93.123  82.794  1.00  0.00            
ATOM   4129 2HD2 LEU A 266      93.576  93.968  82.079  1.00  0.00            
ATOM   4130 3HD2 LEU A 266      93.323  94.384  83.729  1.00  0.00            
ATOM   4131  C   LEU A 266      89.084  95.802  81.053  1.00  0.00            
ATOM   4132  O   LEU A 266      89.636  96.710  80.434  1.00  0.00            
ATOM   4133  N   PHE A 267      88.502  94.745  80.459  1.00  0.00            
ATOM   4134  HN  PHE A 267      88.439  93.891  80.970  1.00  0.00            
ATOM   4135  CA  PHE A 267      88.252  94.552  79.065  1.00  0.00            
ATOM   4136  HA  PHE A 267      89.208  94.472  78.570  1.00  0.00            
ATOM   4137  CB  PHE A 267      87.464  93.243  78.881  1.00  0.00            
ATOM   4138  HB1 PHE A 267      87.938  92.603  79.656  1.00  0.00            
ATOM   4139  HB2 PHE A 267      86.387  93.401  79.101  1.00  0.00            
ATOM   4140  CG  PHE A 267      87.585  92.580  77.552  1.00  0.00            
ATOM   4141  CD1 PHE A 267      88.076  93.057  76.360  1.00  0.00            
ATOM   4142  HD1 PHE A 267      88.427  94.070  76.234  1.00  0.00            
ATOM   4143  CE1 PHE A 267      88.041  92.275  75.229  1.00  0.00            
ATOM   4144  HE1 PHE A 267      88.340  92.704  74.284  1.00  0.00            
ATOM   4145  CZ  PHE A 267      87.634  90.963  75.277  1.00  0.00            
ATOM   4146  HZ  PHE A 267      87.571  90.338  74.399  1.00  0.00            
ATOM   4147  CD2 PHE A 267      87.300  91.237  77.621  1.00  0.00            
ATOM   4148  HD2 PHE A 267      87.122  90.846  78.612  1.00  0.00            
ATOM   4149  CE2 PHE A 267      87.341  90.427  76.509  1.00  0.00            
ATOM   4150  HE2 PHE A 267      86.864  89.461  76.592  1.00  0.00            
ATOM   4151  C   PHE A 267      87.404  95.612  78.451  1.00  0.00            
ATOM   4152  O   PHE A 267      87.740  96.369  77.542  1.00  0.00            
ATOM   4153  N   HIS A 268      86.294  95.945  79.135  1.00  0.00            
ATOM   4154  HN  HIS A 268      85.979  95.342  79.864  1.00  0.00            
ATOM   4155  CA  HIS A 268      85.426  97.025  78.782  1.00  0.00            
ATOM   4156  HA  HIS A 268      84.965  96.855  77.819  1.00  0.00            
ATOM   4157  CB  HIS A 268      84.334  97.086  79.863  1.00  0.00            
ATOM   4158  HB1 HIS A 268      84.038  96.016  79.914  1.00  0.00            
ATOM   4159  HB2 HIS A 268      84.831  97.433  80.794  1.00  0.00            
ATOM   4160  ND1 HIS A 268      83.216  99.259  79.813  1.00  0.00            
ATOM   4161  CG  HIS A 268      83.115  97.906  79.559  1.00  0.00            
ATOM   4162  CE1 HIS A 268      81.981  99.685  79.625  1.00  0.00            
ATOM   4163  HE1 HIS A 268      81.756 100.747  79.727  1.00  0.00            
ATOM   4164  NE2 HIS A 268      81.104  98.707  79.275  1.00  0.00            
ATOM   4165  HE2 HIS A 268      80.105  98.774  79.307  1.00  0.00            
ATOM   4166  CD2 HIS A 268      81.831  97.536  79.307  1.00  0.00            
ATOM   4167  HD2 HIS A 268      81.424  96.549  79.124  1.00  0.00            
ATOM   4168  C   HIS A 268      86.063  98.372  78.805  1.00  0.00            
ATOM   4169  O   HIS A 268      85.944  99.117  77.833  1.00  0.00            
ATOM   4170  N   ALA A 269      86.808  98.678  79.882  1.00  0.00            
ATOM   4171  HN  ALA A 269      86.962  98.063  80.651  1.00  0.00            
ATOM   4172  CA  ALA A 269      87.584  99.863  80.078  1.00  0.00            
ATOM   4173  HA  ALA A 269      86.902 100.686  79.925  1.00  0.00            
ATOM   4174  CB  ALA A 269      88.211  99.743  81.477  1.00  0.00            
ATOM   4175  HB1 ALA A 269      87.393  99.814  82.227  1.00  0.00            
ATOM   4176  HB2 ALA A 269      88.718  98.792  81.744  1.00  0.00            
ATOM   4177  HB3 ALA A 269      88.943 100.541  81.723  1.00  0.00            
ATOM   4178  C   ALA A 269      88.613 100.087  79.024  1.00  0.00            
ATOM   4179  O   ALA A 269      88.847 101.181  78.513  1.00  0.00            
ATOM   4180  N   ARG A 270      89.315  99.009  78.630  1.00  0.00            
ATOM   4181  HN  ARG A 270      89.154  98.147  79.103  1.00  0.00            
ATOM   4182  CA  ARG A 270      90.271  99.073  77.568  1.00  0.00            
ATOM   4183  HA  ARG A 270      90.735 100.038  77.705  1.00  0.00            
ATOM   4184  CB  ARG A 270      91.320  97.958  77.719  1.00  0.00            
ATOM   4185  HB1 ARG A 270      91.566  97.892  78.800  1.00  0.00            
ATOM   4186  HB2 ARG A 270      90.833  97.022  77.367  1.00  0.00            
ATOM   4187  CG  ARG A 270      92.658  98.323  77.075  1.00  0.00            
ATOM   4188  HG1 ARG A 270      92.559  98.312  75.968  1.00  0.00            
ATOM   4189  HG2 ARG A 270      93.002  99.307  77.457  1.00  0.00            
ATOM   4190  CD  ARG A 270      93.713  97.242  77.318  1.00  0.00            
ATOM   4191  HD1 ARG A 270      94.044  97.306  78.377  1.00  0.00            
ATOM   4192  HD2 ARG A 270      93.441  96.234  76.940  1.00  0.00            
ATOM   4193  NE  ARG A 270      94.850  97.688  76.466  1.00  0.00            
ATOM   4194  HE  ARG A 270      94.815  98.483  75.861  1.00  0.00            
ATOM   4195  CZ  ARG A 270      95.888  96.863  76.140  1.00  0.00            
ATOM   4196  NH1 ARG A 270      96.242  95.747  76.845  1.00  0.00            
ATOM   4197 1HH1 ARG A 270      95.797  95.534  77.715  1.00  0.00            
ATOM   4198 2HH1 ARG A 270      97.210  95.531  76.723  1.00  0.00            
ATOM   4199  NH2 ARG A 270      96.603  97.167  75.018  1.00  0.00            
ATOM   4200 1HH2 ARG A 270      96.440  97.971  74.446  1.00  0.00            
ATOM   4201 2HH2 ARG A 270      97.304  96.516  74.729  1.00  0.00            
ATOM   4202  C   ARG A 270      89.632  99.155  76.224  1.00  0.00            
ATOM   4203  O   ARG A 270      90.307  99.673  75.337  1.00  0.00            
ATOM   4204  N   LEU A 271      88.357  98.768  76.039  1.00  0.00            
ATOM   4205  HN  LEU A 271      87.962  98.091  76.656  1.00  0.00            
ATOM   4206  CA  LEU A 271      87.643  99.062  74.834  1.00  0.00            
ATOM   4207  HA  LEU A 271      88.254  98.752  74.000  1.00  0.00            
ATOM   4208  CB  LEU A 271      86.412  98.140  74.823  1.00  0.00            
ATOM   4209  HB1 LEU A 271      85.982  98.240  75.843  1.00  0.00            
ATOM   4210  HB2 LEU A 271      85.586  98.437  74.141  1.00  0.00            
ATOM   4211  CG  LEU A 271      86.803  96.689  74.496  1.00  0.00            
ATOM   4212  HG  LEU A 271      87.592  96.319  75.185  1.00  0.00            
ATOM   4213  CD1 LEU A 271      85.597  95.763  74.732  1.00  0.00            
ATOM   4214 1HD1 LEU A 271      85.741  94.671  74.596  1.00  0.00            
ATOM   4215 2HD1 LEU A 271      85.299  95.906  75.794  1.00  0.00            
ATOM   4216 3HD1 LEU A 271      84.814  96.050  73.999  1.00  0.00            
ATOM   4217  CD2 LEU A 271      87.298  96.393  73.071  1.00  0.00            
ATOM   4218 1HD2 LEU A 271      86.544  96.303  72.261  1.00  0.00            
ATOM   4219 2HD2 LEU A 271      88.074  97.140  72.800  1.00  0.00            
ATOM   4220 3HD2 LEU A 271      87.935  95.488  72.966  1.00  0.00            
ATOM   4221  C   LEU A 271      87.330 100.489  74.544  1.00  0.00            
ATOM   4222  O   LEU A 271      87.346 101.015  73.431  1.00  0.00            
ATOM   4223  N   LEU A 272      86.998 101.308  75.558  1.00  0.00            
ATOM   4224  HN  LEU A 272      87.068 100.984  76.498  1.00  0.00            
ATOM   4225  CA  LEU A 272      86.626 102.683  75.429  1.00  0.00            
ATOM   4226  HA  LEU A 272      85.721 102.643  74.841  1.00  0.00            
ATOM   4227  CB  LEU A 272      86.384 103.276  76.828  1.00  0.00            
ATOM   4228  HB1 LEU A 272      87.189 102.980  77.533  1.00  0.00            
ATOM   4229  HB2 LEU A 272      86.163 104.364  76.822  1.00  0.00            
ATOM   4230  CG  LEU A 272      85.166 102.659  77.534  1.00  0.00            
ATOM   4231  HG  LEU A 272      85.314 101.560  77.469  1.00  0.00            
ATOM   4232  CD1 LEU A 272      85.219 102.977  79.038  1.00  0.00            
ATOM   4233 1HD1 LEU A 272      86.153 102.557  79.470  1.00  0.00            
ATOM   4234 2HD1 LEU A 272      85.321 104.077  79.148  1.00  0.00            
ATOM   4235 3HD1 LEU A 272      84.316 102.607  79.571  1.00  0.00            
ATOM   4236  CD2 LEU A 272      83.802 103.079  76.961  1.00  0.00            
ATOM   4237 1HD2 LEU A 272      83.731 104.174  77.131  1.00  0.00            
ATOM   4238 2HD2 LEU A 272      83.744 102.757  75.898  1.00  0.00            
ATOM   4239 3HD2 LEU A 272      82.967 102.618  77.532  1.00  0.00            
ATOM   4240  C   LEU A 272      87.614 103.557  74.736  1.00  0.00            
ATOM   4241  O   LEU A 272      87.239 104.286  73.818  1.00  0.00            
ATOM   4242  N   GLU A 273      88.913 103.485  75.075  1.00  0.00            
ATOM   4243  HN  GLU A 273      89.130 102.915  75.864  1.00  0.00            
ATOM   4244  CA  GLU A 273      90.054 104.068  74.441  1.00  0.00            
ATOM   4245  HA  GLU A 273      89.944 105.140  74.512  1.00  0.00            
ATOM   4246  CB  GLU A 273      91.387 103.567  75.023  1.00  0.00            
ATOM   4247  HB1 GLU A 273      91.728 102.595  74.607  1.00  0.00            
ATOM   4248  HB2 GLU A 273      92.246 104.190  74.691  1.00  0.00            
ATOM   4249  CG  GLU A 273      91.475 103.321  76.530  1.00  0.00            
ATOM   4250  HG1 GLU A 273      91.273 104.343  76.917  1.00  0.00            
ATOM   4251  HG2 GLU A 273      90.721 102.579  76.868  1.00  0.00            
ATOM   4252  CD  GLU A 273      92.868 102.877  76.954  1.00  0.00            
ATOM   4253  OE1 GLU A 273      93.663 102.373  76.116  1.00  0.00            
ATOM   4254  OE2 GLU A 273      93.159 103.085  78.161  1.00  0.00            
ATOM   4255  C   GLU A 273      90.089 103.827  72.971  1.00  0.00            
ATOM   4256  O   GLU A 273      90.245 104.770  72.197  1.00  0.00            
ATOM   4257  N   VAL A 274      89.893 102.596  72.467  1.00  0.00            
ATOM   4258  HN  VAL A 274      89.686 101.851  73.096  1.00  0.00            
ATOM   4259  CA  VAL A 274      89.918 102.223  71.086  1.00  0.00            
ATOM   4260  HA  VAL A 274      90.812 102.532  70.566  1.00  0.00            
ATOM   4261  CB  VAL A 274      89.870 100.747  70.828  1.00  0.00            
ATOM   4262  HB  VAL A 274      88.966 100.163  71.101  1.00  0.00            
ATOM   4263  CG1 VAL A 274      90.077 100.472  69.328  1.00  0.00            
ATOM   4264 1HG1 VAL A 274      89.205 100.839  68.745  1.00  0.00            
ATOM   4265 2HG1 VAL A 274      90.975 100.967  68.903  1.00  0.00            
ATOM   4266 3HG1 VAL A 274      90.260  99.412  69.052  1.00  0.00            
ATOM   4267  CG2 VAL A 274      91.018 100.060  71.587  1.00  0.00            
ATOM   4268 1HG2 VAL A 274      90.865 100.145  72.685  1.00  0.00            
ATOM   4269 2HG2 VAL A 274      91.066  99.010  71.228  1.00  0.00            
ATOM   4270 3HG2 VAL A 274      91.955 100.574  71.283  1.00  0.00            
ATOM   4271  C   VAL A 274      88.827 102.832  70.273  1.00  0.00            
ATOM   4272  O   VAL A 274      89.026 103.219  69.122  1.00  0.00            
ATOM   4273  N   TYR A 275      87.625 102.940  70.866  1.00  0.00            
ATOM   4274  HN  TYR A 275      87.546 102.844  71.855  1.00  0.00            
ATOM   4275  CA  TYR A 275      86.408 103.417  70.285  1.00  0.00            
ATOM   4276  HA  TYR A 275      86.209 102.982  69.317  1.00  0.00            
ATOM   4277  CB  TYR A 275      85.230 102.823  71.074  1.00  0.00            
ATOM   4278  HB1 TYR A 275      85.439 103.120  72.123  1.00  0.00            
ATOM   4279  HB2 TYR A 275      84.221 103.197  70.794  1.00  0.00            
ATOM   4280  CG  TYR A 275      85.162 101.339  70.956  1.00  0.00            
ATOM   4281  CD1 TYR A 275      84.562 100.711  72.022  1.00  0.00            
ATOM   4282  HD1 TYR A 275      84.280 101.304  72.880  1.00  0.00            
ATOM   4283  CE1 TYR A 275      84.325  99.357  71.999  1.00  0.00            
ATOM   4284  HE1 TYR A 275      83.800  98.839  72.788  1.00  0.00            
ATOM   4285  CZ  TYR A 275      84.615  98.677  70.840  1.00  0.00            
ATOM   4286  OH  TYR A 275      84.159  97.349  70.699  1.00  0.00            
ATOM   4287  HH  TYR A 275      84.376  97.009  69.827  1.00  0.00            
ATOM   4288  CD2 TYR A 275      85.464 100.606  69.833  1.00  0.00            
ATOM   4289  HD2 TYR A 275      85.789 101.131  68.948  1.00  0.00            
ATOM   4290  CE2 TYR A 275      85.264  99.247  69.770  1.00  0.00            
ATOM   4291  HE2 TYR A 275      85.509  98.669  68.890  1.00  0.00            
ATOM   4292  C   TYR A 275      86.392 104.901  70.143  1.00  0.00            
ATOM   4293  O   TYR A 275      85.719 105.459  69.279  1.00  0.00            
ATOM   4294  N   ARG A 276      87.242 105.593  70.923  1.00  0.00            
ATOM   4295  HN  ARG A 276      87.805 105.187  71.637  1.00  0.00            
ATOM   4296  CA  ARG A 276      87.438 107.003  70.781  1.00  0.00            
ATOM   4297  HA  ARG A 276      86.544 107.350  70.284  1.00  0.00            
ATOM   4298  CB  ARG A 276      87.575 107.709  72.141  1.00  0.00            
ATOM   4299  HB1 ARG A 276      87.416 108.779  71.887  1.00  0.00            
ATOM   4300  HB2 ARG A 276      86.789 107.389  72.859  1.00  0.00            
ATOM   4301  CG  ARG A 276      88.862 107.706  72.967  1.00  0.00            
ATOM   4302  HG1 ARG A 276      88.980 106.661  73.323  1.00  0.00            
ATOM   4303  HG2 ARG A 276      89.702 108.065  72.334  1.00  0.00            
ATOM   4304  CD  ARG A 276      88.735 108.633  74.177  1.00  0.00            
ATOM   4305  HD1 ARG A 276      88.924 109.698  73.925  1.00  0.00            
ATOM   4306  HD2 ARG A 276      87.745 108.406  74.630  1.00  0.00            
ATOM   4307  NE  ARG A 276      89.917 108.352  75.038  1.00  0.00            
ATOM   4308  HE  ARG A 276      90.822 108.702  74.794  1.00  0.00            
ATOM   4309  CZ  ARG A 276      89.854 107.548  76.140  1.00  0.00            
ATOM   4310  NH1 ARG A 276      88.645 107.186  76.658  1.00  0.00            
ATOM   4311 1HH1 ARG A 276      87.806 107.564  76.265  1.00  0.00            
ATOM   4312 2HH1 ARG A 276      88.721 106.693  77.524  1.00  0.00            
ATOM   4313  NH2 ARG A 276      90.975 107.018  76.712  1.00  0.00            
ATOM   4314 1HH2 ARG A 276      91.779 107.463  76.320  1.00  0.00            
ATOM   4315 2HH2 ARG A 276      90.838 106.799  77.679  1.00  0.00            
ATOM   4316  C   ARG A 276      88.562 107.460  69.916  1.00  0.00            
ATOM   4317  O   ARG A 276      88.467 108.479  69.234  1.00  0.00            
ATOM   4318  N   ARG A 277      89.636 106.655  69.822  1.00  0.00            
ATOM   4319  HN  ARG A 277      89.676 105.941  70.517  1.00  0.00            
ATOM   4320  CA  ARG A 277      90.735 106.855  68.931  1.00  0.00            
ATOM   4321  HA  ARG A 277      91.144 107.851  69.022  1.00  0.00            
ATOM   4322  CB  ARG A 277      91.734 105.804  69.444  1.00  0.00            
ATOM   4323  HB1 ARG A 277      92.040 105.973  70.499  1.00  0.00            
ATOM   4324  HB2 ARG A 277      91.312 104.778  69.401  1.00  0.00            
ATOM   4325  CG  ARG A 277      93.078 105.542  68.763  1.00  0.00            
ATOM   4326  HG1 ARG A 277      92.965 105.211  67.708  1.00  0.00            
ATOM   4327  HG2 ARG A 277      93.582 106.529  68.843  1.00  0.00            
ATOM   4328  CD  ARG A 277      94.023 104.617  69.533  1.00  0.00            
ATOM   4329  HD1 ARG A 277      94.218 105.020  70.551  1.00  0.00            
ATOM   4330  HD2 ARG A 277      93.493 103.641  69.557  1.00  0.00            
ATOM   4331  NE  ARG A 277      95.290 104.567  68.749  1.00  0.00            
ATOM   4332  HE  ARG A 277      95.411 105.118  67.924  1.00  0.00            
ATOM   4333  CZ  ARG A 277      96.339 103.732  69.006  1.00  0.00            
ATOM   4334  NH1 ARG A 277      96.297 102.689  69.886  1.00  0.00            
ATOM   4335 1HH1 ARG A 277      95.570 102.534  70.554  1.00  0.00            
ATOM   4336 2HH1 ARG A 277      97.034 102.019  69.799  1.00  0.00            
ATOM   4337  NH2 ARG A 277      97.407 103.795  68.157  1.00  0.00            
ATOM   4338 1HH2 ARG A 277      97.299 104.444  67.404  1.00  0.00            
ATOM   4339 2HH2 ARG A 277      98.242 103.259  68.282  1.00  0.00            
ATOM   4340  C   ARG A 277      90.547 106.621  67.471  1.00  0.00            
ATOM   4341  O   ARG A 277      91.115 107.223  66.561  1.00  0.00            
ATOM   4342  N   HIS A 278      89.678 105.636  67.177  1.00  0.00            
ATOM   4343  HN  HIS A 278      89.196 105.133  67.890  1.00  0.00            
ATOM   4344  CA  HIS A 278      89.260 105.342  65.842  1.00  0.00            
ATOM   4345  HA  HIS A 278      90.039 105.681  65.177  1.00  0.00            
ATOM   4346  CB  HIS A 278      89.120 103.852  65.489  1.00  0.00            
ATOM   4347  HB1 HIS A 278      88.539 103.378  66.309  1.00  0.00            
ATOM   4348  HB2 HIS A 278      88.592 103.786  64.514  1.00  0.00            
ATOM   4349  ND1 HIS A 278      91.289 103.655  64.262  1.00  0.00            
ATOM   4350  CG  HIS A 278      90.477 103.243  65.300  1.00  0.00            
ATOM   4351  CE1 HIS A 278      92.475 103.097  64.419  1.00  0.00            
ATOM   4352  HE1 HIS A 278      93.379 103.440  63.915  1.00  0.00            
ATOM   4353  NE2 HIS A 278      92.513 102.304  65.523  1.00  0.00            
ATOM   4354  HE2 HIS A 278      93.249 101.848  66.023  1.00  0.00            
ATOM   4355  CD2 HIS A 278      91.244 102.411  66.055  1.00  0.00            
ATOM   4356  HD2 HIS A 278      90.900 101.993  66.994  1.00  0.00            
ATOM   4357  C   HIS A 278      87.931 105.946  65.548  1.00  0.00            
ATOM   4358  O   HIS A 278      86.988 105.651  66.282  1.00  0.00            
ATOM   4359  N   PRO A 279      87.708 106.693  64.507  1.00  0.00            
ATOM   4360  CD  PRO A 279      88.805 107.418  63.885  1.00  0.00            
ATOM   4361  HD1 PRO A 279      89.257 106.741  63.129  1.00  0.00            
ATOM   4362  HD2 PRO A 279      89.497 107.694  64.710  1.00  0.00            
ATOM   4363  CA  PRO A 279      86.446 107.353  64.333  1.00  0.00            
ATOM   4364  HA  PRO A 279      86.157 107.850  65.248  1.00  0.00            
ATOM   4365  CB  PRO A 279      86.787 108.323  63.205  1.00  0.00            
ATOM   4366  HB1 PRO A 279      86.638 107.930  62.178  1.00  0.00            
ATOM   4367  HB2 PRO A 279      86.129 109.216  63.273  1.00  0.00            
ATOM   4368  CG  PRO A 279      88.257 108.749  63.348  1.00  0.00            
ATOM   4369  HG1 PRO A 279      88.634 109.138  62.379  1.00  0.00            
ATOM   4370  HG2 PRO A 279      88.358 109.634  64.013  1.00  0.00            
ATOM   4371  C   PRO A 279      85.367 106.394  63.966  1.00  0.00            
ATOM   4372  O   PRO A 279      84.194 106.704  64.169  1.00  0.00            
ATOM   4373  N   ALA A 280      85.678 105.203  63.424  1.00  0.00            
ATOM   4374  HN  ALA A 280      86.610 105.007  63.131  1.00  0.00            
ATOM   4375  CA  ALA A 280      84.714 104.255  62.959  1.00  0.00            
ATOM   4376  HA  ALA A 280      83.720 104.573  63.237  1.00  0.00            
ATOM   4377  CB  ALA A 280      84.909 104.206  61.434  1.00  0.00            
ATOM   4378  HB1 ALA A 280      85.885 103.779  61.119  1.00  0.00            
ATOM   4379  HB2 ALA A 280      84.060 103.609  61.039  1.00  0.00            
ATOM   4380  HB3 ALA A 280      84.730 105.265  61.151  1.00  0.00            
ATOM   4381  C   ALA A 280      85.102 102.986  63.638  1.00  0.00            
ATOM   4382  O   ALA A 280      86.282 102.710  63.852  1.00  0.00            
ATOM   4383  N   HIS A 281      84.085 102.226  64.080  1.00  0.00            
ATOM   4384  HN  HIS A 281      83.141 102.529  64.183  1.00  0.00            
ATOM   4385  CA  HIS A 281      84.328 100.960  64.698  1.00  0.00            
ATOM   4386  HA  HIS A 281      85.108 100.423  64.180  1.00  0.00            
ATOM   4387  CB  HIS A 281      84.709 101.264  66.157  1.00  0.00            
ATOM   4388  HB1 HIS A 281      84.948 100.287  66.629  1.00  0.00            
ATOM   4389  HB2 HIS A 281      85.688 101.790  66.143  1.00  0.00            
ATOM   4390  ND1 HIS A 281      82.675 101.541  67.649  1.00  0.00            
ATOM   4391  HD1 HIS A 281      82.307 100.613  67.584  1.00  0.00            
ATOM   4392  CG  HIS A 281      83.766 102.077  66.994  1.00  0.00            
ATOM   4393  CE1 HIS A 281      82.098 102.584  68.303  1.00  0.00            
ATOM   4394  HE1 HIS A 281      81.129 102.420  68.776  1.00  0.00            
ATOM   4395  NE2 HIS A 281      82.712 103.718  68.026  1.00  0.00            
ATOM   4396  CD2 HIS A 281      83.819 103.410  67.260  1.00  0.00            
ATOM   4397  HD2 HIS A 281      84.606 104.107  67.004  1.00  0.00            
ATOM   4398  C   HIS A 281      83.062 100.175  64.741  1.00  0.00            
ATOM   4399  O   HIS A 281      81.953 100.684  64.587  1.00  0.00            
ATOM   4400  N   SER A 282      83.102  98.834  64.844  1.00  0.00            
ATOM   4401  HN  SER A 282      83.982  98.379  64.954  1.00  0.00            
ATOM   4402  CA  SER A 282      81.929  98.024  64.955  1.00  0.00            
ATOM   4403  HA  SER A 282      81.262  98.193  64.123  1.00  0.00            
ATOM   4404  CB  SER A 282      82.258  96.522  64.940  1.00  0.00            
ATOM   4405  HB1 SER A 282      82.906  96.359  65.828  1.00  0.00            
ATOM   4406  HB2 SER A 282      81.344  95.916  65.116  1.00  0.00            
ATOM   4407  OG  SER A 282      82.895  96.147  63.728  1.00  0.00            
ATOM   4408  HG1 SER A 282      83.263  95.275  63.889  1.00  0.00            
ATOM   4409  C   SER A 282      81.129  98.305  66.181  1.00  0.00            
ATOM   4410  O   SER A 282      81.628  98.843  67.168  1.00  0.00            
ATOM   4411  N   GLN A 283      79.831  97.955  66.229  1.00  0.00            
ATOM   4412  HN  GLN A 283      79.436  97.416  65.490  1.00  0.00            
ATOM   4413  CA  GLN A 283      78.939  98.291  67.296  1.00  0.00            
ATOM   4414  HA  GLN A 283      79.456  98.664  68.168  1.00  0.00            
ATOM   4415  CB  GLN A 283      77.960  99.312  66.692  1.00  0.00            
ATOM   4416  HB1 GLN A 283      77.501  98.774  65.835  1.00  0.00            
ATOM   4417  HB2 GLN A 283      77.219  99.501  67.497  1.00  0.00            
ATOM   4418  CG  GLN A 283      78.647 100.555  66.122  1.00  0.00            
ATOM   4419  HG1 GLN A 283      79.483 100.952  66.738  1.00  0.00            
ATOM   4420  HG2 GLN A 283      79.050 100.245  65.133  1.00  0.00            
ATOM   4421  CD  GLN A 283      77.714 101.738  65.908  1.00  0.00            
ATOM   4422  OE1 GLN A 283      77.055 102.316  66.773  1.00  0.00            
ATOM   4423  NE2 GLN A 283      77.750 102.271  64.658  1.00  0.00            
ATOM   4424 1HE2 GLN A 283      78.483 102.038  64.018  1.00  0.00            
ATOM   4425 2HE2 GLN A 283      77.052 102.913  64.342  1.00  0.00            
ATOM   4426  C   GLN A 283      78.155  97.060  67.593  1.00  0.00            
ATOM   4427  O   GLN A 283      78.301  96.043  66.917  1.00  0.00            
ATOM   4428  N   PRO A 284      77.350  97.024  68.614  1.00  0.00            
ATOM   4429  CD  PRO A 284      77.392  97.933  69.750  1.00  0.00            
ATOM   4430  HD1 PRO A 284      76.860  98.885  69.537  1.00  0.00            
ATOM   4431  HD2 PRO A 284      78.432  98.103  70.101  1.00  0.00            
ATOM   4432  CA  PRO A 284      76.486  95.913  68.884  1.00  0.00            
ATOM   4433  HA  PRO A 284      77.079  95.066  69.198  1.00  0.00            
ATOM   4434  CB  PRO A 284      75.596  96.386  70.030  1.00  0.00            
ATOM   4435  HB1 PRO A 284      74.699  96.900  69.624  1.00  0.00            
ATOM   4436  HB2 PRO A 284      75.154  95.610  70.692  1.00  0.00            
ATOM   4437  CG  PRO A 284      76.617  97.189  70.849  1.00  0.00            
ATOM   4438  HG1 PRO A 284      76.127  97.739  71.682  1.00  0.00            
ATOM   4439  HG2 PRO A 284      77.247  96.392  71.297  1.00  0.00            
ATOM   4440  C   PRO A 284      75.725  95.370  67.724  1.00  0.00            
ATOM   4441  O   PRO A 284      75.199  96.217  67.002  1.00  0.00            
ATOM   4442  N   PRO A 285      75.493  94.108  67.519  1.00  0.00            
ATOM   4443  CD  PRO A 285      74.580  93.790  66.432  1.00  0.00            
ATOM   4444  HD1 PRO A 285      75.069  93.956  65.449  1.00  0.00            
ATOM   4445  HD2 PRO A 285      73.643  94.385  66.496  1.00  0.00            
ATOM   4446  CA  PRO A 285      75.696  93.051  68.467  1.00  0.00            
ATOM   4447  HA  PRO A 285      75.587  93.305  69.511  1.00  0.00            
ATOM   4448  CB  PRO A 285      74.520  92.124  68.172  1.00  0.00            
ATOM   4449  HB1 PRO A 285      74.654  91.057  68.454  1.00  0.00            
ATOM   4450  HB2 PRO A 285      73.639  92.529  68.713  1.00  0.00            
ATOM   4451  CG  PRO A 285      74.275  92.302  66.665  1.00  0.00            
ATOM   4452  HG1 PRO A 285      74.870  91.571  66.076  1.00  0.00            
ATOM   4453  HG2 PRO A 285      73.220  92.036  66.434  1.00  0.00            
ATOM   4454  C   PRO A 285      76.969  92.304  68.263  1.00  0.00            
ATOM   4455  O   PRO A 285      77.302  91.450  69.084  1.00  0.00            
ATOM   4456  N   VAL A 286      77.737  92.675  67.223  1.00  0.00            
ATOM   4457  HN  VAL A 286      77.412  93.427  66.654  1.00  0.00            
ATOM   4458  CA  VAL A 286      78.865  91.965  66.705  1.00  0.00            
ATOM   4459  HA  VAL A 286      78.856  90.969  67.121  1.00  0.00            
ATOM   4460  CB  VAL A 286      78.728  92.007  65.211  1.00  0.00            
ATOM   4461  HB  VAL A 286      79.619  91.493  64.791  1.00  0.00            
ATOM   4462  CG1 VAL A 286      77.438  91.247  64.860  1.00  0.00            
ATOM   4463 1HG1 VAL A 286      76.545  91.665  65.373  1.00  0.00            
ATOM   4464 2HG1 VAL A 286      77.200  91.353  63.780  1.00  0.00            
ATOM   4465 3HG1 VAL A 286      77.380  90.178  65.159  1.00  0.00            
ATOM   4466  CG2 VAL A 286      78.713  93.451  64.681  1.00  0.00            
ATOM   4467 1HG2 VAL A 286      78.083  94.155  65.265  1.00  0.00            
ATOM   4468 2HG2 VAL A 286      79.766  93.806  64.673  1.00  0.00            
ATOM   4469 3HG2 VAL A 286      78.355  93.501  63.630  1.00  0.00            
ATOM   4470  C   VAL A 286      80.223  92.488  67.028  1.00  0.00            
ATOM   4471  O   VAL A 286      81.272  91.877  66.834  1.00  0.00            
ATOM   4472  N   SER A 287      80.245  93.576  67.819  1.00  0.00            
ATOM   4473  HN  SER A 287      79.388  93.939  68.174  1.00  0.00            
ATOM   4474  CA  SER A 287      81.405  94.178  68.400  1.00  0.00            
ATOM   4475  HA  SER A 287      82.235  93.949  67.748  1.00  0.00            
ATOM   4476  CB  SER A 287      81.287  95.650  68.832  1.00  0.00            
ATOM   4477  HB1 SER A 287      82.322  95.919  69.133  1.00  0.00            
ATOM   4478  HB2 SER A 287      80.899  96.120  67.904  1.00  0.00            
ATOM   4479  OG  SER A 287      80.374  95.956  69.876  1.00  0.00            
ATOM   4480  HG1 SER A 287      80.623  96.843  70.145  1.00  0.00            
ATOM   4481  C   SER A 287      81.869  93.527  69.657  1.00  0.00            
ATOM   4482  O   SER A 287      81.167  92.767  70.324  1.00  0.00            
ATOM   4483  N   LEU A 288      83.113  93.732  70.125  1.00  0.00            
ATOM   4484  HN  LEU A 288      83.673  94.401  69.643  1.00  0.00            
ATOM   4485  CA  LEU A 288      83.762  93.209  71.287  1.00  0.00            
ATOM   4486  HA  LEU A 288      83.705  92.131  71.312  1.00  0.00            
ATOM   4487  CB  LEU A 288      85.249  93.601  71.329  1.00  0.00            
ATOM   4488  HB1 LEU A 288      85.304  94.686  71.099  1.00  0.00            
ATOM   4489  HB2 LEU A 288      85.717  93.365  72.308  1.00  0.00            
ATOM   4490  CG  LEU A 288      86.074  92.721  70.374  1.00  0.00            
ATOM   4491  HG  LEU A 288      85.546  92.706  69.397  1.00  0.00            
ATOM   4492  CD1 LEU A 288      87.479  93.297  70.131  1.00  0.00            
ATOM   4493 1HD1 LEU A 288      88.028  92.654  69.409  1.00  0.00            
ATOM   4494 2HD1 LEU A 288      87.491  94.369  69.842  1.00  0.00            
ATOM   4495 3HD1 LEU A 288      87.909  93.199  71.150  1.00  0.00            
ATOM   4496  CD2 LEU A 288      86.232  91.285  70.904  1.00  0.00            
ATOM   4497 1HD2 LEU A 288      86.846  90.685  70.198  1.00  0.00            
ATOM   4498 2HD2 LEU A 288      86.701  91.294  71.911  1.00  0.00            
ATOM   4499 3HD2 LEU A 288      85.325  90.657  71.026  1.00  0.00            
ATOM   4500  C   LEU A 288      83.008  93.658  72.491  1.00  0.00            
ATOM   4501  O   LEU A 288      82.728  92.919  73.434  1.00  0.00            
ATOM   4502  N   ARG A 289      82.511  94.907  72.512  1.00  0.00            
ATOM   4503  HN  ARG A 289      82.653  95.537  71.751  1.00  0.00            
ATOM   4504  CA  ARG A 289      81.621  95.306  73.557  1.00  0.00            
ATOM   4505  HA  ARG A 289      82.101  95.072  74.495  1.00  0.00            
ATOM   4506  CB  ARG A 289      81.480  96.823  73.341  1.00  0.00            
ATOM   4507  HB1 ARG A 289      82.534  97.127  73.519  1.00  0.00            
ATOM   4508  HB2 ARG A 289      81.213  96.917  72.266  1.00  0.00            
ATOM   4509  CG  ARG A 289      80.530  97.587  74.265  1.00  0.00            
ATOM   4510  HG1 ARG A 289      79.485  97.288  74.031  1.00  0.00            
ATOM   4511  HG2 ARG A 289      80.692  97.293  75.323  1.00  0.00            
ATOM   4512  CD  ARG A 289      80.908  99.067  74.336  1.00  0.00            
ATOM   4513  HD1 ARG A 289      81.798  99.307  74.957  1.00  0.00            
ATOM   4514  HD2 ARG A 289      81.015  99.487  73.314  1.00  0.00            
ATOM   4515  NE  ARG A 289      79.740  99.798  74.902  1.00  0.00            
ATOM   4516  HE  ARG A 289      78.819  99.600  74.563  1.00  0.00            
ATOM   4517  CZ  ARG A 289      79.759 100.749  75.882  1.00  0.00            
ATOM   4518  NH1 ARG A 289      80.921 101.032  76.539  1.00  0.00            
ATOM   4519 1HH1 ARG A 289      81.816 100.685  76.258  1.00  0.00            
ATOM   4520 2HH1 ARG A 289      80.809 101.621  77.340  1.00  0.00            
ATOM   4521  NH2 ARG A 289      78.626 101.398  76.276  1.00  0.00            
ATOM   4522 1HH2 ARG A 289      77.726 101.263  75.860  1.00  0.00            
ATOM   4523 2HH2 ARG A 289      78.833 102.049  77.006  1.00  0.00            
ATOM   4524  C   ARG A 289      80.278  94.662  73.583  1.00  0.00            
ATOM   4525  O   ARG A 289      79.674  94.480  74.639  1.00  0.00            
ATOM   4526  N   GLY A 290      79.666  94.220  72.469  1.00  0.00            
ATOM   4527  HN  GLY A 290      80.164  94.330  71.612  1.00  0.00            
ATOM   4528  CA  GLY A 290      78.374  93.609  72.424  1.00  0.00            
ATOM   4529  HA1 GLY A 290      77.738  94.285  72.978  1.00  0.00            
ATOM   4530  HA2 GLY A 290      78.055  93.522  71.396  1.00  0.00            
ATOM   4531  C   GLY A 290      78.501  92.187  72.844  1.00  0.00            
ATOM   4532  O   GLY A 290      77.542  91.527  73.244  1.00  0.00            
ATOM   4533  N   GLN A 291      79.684  91.547  72.807  1.00  0.00            
ATOM   4534  HN  GLN A 291      80.513  91.849  72.341  1.00  0.00            
ATOM   4535  CA  GLN A 291      79.949  90.320  73.492  1.00  0.00            
ATOM   4536  HA  GLN A 291      79.240  89.640  73.042  1.00  0.00            
ATOM   4537  CB  GLN A 291      81.292  89.689  73.085  1.00  0.00            
ATOM   4538  HB1 GLN A 291      82.101  90.238  73.611  1.00  0.00            
ATOM   4539  HB2 GLN A 291      81.336  88.622  73.392  1.00  0.00            
ATOM   4540  CG  GLN A 291      81.723  89.851  71.626  1.00  0.00            
ATOM   4541  HG1 GLN A 291      81.902  90.942  71.505  1.00  0.00            
ATOM   4542  HG2 GLN A 291      82.676  89.312  71.439  1.00  0.00            
ATOM   4543  CD  GLN A 291      80.749  89.309  70.591  1.00  0.00            
ATOM   4544  OE1 GLN A 291      80.841  88.115  70.309  1.00  0.00            
ATOM   4545  NE2 GLN A 291      79.964  90.232  69.976  1.00  0.00            
ATOM   4546 1HE2 GLN A 291      80.127  91.187  70.226  1.00  0.00            
ATOM   4547 2HE2 GLN A 291      79.324  89.959  69.258  1.00  0.00            
ATOM   4548  C   GLN A 291      79.737  90.309  74.967  1.00  0.00            
ATOM   4549  O   GLN A 291      79.002  89.493  75.522  1.00  0.00            
ATOM   4550  N   LEU A 292      80.320  91.335  75.613  1.00  0.00            
ATOM   4551  HN  LEU A 292      80.880  91.881  74.996  1.00  0.00            
ATOM   4552  CA  LEU A 292      80.153  91.632  77.001  1.00  0.00            
ATOM   4553  HA  LEU A 292      80.499  90.794  77.588  1.00  0.00            
ATOM   4554  CB  LEU A 292      80.980  92.902  77.261  1.00  0.00            
ATOM   4555  HB1 LEU A 292      80.791  93.623  76.437  1.00  0.00            
ATOM   4556  HB2 LEU A 292      80.628  93.181  78.277  1.00  0.00            
ATOM   4557  CG  LEU A 292      82.494  92.629  77.227  1.00  0.00            
ATOM   4558  HG  LEU A 292      82.734  91.851  76.471  1.00  0.00            
ATOM   4559  CD1 LEU A 292      83.301  93.908  76.943  1.00  0.00            
ATOM   4560 1HD1 LEU A 292      84.380  93.730  76.747  1.00  0.00            
ATOM   4561 2HD1 LEU A 292      83.017  94.415  75.997  1.00  0.00            
ATOM   4562 3HD1 LEU A 292      83.259  94.587  77.821  1.00  0.00            
ATOM   4563  CD2 LEU A 292      82.836  92.030  78.602  1.00  0.00            
ATOM   4564 1HD2 LEU A 292      82.975  90.941  78.435  1.00  0.00            
ATOM   4565 2HD2 LEU A 292      83.811  92.387  78.996  1.00  0.00            
ATOM   4566 3HD2 LEU A 292      82.004  92.188  79.321  1.00  0.00            
ATOM   4567  C   LEU A 292      78.740  91.834  77.427  1.00  0.00            
ATOM   4568  O   LEU A 292      78.302  91.230  78.405  1.00  0.00            
ATOM   4569  N   LEU A 293      77.905  92.548  76.651  1.00  0.00            
ATOM   4570  HN  LEU A 293      78.278  93.118  75.923  1.00  0.00            
ATOM   4571  CA  LEU A 293      76.490  92.556  76.862  1.00  0.00            
ATOM   4572  HA  LEU A 293      76.374  92.853  77.893  1.00  0.00            
ATOM   4573  CB  LEU A 293      75.896  93.663  75.976  1.00  0.00            
ATOM   4574  HB1 LEU A 293      75.965  93.314  74.923  1.00  0.00            
ATOM   4575  HB2 LEU A 293      74.813  93.658  76.223  1.00  0.00            
ATOM   4576  CG  LEU A 293      76.378  95.113  76.156  1.00  0.00            
ATOM   4577  HG  LEU A 293      77.422  95.317  75.837  1.00  0.00            
ATOM   4578  CD1 LEU A 293      75.684  95.934  75.057  1.00  0.00            
ATOM   4579 1HD1 LEU A 293      75.494  95.463  74.068  1.00  0.00            
ATOM   4580 2HD1 LEU A 293      74.691  96.338  75.349  1.00  0.00            
ATOM   4581 3HD1 LEU A 293      76.292  96.843  74.860  1.00  0.00            
ATOM   4582  CD2 LEU A 293      76.113  95.715  77.547  1.00  0.00            
ATOM   4583 1HD2 LEU A 293      76.453  94.957  78.286  1.00  0.00            
ATOM   4584 2HD2 LEU A 293      76.593  96.705  77.705  1.00  0.00            
ATOM   4585 3HD2 LEU A 293      75.067  95.969  77.819  1.00  0.00            
ATOM   4586  C   LEU A 293      75.761  91.261  76.746  1.00  0.00            
ATOM   4587  O   LEU A 293      74.792  91.135  77.493  1.00  0.00            
ATOM   4588  N   TRP A 294      76.037  90.261  75.891  1.00  0.00            
ATOM   4589  HN  TRP A 294      76.834  90.263  75.293  1.00  0.00            
ATOM   4590  CA  TRP A 294      75.403  88.995  76.093  1.00  0.00            
ATOM   4591  HA  TRP A 294      74.343  89.206  76.088  1.00  0.00            
ATOM   4592  CB  TRP A 294      75.695  87.939  75.014  1.00  0.00            
ATOM   4593  HB1 TRP A 294      76.773  87.673  74.995  1.00  0.00            
ATOM   4594  HB2 TRP A 294      75.027  87.062  75.147  1.00  0.00            
ATOM   4595  CG  TRP A 294      75.329  88.440  73.637  1.00  0.00            
ATOM   4596  CD1 TRP A 294      76.179  88.747  72.615  1.00  0.00            
ATOM   4597  HD1 TRP A 294      77.232  88.587  72.800  1.00  0.00            
ATOM   4598  NE1 TRP A 294      75.528  88.988  71.433  1.00  0.00            
ATOM   4599  HE1 TRP A 294      75.981  89.081  70.574  1.00  0.00            
ATOM   4600  CE2 TRP A 294      74.189  88.790  71.671  1.00  0.00            
ATOM   4601  CD2 TRP A 294      74.023  88.576  73.044  1.00  0.00            
ATOM   4602  CE3 TRP A 294      72.781  88.268  73.527  1.00  0.00            
ATOM   4603  HE3 TRP A 294      72.553  88.065  74.563  1.00  0.00            
ATOM   4604  CZ3 TRP A 294      71.695  88.371  72.689  1.00  0.00            
ATOM   4605  HZ3 TRP A 294      70.720  88.063  73.038  1.00  0.00            
ATOM   4606  CZ2 TRP A 294      73.101  88.824  70.843  1.00  0.00            
ATOM   4607  HZ2 TRP A 294      73.209  89.216  69.842  1.00  0.00            
ATOM   4608  CH2 TRP A 294      71.841  88.585  71.338  1.00  0.00            
ATOM   4609  HH2 TRP A 294      71.002  88.773  70.683  1.00  0.00            
ATOM   4610  C   TRP A 294      75.670  88.270  77.367  1.00  0.00            
ATOM   4611  O   TRP A 294      74.766  87.686  77.964  1.00  0.00            
ATOM   4612  N   ARG A 295      76.928  88.265  77.844  1.00  0.00            
ATOM   4613  HN  ARG A 295      77.672  88.732  77.373  1.00  0.00            
ATOM   4614  CA  ARG A 295      77.330  87.533  79.005  1.00  0.00            
ATOM   4615  HA  ARG A 295      77.157  86.479  78.852  1.00  0.00            
ATOM   4616  CB  ARG A 295      78.785  87.838  79.401  1.00  0.00            
ATOM   4617  HB1 ARG A 295      79.324  87.466  78.503  1.00  0.00            
ATOM   4618  HB2 ARG A 295      79.046  88.900  79.596  1.00  0.00            
ATOM   4619  CG  ARG A 295      79.393  87.044  80.559  1.00  0.00            
ATOM   4620  HG1 ARG A 295      78.615  86.308  80.853  1.00  0.00            
ATOM   4621  HG2 ARG A 295      80.360  86.570  80.283  1.00  0.00            
ATOM   4622  CD  ARG A 295      79.680  87.960  81.751  1.00  0.00            
ATOM   4623  HD1 ARG A 295      80.203  88.912  81.516  1.00  0.00            
ATOM   4624  HD2 ARG A 295      78.733  88.374  82.158  1.00  0.00            
ATOM   4625  NE  ARG A 295      80.508  87.285  82.788  1.00  0.00            
ATOM   4626  HE  ARG A 295      80.439  86.296  82.921  1.00  0.00            
ATOM   4627  CZ  ARG A 295      81.384  87.907  83.630  1.00  0.00            
ATOM   4628  NH1 ARG A 295      81.410  89.271  83.599  1.00  0.00            
ATOM   4629 1HH1 ARG A 295      80.537  89.746  83.488  1.00  0.00            
ATOM   4630 2HH1 ARG A 295      82.004  89.677  84.293  1.00  0.00            
ATOM   4631  NH2 ARG A 295      82.293  87.257  84.415  1.00  0.00            
ATOM   4632 1HH2 ARG A 295      82.391  86.264  84.477  1.00  0.00            
ATOM   4633 2HH2 ARG A 295      82.909  87.861  84.921  1.00  0.00            
ATOM   4634  C   ARG A 295      76.547  87.900  80.218  1.00  0.00            
ATOM   4635  O   ARG A 295      75.954  87.031  80.853  1.00  0.00            
ATOM   4636  N   GLU A 296      76.427  89.234  80.348  1.00  0.00            
ATOM   4637  HN  GLU A 296      76.863  89.896  79.743  1.00  0.00            
ATOM   4638  CA  GLU A 296      75.729  89.921  81.390  1.00  0.00            
ATOM   4639  HA  GLU A 296      76.147  89.528  82.305  1.00  0.00            
ATOM   4640  CB  GLU A 296      76.112  91.411  81.371  1.00  0.00            
ATOM   4641  HB1 GLU A 296      75.920  91.874  80.381  1.00  0.00            
ATOM   4642  HB2 GLU A 296      75.514  92.013  82.089  1.00  0.00            
ATOM   4643  CG  GLU A 296      77.581  91.756  81.622  1.00  0.00            
ATOM   4644  HG1 GLU A 296      78.203  91.345  80.799  1.00  0.00            
ATOM   4645  HG2 GLU A 296      77.659  92.857  81.499  1.00  0.00            
ATOM   4646  CD  GLU A 296      78.239  91.448  82.960  1.00  0.00            
ATOM   4647  OE1 GLU A 296      77.688  91.940  83.980  1.00  0.00            
ATOM   4648  OE2 GLU A 296      79.251  90.700  83.023  1.00  0.00            
ATOM   4649  C   GLU A 296      74.248  89.772  81.437  1.00  0.00            
ATOM   4650  O   GLU A 296      73.578  89.477  82.426  1.00  0.00            
ATOM   4651  N   PHE A 297      73.608  89.892  80.260  1.00  0.00            
ATOM   4652  HN  PHE A 297      74.098  90.123  79.423  1.00  0.00            
ATOM   4653  CA  PHE A 297      72.234  89.564  80.039  1.00  0.00            
ATOM   4654  HA  PHE A 297      71.592  90.283  80.526  1.00  0.00            
ATOM   4655  CB  PHE A 297      72.005  89.680  78.523  1.00  0.00            
ATOM   4656  HB1 PHE A 297      71.958  90.777  78.351  1.00  0.00            
ATOM   4657  HB2 PHE A 297      72.749  89.176  77.869  1.00  0.00            
ATOM   4658  CG  PHE A 297      70.675  89.144  78.120  1.00  0.00            
ATOM   4659  CD1 PHE A 297      69.521  89.861  78.337  1.00  0.00            
ATOM   4660  HD1 PHE A 297      69.464  90.686  79.031  1.00  0.00            
ATOM   4661  CE1 PHE A 297      68.331  89.551  77.722  1.00  0.00            
ATOM   4662  HE1 PHE A 297      67.449  90.139  77.932  1.00  0.00            
ATOM   4663  CZ  PHE A 297      68.319  88.483  76.856  1.00  0.00            
ATOM   4664  HZ  PHE A 297      67.401  88.291  76.320  1.00  0.00            
ATOM   4665  CD2 PHE A 297      70.638  88.036  77.307  1.00  0.00            
ATOM   4666  HD2 PHE A 297      71.598  87.591  77.089  1.00  0.00            
ATOM   4667  CE2 PHE A 297      69.478  87.784  76.614  1.00  0.00            
ATOM   4668  HE2 PHE A 297      69.335  87.055  75.830  1.00  0.00            
ATOM   4669  C   PHE A 297      71.915  88.189  80.515  1.00  0.00            
ATOM   4670  O   PHE A 297      70.964  88.005  81.273  1.00  0.00            
ATOM   4671  N   PHE A 298      72.728  87.190  80.125  1.00  0.00            
ATOM   4672  HN  PHE A 298      73.437  87.405  79.458  1.00  0.00            
ATOM   4673  CA  PHE A 298      72.668  85.802  80.465  1.00  0.00            
ATOM   4674  HA  PHE A 298      71.614  85.594  80.354  1.00  0.00            
ATOM   4675  CB  PHE A 298      73.589  85.042  79.496  1.00  0.00            
ATOM   4676  HB1 PHE A 298      74.568  85.562  79.411  1.00  0.00            
ATOM   4677  HB2 PHE A 298      73.814  84.023  79.876  1.00  0.00            
ATOM   4678  CG  PHE A 298      72.953  84.830  78.166  1.00  0.00            
ATOM   4679  CD1 PHE A 298      71.649  84.403  78.076  1.00  0.00            
ATOM   4680  HD1 PHE A 298      71.182  84.070  78.991  1.00  0.00            
ATOM   4681  CE1 PHE A 298      70.983  84.416  76.873  1.00  0.00            
ATOM   4682  HE1 PHE A 298      69.968  84.052  76.808  1.00  0.00            
ATOM   4683  CZ  PHE A 298      71.686  84.709  75.728  1.00  0.00            
ATOM   4684  HZ  PHE A 298      71.147  84.838  74.801  1.00  0.00            
ATOM   4685  CD2 PHE A 298      73.625  85.122  77.002  1.00  0.00            
ATOM   4686  HD2 PHE A 298      74.626  85.498  77.153  1.00  0.00            
ATOM   4687  CE2 PHE A 298      73.028  85.005  75.769  1.00  0.00            
ATOM   4688  HE2 PHE A 298      73.610  85.187  74.877  1.00  0.00            
ATOM   4689  C   PHE A 298      72.852  85.532  81.918  1.00  0.00            
ATOM   4690  O   PHE A 298      71.993  84.908  82.540  1.00  0.00            
ATOM   4691  N   TYR A 299      73.843  86.214  82.519  1.00  0.00            
ATOM   4692  HN  TYR A 299      74.514  86.625  81.908  1.00  0.00            
ATOM   4693  CA  TYR A 299      74.132  86.112  83.917  1.00  0.00            
ATOM   4694  HA  TYR A 299      74.409  85.120  84.240  1.00  0.00            
ATOM   4695  CB  TYR A 299      75.356  86.919  84.379  1.00  0.00            
ATOM   4696  HB1 TYR A 299      75.474  87.847  83.779  1.00  0.00            
ATOM   4697  HB2 TYR A 299      75.171  87.139  85.453  1.00  0.00            
ATOM   4698  CG  TYR A 299      76.679  86.242  84.281  1.00  0.00            
ATOM   4699  CD1 TYR A 299      76.830  85.146  83.465  1.00  0.00            
ATOM   4700  HD1 TYR A 299      76.051  84.716  82.853  1.00  0.00            
ATOM   4701  CE1 TYR A 299      78.048  84.508  83.432  1.00  0.00            
ATOM   4702  HE1 TYR A 299      78.252  83.631  82.836  1.00  0.00            
ATOM   4703  CZ  TYR A 299      79.102  84.911  84.218  1.00  0.00            
ATOM   4704  OH  TYR A 299      80.363  84.279  84.182  1.00  0.00            
ATOM   4705  HH  TYR A 299      80.287  83.337  84.017  1.00  0.00            
ATOM   4706  CD2 TYR A 299      77.700  86.635  85.114  1.00  0.00            
ATOM   4707  HD2 TYR A 299      77.480  87.434  85.808  1.00  0.00            
ATOM   4708  CE2 TYR A 299      78.890  85.946  85.098  1.00  0.00            
ATOM   4709  HE2 TYR A 299      79.776  86.302  85.602  1.00  0.00            
ATOM   4710  C   TYR A 299      72.914  86.592  84.629  1.00  0.00            
ATOM   4711  O   TYR A 299      72.541  86.068  85.679  1.00  0.00            
ATOM   4712  N   THR A 300      72.220  87.668  84.221  1.00  0.00            
ATOM   4713  HN  THR A 300      72.555  88.121  83.398  1.00  0.00            
ATOM   4714  CA  THR A 300      71.239  88.364  84.994  1.00  0.00            
ATOM   4715  HA  THR A 300      71.573  88.434  86.020  1.00  0.00            
ATOM   4716  CB  THR A 300      70.939  89.786  84.624  1.00  0.00            
ATOM   4717  HB  THR A 300      70.683  89.814  83.543  1.00  0.00            
ATOM   4718  OG1 THR A 300      72.056  90.651  84.769  1.00  0.00            
ATOM   4719  HG1 THR A 300      72.640  90.435  84.038  1.00  0.00            
ATOM   4720  CG2 THR A 300      69.887  90.409  85.557  1.00  0.00            
ATOM   4721 1HG2 THR A 300      69.724  91.462  85.241  1.00  0.00            
ATOM   4722 2HG2 THR A 300      68.881  89.937  85.563  1.00  0.00            
ATOM   4723 3HG2 THR A 300      70.275  90.343  86.596  1.00  0.00            
ATOM   4724  C   THR A 300      70.013  87.525  84.893  1.00  0.00            
ATOM   4725  O   THR A 300      69.277  87.241  85.837  1.00  0.00            
ATOM   4726  N   VAL A 301      69.685  87.016  83.691  1.00  0.00            
ATOM   4727  HN  VAL A 301      70.261  87.030  82.878  1.00  0.00            
ATOM   4728  CA  VAL A 301      68.402  86.417  83.489  1.00  0.00            
ATOM   4729  HA  VAL A 301      67.757  87.137  83.970  1.00  0.00            
ATOM   4730  CB  VAL A 301      68.090  86.335  82.024  1.00  0.00            
ATOM   4731  HB  VAL A 301      68.399  87.325  81.626  1.00  0.00            
ATOM   4732  CG1 VAL A 301      68.930  85.382  81.157  1.00  0.00            
ATOM   4733 1HG1 VAL A 301      69.986  85.722  81.108  1.00  0.00            
ATOM   4734 2HG1 VAL A 301      68.916  84.325  81.496  1.00  0.00            
ATOM   4735 3HG1 VAL A 301      68.542  85.377  80.115  1.00  0.00            
ATOM   4736  CG2 VAL A 301      66.611  86.012  81.756  1.00  0.00            
ATOM   4737 1HG2 VAL A 301      66.596  84.913  81.918  1.00  0.00            
ATOM   4738 2HG2 VAL A 301      65.866  86.519  82.406  1.00  0.00            
ATOM   4739 3HG2 VAL A 301      66.412  86.277  80.694  1.00  0.00            
ATOM   4740  C   VAL A 301      68.197  85.082  84.116  1.00  0.00            
ATOM   4741  O   VAL A 301      67.139  84.725  84.632  1.00  0.00            
ATOM   4742  N   GLY A 302      69.235  84.237  84.244  1.00  0.00            
ATOM   4743  HN  GLY A 302      70.071  84.351  83.712  1.00  0.00            
ATOM   4744  CA  GLY A 302      69.155  83.081  85.082  1.00  0.00            
ATOM   4745  HA1 GLY A 302      68.220  82.605  84.826  1.00  0.00            
ATOM   4746  HA2 GLY A 302      69.938  82.381  84.832  1.00  0.00            
ATOM   4747  C   GLY A 302      69.310  83.340  86.541  1.00  0.00            
ATOM   4748  O   GLY A 302      68.949  82.442  87.299  1.00  0.00            
ATOM   4749  N   SER A 303      69.780  84.520  86.986  1.00  0.00            
ATOM   4750  HN  SER A 303      70.125  85.248  86.398  1.00  0.00            
ATOM   4751  CA  SER A 303      69.864  84.852  88.374  1.00  0.00            
ATOM   4752  HA  SER A 303      70.210  83.955  88.866  1.00  0.00            
ATOM   4753  CB  SER A 303      70.765  86.043  88.739  1.00  0.00            
ATOM   4754  HB1 SER A 303      70.503  86.994  88.227  1.00  0.00            
ATOM   4755  HB2 SER A 303      70.580  86.103  89.833  1.00  0.00            
ATOM   4756  OG  SER A 303      72.097  85.654  88.436  1.00  0.00            
ATOM   4757  HG1 SER A 303      72.247  85.670  87.488  1.00  0.00            
ATOM   4758  C   SER A 303      68.570  85.108  89.067  1.00  0.00            
ATOM   4759  O   SER A 303      68.516  85.073  90.297  1.00  0.00            
ATOM   4760  N   THR A 304      67.528  85.449  88.289  1.00  0.00            
ATOM   4761  HN  THR A 304      67.580  85.414  87.294  1.00  0.00            
ATOM   4762  CA  THR A 304      66.268  85.688  88.921  1.00  0.00            
ATOM   4763  HA  THR A 304      66.350  85.991  89.954  1.00  0.00            
ATOM   4764  CB  THR A 304      65.470  86.769  88.253  1.00  0.00            
ATOM   4765  HB  THR A 304      64.442  86.849  88.668  1.00  0.00            
ATOM   4766  OG1 THR A 304      65.306  86.546  86.861  1.00  0.00            
ATOM   4767  HG1 THR A 304      64.492  87.000  86.631  1.00  0.00            
ATOM   4768  CG2 THR A 304      66.156  88.141  88.356  1.00  0.00            
ATOM   4769 1HG2 THR A 304      66.521  88.417  89.369  1.00  0.00            
ATOM   4770 2HG2 THR A 304      67.017  88.208  87.657  1.00  0.00            
ATOM   4771 3HG2 THR A 304      65.366  88.871  88.077  1.00  0.00            
ATOM   4772  C   THR A 304      65.414  84.467  88.905  1.00  0.00            
ATOM   4773  O   THR A 304      64.313  84.488  89.453  1.00  0.00            
ATOM   4774  N   THR A 305      65.869  83.321  88.368  1.00  0.00            
ATOM   4775  HN  THR A 305      66.782  83.223  87.979  1.00  0.00            
ATOM   4776  CA  THR A 305      64.963  82.224  88.219  1.00  0.00            
ATOM   4777  HA  THR A 305      63.987  82.359  88.661  1.00  0.00            
ATOM   4778  CB  THR A 305      64.744  81.961  86.759  1.00  0.00            
ATOM   4779  HB  THR A 305      65.719  81.773  86.259  1.00  0.00            
ATOM   4780  OG1 THR A 305      64.208  83.103  86.107  1.00  0.00            
ATOM   4781  HG1 THR A 305      64.951  83.663  85.872  1.00  0.00            
ATOM   4782  CG2 THR A 305      63.805  80.768  86.517  1.00  0.00            
ATOM   4783 1HG2 THR A 305      64.297  79.806  86.776  1.00  0.00            
ATOM   4784 2HG2 THR A 305      63.004  80.804  87.285  1.00  0.00            
ATOM   4785 3HG2 THR A 305      63.439  80.647  85.475  1.00  0.00            
ATOM   4786  C   THR A 305      65.630  81.053  88.855  1.00  0.00            
ATOM   4787  O   THR A 305      66.653  80.634  88.316  1.00  0.00            
ATOM   4788  N   PRO A 306      65.190  80.489  89.940  1.00  0.00            
ATOM   4789  CD  PRO A 306      64.267  81.121  90.869  1.00  0.00            
ATOM   4790  HD1 PRO A 306      63.217  80.760  90.819  1.00  0.00            
ATOM   4791  HD2 PRO A 306      64.150  82.224  90.931  1.00  0.00            
ATOM   4792  CA  PRO A 306      65.861  79.369  90.535  1.00  0.00            
ATOM   4793  HA  PRO A 306      66.892  79.662  90.668  1.00  0.00            
ATOM   4794  CB  PRO A 306      65.167  79.213  91.885  1.00  0.00            
ATOM   4795  HB1 PRO A 306      64.211  78.689  91.675  1.00  0.00            
ATOM   4796  HB2 PRO A 306      65.748  78.605  92.613  1.00  0.00            
ATOM   4797  CG  PRO A 306      64.719  80.636  92.256  1.00  0.00            
ATOM   4798  HG1 PRO A 306      63.990  80.700  93.093  1.00  0.00            
ATOM   4799  HG2 PRO A 306      65.642  81.209  92.488  1.00  0.00            
ATOM   4800  C   PRO A 306      65.801  78.112  89.738  1.00  0.00            
ATOM   4801  O   PRO A 306      66.672  77.285  90.007  1.00  0.00            
ATOM   4802  N   ASN A 307      64.872  77.876  88.795  1.00  0.00            
ATOM   4803  HN  ASN A 307      64.213  78.553  88.476  1.00  0.00            
ATOM   4804  CA  ASN A 307      64.586  76.612  88.188  1.00  0.00            
ATOM   4805  HA  ASN A 307      64.996  75.874  88.861  1.00  0.00            
ATOM   4806  CB  ASN A 307      63.062  76.562  87.979  1.00  0.00            
ATOM   4807  HB1 ASN A 307      62.702  77.454  87.425  1.00  0.00            
ATOM   4808  HB2 ASN A 307      62.797  75.640  87.418  1.00  0.00            
ATOM   4809  CG  ASN A 307      62.215  76.608  89.244  1.00  0.00            
ATOM   4810  OD1 ASN A 307      62.018  77.692  89.789  1.00  0.00            
ATOM   4811  ND2 ASN A 307      61.856  75.424  89.808  1.00  0.00            
ATOM   4812 1HD2 ASN A 307      62.216  74.605  89.360  1.00  0.00            
ATOM   4813 2HD2 ASN A 307      61.715  75.556  90.789  1.00  0.00            
ATOM   4814  C   ASN A 307      65.224  76.472  86.849  1.00  0.00            
ATOM   4815  O   ASN A 307      65.037  75.484  86.141  1.00  0.00            
ATOM   4816  N   PHE A 308      66.108  77.422  86.499  1.00  0.00            
ATOM   4817  HN  PHE A 308      66.317  78.057  87.239  1.00  0.00            
ATOM   4818  CA  PHE A 308      66.540  77.942  85.238  1.00  0.00            
ATOM   4819  HA  PHE A 308      65.706  78.320  84.665  1.00  0.00            
ATOM   4820  CB  PHE A 308      67.603  79.052  85.290  1.00  0.00            
ATOM   4821  HB1 PHE A 308      67.229  79.749  86.070  1.00  0.00            
ATOM   4822  HB2 PHE A 308      68.558  78.749  85.771  1.00  0.00            
ATOM   4823  CG  PHE A 308      67.716  79.867  84.048  1.00  0.00            
ATOM   4824  CD1 PHE A 308      66.649  80.618  83.613  1.00  0.00            
ATOM   4825  HD1 PHE A 308      65.728  80.642  84.179  1.00  0.00            
ATOM   4826  CE1 PHE A 308      66.757  81.485  82.552  1.00  0.00            
ATOM   4827  HE1 PHE A 308      65.941  82.139  82.281  1.00  0.00            
ATOM   4828  CZ  PHE A 308      67.935  81.518  81.845  1.00  0.00            
ATOM   4829  HZ  PHE A 308      68.170  82.106  80.970  1.00  0.00            
ATOM   4830  CD2 PHE A 308      68.858  79.886  83.283  1.00  0.00            
ATOM   4831  HD2 PHE A 308      69.713  79.246  83.441  1.00  0.00            
ATOM   4832  CE2 PHE A 308      68.998  80.720  82.199  1.00  0.00            
ATOM   4833  HE2 PHE A 308      69.932  80.701  81.657  1.00  0.00            
ATOM   4834  C   PHE A 308      67.102  76.874  84.365  1.00  0.00            
ATOM   4835  O   PHE A 308      66.906  76.846  83.151  1.00  0.00            
ATOM   4836  N   HIS A 309      67.864  75.932  84.949  1.00  0.00            
ATOM   4837  HN  HIS A 309      68.091  75.967  85.920  1.00  0.00            
ATOM   4838  CA  HIS A 309      68.720  75.088  84.176  1.00  0.00            
ATOM   4839  HA  HIS A 309      68.880  75.610  83.244  1.00  0.00            
ATOM   4840  CB  HIS A 309      70.028  74.972  84.978  1.00  0.00            
ATOM   4841  HB1 HIS A 309      70.715  74.211  84.552  1.00  0.00            
ATOM   4842  HB2 HIS A 309      70.507  75.974  84.975  1.00  0.00            
ATOM   4843  ND1 HIS A 309      69.379  75.429  87.250  1.00  0.00            
ATOM   4844  CG  HIS A 309      69.875  74.475  86.386  1.00  0.00            
ATOM   4845  CE1 HIS A 309      69.231  74.817  88.411  1.00  0.00            
ATOM   4846  HE1 HIS A 309      68.624  75.147  89.254  1.00  0.00            
ATOM   4847  NE2 HIS A 309      69.659  73.530  88.321  1.00  0.00            
ATOM   4848  HE2 HIS A 309      69.754  72.880  89.076  1.00  0.00            
ATOM   4849  CD2 HIS A 309      70.026  73.279  87.016  1.00  0.00            
ATOM   4850  HD2 HIS A 309      70.369  72.336  86.608  1.00  0.00            
ATOM   4851  C   HIS A 309      67.963  73.807  84.103  1.00  0.00            
ATOM   4852  O   HIS A 309      68.544  72.793  83.718  1.00  0.00            
ATOM   4853  N   ARG A 310      66.654  73.806  84.414  1.00  0.00            
ATOM   4854  HN  ARG A 310      66.177  74.663  84.588  1.00  0.00            
ATOM   4855  CA  ARG A 310      65.820  72.654  84.273  1.00  0.00            
ATOM   4856  HA  ARG A 310      66.375  71.798  83.917  1.00  0.00            
ATOM   4857  CB  ARG A 310      65.148  72.324  85.617  1.00  0.00            
ATOM   4858  HB1 ARG A 310      64.610  73.205  86.028  1.00  0.00            
ATOM   4859  HB2 ARG A 310      64.453  71.484  85.408  1.00  0.00            
ATOM   4860  CG  ARG A 310      66.202  72.033  86.687  1.00  0.00            
ATOM   4861  HG1 ARG A 310      66.995  71.323  86.368  1.00  0.00            
ATOM   4862  HG2 ARG A 310      66.815  72.946  86.849  1.00  0.00            
ATOM   4863  CD  ARG A 310      65.674  71.264  87.899  1.00  0.00            
ATOM   4864  HD1 ARG A 310      64.649  71.571  88.198  1.00  0.00            
ATOM   4865  HD2 ARG A 310      65.648  70.174  87.686  1.00  0.00            
ATOM   4866  NE  ARG A 310      66.658  71.543  88.982  1.00  0.00            
ATOM   4867  HE  ARG A 310      67.406  70.901  89.151  1.00  0.00            
ATOM   4868  CZ  ARG A 310      66.413  72.449  89.973  1.00  0.00            
ATOM   4869  NH1 ARG A 310      67.371  72.599  90.933  1.00  0.00            
ATOM   4870 1HH1 ARG A 310      68.177  72.021  90.806  1.00  0.00            
ATOM   4871 2HH1 ARG A 310      67.161  73.239  91.673  1.00  0.00            
ATOM   4872  NH2 ARG A 310      65.356  73.311  90.037  1.00  0.00            
ATOM   4873 1HH2 ARG A 310      64.504  73.169  89.534  1.00  0.00            
ATOM   4874 2HH2 ARG A 310      65.449  73.886  90.850  1.00  0.00            
ATOM   4875  C   ARG A 310      64.717  72.941  83.313  1.00  0.00            
ATOM   4876  O   ARG A 310      64.332  74.100  83.169  1.00  0.00            
ATOM   4877  N   MET A 311      64.068  71.884  82.794  1.00  0.00            
ATOM   4878  HN  MET A 311      64.207  70.922  83.017  1.00  0.00            
ATOM   4879  CA  MET A 311      62.902  72.146  82.008  1.00  0.00            
ATOM   4880  HA  MET A 311      63.169  73.020  81.432  1.00  0.00            
ATOM   4881  CB  MET A 311      62.736  71.001  80.995  1.00  0.00            
ATOM   4882  HB1 MET A 311      63.711  70.870  80.476  1.00  0.00            
ATOM   4883  HB2 MET A 311      62.635  69.959  81.367  1.00  0.00            
ATOM   4884  CG  MET A 311      61.547  71.313  80.084  1.00  0.00            
ATOM   4885  HG1 MET A 311      60.562  71.092  80.547  1.00  0.00            
ATOM   4886  HG2 MET A 311      61.570  72.411  79.917  1.00  0.00            
ATOM   4887  SD  MET A 311      61.666  70.542  78.442  1.00  0.00            
ATOM   4888  CE  MET A 311      61.907  68.778  78.802  1.00  0.00            
ATOM   4889  HE1 MET A 311      62.779  68.640  79.475  1.00  0.00            
ATOM   4890  HE2 MET A 311      61.045  68.263  79.277  1.00  0.00            
ATOM   4891  HE3 MET A 311      62.332  68.261  77.915  1.00  0.00            
ATOM   4892  C   MET A 311      61.714  72.360  82.881  1.00  0.00            
ATOM   4893  O   MET A 311      60.904  73.272  82.721  1.00  0.00            
ATOM   4894  N   ALA A 312      61.642  71.469  83.887  1.00  0.00            
ATOM   4895  HN  ALA A 312      62.340  70.757  83.917  1.00  0.00            
ATOM   4896  CA  ALA A 312      60.581  71.454  84.844  1.00  0.00            
ATOM   4897  HA  ALA A 312      59.667  71.596  84.285  1.00  0.00            
ATOM   4898  CB  ALA A 312      60.642  70.189  85.716  1.00  0.00            
ATOM   4899  HB1 ALA A 312      60.977  69.336  85.088  1.00  0.00            
ATOM   4900  HB2 ALA A 312      61.418  70.228  86.510  1.00  0.00            
ATOM   4901  HB3 ALA A 312      59.673  69.921  86.189  1.00  0.00            
ATOM   4902  C   ALA A 312      60.622  72.583  85.817  1.00  0.00            
ATOM   4903  O   ALA A 312      61.607  72.896  86.484  1.00  0.00            
ATOM   4904  N   GLY A 313      59.454  73.232  85.966  1.00  0.00            
ATOM   4905  HN  GLY A 313      58.765  72.927  85.313  1.00  0.00            
ATOM   4906  CA  GLY A 313      59.270  74.288  86.912  1.00  0.00            
ATOM   4907  HA1 GLY A 313      58.204  74.336  87.077  1.00  0.00            
ATOM   4908  HA2 GLY A 313      59.788  74.098  87.841  1.00  0.00            
ATOM   4909  C   GLY A 313      59.688  75.620  86.391  1.00  0.00            
ATOM   4910  O   GLY A 313      59.517  76.634  87.065  1.00  0.00            
ATOM   4911  N   ASN A 314      60.237  75.640  85.163  1.00  0.00            
ATOM   4912  HN  ASN A 314      60.321  74.868  84.537  1.00  0.00            
ATOM   4913  CA  ASN A 314      60.889  76.803  84.644  1.00  0.00            
ATOM   4914  HA  ASN A 314      61.348  77.307  85.481  1.00  0.00            
ATOM   4915  CB  ASN A 314      62.063  76.365  83.752  1.00  0.00            
ATOM   4916  HB1 ASN A 314      62.521  75.561  84.367  1.00  0.00            
ATOM   4917  HB2 ASN A 314      61.727  75.992  82.761  1.00  0.00            
ATOM   4918  CG  ASN A 314      63.242  77.303  83.539  1.00  0.00            
ATOM   4919  OD1 ASN A 314      63.146  78.448  83.977  1.00  0.00            
ATOM   4920  ND2 ASN A 314      64.195  76.933  82.642  1.00  0.00            
ATOM   4921 1HD2 ASN A 314      64.374  75.949  82.617  1.00  0.00            
ATOM   4922 2HD2 ASN A 314      64.959  77.572  82.551  1.00  0.00            
ATOM   4923  C   ASN A 314      59.914  77.685  83.943  1.00  0.00            
ATOM   4924  O   ASN A 314      59.169  77.159  83.116  1.00  0.00            
ATOM   4925  N   PRO A 315      59.885  78.960  84.194  1.00  0.00            
ATOM   4926  CD  PRO A 315      60.495  79.471  85.412  1.00  0.00            
ATOM   4927  HD1 PRO A 315      61.599  79.409  85.507  1.00  0.00            
ATOM   4928  HD2 PRO A 315      59.985  78.881  86.204  1.00  0.00            
ATOM   4929  CA  PRO A 315      58.789  79.748  83.709  1.00  0.00            
ATOM   4930  HA  PRO A 315      57.836  79.244  83.658  1.00  0.00            
ATOM   4931  CB  PRO A 315      58.650  80.847  84.760  1.00  0.00            
ATOM   4932  HB1 PRO A 315      58.108  81.762  84.439  1.00  0.00            
ATOM   4933  HB2 PRO A 315      57.989  80.399  85.532  1.00  0.00            
ATOM   4934  CG  PRO A 315      60.058  80.945  85.366  1.00  0.00            
ATOM   4935  HG1 PRO A 315      60.715  81.624  84.782  1.00  0.00            
ATOM   4936  HG2 PRO A 315      60.136  81.336  86.403  1.00  0.00            
ATOM   4937  C   PRO A 315      59.172  80.373  82.412  1.00  0.00            
ATOM   4938  O   PRO A 315      58.206  80.772  81.763  1.00  0.00            
ATOM   4939  N   VAL A 316      60.476  80.471  82.099  1.00  0.00            
ATOM   4940  HN  VAL A 316      61.103  80.108  82.783  1.00  0.00            
ATOM   4941  CA  VAL A 316      60.964  80.861  80.813  1.00  0.00            
ATOM   4942  HA  VAL A 316      60.402  81.771  80.664  1.00  0.00            
ATOM   4943  CB  VAL A 316      62.380  81.357  80.819  1.00  0.00            
ATOM   4944  HB  VAL A 316      62.534  81.797  79.810  1.00  0.00            
ATOM   4945  CG1 VAL A 316      62.604  82.450  81.877  1.00  0.00            
ATOM   4946 1HG1 VAL A 316      63.632  82.855  81.992  1.00  0.00            
ATOM   4947 2HG1 VAL A 316      61.866  83.243  81.631  1.00  0.00            
ATOM   4948 3HG1 VAL A 316      62.359  82.031  82.878  1.00  0.00            
ATOM   4949  CG2 VAL A 316      63.422  80.249  81.044  1.00  0.00            
ATOM   4950 1HG2 VAL A 316      64.402  80.670  80.730  1.00  0.00            
ATOM   4951 2HG2 VAL A 316      63.559  79.813  82.057  1.00  0.00            
ATOM   4952 3HG2 VAL A 316      63.350  79.496  80.229  1.00  0.00            
ATOM   4953  C   VAL A 316      60.861  79.784  79.787  1.00  0.00            
ATOM   4954  O   VAL A 316      60.969  80.050  78.591  1.00  0.00            
ATOM   4955  N   CYS A 317      60.766  78.499  80.174  1.00  0.00            
ATOM   4956  HN  CYS A 317      60.710  78.203  81.124  1.00  0.00            
ATOM   4957  CA  CYS A 317      60.894  77.405  79.262  1.00  0.00            
ATOM   4958  HA  CYS A 317      61.513  77.718  78.435  1.00  0.00            
ATOM   4959  CB  CYS A 317      61.706  76.300  79.959  1.00  0.00            
ATOM   4960  HB1 CYS A 317      62.672  76.668  80.366  1.00  0.00            
ATOM   4961  HB2 CYS A 317      61.144  75.952  80.853  1.00  0.00            
ATOM   4962  SG  CYS A 317      62.157  74.916  78.871  1.00  0.00            
ATOM   4963  HG1 CYS A 317      61.908  73.953  79.747  1.00  0.00            
ATOM   4964  C   CYS A 317      59.600  76.846  78.776  1.00  0.00            
ATOM   4965  O   CYS A 317      58.728  76.476  79.561  1.00  0.00            
ATOM   4966  N   LYS A 318      59.473  76.656  77.451  1.00  0.00            
ATOM   4967  HN  LYS A 318      60.198  77.032  76.880  1.00  0.00            
ATOM   4968  CA  LYS A 318      58.418  75.831  76.950  1.00  0.00            
ATOM   4969  HA  LYS A 318      57.497  75.807  77.512  1.00  0.00            
ATOM   4970  CB  LYS A 318      57.958  76.291  75.556  1.00  0.00            
ATOM   4971  HB1 LYS A 318      58.799  76.242  74.831  1.00  0.00            
ATOM   4972  HB2 LYS A 318      57.184  75.670  75.055  1.00  0.00            
ATOM   4973  CG  LYS A 318      57.419  77.722  75.616  1.00  0.00            
ATOM   4974  HG1 LYS A 318      56.519  77.801  76.261  1.00  0.00            
ATOM   4975  HG2 LYS A 318      58.331  78.270  75.936  1.00  0.00            
ATOM   4976  CD  LYS A 318      56.762  78.118  74.293  1.00  0.00            
ATOM   4977  HD1 LYS A 318      57.428  77.750  73.482  1.00  0.00            
ATOM   4978  HD2 LYS A 318      55.771  77.644  74.126  1.00  0.00            
ATOM   4979  CE  LYS A 318      56.473  79.612  74.141  1.00  0.00            
ATOM   4980  HE1 LYS A 318      55.916  79.911  73.228  1.00  0.00            
ATOM   4981  HE2 LYS A 318      55.822  79.980  74.964  1.00  0.00            
ATOM   4982  NZ  LYS A 318      57.725  80.393  74.261  1.00  0.00            
ATOM   4983  HZ1 LYS A 318      57.632  81.395  74.000  1.00  0.00            
ATOM   4984  HZ2 LYS A 318      57.969  80.465  75.270  1.00  0.00            
ATOM   4985  HZ3 LYS A 318      58.564  80.014  73.779  1.00  0.00            
ATOM   4986  C   LYS A 318      58.863  74.415  76.827  1.00  0.00            
ATOM   4987  O   LYS A 318      59.872  74.030  76.237  1.00  0.00            
ATOM   4988  N   GLN A 319      58.012  73.464  77.251  1.00  0.00            
ATOM   4989  HN  GLN A 319      57.099  73.664  77.596  1.00  0.00            
ATOM   4990  CA  GLN A 319      58.300  72.081  77.025  1.00  0.00            
ATOM   4991  HA  GLN A 319      59.366  72.005  77.182  1.00  0.00            
ATOM   4992  CB  GLN A 319      57.688  71.192  78.121  1.00  0.00            
ATOM   4993  HB1 GLN A 319      58.220  71.394  79.076  1.00  0.00            
ATOM   4994  HB2 GLN A 319      56.593  71.357  78.197  1.00  0.00            
ATOM   4995  CG  GLN A 319      57.857  69.680  77.961  1.00  0.00            
ATOM   4996  HG1 GLN A 319      57.207  69.251  77.169  1.00  0.00            
ATOM   4997  HG2 GLN A 319      58.942  69.506  77.795  1.00  0.00            
ATOM   4998  CD  GLN A 319      57.471  68.770  79.117  1.00  0.00            
ATOM   4999  OE1 GLN A 319      57.104  69.176  80.219  1.00  0.00            
ATOM   5000  NE2 GLN A 319      57.552  67.427  78.923  1.00  0.00            
ATOM   5001 1HE2 GLN A 319      57.541  67.099  77.979  1.00  0.00            
ATOM   5002 2HE2 GLN A 319      57.375  66.955  79.786  1.00  0.00            
ATOM   5003  C   GLN A 319      57.873  71.642  75.667  1.00  0.00            
ATOM   5004  O   GLN A 319      56.703  71.830  75.336  1.00  0.00            
ATOM   5005  N   ILE A 320      58.735  71.046  74.823  1.00  0.00            
ATOM   5006  HN  ILE A 320      59.658  70.858  75.150  1.00  0.00            
ATOM   5007  CA  ILE A 320      58.363  70.590  73.519  1.00  0.00            
ATOM   5008  HA  ILE A 320      57.341  70.849  73.285  1.00  0.00            
ATOM   5009  CB  ILE A 320      59.283  71.258  72.541  1.00  0.00            
ATOM   5010  HB  ILE A 320      60.345  71.095  72.823  1.00  0.00            
ATOM   5011  CG2 ILE A 320      59.003  70.784  71.104  1.00  0.00            
ATOM   5012 1HG2 ILE A 320      59.104  69.679  71.073  1.00  0.00            
ATOM   5013 2HG2 ILE A 320      57.994  71.081  70.746  1.00  0.00            
ATOM   5014 3HG2 ILE A 320      59.704  71.272  70.395  1.00  0.00            
ATOM   5015  CG1 ILE A 320      58.957  72.759  72.460  1.00  0.00            
ATOM   5016 1HG1 ILE A 320      57.899  73.021  72.248  1.00  0.00            
ATOM   5017 2HG1 ILE A 320      59.216  73.111  73.481  1.00  0.00            
ATOM   5018  CD  ILE A 320      59.960  73.532  71.604  1.00  0.00            
ATOM   5019  HD1 ILE A 320      60.994  73.151  71.748  1.00  0.00            
ATOM   5020  HD2 ILE A 320      59.794  73.503  70.506  1.00  0.00            
ATOM   5021  HD3 ILE A 320      59.907  74.602  71.896  1.00  0.00            
ATOM   5022  C   ILE A 320      58.343  69.101  73.481  1.00  0.00            
ATOM   5023  O   ILE A 320      58.811  68.541  74.472  1.00  0.00            
ATOM   5024  N   ASP A 321      57.675  68.391  72.554  1.00  0.00            
ATOM   5025  HN  ASP A 321      57.288  68.865  71.767  1.00  0.00            
ATOM   5026  CA  ASP A 321      57.497  66.972  72.579  1.00  0.00            
ATOM   5027  HA  ASP A 321      57.500  66.826  73.649  1.00  0.00            
ATOM   5028  CB  ASP A 321      56.154  66.439  72.053  1.00  0.00            
ATOM   5029  HB1 ASP A 321      56.202  66.516  70.946  1.00  0.00            
ATOM   5030  HB2 ASP A 321      55.989  65.372  72.317  1.00  0.00            
ATOM   5031  CG  ASP A 321      54.876  67.139  72.494  1.00  0.00            
ATOM   5032  OD1 ASP A 321      53.910  67.156  71.687  1.00  0.00            
ATOM   5033  OD2 ASP A 321      54.856  67.696  73.625  1.00  0.00            
ATOM   5034  C   ASP A 321      58.630  66.221  71.969  1.00  0.00            
ATOM   5035  O   ASP A 321      58.632  65.738  70.838  1.00  0.00            
ATOM   5036  N   TRP A 322      59.789  66.265  72.651  1.00  0.00            
ATOM   5037  HN  TRP A 322      59.800  66.790  73.498  1.00  0.00            
ATOM   5038  CA  TRP A 322      61.044  65.641  72.366  1.00  0.00            
ATOM   5039  HA  TRP A 322      61.264  65.944  71.352  1.00  0.00            
ATOM   5040  CB  TRP A 322      62.122  66.128  73.348  1.00  0.00            
ATOM   5041  HB1 TRP A 322      61.986  65.682  74.357  1.00  0.00            
ATOM   5042  HB2 TRP A 322      63.071  65.724  72.934  1.00  0.00            
ATOM   5043  CG  TRP A 322      62.343  67.617  73.472  1.00  0.00            
ATOM   5044  CD1 TRP A 322      62.203  68.332  74.626  1.00  0.00            
ATOM   5045  HD1 TRP A 322      61.973  67.941  75.606  1.00  0.00            
ATOM   5046  NE1 TRP A 322      62.520  69.643  74.380  1.00  0.00            
ATOM   5047  HE1 TRP A 322      62.438  70.421  74.962  1.00  0.00            
ATOM   5048  CE2 TRP A 322      62.810  69.811  73.047  1.00  0.00            
ATOM   5049  CD2 TRP A 322      62.747  68.547  72.449  1.00  0.00            
ATOM   5050  CE3 TRP A 322      63.071  68.406  71.128  1.00  0.00            
ATOM   5051  HE3 TRP A 322      63.171  67.460  70.617  1.00  0.00            
ATOM   5052  CZ3 TRP A 322      63.501  69.511  70.432  1.00  0.00            
ATOM   5053  HZ3 TRP A 322      63.759  69.439  69.385  1.00  0.00            
ATOM   5054  CZ2 TRP A 322      63.273  70.917  72.388  1.00  0.00            
ATOM   5055  HZ2 TRP A 322      63.314  71.945  72.719  1.00  0.00            
ATOM   5056  CH2 TRP A 322      63.605  70.726  71.068  1.00  0.00            
ATOM   5057  HH2 TRP A 322      63.888  71.594  70.492  1.00  0.00            
ATOM   5058  C   TRP A 322      61.049  64.155  72.263  1.00  0.00            
ATOM   5059  O   TRP A 322      60.067  63.505  72.616  1.00  0.00            
ATOM   5060  N   ASP A 323      62.116  63.539  71.724  1.00  0.00            
ATOM   5061  HN  ASP A 323      62.832  64.044  71.249  1.00  0.00            
ATOM   5062  CA  ASP A 323      62.215  62.113  71.654  1.00  0.00
[truncated: 324,379 more chars]
