# Supplementary material for: Direct experimental observation of blue-light-induced conformational change and intermolecular interactions of cryptochrome
Source: Commun Biol. 2022 Oct 18;5:1103. doi: 10.1038/s42003-022-04054-9 (PMC9579160; doi:10.1038/s42003-022-04054-9)
Supplement: Supplementary file 4 — Supplementary Data 1 and 2 [file 42003_2022_4054_MOESM4_ESM.zip › Supplementary Data/Supplementary Data 1/phr_dimer.pdb]

HELIX    1   1 PRO A   21  CYS A   27  1                                   7
HELIX    2   2 PHE A   43  GLN A   45  1                                   3
HELIX    3   3 VAL A   53  ARG A   73  1                                  21
HELIX    4   4 PRO A   84  GLU A   94  1                                  11
HELIX    5   5 PRO A  108  GLU A  123  1                                  16
HELIX    6   6 THR A  139  ARG A  145  1                                   7
HELIX    7   7 MET A  154  VAL A  164  1                                  11
HELIX    8   8 PRO A  186  ALA A  188  1                                   3
HELIX    9   9 PRO A  190  ALA A  192  1                                   3
HELIX   10  10 TRP A  198  VAL A  201  1                                   4
HELIX   11  11 GLU A  215  GLN A  227  1                                  13
HELIX   12  12 PRO A  229  GLY A  234  1                                   6
HELIX   13  13 LYS A  237  ASP A  239  1                                   3
HELIX   14  14 SER A  254  PHE A  259  1                                   6
HELIX   15  15 ALA A  264  ARG A  277  1                                  14
HELIX   16  16 LEU A  288  THR A  304  1                                  17
HELIX   17  17 PRO A  326  ARG A  333  1                                   8
HELIX   18  18 PRO A  340  TRP A  352  1                                  13
HELIX   19  19 HIS A  357  GLY A  370  1                                  14
HELIX   20  20 TRP A  376  HIS A  386  1                                  11
HELIX   21  21 HIS A  392  LEU A  402  1                                  11
HELIX   22  22 VAL A  419  LYS A  422  1                                   4
HELIX   23  23 ARG A  429  PHE A  434  1                                   6
HELIX   24  24 PRO A  436  LEU A  438  1                                   3
HELIX   25  25 ALA A  443  ILE A  446  1                                   4
HELIX   26  26 PRO A  449  THR A  451  1                                   3
HELIX   27  27 LEU A  454  LYS A  459  1                                   6
HELIX   28  28 HIS A  475  ARG A  492  1                                  18
HELIX   29  29 PRO B   21  CYS B   27  1                                   7
HELIX   30  30 PHE B   43  GLN B   45  1                                   3
HELIX   31  31 VAL B   53  ARG B   73  1                                  21
HELIX   32  32 PRO B   84  GLU B   94  1                                  11
HELIX   33  33 PRO B  108  GLU B  123  1                                  16
HELIX   34  34 THR B  139  ARG B  145  1                                   7
HELIX   35  35 MET B  154  VAL B  164  1                                  11
HELIX   36  36 PRO B  186  ALA B  188  1                                   3
HELIX   37  37 PRO B  190  ALA B  192  1                                   3
HELIX   38  38 TRP B  198  VAL B  201  1                                   4
HELIX   39  39 GLU B  215  GLN B  227  1                                  13
HELIX   40  40 PRO B  229  GLY B  234  1                                   6
HELIX   41  41 LYS B  237  ASP B  239  1                                   3
HELIX   42  42 SER B  254  PHE B  259  1                                   6
HELIX   43  43 ALA B  264  ARG B  277  1                                  14
HELIX   44  44 LEU B  288  THR B  304  1                                  17
HELIX   45  45 PRO B  326  ARG B  333  1                                   8
HELIX   46  46 PRO B  340  TRP B  352  1                                  13
HELIX   47  47 HIS B  357  GLY B  370  1                                  14
HELIX   48  48 TRP B  376  HIS B  386  1                                  11
HELIX   49  49 HIS B  392  LEU B  402  1                                  11
HELIX   50  50 VAL B  419  LYS B  422  1                                   4
HELIX   51  51 ARG B  429  PHE B  434  1                                   6
HELIX   52  52 PRO B  436  LEU B  438  1                                   3
HELIX   53  53 ALA B  443  ILE B  446  1                                   4
HELIX   54  54 PRO B  449  THR B  451  1                                   3
HELIX   55  55 LEU B  454  LYS B  459  1                                   6
HELIX   56  56 HIS B  475  ARG B  492  1                                  18
SHEET    1   1 1 ASN A   6  PHE A  11  0
SHEET    2   2 1 HIS A  32  VAL A  38  0
SHEET    3   3 1 LEU A  78  LEU A  80  0
SHEET    4   4 1 GLN A  99  PHE A 102  0
SHEET    5   5 1 GLU A 127  VAL A 129  0
SHEET    6   6 1 ASN B   6  PHE B  11  0
SHEET    7   7 1 HIS B  32  VAL B  38  0
SHEET    8   8 1 LEU B  78  LEU B  80  0
SHEET    9   9 1 GLN B  99  PHE B 102  0
SHEET   10  10 1 GLU B 127  VAL B 129  0
ATOM      1  CA  GLY A   3     -22.203  78.972 114.084  1.00 49.73           C
ATOM      2  C   GLY A   3     -20.939  78.127 114.090  1.00 35.37           C
ATOM      3  O   GLY A   3     -20.993  76.909 113.957  1.00 43.19           O
ATOM      4  N   VAL A   4     -19.799  78.782 114.242  1.00 40.32           N
ATOM      5  CA  VAL A   4     -18.524  78.084 114.281  1.00 23.81           C
ATOM      6  C   VAL A   4     -18.243  77.670 115.718  1.00 16.52           C
ATOM      7  O   VAL A   4     -18.840  78.178 116.667  1.00 17.90           O
ATOM      8  CB  VAL A   4     -17.377  78.941 113.712  1.00 34.51           C
ATOM      9  CG1 VAL A   4     -17.819  79.625 112.421  1.00 44.81           C
ATOM     10  CG2 VAL A   4     -16.895  79.952 114.726  1.00 25.93           C
ATOM     11  N   LYS A   5     -17.312  76.736 115.870  1.00 11.89           N
ATOM     12  CA  LYS A   5     -16.903  76.244 117.179  1.00 11.96           C
ATOM     13  C   LYS A   5     -15.621  76.965 117.579  1.00  7.43           C
ATOM     14  O   LYS A   5     -14.652  76.983 116.824  1.00  8.96           O
ATOM     15  CB  LYS A   5     -16.681  74.735 117.161  1.00  8.84           C
ATOM     16  CG  LYS A   5     -15.948  74.209 118.407  1.00  6.61           C
ATOM     17  CD  LYS A   5     -15.872  72.701 118.376  1.00 10.68           C
ATOM     18  CE  LYS A   5     -15.120  72.174 119.602  1.00  9.33           C
ATOM     19  NZ  LYS A   5     -15.077  70.690 119.591  1.00  8.88           N
ATOM     20  N   ASN A   6     -15.656  77.593 118.745  1.00  8.16           N
ATOM     21  CA  ASN A   6     -14.491  78.209 119.365  1.00  8.14           C
ATOM     22  C   ASN A   6     -14.347  77.550 120.731  1.00  7.75           C
ATOM     23  O   ASN A   6     -15.247  77.662 121.559  1.00  8.19           O
ATOM     24  CB  ASN A   6     -14.638  79.714 119.489  1.00 10.77           C
ATOM     25  CG  ASN A   6     -14.777  80.388 118.133  1.00  9.74           C
ATOM     26  OD1 ASN A   6     -14.023  80.071 117.190  1.00 12.27           O
ATOM     27  ND2 ASN A   6     -15.703  81.310 118.030  1.00 12.27           N
ATOM     28  N   SER A   7     -13.223  76.882 120.955  1.00  6.75           N
ATOM     29  CA  SER A   7     -13.048  76.098 122.179  1.00  9.30           C
ATOM     30  C   SER A   7     -11.880  76.606 123.011  1.00  6.05           C
ATOM     31  O   SER A   7     -10.950  77.239 122.520  1.00  6.98           O
ATOM     32  CB  SER A   7     -12.817  74.620 121.845  1.00  7.16           C
ATOM     33  OG  SER A   7     -11.632  74.454 121.101  1.00  8.50           O
ATOM     34  N   ILE A   8     -11.949  76.288 124.300  1.00  5.04           N
ATOM     35  CA  ILE A   8     -10.851  76.460 125.229  1.00  6.57           C
ATOM     36  C   ILE A   8     -10.400  75.071 125.655  1.00  6.99           C
ATOM     37  O   ILE A   8     -11.232  74.225 125.994  1.00  7.21           O
ATOM     38  CB  ILE A   8     -11.254  77.289 126.455  1.00  5.39           C
ATOM     39  CG1 ILE A   8     -11.475  78.762 126.087  1.00  6.71           C
ATOM     40  CG2 ILE A   8     -10.186  77.174 127.545  1.00  9.25           C
ATOM     41  CD1 ILE A   8     -12.161  79.562 127.182  1.00  9.75           C
ATOM     42  N   ILE A   9      -9.101  74.824 125.616  1.00  4.75           N
ATOM     43  CA  ILE A   9      -8.498  73.673 126.285  1.00  4.72           C
ATOM     44  C   ILE A   9      -7.742  74.222 127.489  1.00  5.51           C
ATOM     45  O   ILE A   9      -6.743  74.947 127.359  1.00  6.11           O
ATOM     46  CB  ILE A   9      -7.604  72.831 125.355  1.00  1.84           C
ATOM     47  CG1 ILE A   9      -6.827  71.760 126.149  1.00  4.93           C
ATOM     48  CG2 ILE A   9      -6.582  73.654 124.562  1.00  6.14           C
ATOM     49  CD1 ILE A   9      -7.706  70.740 126.873  1.00  7.24           C
ATOM     50  N   TRP A  10      -8.251  73.920 128.660  1.00  5.14           N
ATOM     51  CA  TRP A  10      -7.782  74.516 129.903  1.00  3.60           C
ATOM     52  C   TRP A  10      -6.849  73.522 130.576  1.00  5.36           C
ATOM     53  O   TRP A  10      -7.278  72.419 130.956  1.00  4.42           O
ATOM     54  CB  TRP A  10      -8.968  74.874 130.795  1.00  5.36           C
ATOM     55  CG  TRP A  10      -8.607  75.401 132.155  1.00  5.38           C
ATOM     56  CD1 TRP A  10      -7.424  75.946 132.548  1.00  5.35           C
ATOM     57  CD2 TRP A  10      -9.461  75.424 133.301  1.00  5.51           C
ATOM     58  NE1 TRP A  10      -7.492  76.310 133.869  1.00  6.51           N
ATOM     59  CE2 TRP A  10      -8.734  76.010 134.353  1.00  6.02           C
ATOM     60  CE3 TRP A  10     -10.771  75.005 133.535  1.00  4.64           C
ATOM     61  CZ2 TRP A  10      -9.258  76.151 135.635  1.00  6.93           C
ATOM     62  CZ3 TRP A  10     -11.303  75.156 134.814  1.00  6.94           C
ATOM     63  CH2 TRP A  10     -10.536  75.718 135.839  1.00  7.13           C
ATOM     64  N   PHE A  11      -5.592  73.900 130.686  1.00  4.09           N
ATOM     65  CA  PHE A  11      -4.584  73.114 131.389  1.00  4.65           C
ATOM     66  C   PHE A  11      -4.549  73.449 132.873  1.00  5.79           C
ATOM     67  O   PHE A  11      -4.584  74.617 133.262  1.00  5.28           O
ATOM     68  CB  PHE A  11      -3.223  73.390 130.752  1.00  4.16           C
ATOM     69  CG  PHE A  11      -3.077  72.802 129.383  1.00  4.21           C
ATOM     70  CD1 PHE A  11      -2.681  71.491 129.222  1.00  4.33           C
ATOM     71  CD2 PHE A  11      -3.362  73.532 128.250  1.00  6.16           C
ATOM     72  CE1 PHE A  11      -2.559  70.922 127.975  1.00  7.00           C
ATOM     73  CE2 PHE A  11      -3.239  72.957 126.981  1.00  7.16           C
ATOM     74  CZ  PHE A  11      -2.834  71.660 126.860  1.00  9.34           C
ATOM     75  N   ARG A  12      -4.453  72.397 133.708  1.00  4.97           N
ATOM     76  CA  ARG A  12      -4.245  72.585 135.139  1.00  3.60           C
ATOM     77  C   ARG A  12      -3.185  71.560 135.538  1.00  3.00           C
ATOM     78  O   ARG A  12      -2.034  71.912 135.821  1.00  6.10           O
ATOM     79  CB  ARG A  12      -5.532  72.416 135.924  1.00  5.28           C
ATOM     80  CG  ARG A  12      -6.703  73.257 135.400  1.00  6.67           C
ATOM     81  CD  ARG A  12      -7.550  72.485 134.376  1.00  5.46           C
ATOM     82  NE  ARG A  12      -8.196  71.310 134.970  1.00  4.95           N
ATOM     83  CZ  ARG A  12      -9.286  71.333 135.725  1.00  6.83           C
ATOM     84  NH1 ARG A  12      -9.928  72.478 135.967  1.00  6.85           N
ATOM     85  NH2 ARG A  12      -9.743  70.195 136.254  1.00  7.68           N
ATOM     86  N   LYS A  13      -3.581  70.290 135.562  1.00  4.69           N
ATOM     87  CA  LYS A  13      -2.643  69.196 135.362  1.00  7.31           C
ATOM     88  C   LYS A  13      -2.664  68.871 133.867  1.00  5.39           C
ATOM     89  O   LYS A  13      -3.020  69.735 133.055  1.00  4.79           O
ATOM     90  CB  LYS A  13      -3.008  68.015 136.272  1.00  5.01           C
ATOM     91  CG  LYS A  13      -3.196  68.394 137.731  1.00  4.43           C
ATOM     92  CD  LYS A  13      -3.249  67.130 138.597  1.00  5.86           C
ATOM     93  CE  LYS A  13      -3.480  67.483 140.042  1.00  7.16           C
ATOM     94  NZ  LYS A  13      -3.599  66.279 140.888  1.00  6.27           N
ATOM     95  N   GLY A  14      -2.308  67.646 133.484  1.00  3.62           N
ATOM     96  CA  GLY A  14      -2.351  67.266 132.077  1.00  3.79           C
ATOM     97  C   GLY A  14      -1.519  68.160 131.175  1.00  5.54           C
ATOM     98  O   GLY A  14      -1.954  68.522 130.060  1.00  4.91           O
ATOM     99  N   LEU A  15      -0.327  68.543 131.632  1.00  4.23           N
ATOM    100  CA  LEU A  15       0.520  69.509 130.922  1.00  5.67           C
ATOM    101  C   LEU A  15       1.288  68.797 129.807  1.00  5.30           C
ATOM    102  O   LEU A  15       2.526  68.652 129.814  1.00  4.66           O
ATOM    103  CB  LEU A  15       1.455  70.206 131.907  1.00  4.34           C
ATOM    104  CG  LEU A  15       0.787  70.971 133.044  1.00  3.37           C
ATOM    105  CD1 LEU A  15       1.839  71.734 133.852  1.00  6.71           C
ATOM    106  CD2 LEU A  15      -0.272  71.891 132.547  1.00  5.46           C
ATOM    107  N   ARG A  16       0.512  68.338 128.815  1.00  4.67           N
ATOM    108  CA  ARG A  16       1.052  67.541 127.727  1.00  4.83           C
ATOM    109  C   ARG A  16       0.094  67.614 126.547  1.00  6.96           C
ATOM    110  O   ARG A  16      -1.093  67.868 126.720  1.00  4.84           O
ATOM    111  CB  ARG A  16       1.225  66.090 128.159  1.00  4.30           C
ATOM    112  CG  ARG A  16      -0.105  65.450 128.558  1.00  5.49           C
ATOM    113  CD  ARG A  16       0.049  63.971 128.840  1.00  3.26           C
ATOM    114  NE  ARG A  16      -1.216  63.316 129.113  1.00  4.41           N
ATOM    115  CZ  ARG A  16      -1.800  63.214 130.307  1.00  6.31           C
ATOM    116  NH1 ARG A  16      -1.248  63.728 131.396  1.00  5.65           N
ATOM    117  NH2 ARG A  16      -2.950  62.590 130.408  1.00  5.67           N
ATOM    118  N   LEU A  17       0.626  67.342 125.343  1.00  4.34           N
ATOM    119  CA  LEU A  17      -0.203  67.089 124.173  1.00  6.50           C
ATOM    120  C   LEU A  17      -0.523  65.617 123.960  1.00  4.42           C
ATOM    121  O   LEU A  17      -1.576  65.284 123.378  1.00  5.95           O
ATOM    122  CB  LEU A  17       0.490  67.620 122.902  1.00  7.22           C
ATOM    123  CG  LEU A  17       0.345  69.100 122.599  1.00 11.32           C
ATOM    124  CD1 LEU A  17       0.918  69.958 123.673  1.00 18.85           C
ATOM    125  CD2 LEU A  17       0.993  69.424 121.238  1.00 11.32           C
ATOM    126  N   HIS A  18       0.352  64.704 124.388  1.00  5.50           N
ATOM    127  CA  HIS A  18       0.045  63.293 124.194  1.00  4.92           C
ATOM    128  C   HIS A  18      -1.027  62.873 125.183  1.00  7.69           C
ATOM    129  O   HIS A  18      -1.210  63.498 126.220  1.00  5.55           O
ATOM    130  CB  HIS A  18       1.291  62.419 124.324  1.00  7.70           C
ATOM    131  CG  HIS A  18       1.811  62.230 125.719  1.00  5.42           C
ATOM    132  ND1 HIS A  18       2.737  63.067 126.287  1.00  3.58           N
ATOM    133  CD2 HIS A  18       1.586  61.245 126.629  1.00  7.95           C
ATOM    134  CE1 HIS A  18       3.044  62.635 127.501  1.00  7.31           C
ATOM    135  NE2 HIS A  18       2.357  61.528 127.731  1.00  6.14           N
ATOM    136  N   ASP A  19      -1.745  61.802 124.831  1.00  7.54           N
ATOM    137  CA  ASP A  19      -2.852  61.271 125.615  1.00  8.09           C
ATOM    138  C   ASP A  19      -3.650  62.379 126.293  1.00  7.93           C
ATOM    139  O   ASP A  19      -3.697  62.486 127.533  1.00  4.95           O
ATOM    140  CB  ASP A  19      -2.372  60.267 126.652  1.00  5.30           C
ATOM    141  CG  ASP A  19      -3.523  59.685 127.452  1.00  8.31           C
ATOM    142  OD1 ASP A  19      -4.636  59.598 126.880  1.00  7.46           O
ATOM    143  OD2 ASP A  19      -3.331  59.363 128.641  1.00  6.89           O
ATOM    144  N   ASN A  20      -4.266  63.239 125.491  1.00  5.53           N
ATOM    145  CA  ASN A  20      -5.001  64.390 126.008  1.00  4.60           C
ATOM    146  C   ASN A  20      -6.361  64.411 125.335  1.00  7.24           C
ATOM    147  O   ASN A  20      -6.610  65.205 124.416  1.00  5.86           O
ATOM    148  CB  ASN A  20      -4.231  65.680 125.810  1.00  3.68           C
ATOM    149  CG  ASN A  20      -4.821  66.842 126.583  1.00  5.09           C
ATOM    150  OD1 ASN A  20      -6.000  66.859 126.902  1.00  4.68           O
ATOM    151  ND2 ASN A  20      -3.981  67.826 126.890  1.00  5.78           N
ATOM    152  N   PRO A  21      -7.273  63.536 125.761  1.00  5.68           N
ATOM    153  CA  PRO A  21      -8.616  63.540 125.141  1.00  6.85           C
ATOM    154  C   PRO A  21      -9.296  64.881 125.231  1.00  4.12           C
ATOM    155  O   PRO A  21     -10.044  65.254 124.325  1.00  5.70           O
ATOM    156  CB  PRO A  21      -9.382  62.456 125.928  1.00  7.63           C
ATOM    157  CG  PRO A  21      -8.580  62.301 127.232  1.00  7.80           C
ATOM    158  CD  PRO A  21      -7.166  62.521 126.830  1.00  6.24           C
ATOM    159  N   ALA A  22      -9.037  65.658 126.289  1.00  5.31           N
ATOM    160  CA  ALA A  22      -9.640  66.980 126.368  1.00  6.17           C
ATOM    161  C   ALA A  22      -9.192  67.852 125.207  1.00  5.57           C
ATOM    162  O   ALA A  22     -10.013  68.538 124.575  1.00  6.45           O
ATOM    163  CB  ALA A  22      -9.296  67.636 127.702  1.00  7.63           C
ATOM    164  N   LEU A  23      -7.892  67.830 124.906  1.00  5.28           N
ATOM    165  CA  LEU A  23      -7.349  68.602 123.791  1.00  3.48           C
ATOM    166  C   LEU A  23      -7.913  68.127 122.466  1.00  3.92           C
ATOM    167  O   LEU A  23      -8.278  68.947 121.601  1.00  8.99           O
ATOM    168  CB  LEU A  23      -5.836  68.502 123.793  1.00  6.57           C
ATOM    169  CG  LEU A  23      -5.098  69.050 122.571  1.00  5.29           C
ATOM    170  CD1 LEU A  23      -5.294  70.551 122.393  1.00  6.87           C
ATOM    171  CD2 LEU A  23      -3.641  68.711 122.744  1.00  6.93           C
ATOM    172  N   LEU A  24      -8.038  66.815 122.298  1.00  5.52           N
ATOM    173  CA  LEU A  24      -8.544  66.276 121.042  1.00  7.77           C
ATOM    174  C   LEU A  24      -9.981  66.724 120.819  1.00  8.12           C
ATOM    175  O   LEU A  24     -10.352  67.118 119.709  1.00  8.44           O
ATOM    176  CB  LEU A  24      -8.450  64.754 121.037  1.00  9.94           C
ATOM    177  CG  LEU A  24      -7.058  64.136 121.142  1.00  8.67           C
ATOM    178  CD1 LEU A  24      -7.157  62.638 121.079  1.00 13.70           C
ATOM    179  CD2 LEU A  24      -6.130  64.649 120.052  1.00 10.87           C
ATOM    180  N   GLU A  25     -10.797  66.710 121.880  1.00  8.71           N
ATOM    181  CA  GLU A  25     -12.169  67.190 121.729  1.00  8.59           C
ATOM    182  C   GLU A  25     -12.192  68.677 121.415  1.00  8.53           C
ATOM    183  O   GLU A  25     -12.959  69.133 120.545  1.00  7.84           O
ATOM    184  CB  GLU A  25     -12.983  66.892 122.977  1.00  8.09           C
ATOM    185  CG  GLU A  25     -14.414  67.428 122.923  1.00 12.71           C
ATOM    186  CD  GLU A  25     -15.241  66.812 121.800  1.00 13.15           C
ATOM    187  OE1 GLU A  25     -14.928  65.674 121.345  1.00 13.36           O
ATOM    188  OE2 GLU A  25     -16.202  67.477 121.357  1.00 15.01           O
ATOM    189  N   ALA A  26     -11.351  69.466 122.103  1.00  6.51           N
ATOM    190  CA  ALA A  26     -11.336  70.901 121.854  1.00  9.25           C
ATOM    191  C   ALA A  26     -11.038  71.208 120.387  1.00  7.99           C
ATOM    192  O   ALA A  26     -11.606  72.142 119.816  1.00  7.87           O
ATOM    193  CB  ALA A  26     -10.292  71.562 122.753  1.00  9.41           C
ATOM    194  N   CYS A  27     -10.137  70.447 119.776  1.00  7.37           N
ATOM    195  CA  CYS A  27      -9.720  70.722 118.411  1.00  7.43           C
ATOM    196  C   CYS A  27     -10.739  70.259 117.387  1.00  9.37           C
ATOM    197  O   CYS A  27     -10.770  70.809 116.285  1.00 10.98           O
ATOM    198  CB  CYS A  27      -8.384  70.052 118.094  1.00 11.74           C
ATOM    199  SG  CYS A  27      -6.987  70.749 118.991  1.00 10.14           S
ATOM    200  N   LYS A  28     -11.540  69.260 117.723  1.00  9.56           N
ATOM    201  CA  LYS A  28     -12.427  68.611 116.760  1.00 12.08           C
ATOM    202  C   LYS A  28     -13.426  69.603 116.185  1.00  9.04           C
ATOM    203  O   LYS A  28     -14.212  70.204 116.911  1.00 10.52           O
ATOM    204  CB  LYS A  28     -13.163  67.464 117.440  1.00 15.08           C
ATOM    205  CG  LYS A  28     -14.121  66.688 116.544  1.00 20.92           C
ATOM    206  CD  LYS A  28     -14.774  65.550 117.323  1.00 39.36           C
ATOM    207  CE  LYS A  28     -15.837  64.838 116.500  1.00 51.70           C
ATOM    208  NZ  LYS A  28     -16.347  63.628 117.207  1.00 62.14           N
ATOM    209  N   ASP A  29     -13.356  69.798 114.867  1.00 13.98           N
ATOM    210  CA  ASP A  29     -14.271  70.676 114.148  1.00 12.78           C
ATOM    211  C   ASP A  29     -14.181  72.126 114.607  1.00 14.04           C
ATOM    212  O   ASP A  29     -15.094  72.922 114.351  1.00 14.33           O
ATOM    213  CB  ASP A  29     -15.719  70.189 114.273  1.00 19.58           C
ATOM    214  CG  ASP A  29     -15.932  68.818 113.668  1.00 17.79           C
ATOM    215  OD1 ASP A  29     -15.283  68.511 112.645  1.00 19.91           O
ATOM    216  OD2 ASP A  29     -16.733  68.059 114.227  1.00 24.37           O
ATOM    217  N   ALA A  30     -13.085  72.519 115.265  1.00  9.29           N
ATOM    218  CA  ALA A  30     -12.990  73.845 115.837  1.00  9.93           C
ATOM    219  C   ALA A  30     -12.394  74.844 114.856  1.00 11.16           C
ATOM    220  O   ALA A  30     -11.418  74.548 114.157  1.00 13.54           O
ATOM    221  CB  ALA A  30     -12.143  73.816 117.112  1.00 10.12           C
ATOM    222  N   LYS A  31     -12.973  76.040 114.833  1.00 10.09           N
ATOM    223  CA  LYS A  31     -12.434  77.138 114.050  1.00 14.20           C
ATOM    224  C   LYS A  31     -11.281  77.815 114.774  1.00 12.27           C
ATOM    225  O   LYS A  31     -10.272  78.170 114.148  1.00 10.42           O
ATOM    226  CB  LYS A  31     -13.546  78.154 113.761  1.00 12.35           C
ATOM    227  CG  LYS A  31     -13.113  79.313 112.898  1.00 21.14           C
ATOM    228  CD  LYS A  31     -12.884  78.871 111.462  1.00 21.25           C
ATOM    229  CE  LYS A  31     -12.375  80.035 110.638  1.00 21.51           C
ATOM    230  NZ  LYS A  31     -12.158  79.698 109.214  1.00 22.58           N
ATOM    231  N   HIS A  32     -11.430  78.019 116.084  1.00  8.60           N
ATOM    232  CA  HIS A  32     -10.373  78.574 116.921  1.00  7.50           C
ATOM    233  C   HIS A  32     -10.271  77.758 118.198  1.00  9.61           C
ATOM    234  O   HIS A  32     -11.285  77.338 118.756  1.00  9.40           O
ATOM    235  CB  HIS A  32     -10.663  80.036 117.280  1.00  9.58           C
ATOM    236  CG  HIS A  32     -10.752  80.938 116.089  1.00 16.39           C
ATOM    237  ND1 HIS A  32      -9.633  81.349 115.399  1.00 21.96           N
ATOM    238  CD2 HIS A  32     -11.812  81.496 115.466  1.00 17.95           C
ATOM    239  CE1 HIS A  32     -10.005  82.127 114.395  1.00 21.02           C
ATOM    240  NE2 HIS A  32     -11.315  82.232 114.411  1.00 12.40           N
ATOM    241  N   VAL A  33      -9.031  77.532 118.648  1.00  9.20           N
ATOM    242  CA  VAL A  33      -8.777  76.855 119.923  1.00  8.75           C
ATOM    243  C   VAL A  33      -7.876  77.751 120.745  1.00  8.51           C
ATOM    244  O   VAL A  33      -6.860  78.245 120.242  1.00 11.49           O
ATOM    245  CB  VAL A  33      -8.141  75.469 119.718  1.00  7.50           C
ATOM    246  CG1 VAL A  33      -7.816  74.829 121.074  1.00  7.91           C
ATOM    247  CG2 VAL A  33      -9.078  74.551 118.937  1.00  9.35           C
ATOM    248  N   TYR A  34      -8.266  77.982 121.998  1.00  6.00           N
ATOM    249  CA  TYR A  34      -7.527  78.797 122.950  1.00  5.99           C
ATOM    250  C   TYR A  34      -6.932  77.886 124.019  1.00  6.00           C
ATOM    251  O   TYR A  34      -7.662  77.426 124.911  1.00  6.48           O
ATOM    252  CB  TYR A  34      -8.458  79.825 123.578  1.00  5.82           C
ATOM    253  CG  TYR A  34      -8.982  80.831 122.576  1.00  6.59           C
ATOM    254  CD1 TYR A  34     -10.056  80.536 121.780  1.00  7.89           C
ATOM    255  CD2 TYR A  34      -8.373  82.065 122.437  1.00  9.71           C
ATOM    256  CE1 TYR A  34     -10.543  81.464 120.840  1.00  6.16           C
ATOM    257  CE2 TYR A  34      -8.847  82.994 121.511  1.00  9.56           C
ATOM    258  CZ  TYR A  34      -9.915  82.675 120.723  1.00 10.73           C
ATOM    259  OH  TYR A  34     -10.378  83.616 119.806  1.00 11.60           O
ATOM    260  N   PRO A  35      -5.637  77.557 123.954  1.00  5.27           N
ATOM    261  CA  PRO A  35      -5.013  76.773 125.033  1.00  3.97           C
ATOM    262  C   PRO A  35      -4.711  77.717 126.188  1.00  7.28           C
ATOM    263  O   PRO A  35      -4.049  78.736 125.997  1.00  6.03           O
ATOM    264  CB  PRO A  35      -3.735  76.233 124.392  1.00  4.38           C
ATOM    265  CG  PRO A  35      -3.854  76.529 122.907  1.00  9.00           C
ATOM    266  CD  PRO A  35      -4.699  77.744 122.834  1.00  8.51           C
ATOM    267  N   VAL A  36      -5.231  77.394 127.375  1.00  7.73           N
ATOM    268  CA  VAL A  36      -5.191  78.306 128.520  1.00  6.62           C
ATOM    269  C   VAL A  36      -4.586  77.620 129.732  1.00  9.43           C
ATOM    270  O   VAL A  36      -4.911  76.477 130.043  1.00  6.86           O
ATOM    271  CB  VAL A  36      -6.605  78.821 128.866  1.00  7.61           C
ATOM    272  CG1 VAL A  36      -6.601  79.528 130.192  1.00  9.22           C
ATOM    273  CG2 VAL A  36      -7.126  79.732 127.763  1.00  6.42           C
ATOM    274  N   PHE A  37      -3.711  78.329 130.409  1.00  6.07           N
ATOM    275  CA  PHE A  37      -3.328  78.051 131.787  1.00  4.23           C
ATOM    276  C   PHE A  37      -3.610  79.316 132.577  1.00  7.15           C
ATOM    277  O   PHE A  37      -3.258  80.410 132.136  1.00  8.76           O
ATOM    278  CB  PHE A  37      -1.849  77.660 131.886  1.00  5.50           C
ATOM    279  CG  PHE A  37      -1.434  77.192 133.265  1.00  4.10           C
ATOM    280  CD1 PHE A  37      -0.994  78.112 134.210  1.00  5.90           C
ATOM    281  CD2 PHE A  37      -1.495  75.858 133.601  1.00  5.75           C
ATOM    282  CE1 PHE A  37      -0.612  77.684 135.474  1.00  8.81           C
ATOM    283  CE2 PHE A  37      -1.106  75.421 134.864  1.00  7.55           C
ATOM    284  CZ  PHE A  37      -0.685  76.336 135.793  1.00  8.30           C
ATOM    285  N   VAL A  38      -4.250  79.175 133.735  1.00  7.57           N
ATOM    286  CA  VAL A  38      -4.618  80.322 134.558  1.00  8.62           C
ATOM    287  C   VAL A  38      -3.647  80.392 135.722  1.00 11.64           C
ATOM    288  O   VAL A  38      -3.632  79.511 136.585  1.00 13.88           O
ATOM    289  CB  VAL A  38      -6.073  80.208 135.039  1.00  8.05           C
ATOM    290  CG1 VAL A  38      -6.426  81.400 135.913  1.00 17.48           C
ATOM    291  CG2 VAL A  38      -7.013  80.114 133.846  1.00 10.70           C
ATOM    292  N  ALEU A  39      -2.786  81.398 135.759  0.35 10.58           N
ATOM    293  N  BLEU A  39      -2.875  81.487 135.727  0.65 10.61           N
ATOM    294  CA ALEU A  39      -1.802  81.423 136.835  0.35  9.74           C
ATOM    295  CA BLEU A  39      -1.806  81.772 136.674  0.65  9.12           C
ATOM    296  C  ALEU A  39      -2.501  81.721 138.169  0.35 14.49           C
ATOM    297  C  BLEU A  39      -2.265  82.864 137.636  0.65 14.39           C
ATOM    298  O  ALEU A  39      -3.347  80.949 138.627  0.35 16.02           O
ATOM    299  O  BLEU A  39      -2.578  83.978 137.223  0.65  9.80           O
ATOM    300  CB ALEU A  39      -0.698  82.428 136.496  0.35 15.06           C
ATOM    301  CB BLEU A  39      -0.552  82.235 135.929  0.65 13.51           C
ATOM    302  CG ALEU A  39       0.652  81.863 136.042  0.35 26.44           C
ATOM    303  CG BLEU A  39       0.820  81.627 136.182  0.65 28.83           C
ATOM    304  CD1ALEU A  39       1.568  82.997 135.621  0.35 25.03           C
ATOM    305  CD1BLEU A  39       1.884  82.699 136.012  0.65 22.85           C
ATOM    306  CD2ALEU A  39       1.281  81.056 137.158  0.35 25.17           C
ATOM    307  CD2BLEU A  39       0.941  80.984 137.532  0.65 28.19           C
ATOM    308  N  AASP A  40      -2.124  82.813 138.798  0.50 17.92           N
ATOM    309  N  BASP A  40      -2.271  82.544 138.903  0.50 17.57           N
ATOM    310  CA  ASP A  40      -2.619  83.397 140.042  1.00 22.41           C
ATOM    311  C   ASP A  40      -1.449  84.294 140.430  1.00 28.41           C
ATOM    312  O   ASP A  40      -0.536  83.838 141.137  1.00 25.67           O
ATOM    313  CB  ASP A  40      -2.999  82.428 141.154  1.00 36.48           C
ATOM    314  N   PRO A  41      -1.385  85.538 139.940  1.00 22.06           N
ATOM    315  CA  PRO A  41      -0.136  86.309 140.060  1.00 30.77           C
ATOM    316  C   PRO A  41       0.250  86.641 141.492  1.00 38.63           C
ATOM    317  O   PRO A  41       1.365  87.134 141.708  1.00 43.54           O
ATOM    318  CB  PRO A  41      -0.429  87.583 139.252  1.00 35.49           C
ATOM    319  CG  PRO A  41      -1.909  87.735 139.308  1.00 35.60           C
ATOM    320  CD  PRO A  41      -2.472  86.332 139.324  1.00 23.52           C
ATOM    321  N   HIS A  42      -0.619  86.383 142.466  1.00 31.82           N
ATOM    322  CA  HIS A  42      -0.318  86.632 143.872  1.00 42.47           C
ATOM    323  C   HIS A  42      -0.145  85.344 144.668  1.00 44.87           C
ATOM    324  O   HIS A  42      -0.017  85.392 145.897  1.00 33.05           O
ATOM    325  CB  HIS A  42      -1.423  87.502 144.481  1.00 43.53           C
ATOM    326  CG  HIS A  42      -1.725  88.728 143.675  1.00 60.57           C
ATOM    327  ND1 HIS A  42      -0.782  89.704 143.426  1.00 55.65           N
ATOM    328  CD2 HIS A  42      -2.856  89.129 143.047  1.00 47.83           C
ATOM    329  CE1 HIS A  42      -1.323  90.656 142.685  1.00 52.07           C
ATOM    330  NE2 HIS A  42      -2.580  90.332 142.443  1.00 64.09           N
ATOM    331  N   PHE A  43      -0.111  84.195 143.989  0.74 19.21           N
ATOM    332  CA  PHE A  43      -0.025  82.907 144.673  0.64 37.56           C
ATOM    333  C   PHE A  43       1.152  82.856 145.636  0.99 33.04           C
ATOM    334  O   PHE A  43       1.053  82.255 146.715  1.00 33.50           O
ATOM    335  CB  PHE A  43       0.092  81.792 143.632  0.41 31.35           C
ATOM    336  CG  PHE A  43       0.278  80.421 144.219  0.83 31.66           C
ATOM    337  CD1 PHE A  43      -0.813  79.683 144.641  0.87 32.65           C
ATOM    338  CD2 PHE A  43       1.538  79.863 144.321  0.65 34.43           C
ATOM    339  CE1 PHE A  43      -0.649  78.415 145.171  0.87 40.77           C
ATOM    340  CE2 PHE A  43       1.709  78.592 144.843  0.66 26.29           C
ATOM    341  CZ  PHE A  43       0.612  77.872 145.274  0.60 38.21           C
ATOM    342  N   LEU A  44       2.272  83.468 145.263  0.70 23.75           N
ATOM    343  CA  LEU A  44       3.486  83.428 146.070  0.70 38.32           C
ATOM    344  C   LEU A  44       3.501  84.473 147.175  0.70 35.37           C
ATOM    345  O   LEU A  44       4.560  84.699 147.771  0.70 45.14           O
ATOM    346  CB  LEU A  44       4.714  83.611 145.174  0.70 34.13           C
ATOM    347  N   GLN A  45       2.367  85.111 147.461  0.88 33.03           N
ATOM    348  CA  GLN A  45       2.272  86.116 148.515  0.88 42.64           C
ATOM    349  C   GLN A  45       1.402  85.650 149.680  0.88 55.59           C
ATOM    350  O   GLN A  45       0.886  86.480 150.436  0.88 68.31           O
ATOM    351  CB  GLN A  45       1.734  87.429 147.948  0.88 39.25           C
ATOM    352  N   GLN A  46       1.230  84.341 149.840  1.00 56.88           N
ATOM    353  CA  GLN A  46       0.434  83.797 150.934  1.00 66.49           C
ATOM    354  C   GLN A  46       1.317  83.489 152.141  1.00 62.49           C
ATOM    355  O   GLN A  46       1.998  82.462 152.178  1.00 61.44           O
ATOM    356  CB  GLN A  46      -0.300  82.532 150.485  1.00 47.73           C
ATOM    357  N   SER A  48       0.857  81.565 154.574  1.00 50.90           N
ATOM    358  CA  SER A  48       0.148  80.349 154.959  1.00 65.22           C
ATOM    359  C   SER A  48       0.825  79.105 154.385  1.00 74.33           C
ATOM    360  O   SER A  48       0.796  78.037 154.999  1.00 71.30           O
ATOM    361  CB  SER A  48      -1.311  80.409 154.496  1.00 50.27           C
ATOM    362  N   TYR A  49       1.430  79.245 153.207  0.88 67.59           N
ATOM    363  CA  TYR A  49       2.107  78.124 152.559  0.88 53.92           C
ATOM    364  C   TYR A  49       3.215  78.669 151.671  0.88 57.56           C
ATOM    365  O   TYR A  49       2.946  79.465 150.768  0.88 47.87           O
ATOM    366  CB  TYR A  49       1.127  77.283 151.738  0.88 40.84           C
ATOM    367  N   LYS A  50       4.451  78.246 151.933  1.00 46.07           N
ATOM    368  CA  LYS A  50       5.583  78.608 151.091  1.00 24.52           C
ATOM    369  C   LYS A  50       5.771  77.551 150.008  1.00 31.40           C
ATOM    370  O   LYS A  50       5.483  76.373 150.212  1.00 29.81           O
ATOM    371  CB  LYS A  50       6.858  78.748 151.921  1.00 29.46           C
ATOM    372  N   VAL A  51       6.250  77.994 148.847  1.00 22.62           N
ATOM    373  CA  VAL A  51       6.455  77.138 147.683  1.00 19.45           C
ATOM    374  C   VAL A  51       7.896  77.319 147.235  1.00 15.86           C
ATOM    375  O   VAL A  51       8.366  78.453 147.079  1.00 22.20           O
ATOM    376  CB  VAL A  51       5.487  77.481 146.536  1.00 25.18           C
ATOM    377  CG1 VAL A  51       5.670  76.530 145.373  1.00 21.93           C
ATOM    378  CG2 VAL A  51       4.050  77.454 147.034  1.00 28.57           C
ATOM    379  N   SER A  52       8.611  76.206 147.057  1.00 13.60           N
ATOM    380  CA ASER A  52       9.998  76.297 146.643  0.47 11.97           C
ATOM    381  CA BSER A  52      10.001  76.272 146.634  0.53 12.00           C
ATOM    382  C   SER A  52      10.095  76.709 145.175  1.00  7.18           C
ATOM    383  O   SER A  52       9.277  76.322 144.328  1.00  9.84           O
ATOM    384  CB ASER A  52      10.705  74.962 146.851  0.47  9.61           C
ATOM    385  CB BSER A  52      10.682  74.909 146.798  0.53  9.56           C
ATOM    386  OG ASER A  52      10.198  73.993 145.969  0.47 10.98           O
ATOM    387  OG BSER A  52      11.967  74.875 146.168  0.53  9.34           O
ATOM    388  N   VAL A  53      11.152  77.458 144.874  1.00 11.47           N
ATOM    389  CA  VAL A  53      11.414  77.805 143.487  1.00  8.68           C
ATOM    390  C   VAL A  53      11.633  76.553 142.653  1.00  8.42           C
ATOM    391  O   VAL A  53      11.363  76.550 141.450  1.00  9.08           O
ATOM    392  CB  VAL A  53      12.619  78.768 143.410  1.00 12.71           C
ATOM    393  CG1 VAL A  53      13.868  78.085 143.876  1.00 10.59           C
ATOM    394  CG2 VAL A  53      12.767  79.292 141.985  1.00 15.83           C
ATOM    395  N   ASN A  54      12.147  75.481 143.259  1.00  8.82           N
ATOM    396  CA  ASN A  54      12.332  74.251 142.500  1.00  9.41           C
ATOM    397  C   ASN A  54      11.004  73.777 141.917  1.00  7.50           C
ATOM    398  O   ASN A  54      10.917  73.430 140.725  1.00  8.00           O
ATOM    399  CB  ASN A  54      12.936  73.153 143.386  1.00  7.74           C
ATOM    400  CG  ASN A  54      14.449  73.249 143.495  1.00 11.27           C
ATOM    401  OD1 ASN A  54      15.146  73.807 142.628  1.00  8.57           O
ATOM    402  ND2 ASN A  54      14.975  72.678 144.554  1.00  9.10           N
ATOM    403  N   ARG A  55       9.964  73.698 142.741  1.00  9.25           N
ATOM    404  CA  ARG A  55       8.713  73.177 142.202  1.00  8.92           C
ATOM    405  C   ARG A  55       8.060  74.190 141.264  1.00  7.92           C
ATOM    406  O   ARG A  55       7.571  73.827 140.200  1.00 10.31           O
ATOM    407  CB  ARG A  55       7.718  72.789 143.291  1.00 14.09           C
ATOM    408  CG  ARG A  55       6.449  72.240 142.579  1.00 15.59           C
ATOM    409  CD  ARG A  55       5.460  71.477 143.432  1.00 23.99           C
ATOM    410  NE  ARG A  55       4.710  72.350 144.323  1.00 17.25           N
ATOM    411  CZ  ARG A  55       5.068  72.610 145.576  1.00 20.89           C
ATOM    412  NH1 ARG A  55       6.143  72.013 146.079  1.00 14.62           N
ATOM    413  NH2 ARG A  55       4.316  73.402 146.329  1.00 18.25           N
ATOM    414  N   TYR A  56       8.053  75.475 141.647  1.00  7.55           N
ATOM    415  CA  TYR A  56       7.376  76.446 140.807  1.00  7.84           C
ATOM    416  C   TYR A  56       8.079  76.573 139.476  1.00  5.53           C
ATOM    417  O   TYR A  56       7.427  76.663 138.421  1.00  7.11           O
ATOM    418  CB  TYR A  56       7.302  77.808 141.512  1.00  9.86           C
ATOM    419  CG  TYR A  56       6.156  78.659 141.016  1.00  9.77           C
ATOM    420  CD1 TYR A  56       6.295  79.421 139.862  1.00 14.83           C
ATOM    421  CD2 TYR A  56       4.957  78.706 141.692  1.00 24.92           C
ATOM    422  CE1 TYR A  56       5.259  80.211 139.405  1.00 19.80           C
ATOM    423  CE2 TYR A  56       3.917  79.495 141.239  1.00 35.30           C
ATOM    424  CZ  TYR A  56       4.082  80.246 140.099  1.00 20.44           C
ATOM    425  OH  TYR A  56       3.050  81.036 139.627  1.00 31.46           O
ATOM    426  N   ASN A  57       9.419  76.576 139.483  1.00  7.77           N
ATOM    427  CA  ASN A  57      10.151  76.629 138.221  1.00  7.57           C
ATOM    428  C   ASN A  57       9.946  75.378 137.375  1.00  7.62           C
ATOM    429  O   ASN A  57       9.915  75.451 136.141  1.00  8.52           O
ATOM    430  CB  ASN A  57      11.642  76.842 138.467  1.00  6.34           C
ATOM    431  CG  ASN A  57      12.383  77.138 137.188  1.00 11.45           C
ATOM    432  OD1 ASN A  57      12.114  78.151 136.545  1.00 13.06           O
ATOM    433  ND2 ASN A  57      13.276  76.258 136.795  1.00 12.22           N
ATOM    434  N   PHE A  58       9.815  74.204 138.001  1.00  5.95           N
ATOM    435  CA  PHE A  58       9.486  73.011 137.230  1.00  4.43           C
ATOM    436  C   PHE A  58       8.172  73.210 136.478  1.00  5.86           C
ATOM    437  O   PHE A  58       8.055  72.845 135.300  1.00  6.05           O
ATOM    438  CB  PHE A  58       9.429  71.794 138.169  1.00  5.57           C
ATOM    439  CG  PHE A  58       9.276  70.483 137.461  1.00  5.21           C
ATOM    440  CD1 PHE A  58       8.051  70.079 137.008  1.00  7.10           C
ATOM    441  CD2 PHE A  58      10.374  69.651 137.258  1.00  4.90           C
ATOM    442  CE1 PHE A  58       7.889  68.871 136.342  1.00  5.71           C
ATOM    443  CE2 PHE A  58      10.213  68.437 136.584  1.00  4.81           C
ATOM    444  CZ  PHE A  58       8.954  68.051 136.145  1.00  6.63           C
ATOM    445  N   LEU A  59       7.183  73.811 137.141  1.00  5.50           N
ATOM    446  CA  LEU A  59       5.926  74.162 136.475  1.00  7.86           C
ATOM    447  C   LEU A  59       6.170  75.115 135.309  1.00  5.00           C
ATOM    448  O   LEU A  59       5.664  74.920 134.202  1.00  7.06           O
ATOM    449  CB  LEU A  59       4.959  74.770 137.478  1.00  6.73           C
ATOM    450  CG  LEU A  59       3.700  75.427 136.888  1.00  9.46           C
ATOM    451  CD1 LEU A  59       2.866  74.411 136.130  1.00  8.55           C
ATOM    452  CD2 LEU A  59       2.882  76.113 137.976  1.00 10.92           C
ATOM    453  N   LEU A  60       6.947  76.184 135.537  1.00  7.36           N
ATOM    454  CA  LEU A  60       7.166  77.154 134.459  1.00  7.04           C
ATOM    455  C   LEU A  60       7.876  76.516 133.270  1.00  8.26           C
ATOM    456  O   LEU A  60       7.536  76.796 132.111  1.00  6.91           O
ATOM    457  CB  LEU A  60       7.971  78.358 134.986  1.00  7.25           C
ATOM    458  CG  LEU A  60       7.280  79.181 136.058  1.00  7.97           C
ATOM    459  CD1 LEU A  60       8.261  80.205 136.641  1.00  8.31           C
ATOM    460  CD2 LEU A  60       6.042  79.842 135.541  1.00  8.00           C
ATOM    461  N   GLU A  61       8.857  75.643 133.527  1.00  4.30           N
ATOM    462  CA  GLU A  61       9.509  74.911 132.448  1.00  3.41           C
ATOM    463  C   GLU A  61       8.517  74.021 131.718  1.00  5.84           C
ATOM    464  O   GLU A  61       8.601  73.854 130.498  1.00  8.53           O
ATOM    465  CB  GLU A  61      10.677  74.085 132.999  1.00  7.03           C
ATOM    466  CG  GLU A  61      11.880  74.912 133.417  1.00  7.93           C
ATOM    467  CD  GLU A  61      12.959  74.102 134.090  1.00  9.37           C
ATOM    468  OE1 GLU A  61      12.705  72.952 134.484  1.00  9.10           O
ATOM    469  OE2 GLU A  61      14.089  74.629 134.249  1.00 12.87           O
ATOM    470  N   SER A  62       7.561  73.434 132.453  1.00  5.69           N
ATOM    471  CA  SER A  62       6.551  72.624 131.813  1.00  5.11           C
ATOM    472  C   SER A  62       5.640  73.473 130.928  1.00  4.31           C
ATOM    473  O   SER A  62       5.234  73.031 129.840  1.00  7.65           O
ATOM    474  CB  SER A  62       5.732  71.877 132.876  1.00  7.77           C
ATOM    475  OG  SER A  62       6.551  71.058 133.666  1.00  7.82           O
ATOM    476  N   LEU A  63       5.319  74.690 131.368  1.00  4.80           N
ATOM    477  CA  LEU A  63       4.522  75.584 130.544  1.00  7.36           C
ATOM    478  C   LEU A  63       5.310  76.083 129.345  1.00  9.13           C
ATOM    479  O   LEU A  63       4.749  76.222 128.244  1.00  7.59           O
ATOM    480  CB  LEU A  63       4.011  76.744 131.385  1.00  7.94           C
ATOM    481  CG  LEU A  63       3.082  76.390 132.557  1.00  6.23           C
ATOM    482  CD1 LEU A  63       2.676  77.634 133.357  1.00  9.11           C
ATOM    483  CD2 LEU A  63       1.853  75.656 132.068  1.00  8.97           C
ATOM    484  N   GLU A  64       6.604  76.378 129.526  1.00  8.58           N
ATOM    485  CA  GLU A  64       7.416  76.765 128.368  1.00  9.33           C
ATOM    486  C   GLU A  64       7.443  75.649 127.315  1.00  9.18           C
ATOM    487  O   GLU A  64       7.419  75.908 126.106  1.00  8.47           O
ATOM    488  CB  GLU A  64       8.836  77.139 128.806  1.00  9.28           C
ATOM    489  CG  GLU A  64       8.931  78.444 129.590  1.00 14.83           C
ATOM    490  CD  GLU A  64      10.362  78.856 129.903  1.00 17.02           C
ATOM    491  OE1 GLU A  64      11.280  78.022 129.736  1.00 24.23           O
ATOM    492  OE2 GLU A  64      10.568  80.023 130.324  1.00 16.34           O
ATOM    493  N   ASP A  65       7.502  74.397 127.752  1.00  7.62           N
ATOM    494  CA  ASP A  65       7.511  73.290 126.805  1.00  6.86           C
ATOM    495  C   ASP A  65       6.178  73.198 126.062  1.00  7.12           C
ATOM    496  O   ASP A  65       6.151  72.979 124.847  1.00  8.26           O
ATOM    497  CB  ASP A  65       7.837  71.974 127.522  1.00  8.37           C
ATOM    498  CG  ASP A  65       8.029  70.836 126.569  1.00 10.14           C
ATOM    499  OD1 ASP A  65       8.962  70.909 125.745  1.00 10.24           O
ATOM    500  OD2 ASP A  65       7.247  69.839 126.629  1.00  8.35           O
ATOM    501  N   LEU A  66       5.064  73.367 126.771  1.00  6.87           N
ATOM    502  CA ALEU A  66       3.763  73.408 126.117  0.33  7.27           C
ATOM    503  CA BLEU A  66       3.762  73.414 126.118  0.67  7.24           C
ATOM    504  C   LEU A  66       3.704  74.537 125.096  1.00  8.00           C
ATOM    505  O   LEU A  66       3.194  74.353 123.988  1.00  9.61           O
ATOM    506  CB ALEU A  66       2.666  73.568 127.167  0.33  8.35           C
ATOM    507  CB BLEU A  66       2.647  73.615 127.141  0.67  8.31           C
ATOM    508  CG ALEU A  66       1.382  72.765 127.005  0.33  7.84           C
ATOM    509  CG BLEU A  66       2.104  72.405 127.879  0.67  9.55           C
ATOM    510  CD1ALEU A  66       1.653  71.280 126.804  0.33 10.38           C
ATOM    511  CD1BLEU A  66       1.046  72.907 128.859  0.67  4.79           C
ATOM    512  CD2ALEU A  66       0.518  72.980 128.233  0.33  6.02           C
ATOM    513  CD2BLEU A  66       1.525  71.370 126.909  0.67 10.95           C
ATOM    514  N   GLN A  67       4.223  75.705 125.453  1.00  8.10           N
ATOM    515  CA  GLN A  67       4.252  76.840 124.530  1.00  8.35           C
ATOM    516  C   GLN A  67       4.971  76.468 123.244  1.00  9.39           C
ATOM    517  O   GLN A  67       4.464  76.715 122.141  1.00 10.74           O
ATOM    518  CB  GLN A  67       4.941  78.031 125.188  1.00  9.82           C
ATOM    519  CG  GLN A  67       4.940  79.280 124.356  1.00 14.61           C
ATOM    520  CD  GLN A  67       3.527  79.800 124.122  1.00  8.48           C
ATOM    521  OE1 GLN A  67       2.860  79.387 123.205  1.00 15.32           O
ATOM    522  NE2 GLN A  67       3.072  80.650 125.006  1.00 16.26           N
ATOM    523  N   ARG A  68       6.142  75.839 123.361  1.00  8.71           N
ATOM    524  CA  ARG A  68       6.868  75.413 122.169  1.00 10.50           C
ATOM    525  C   ARG A  68       6.075  74.393 121.357  1.00 10.04           C
ATOM    526  O   ARG A  68       6.050  74.446 120.121  1.00 10.20           O
ATOM    527  CB  ARG A  68       8.228  74.832 122.541  1.00 12.25           C
ATOM    528  CG  ARG A  68       9.203  75.854 123.113  1.00 16.99           C
ATOM    529  CD  ARG A  68      10.611  75.279 123.237  1.00 28.20           C
ATOM    530  NE  ARG A  68      10.682  74.164 124.181  1.00 31.02           N
ATOM    531  CZ  ARG A  68      10.907  74.296 125.490  1.00 32.01           C
ATOM    532  NH1 ARG A  68      11.075  75.497 126.023  1.00 23.50           N
ATOM    533  NH2 ARG A  68      10.963  73.216 126.263  1.00 22.79           N
ATOM    534  N   SER A  69       5.418  73.449 122.033  1.00  8.37           N
ATOM    535  CA  SER A  69       4.639  72.447 121.315  1.00  9.38           C
ATOM    536  C   SER A  69       3.483  73.073 120.554  1.00  9.99           C
ATOM    537  O   SER A  69       3.192  72.685 119.411  1.00 11.39           O
ATOM    538  CB  SER A  69       4.143  71.385 122.296  1.00  8.47           C
ATOM    539  OG  SER A  69       5.240  70.677 122.829  1.00 10.74           O
ATOM    540  N   PHE A  70       2.795  74.035 121.155  1.00  8.98           N
ATOM    541  CA  PHE A  70       1.681  74.676 120.445  1.00  8.00           C
ATOM    542  C   PHE A  70       2.197  75.552 119.311  1.00 11.53           C
ATOM    543  O   PHE A  70       1.610  75.570 118.214  1.00 11.81           O
ATOM    544  CB  PHE A  70       0.822  75.476 121.420  1.00  9.07           C
ATOM    545  CG  PHE A  70      -0.165  74.630 122.186  1.00 12.62           C
ATOM    546  CD1 PHE A  70      -1.259  74.054 121.535  1.00 13.37           C
ATOM    547  CD2 PHE A  70      -0.010  74.411 123.541  1.00  9.18           C
ATOM    548  CE1 PHE A  70      -2.166  73.277 122.234  1.00 16.72           C
ATOM    549  CE2 PHE A  70      -0.926  73.628 124.241  1.00 11.93           C
ATOM    550  CZ  PHE A  70      -1.991  73.065 123.585  1.00 14.70           C
ATOM    551  N   GLN A  71       3.303  76.269 119.544  1.00 11.70           N
ATOM    552  CA  GLN A  71       3.878  77.083 118.479  1.00 13.17           C
ATOM    553  C   GLN A  71       4.285  76.229 117.280  1.00 16.83           C
ATOM    554  O   GLN A  71       4.116  76.649 116.126  1.00 16.26           O
ATOM    555  CB  GLN A  71       5.067  77.882 119.016  1.00 12.84           C
ATOM    556  CG  GLN A  71       4.648  78.998 119.945  1.00 16.17           C
ATOM    557  CD  GLN A  71       5.822  79.746 120.554  1.00 31.68           C
ATOM    558  OE1 GLN A  71       6.871  79.162 120.853  1.00 27.61           O
ATOM    559  NE2 GLN A  71       5.650  81.048 120.741  1.00 37.09           N
ATOM    560  N   ALA A  72       4.805  75.028 117.521  1.00 10.80           N
ATOM    561  CA  ALA A  72       5.177  74.137 116.429  1.00 11.67           C
ATOM    562  C   ALA A  72       3.967  73.703 115.609  1.00 16.25           C
ATOM    563  O   ALA A  72       4.128  73.229 114.482  1.00 19.12           O
ATOM    564  CB  ALA A  72       5.892  72.893 116.968  1.00 14.63           C
ATOM    565  N   ARG A  73       2.759  73.841 116.157  1.00 11.61           N
ATOM    566  CA  ARG A  73       1.543  73.400 115.495  1.00 10.37           C
ATOM    567  C   ARG A  73       0.643  74.554 115.093  1.00 12.29           C
ATOM    568  O   ARG A  73      -0.542  74.346 114.813  1.00 12.73           O
ATOM    569  CB  ARG A  73       0.807  72.421 116.398  1.00 11.56           C
ATOM    570  CG  ARG A  73       1.587  71.129 116.588  1.00 14.98           C
ATOM    571  CD  ARG A  73       1.042  70.261 117.684  1.00 18.21           C
ATOM    572  NE  ARG A  73       1.733  68.976 117.748  1.00 18.39           N
ATOM    573  CZ  ARG A  73       2.957  68.791 118.239  1.00 20.29           C
ATOM    574  NH1 ARG A  73       3.673  69.822 118.720  1.00 17.85           N
ATOM    575  NH2 ARG A  73       3.479  67.573 118.246  1.00 26.77           N
ATOM    576  N   GLY A  74       1.181  75.769 115.050  1.00 12.14           N
ATOM    577  CA  GLY A  74       0.446  76.918 114.574  1.00 14.61           C
ATOM    578  C   GLY A  74      -0.386  77.626 115.611  1.00 16.81           C
ATOM    579  O   GLY A  74      -1.222  78.474 115.247  1.00 16.54           O
ATOM    580  N   SER A  75      -0.182  77.327 116.889  1.00 10.70           N
ATOM    581  CA  SER A  75      -0.973  77.905 117.963  1.00 15.99           C
ATOM    582  C   SER A  75      -0.026  78.510 119.000  1.00 10.51           C
ATOM    583  O   SER A  75       1.140  78.819 118.744  1.00 12.16           O
ATOM    584  CB  SER A  75      -1.910  76.837 118.533  1.00 15.47           C
ATOM    585  OG  SER A  75      -2.773  77.402 119.494  1.00 25.32           O
ATOM    586  N   ARG A  76      -0.546  78.754 120.199  1.00 10.55           N
ATOM    587  CA  ARG A  76       0.298  79.186 121.298  1.00 11.71           C
ATOM    588  C   ARG A  76      -0.482  79.048 122.594  1.00  9.95           C
ATOM    589  O   ARG A  76      -1.713  79.042 122.600  1.00 12.20           O
ATOM    590  CB  ARG A  76       0.802  80.616 121.119  1.00 19.21           C
ATOM    591  CG  ARG A  76      -0.261  81.635 121.135  1.00 18.23           C
ATOM    592  CD  ARG A  76       0.308  83.019 120.804  1.00 24.68           C
ATOM    593  NE  ARG A  76      -0.774  83.918 120.455  1.00 20.52           N
ATOM    594  CZ  ARG A  76      -1.278  84.852 121.260  1.00 13.76           C
ATOM    595  NH1 ARG A  76      -2.266  85.603 120.817  1.00 18.91           N
ATOM    596  NH2 ARG A  76      -0.793  85.042 122.481  1.00 14.63           N
ATOM    597  N   LEU A  77       0.263  78.941 123.683  1.00  8.19           N
ATOM    598  CA  LEU A  77      -0.312  78.842 125.021  1.00  7.50           C
ATOM    599  C   LEU A  77      -0.605  80.233 125.558  1.00  8.34           C
ATOM    600  O   LEU A  77       0.251  81.128 125.460  1.00  8.38           O
ATOM    601  CB  LEU A  77       0.645  78.112 125.965  1.00  8.35           C
ATOM    602  CG  LEU A  77       0.183  77.985 127.415  1.00  8.77           C
ATOM    603  CD1 LEU A  77      -1.027  77.050 127.524  1.00  9.92           C
ATOM    604  CD2 LEU A  77       1.337  77.499 128.307  1.00 13.82           C
ATOM    605  N   LEU A  78      -1.789  80.401 126.127  1.00  8.20           N
ATOM    606  CA  LEU A  78      -2.208  81.652 126.761  1.00  9.90           C
ATOM    607  C   LEU A  78      -2.164  81.451 128.273  1.00  8.80           C
ATOM    608  O   LEU A  78      -2.997  80.730 128.829  1.00  8.20           O
ATOM    609  CB  LEU A  78      -3.615  82.065 126.327  1.00  8.82           C
ATOM    610  CG  LEU A  78      -3.878  82.073 124.811  1.00  7.29           C
ATOM    611  CD1 LEU A  78      -5.311  82.469 124.471  1.00 12.70           C
ATOM    612  CD2 LEU A  78      -2.883  82.999 124.136  1.00 10.11           C
ATOM    613  N   VAL A  79      -1.190  82.081 128.925  1.00  6.43           N
ATOM    614  CA  VAL A  79      -1.083  82.060 130.380  1.00  8.58           C
ATOM    615  C   VAL A  79      -1.878  83.261 130.886  1.00  9.39           C
ATOM    616  O   VAL A  79      -1.383  84.384 130.962  1.00  9.69           O
ATOM    617  CB  VAL A  79       0.366  82.070 130.837  1.00  6.12           C
ATOM    618  CG1 VAL A  79       0.446  82.054 132.354  1.00 10.41           C
ATOM    619  CG2 VAL A  79       1.141  80.892 130.203  1.00 11.13           C
ATOM    620  N   LEU A  80      -3.132  83.027 131.222  1.00  7.65           N
ATOM    621  CA  LEU A  80      -4.005  84.076 131.722  1.00  7.36           C
ATOM    622  C   LEU A  80      -3.734  84.327 133.201  1.00  7.45           C
ATOM    623  O   LEU A  80      -3.614  83.395 133.984  1.00 11.23           O
ATOM    624  CB  LEU A  80      -5.471  83.716 131.516  1.00  8.11           C
ATOM    625  CG  LEU A  80      -5.894  83.401 130.083  1.00 11.11           C
ATOM    626  CD1 LEU A  80      -7.369  83.069 130.067  1.00 12.17           C
ATOM    627  CD2 LEU A  80      -5.594  84.577 129.182  1.00 11.33           C
ATOM    628  N   ARG A  81      -3.644  85.601 133.579  1.00  8.32           N
ATOM    629  CA  ARG A  81      -3.421  85.964 134.970  1.00  7.85           C
ATOM    630  C   ARG A  81      -4.745  86.185 135.673  1.00  8.90           C
ATOM    631  O   ARG A  81      -5.620  86.896 135.151  1.00 14.41           O
ATOM    632  CB  ARG A  81      -2.588  87.236 135.071  1.00  9.89           C
ATOM    633  CG  ARG A  81      -1.114  87.002 135.129  1.00 12.77           C
ATOM    634  CD  ARG A  81      -0.553  86.418 133.860  1.00 12.21           C
ATOM    635  NE  ARG A  81       0.910  86.427 133.921  1.00 14.38           N
ATOM    636  CZ  ARG A  81       1.713  86.009 132.953  1.00 14.57           C
ATOM    637  NH1 ARG A  81       1.218  85.553 131.824  1.00  9.76           N
ATOM    638  NH2 ARG A  81       3.029  86.072 133.124  1.00 12.84           N
ATOM    639  N   GLY A  82      -4.896  85.581 136.843  1.00 10.77           N
ATOM    640  CA  GLY A  82      -6.050  85.822 137.674  1.00 17.82           C
ATOM    641  C   GLY A  82      -6.613  84.535 138.222  1.00 14.03           C
ATOM    642  O   GLY A  82      -5.906  83.518 138.336  1.00 13.87           O
ATOM    643  N   LYS A  83      -7.889  84.593 138.589  1.00 14.88           N
ATOM    644  CA  LYS A  83      -8.623  83.456 139.137  1.00 14.37           C
ATOM    645  C   LYS A  83      -9.578  82.928 138.084  1.00 15.21           C
ATOM    646  O   LYS A  83     -10.240  83.728 137.399  1.00 10.98           O
ATOM    647  CB  LYS A  83      -9.423  83.862 140.381  1.00 18.82           C
ATOM    648  CG  LYS A  83      -8.571  84.418 141.509  1.00 31.41           C
ATOM    649  N   PRO A  84      -9.690  81.598 137.926  1.00  9.94           N
ATOM    650  CA  PRO A  84     -10.553  81.066 136.861  1.00 12.38           C
ATOM    651  C   PRO A  84     -11.988  81.587 136.878  1.00 10.99           C
ATOM    652  O   PRO A  84     -12.544  81.907 135.825  1.00  9.78           O
ATOM    653  CB  PRO A  84     -10.520  79.539 137.113  1.00 16.20           C
ATOM    654  CG  PRO A  84      -9.267  79.297 137.845  1.00 15.01           C
ATOM    655  CD  PRO A  84      -9.006  80.535 138.683  1.00 14.23           C
ATOM    656  N   GLU A  85     -12.612  81.633 138.057  1.00 11.95           N
ATOM    657  CA AGLU A  85     -14.002  82.068 138.145  0.70 13.98           C
ATOM    658  CA BGLU A  85     -14.003  82.066 138.133  0.30 14.07           C
ATOM    659  C   GLU A  85     -14.183  83.509 137.691  1.00 19.19           C
ATOM    660  O   GLU A  85     -15.299  83.894 137.295  1.00 18.19           O
ATOM    661  CB AGLU A  85     -14.499  81.889 139.585  0.70 17.81           C
ATOM    662  CB BGLU A  85     -14.528  81.890 139.557  0.30 17.80           C
ATOM    663  CG AGLU A  85     -13.745  82.730 140.617  0.70 22.34           C
ATOM    664  CG BGLU A  85     -14.658  80.447 139.979  0.30 14.16           C
ATOM    665  CD AGLU A  85     -12.555  82.004 141.242  0.70 24.57           C
ATOM    666  OE1AGLU A  85     -12.090  82.470 142.314  0.70 28.33           O
ATOM    667  OE2AGLU A  85     -12.085  80.979 140.675  0.70 20.34           O
ATOM    668  N   GLU A  86     -13.130  84.302 137.729  1.00 12.49           N
ATOM    669  CA  GLU A  86     -13.192  85.701 137.303  1.00 16.04           C
ATOM    670  C   GLU A  86     -12.841  85.843 135.825  1.00 18.94           C
ATOM    671  O   GLU A  86     -13.538  86.555 135.089  1.00 20.03           O
ATOM    672  CB  GLU A  86     -12.273  86.565 138.167  1.00 20.94           C
ATOM    673  CG  GLU A  86     -12.597  86.501 139.661  1.00 32.03           C
ATOM    674  CD  GLU A  86     -11.727  87.418 140.519  1.00 47.00           C
ATOM    675  OE1 GLU A  86     -10.580  87.738 140.128  1.00 34.16           O
ATOM    676  OE2 GLU A  86     -12.197  87.824 141.601  1.00 39.03           O
ATOM    677  N   VAL A  87     -11.819  85.115 135.363  1.00 13.92           N
ATOM    678  CA  VAL A  87     -11.322  85.271 134.006  1.00 12.45           C
ATOM    679  C   VAL A  87     -12.243  84.621 132.979  1.00 12.66           C
ATOM    680  O   VAL A  87     -12.464  85.172 131.894  1.00 10.52           O
ATOM    681  CB  VAL A  87      -9.895  84.716 133.914  1.00 16.61           C
ATOM    682  CG1 VAL A  87      -9.413  84.712 132.476  1.00 28.03           C
ATOM    683  CG2 VAL A  87      -8.958  85.524 134.807  1.00 16.40           C
ATOM    684  N   PHE A  88     -12.768  83.436 133.270  1.00  9.78           N
ATOM    685  CA  PHE A  88     -13.453  82.698 132.204  1.00  8.76           C
ATOM    686  C   PHE A  88     -14.735  83.358 131.707  1.00  7.87           C
ATOM    687  O   PHE A  88     -14.971  83.379 130.504  1.00  9.21           O
ATOM    688  CB  PHE A  88     -13.747  81.261 132.654  1.00  9.01           C
ATOM    689  CG  PHE A  88     -12.552  80.355 132.505  1.00  7.80           C
ATOM    690  CD1 PHE A  88     -11.874  80.288 131.310  1.00 11.72           C
ATOM    691  CD2 PHE A  88     -12.098  79.597 133.563  1.00  8.63           C
ATOM    692  CE1 PHE A  88     -10.780  79.462 131.155  1.00 10.41           C
ATOM    693  CE2 PHE A  88     -11.005  78.783 133.410  1.00  5.61           C
ATOM    694  CZ  PHE A  88     -10.348  78.716 132.204  1.00  4.83           C
ATOM    695  N   PRO A  89     -15.569  83.930 132.576  1.00  9.56           N
ATOM    696  CA  PRO A  89     -16.784  84.588 132.046  1.00 10.97           C
ATOM    697  C   PRO A  89     -16.461  85.646 131.004  1.00  8.28           C
ATOM    698  O   PRO A  89     -17.155  85.741 129.989  1.00 12.65           O
ATOM    699  CB  PRO A  89     -17.441  85.174 133.310  1.00 14.59           C
ATOM    700  CG  PRO A  89     -16.936  84.280 134.431  1.00 15.03           C
ATOM    701  CD  PRO A  89     -15.500  83.991 134.045  1.00 10.82           C
ATOM    702  N   ARG A  90     -15.381  86.399 131.207  1.00  9.94           N
ATOM    703  CA  ARG A  90     -15.001  87.436 130.271  1.00 12.34           C
ATOM    704  C   ARG A  90     -14.427  86.860 128.980  1.00 11.37           C
ATOM    705  O   ARG A  90     -14.798  87.314 127.888  1.00 11.05           O
ATOM    706  CB  ARG A  90     -14.035  88.400 130.946  1.00 24.61           C
ATOM    707  CG  ARG A  90     -14.747  89.208 132.050  1.00 26.15           C
ATOM    708  CD  ARG A  90     -13.900  90.340 132.616  1.00 32.23           C
ATOM    709  NE  ARG A  90     -12.794  89.829 133.425  1.00 22.84           N
ATOM    710  CZ  ARG A  90     -11.570  89.589 132.967  1.00 32.49           C
ATOM    711  NH1 ARG A  90     -11.271  89.809 131.690  1.00 26.80           N
ATOM    712  NH2 ARG A  90     -10.645  89.120 133.800  1.00 23.37           N
ATOM    713  N   VAL A  91     -13.550  85.845 129.058  1.00  7.53           N
ATOM    714  CA  VAL A  91     -13.004  85.320 127.810  1.00  8.45           C
ATOM    715  C   VAL A  91     -14.017  84.440 127.064  1.00  9.15           C
ATOM    716  O   VAL A  91     -13.945  84.316 125.834  1.00 10.95           O
ATOM    717  CB  VAL A  91     -11.663  84.578 128.017  1.00  9.26           C
ATOM    718  CG1 VAL A  91     -10.608  85.536 128.574  1.00 10.10           C
ATOM    719  CG2 VAL A  91     -11.829  83.365 128.921  1.00  9.25           C
ATOM    720  N   PHE A  92     -14.955  83.784 127.767  1.00  6.86           N
ATOM    721  CA  PHE A  92     -16.047  83.105 127.071  1.00  8.56           C
ATOM    722  C   PHE A  92     -16.715  84.047 126.061  1.00  8.83           C
ATOM    723  O   PHE A  92     -16.943  83.694 124.901  1.00 11.29           O
ATOM    724  CB  PHE A  92     -17.118  82.634 128.053  1.00 10.76           C
ATOM    725  CG  PHE A  92     -16.725  81.451 128.914  1.00  7.53           C
ATOM    726  CD1 PHE A  92     -15.713  80.584 128.551  1.00  9.18           C
ATOM    727  CD2 PHE A  92     -17.413  81.221 130.093  1.00  9.13           C
ATOM    728  CE1 PHE A  92     -15.403  79.515 129.360  1.00  8.96           C
ATOM    729  CE2 PHE A  92     -17.110  80.153 130.898  1.00 11.15           C
ATOM    730  CZ  PHE A  92     -16.095  79.296 130.529  1.00 10.32           C
ATOM    731  N   ARG A  93     -17.064  85.251 126.509  1.00 10.49           N
ATOM    732  CA  ARG A  93     -17.786  86.172 125.638  1.00 11.14           C
ATOM    733  C   ARG A  93     -16.851  86.851 124.651  1.00 11.58           C
ATOM    734  O   ARG A  93     -17.213  87.029 123.483  1.00 12.65           O
ATOM    735  CB  ARG A  93     -18.547  87.168 126.503  1.00 13.85           C
ATOM    736  CG  ARG A  93     -19.664  86.434 127.242  1.00 18.24           C
ATOM    737  CD  ARG A  93     -20.076  87.099 128.497  1.00 26.11           C
ATOM    738  NE  ARG A  93     -21.202  86.393 129.101  1.00 16.85           N
ATOM    739  CZ  ARG A  93     -21.104  85.394 129.969  1.00 20.58           C
ATOM    740  NH1 ARG A  93     -19.905  84.931 130.357  1.00 17.29           N
ATOM    741  NH2 ARG A  93     -22.209  84.846 130.455  1.00 24.52           N
ATOM    742  N   GLU A  94     -15.630  87.174 125.075  1.00 10.34           N
ATOM    743  CA  GLU A  94     -14.688  87.808 124.164  1.00 10.57           C
ATOM    744  C   GLU A  94     -14.382  86.919 122.971  1.00 11.53           C
ATOM    745  O   GLU A  94     -14.328  87.396 121.826  1.00 10.03           O
ATOM    746  CB  GLU A  94     -13.406  88.184 124.913  1.00  9.28           C
ATOM    747  CG  GLU A  94     -12.404  88.959 124.068  1.00  6.96           C
ATOM    748  CD  GLU A  94     -11.077  89.174 124.793  1.00  9.62           C
ATOM    749  OE1 GLU A  94     -11.099  89.704 125.919  1.00 13.89           O
ATOM    750  OE2 GLU A  94     -10.037  88.812 124.221  1.00 10.43           O
ATOM    751  N   TRP A  95     -14.179  85.618 123.202  1.00  7.40           N
ATOM    752  CA  TRP A  95     -13.743  84.707 122.169  1.00  8.17           C
ATOM    753  C   TRP A  95     -14.889  83.944 121.524  1.00  7.05           C
ATOM    754  O   TRP A  95     -14.649  83.109 120.656  1.00  8.88           O
ATOM    755  CB  TRP A  95     -12.717  83.716 122.740  1.00  9.10           C
ATOM    756  CG  TRP A  95     -11.518  84.381 123.361  1.00  8.94           C
ATOM    757  CD1 TRP A  95     -11.032  85.636 123.127  1.00 10.08           C
ATOM    758  CD2 TRP A  95     -10.638  83.790 124.340  1.00  7.83           C
ATOM    759  NE1 TRP A  95      -9.911  85.860 123.898  1.00  9.73           N
ATOM    760  CE2 TRP A  95      -9.653  84.741 124.650  1.00  8.86           C
ATOM    761  CE3 TRP A  95     -10.616  82.554 124.978  1.00  9.25           C
ATOM    762  CZ2 TRP A  95      -8.642  84.489 125.575  1.00  9.97           C
ATOM    763  CZ3 TRP A  95      -9.604  82.295 125.877  1.00  7.57           C
ATOM    764  CH2 TRP A  95      -8.637  83.259 126.181  1.00  6.85           C
ATOM    765  N   GLY A  96     -16.129  84.220 121.930  1.00  8.08           N
ATOM    766  CA  GLY A  96     -17.250  83.488 121.345  1.00  8.80           C
ATOM    767  C   GLY A  96     -17.171  82.005 121.612  1.00 12.50           C
ATOM    768  O   GLY A  96     -17.405  81.202 120.709  1.00 10.03           O
ATOM    769  N   VAL A  97     -16.817  81.633 122.843  1.00 11.11           N
ATOM    770  CA  VAL A  97     -16.523  80.249 123.173  1.00  6.50           C
ATOM    771  C   VAL A  97     -17.813  79.437 123.178  1.00  9.13           C
ATOM    772  O   VAL A  97     -18.842  79.857 123.735  1.00 10.93           O
ATOM    773  CB  VAL A  97     -15.811  80.170 124.537  1.00  6.82           C
ATOM    774  CG1 VAL A  97     -15.593  78.736 124.947  1.00  8.32           C
ATOM    775  CG2 VAL A  97     -14.492  80.930 124.475  1.00 12.66           C
ATOM    776  N   THR A  98     -17.752  78.259 122.562  1.00  8.29           N
ATOM    777  CA  THR A  98     -18.845  77.294 122.561  1.00  7.06           C
ATOM    778  C   THR A  98     -18.524  76.021 123.334  1.00 10.60           C
ATOM    779  O   THR A  98     -19.443  75.273 123.671  1.00 10.25           O
ATOM    780  CB  THR A  98     -19.236  76.918 121.133  1.00 10.08           C
ATOM    781  OG1 THR A  98     -18.108  76.374 120.447  1.00 10.94           O
ATOM    782  CG2 THR A  98     -19.735  78.142 120.372  1.00 10.92           C
ATOM    783  N   GLN A  99     -17.246  75.757 123.622  1.00  8.58           N
ATOM    784  CA  GLN A  99     -16.874  74.533 124.318  1.00  6.86           C
ATOM    785  C   GLN A  99     -15.640  74.782 125.175  1.00  6.67           C
ATOM    786  O   GLN A  99     -14.707  75.463 124.757  1.00  7.52           O
ATOM    787  CB  GLN A  99     -16.601  73.406 123.335  1.00  9.05           C
ATOM    788  CG  GLN A  99     -16.437  72.041 123.978  1.00  7.92           C
ATOM    789  CD  GLN A  99     -15.981  70.994 122.983  1.00  7.06           C
ATOM    790  OE1 GLN A  99     -14.871  71.055 122.469  1.00  9.15           O
ATOM    791  NE2 GLN A  99     -16.843  70.008 122.714  1.00 10.79           N
ATOM    792  N   LEU A 100     -15.673  74.263 126.399  1.00  6.35           N
ATOM    793  CA  LEU A 100     -14.540  74.330 127.319  1.00  6.25           C
ATOM    794  C   LEU A 100     -14.181  72.903 127.697  1.00  8.09           C
ATOM    795  O   LEU A 100     -15.030  72.172 128.216  1.00  7.69           O
ATOM    796  CB  LEU A 100     -14.882  75.134 128.560  1.00  6.95           C
ATOM    797  CG  LEU A 100     -13.953  74.997 129.758  1.00  8.10           C
ATOM    798  CD1 LEU A 100     -12.551  75.514 129.440  1.00  6.40           C
ATOM    799  CD2 LEU A 100     -14.562  75.726 130.951  1.00 10.95           C
ATOM    800  N   CYS A 101     -12.926  72.513 127.453  1.00  7.68           N
ATOM    801  CA  CYS A 101     -12.470  71.169 127.741  1.00  4.94           C
ATOM    802  C   CYS A 101     -11.321  71.218 128.732  1.00  4.83           C
ATOM    803  O   CYS A 101     -10.463  72.110 128.653  1.00  5.99           O
ATOM    804  CB  CYS A 101     -11.975  70.445 126.497  1.00  4.05           C
ATOM    805  SG  CYS A 101     -13.181  70.377 125.140  1.00  7.45           S
ATOM    806  N   PHE A 102     -11.316  70.271 129.667  1.00  7.38           N
ATOM    807  CA  PHE A 102     -10.189  70.128 130.573  1.00  5.02           C
ATOM    808  C   PHE A 102     -10.199  68.737 131.171  1.00  4.83           C
ATOM    809  O   PHE A 102     -11.233  68.053 131.223  1.00  7.22           O
ATOM    810  CB  PHE A 102     -10.159  71.186 131.686  1.00  5.13           C
ATOM    811  CG  PHE A 102     -11.445  71.353 132.451  1.00  6.21           C
ATOM    812  CD1 PHE A 102     -12.413  72.252 132.015  1.00  7.76           C
ATOM    813  CD2 PHE A 102     -11.664  70.664 133.637  1.00  6.28           C
ATOM    814  CE1 PHE A 102     -13.569  72.452 132.742  1.00 10.14           C
ATOM    815  CE2 PHE A 102     -12.840  70.843 134.370  1.00  7.39           C
ATOM    816  CZ  PHE A 102     -13.788  71.749 133.922  1.00 12.58           C
ATOM    817  N   GLU A 103      -9.019  68.298 131.587  1.00  4.23           N
ATOM    818  CA  GLU A 103      -8.903  67.002 132.260  1.00  3.30           C
ATOM    819  C   GLU A 103      -9.453  67.045 133.670  1.00  5.03           C
ATOM    820  O   GLU A 103      -9.219  67.995 134.428  1.00  5.60           O
ATOM    821  CB  GLU A 103      -7.421  66.600 132.258  1.00  4.31           C
ATOM    822  CG  GLU A 103      -7.126  65.249 132.831  1.00  3.60           C
ATOM    823  CD  GLU A 103      -5.629  64.991 132.859  1.00  4.13           C
ATOM    824  OE1 GLU A 103      -4.971  65.536 133.762  1.00  3.42           O
ATOM    825  OE2 GLU A 103      -5.138  64.285 131.939  1.00  5.15           O
ATOM    826  N   HIS A 104     -10.215  66.020 134.030  1.00  5.69           N
ATOM    827  CA  HIS A 104     -10.787  65.942 135.369  1.00  5.69           C
ATOM    828  C   HIS A 104      -9.684  65.911 136.429  1.00  3.73           C
ATOM    829  O   HIS A 104      -8.576  65.403 136.200  1.00  6.63           O
ATOM    830  CB  HIS A 104     -11.656  64.698 135.488  1.00  6.62           C
ATOM    831  CG  HIS A 104     -12.426  64.599 136.768  1.00  6.95           C
ATOM    832  ND1 HIS A 104     -13.120  65.660 137.309  1.00  8.61           N
ATOM    833  CD2 HIS A 104     -12.597  63.562 137.630  1.00  7.90           C
ATOM    834  CE1 HIS A 104     -13.709  65.279 138.432  1.00 11.45           C
ATOM    835  NE2 HIS A 104     -13.422  64.002 138.635  1.00  7.71           N
ATOM    836  N   ASP A 105     -10.002  66.479 137.591  1.00  6.09           N
ATOM    837  CA  ASP A 105      -9.092  66.567 138.740  1.00  5.59           C
ATOM    838  C   ASP A 105      -9.939  66.300 139.983  1.00 11.94           C
ATOM    839  O   ASP A 105     -10.966  66.946 140.183  1.00 13.21           O
ATOM    840  CB  ASP A 105      -8.432  67.958 138.762  1.00  9.72           C
ATOM    841  CG  ASP A 105      -7.466  68.191 139.922  1.00 17.62           C
ATOM    842  OD1 ASP A 105      -7.313  67.337 140.791  1.00 12.34           O
ATOM    843  OD2 ASP A 105      -6.842  69.298 139.952  1.00 18.42           O
ATOM    844  N   THR A 106      -9.528  65.325 140.794  1.00  7.36           N
ATOM    845  CA  THR A 106     -10.307  64.902 141.954  1.00  5.16           C
ATOM    846  C   THR A 106      -9.824  65.492 143.285  1.00  8.37           C
ATOM    847  O   THR A 106     -10.292  65.046 144.346  1.00  9.68           O
ATOM    848  CB  THR A 106     -10.292  63.380 142.072  1.00  8.85           C
ATOM    849  OG1 THR A 106      -8.917  62.959 142.092  1.00  6.74           O
ATOM    850  CG2 THR A 106     -11.028  62.725 140.913  1.00  8.40           C
ATOM    851  N   GLU A 107      -8.888  66.428 143.276  1.00  6.50           N
ATOM    852  CA  GLU A 107      -8.466  67.064 144.504  1.00  7.52           C
ATOM    853  C   GLU A 107      -9.587  67.937 145.073  1.00  9.92           C
ATOM    854  O   GLU A 107     -10.503  68.359 144.353  1.00  7.29           O
ATOM    855  CB  GLU A 107      -7.209  67.883 144.282  1.00  8.43           C
ATOM    856  CG  GLU A 107      -6.000  67.002 143.953  1.00  8.60           C
ATOM    857  CD  GLU A 107      -4.724  67.794 143.849  1.00 11.86           C
ATOM    858  OE1 GLU A 107      -4.740  69.018 144.151  1.00 10.85           O
ATOM    859  OE2 GLU A 107      -3.698  67.204 143.440  1.00  8.64           O
ATOM    860  N   PRO A 108      -9.540  68.212 146.377  1.00 10.36           N
ATOM    861  CA  PRO A 108     -10.666  68.953 146.993  1.00 16.99           C
ATOM    862  C   PRO A 108     -10.886  70.337 146.408  1.00  7.75           C
ATOM    863  O   PRO A 108     -12.043  70.704 146.083  1.00 12.59           O
ATOM    864  CB  PRO A 108     -10.277  69.003 148.470  1.00 16.56           C
ATOM    865  CG  PRO A 108      -9.368  67.808 148.672  1.00 13.38           C
ATOM    866  CD  PRO A 108      -8.579  67.725 147.388  1.00  7.37           C
ATOM    867  N   TYR A 109      -9.833  71.141 146.271  1.00 10.31           N
ATOM    868  CA  TYR A 109     -10.006  72.482 145.721  1.00 20.08           C
ATOM    869  C   TYR A 109     -10.469  72.410 144.274  1.00 13.78           C
ATOM    870  O   TYR A 109     -11.306  73.205 143.841  1.00 13.62           O
ATOM    871  CB  TYR A 109      -8.711  73.286 145.802  1.00 18.84           C
ATOM    872  CG  TYR A 109      -8.747  74.532 144.935  0.84 21.76           C
ATOM    873  CD1 TYR A 109      -9.521  75.625 145.298  0.94 35.13           C
ATOM    874  CD2 TYR A 109      -8.029  74.601 143.745  0.87 22.38           C
ATOM    875  CE1 TYR A 109      -9.571  76.760 144.504  0.90 24.49           C
ATOM    876  CE2 TYR A 109      -8.064  75.735 142.952  0.76 25.77           C
ATOM    877  CZ  TYR A 109      -8.841  76.810 143.338  0.61 24.30           C
ATOM    878  OH  TYR A 109      -8.883  77.939 142.549  0.53 36.73           O
ATOM    879  N   ALA A 110      -9.932  71.452 143.517  1.00  9.22           N
ATOM    880  CA  ALA A 110     -10.326  71.282 142.133  1.00 10.03           C
ATOM    881  C   ALA A 110     -11.825  71.109 142.015  1.00 10.90           C
ATOM    882  O   ALA A 110     -12.444  71.657 141.108  1.00 11.11           O
ATOM    883  CB  ALA A 110      -9.611  70.080 141.528  1.00 12.59           C
ATOM    884  N   LYS A 111     -12.424  70.322 142.920  1.00  9.61           N
ATOM    885  CA  LYS A 111     -13.845  70.051 142.819  1.00  6.11           C
ATOM    886  C   LYS A 111     -14.666  71.311 143.025  1.00  8.82           C
ATOM    887  O   LYS A 111     -15.674  71.523 142.332  1.00 12.34           O
ATOM    888  CB  LYS A 111     -14.242  68.967 143.820  1.00 10.38           C
ATOM    889  CG  LYS A 111     -13.762  67.579 143.458  1.00 15.98           C
ATOM    890  CD  LYS A 111     -13.922  66.664 144.669  1.00 27.84           C
ATOM    891  CE  LYS A 111     -13.568  65.242 144.344  1.00 24.08           C
ATOM    892  NZ  LYS A 111     -13.616  64.402 145.566  1.00 19.45           N
ATOM    893  N   VAL A 112     -14.262  72.161 143.969  1.00 10.21           N
ATOM    894  CA  VAL A 112     -14.975  73.416 144.207  1.00 12.78           C
ATOM    895  C   VAL A 112     -14.806  74.355 143.018  1.00 10.73           C
ATOM    896  O   VAL A 112     -15.787  74.871 142.464  1.00 13.34           O
ATOM    897  CB  VAL A 112     -14.482  74.071 145.508  1.00 14.07           C
ATOM    898  CG1 VAL A 112     -15.076  75.467 145.660  1.00 19.56           C
ATOM    899  CG2 VAL A 112     -14.828  73.209 146.720  1.00 14.46           C
ATOM    900  N   ARG A 113     -13.559  74.583 142.610  1.00  8.76           N
ATOM    901  CA  ARG A 113     -13.274  75.409 141.439  1.00 11.20           C
ATOM    902  C   ARG A 113     -14.036  74.939 140.216  1.00 10.70           C
ATOM    903  O   ARG A 113     -14.640  75.744 139.492  1.00 10.21           O
ATOM    904  CB  ARG A 113     -11.765  75.394 141.166  1.00 15.10           C
ATOM    905  CG  ARG A 113     -11.339  76.025 139.836  1.00 13.83           C
ATOM    906  CD  ARG A 113      -9.947  75.570 139.427  1.00 12.45           C
ATOM    907  NE  ARG A 113      -9.895  74.118 139.188  1.00 12.63           N
ATOM    908  CZ  ARG A 113      -8.789  73.384 139.219  1.00 12.78           C
ATOM    909  NH1 ARG A 113      -7.608  73.951 139.483  1.00 13.59           N
ATOM    910  NH2 ARG A 113      -8.854  72.083 138.993  1.00 16.31           N
ATOM    911  N   ASP A 114     -13.974  73.629 139.918  1.00  7.51           N
ATOM    912  CA  ASP A 114     -14.552  73.142 138.685  1.00  8.55           C
ATOM    913  C   ASP A 114     -16.074  73.233 138.702  1.00  9.90           C
ATOM    914  O   ASP A 114     -16.693  73.453 137.658  1.00 11.07           O
ATOM    915  CB  ASP A 114     -14.092  71.702 138.438  1.00  9.78           C
ATOM    916  CG  ASP A 114     -12.613  71.609 138.064  1.00  9.52           C
ATOM    917  OD1 ASP A 114     -11.972  72.655 137.880  1.00  8.36           O
ATOM    918  OD2 ASP A 114     -12.078  70.474 137.960  1.00 10.66           O
ATOM    919  N   ALA A 115     -16.691  73.053 139.872  1.00 12.58           N
ATOM    920  CA  ALA A 115     -18.140  73.216 139.951  1.00 11.80           C
ATOM    921  C   ALA A 115     -18.527  74.650 139.623  1.00 12.57           C
ATOM    922  O   ALA A 115     -19.503  74.887 138.914  1.00 10.96           O
ATOM    923  CB  ALA A 115     -18.637  72.845 141.355  1.00 13.48           C
ATOM    924  N   ALA A 116     -17.754  75.606 140.116  1.00 11.29           N
ATOM    925  CA  ALA A 116     -18.047  77.014 139.849  1.00 15.13           C
ATOM    926  C   ALA A 116     -17.865  77.341 138.383  1.00 16.25           C
ATOM    927  O   ALA A 116     -18.691  78.047 137.793  1.00 12.00           O
ATOM    928  CB  ALA A 116     -17.166  77.905 140.711  1.00 14.09           C
ATOM    929  N   VAL A 117     -16.793  76.832 137.766  1.00 10.87           N
ATOM    930  CA  VAL A 117     -16.576  77.089 136.348  1.00  9.04           C
ATOM    931  C   VAL A 117     -17.666  76.444 135.502  1.00  9.94           C
ATOM    932  O   VAL A 117     -18.106  77.024 134.501  1.00 10.45           O
ATOM    933  CB  VAL A 117     -15.168  76.621 135.937  1.00 12.76           C
ATOM    934  CG1 VAL A 117     -15.025  76.688 134.418  1.00  9.72           C
ATOM    935  CG2 VAL A 117     -14.125  77.465 136.625  1.00 10.96           C
ATOM    936  N   ARG A 118     -18.127  75.238 135.868  1.00 11.31           N
ATOM    937  CA AARG A 118     -19.210  74.612 135.120  0.53 12.37           C
ATOM    938  CA BARG A 118     -19.211  74.611 135.122  0.47 12.38           C
ATOM    939  C   ARG A 118     -20.471  75.470 135.159  1.00 12.43           C
ATOM    940  O   ARG A 118     -21.184  75.583 134.153  1.00 12.70           O
ATOM    941  CB AARG A 118     -19.503  73.216 135.677  0.53 12.66           C
ATOM    942  CB BARG A 118     -19.506  73.217 135.685  0.47 12.68           C
ATOM    943  CG AARG A 118     -18.459  72.168 135.361  0.53 16.31           C
ATOM    944  CG BARG A 118     -18.519  72.149 135.275  0.47 16.34           C
ATOM    945  CD AARG A 118     -18.809  70.838 136.019  0.53 17.44           C
ATOM    946  CD BARG A 118     -18.992  70.767 135.710  0.47 16.95           C
ATOM    947  NE AARG A 118     -17.672  69.923 136.031  0.53 26.05           N
ATOM    948  NE BARG A 118     -18.041  69.731 135.322  0.47 23.10           N
ATOM    949  CZ AARG A 118     -17.431  69.004 135.097  0.53 27.24           C
ATOM    950  CZ BARG A 118     -17.028  69.318 136.082  0.47 25.01           C
ATOM    951  NH1AARG A 118     -18.247  68.860 134.059  0.53 23.54           N
ATOM    952  NH1BARG A 118     -16.839  69.838 137.288  0.47 15.93           N
ATOM    953  NH2AARG A 118     -16.362  68.226 135.207  0.53 26.22           N
ATOM    954  NH2BARG A 118     -16.210  68.376 135.636  0.47 26.69           N
ATOM    955  N   ARG A 119     -20.769  76.045 136.312  1.00 14.41           N
ATOM    956  CA  ARG A 119     -21.932  76.935 136.441  1.00 18.11           C
ATOM    957  C   ARG A 119     -21.799  78.118 135.499  1.00 13.58           C
ATOM    958  O   ARG A 119     -22.737  78.460 134.761  1.00 16.55           O
ATOM    959  CB  ARG A 119     -22.048  77.392 137.900  1.00 16.02           C
ATOM    960  CG  ARG A 119     -23.198  78.324 138.243  1.00 32.50           C
ATOM    961  CD  ARG A 119     -23.100  78.771 139.722  1.00 32.99           C
ATOM    962  NE  ARG A 119     -22.540  77.719 140.584  1.00 56.20           N
ATOM    963  CZ  ARG A 119     -21.421  77.829 141.306  1.00 48.55           C
ATOM    964  NH1 ARG A 119     -21.002  76.802 142.041  1.00 40.65           N
ATOM    965  NH2 ARG A 119     -20.720  78.958 141.315  1.00 42.67           N
ATOM    966  N   LEU A 120     -20.632  78.750 135.495  1.00 11.84           N
ATOM    967  CA  LEU A 120     -20.391  79.909 134.643  1.00 14.28           C
ATOM    968  C   LEU A 120     -20.443  79.534 133.173  1.00 15.39           C
ATOM    969  O   LEU A 120     -20.988  80.283 132.351  1.00 13.51           O
ATOM    970  CB  LEU A 120     -19.040  80.539 135.003  1.00 14.81           C
ATOM    971  CG  LEU A 120     -19.012  81.095 136.433  1.00 14.89           C
ATOM    972  CD1 LEU A 120     -17.609  81.411 136.914  1.00 15.53           C
ATOM    973  CD2 LEU A 120     -19.904  82.341 136.513  1.00 16.33           C
ATOM    974  N   ALA A 121     -19.875  78.377 132.809  1.00  8.14           N
ATOM    975  CA  ALA A 121     -19.974  77.921 131.434  1.00  9.89           C
ATOM    976  C   ALA A 121     -21.427  77.765 130.998  1.00 13.24           C
ATOM    977  O   ALA A 121     -21.795  78.152 129.878  1.00 12.51           O
ATOM    978  CB  ALA A 121     -19.222  76.592 131.278  1.00 12.37           C
ATOM    979  N   ALA A 122     -22.262  77.194 131.857  1.00 14.40           N
ATOM    980  CA  ALA A 122     -23.667  77.010 131.501  1.00  8.89           C
ATOM    981  C   ALA A 122     -24.352  78.359 131.270  1.00 15.73           C
ATOM    982  O   ALA A 122     -25.106  78.518 130.302  1.00 17.87           O
ATOM    983  CB  ALA A 122     -24.389  76.225 132.592  1.00 17.09           C
ATOM    984  N   GLU A 123     -24.077  79.338 132.126  1.00 18.89           N
ATOM    985  CA  GLU A 123     -24.632  80.671 131.945  1.00 20.88           C
ATOM    986  C   GLU A 123     -24.241  81.253 130.599  1.00 21.97           C
ATOM    987  O   GLU A 123     -25.025  81.983 129.982  1.00 23.45           O
ATOM    988  CB  GLU A 123     -24.156  81.603 133.067  1.00 17.48           C
ATOM    989  CG  GLU A 123     -24.693  81.245 134.434  1.00 33.07           C
ATOM    990  CD  GLU A 123     -24.273  82.230 135.511  1.00 27.65           C
ATOM    991  OE1 GLU A 123     -23.553  83.208 135.198  1.00 23.41           O
ATOM    992  OE2 GLU A 123     -24.652  82.014 136.679  1.00 40.78           O
ATOM    993  N   ALA A 124     -23.037  80.950 130.126  1.00 13.08           N
ATOM    994  CA  ALA A 124     -22.537  81.489 128.872  1.00 14.68           C
ATOM    995  C   ALA A 124     -22.835  80.593 127.684  1.00 14.80           C
ATOM    996  O   ALA A 124     -22.330  80.858 126.593  1.00 15.07           O
ATOM    997  CB  ALA A 124     -21.035  81.748 128.971  1.00 12.93           C
ATOM    998  N   GLY A 125     -23.631  79.544 127.865  1.00 12.45           N
ATOM    999  CA  GLY A 125     -23.924  78.647 126.767  1.00 13.58           C
ATOM   1000  C   GLY A 125     -22.729  77.857 126.282  1.00 16.07           C
ATOM   1001  O   GLY A 125     -22.636  77.546 125.091  1.00 11.86           O
ATOM   1002  N   VAL A 126     -21.801  77.526 127.181  1.00 10.68           N
ATOM   1003  CA  VAL A 126     -20.567  76.834 126.829  1.00 10.47           C
ATOM   1004  C   VAL A 126     -20.693  75.370 127.249  1.00  9.63           C
ATOM   1005  O   VAL A 126     -20.971  75.089 128.415  1.00 13.01           O
ATOM   1006  CB  VAL A 126     -19.361  77.497 127.521  1.00  9.29           C
ATOM   1007  CG1 VAL A 126     -18.082  76.725 127.232  1.00  7.76           C
ATOM   1008  CG2 VAL A 126     -19.226  78.947 127.071  1.00  9.05           C
ATOM   1009  N   GLU A 127     -20.494  74.457 126.302  1.00  8.58           N
ATOM   1010  CA  GLU A 127     -20.450  73.036 126.627  1.00  9.39           C
ATOM   1011  C   GLU A 127     -19.152  72.722 127.357  1.00  9.17           C
ATOM   1012  O   GLU A 127     -18.085  73.182 126.958  1.00 10.41           O
ATOM   1013  CB  GLU A 127     -20.532  72.189 125.353  1.00 12.55           C
ATOM   1014  CG  GLU A 127     -20.530  70.694 125.603  1.00 15.74           C
ATOM   1015  CD  GLU A 127     -20.104  69.826 124.415  1.00 17.49           C
ATOM   1016  OE1 GLU A 127     -19.800  70.338 123.321  1.00 15.35           O
ATOM   1017  OE2 GLU A 127     -20.061  68.588 124.595  1.00 24.25           O
ATOM   1018  N   VAL A 128     -19.246  71.907 128.403  1.00  8.92           N
ATOM   1019  CA  VAL A 128     -18.081  71.507 129.196  1.00  8.41           C
ATOM   1020  C   VAL A 128     -17.817  70.029 128.973  1.00 11.71           C
ATOM   1021  O   VAL A 128     -18.732  69.197 129.070  1.00 11.33           O
ATOM   1022  CB  VAL A 128     -18.292  71.821 130.684  1.00 11.69           C
ATOM   1023  CG1 VAL A 128     -17.117  71.302 131.508  1.00 13.40           C
ATOM   1024  CG2 VAL A 128     -18.482  73.320 130.903  1.00 10.66           C
ATOM   1025  N   VAL A 129     -16.564  69.689 128.645  1.00  7.90           N
ATOM   1026  CA  VAL A 129     -16.142  68.314 128.419  1.00  8.37           C
ATOM   1027  C   VAL A 129     -14.953  68.067 129.331  1.00  9.27           C
ATOM   1028  O   VAL A 129     -13.948  68.789 129.250  1.00  7.39           O
ATOM   1029  CB  VAL A 129     -15.773  68.051 126.961  1.00 10.34           C
ATOM   1030  CG1 VAL A 129     -15.386  66.594 126.775  1.00 12.39           C
ATOM   1031  CG2 VAL A 129     -16.945  68.415 126.047  1.00 12.00           C
ATOM   1032  N   THR A 130     -15.049  67.049 130.193  1.00  9.05           N
ATOM   1033  CA  THR A 130     -14.025  66.791 131.198  1.00  6.83           C
ATOM   1034  C   THR A 130     -13.682  65.308 131.253  1.00  9.25           C
ATOM   1035  O   THR A 130     -14.100  64.581 132.164  1.00 11.27           O
ATOM   1036  CB  THR A 130     -14.471  67.296 132.578  1.00  9.93           C
ATOM   1037  OG1 THR A 130     -15.606  66.544 133.041  1.00 18.78           O
ATOM   1038  CG2 THR A 130     -14.839  68.754 132.521  1.00  9.40           C
ATOM   1039  N   PRO A 131     -12.876  64.837 130.319  1.00  7.42           N
ATOM   1040  CA  PRO A 131     -12.487  63.433 130.332  1.00  6.95           C
ATOM   1041  C   PRO A 131     -11.533  63.132 131.475  1.00  8.66           C
ATOM   1042  O   PRO A 131     -10.849  64.006 132.003  1.00  7.62           O
ATOM   1043  CB  PRO A 131     -11.823  63.230 128.965  1.00 10.54           C
ATOM   1044  CG  PRO A 131     -11.366  64.572 128.556  1.00 13.55           C
ATOM   1045  CD  PRO A 131     -12.226  65.602 129.234  1.00  8.09           C
ATOM   1046  N   ILE A 132     -11.527  61.858 131.861  1.00  6.46           N
ATOM   1047  CA  ILE A 132     -10.607  61.338 132.863  1.00  8.43           C
ATOM   1048  C   ILE A 132      -9.325  60.954 132.147  1.00  9.44           C
ATOM   1049  O   ILE A 132      -9.372  60.221 131.154  1.00 10.82           O
ATOM   1050  CB  ILE A 132     -11.206  60.123 133.575  1.00  8.82           C
ATOM   1051  CG1 ILE A 132     -12.534  60.451 134.222  1.00 22.51           C
ATOM   1052  CG2 ILE A 132     -10.187  59.580 134.587  1.00 10.66           C
ATOM   1053  CD1 ILE A 132     -12.428  61.239 135.456  1.00 25.27           C
ATOM   1054  N   SER A 133      -8.190  61.493 132.602  1.00  5.65           N
ATOM   1055  CA  SER A 133      -6.913  61.018 132.102  1.00  5.06           C
ATOM   1056  C   SER A 133      -5.708  61.335 132.988  1.00  4.79           C
ATOM   1057  O   SER A 133      -4.591  61.014 132.611  1.00  4.80           O
ATOM   1058  CB  SER A 133      -6.661  61.537 130.677  1.00  9.48           C
ATOM   1059  OG  SER A 133      -6.815  62.936 130.531  1.00  6.93           O
ATOM   1060  N   HIS A 134      -5.913  61.926 134.165  1.00  2.69           N
ATOM   1061  CA  HIS A 134      -4.800  62.105 135.095  1.00  5.44           C
ATOM   1062  C   HIS A 134      -4.485  60.796 135.808  1.00  4.81           C
ATOM   1063  O   HIS A 134      -3.314  60.486 136.113  1.00  4.56           O
ATOM   1064  CB  HIS A 134      -5.120  63.197 136.108  1.00  3.98           C
ATOM   1065  CG  HIS A 134      -4.009  63.454 137.080  1.00  5.38           C
ATOM   1066  ND1 HIS A 134      -2.776  63.934 136.695  1.00  3.82           N
ATOM   1067  CD2 HIS A 134      -3.950  63.293 138.419  1.00  6.22           C
ATOM   1068  CE1 HIS A 134      -1.998  64.056 137.767  1.00  5.82           C
ATOM   1069  NE2 HIS A 134      -2.694  63.682 138.819  1.00  4.58           N
ATOM   1070  N   THR A 135      -5.521  60.034 136.112  1.00  6.11           N
ATOM   1071  CA  THR A 135      -5.430  58.720 136.704  1.00  6.01           C
ATOM   1072  C   THR A 135      -5.609  57.656 135.635  1.00  4.96           C
ATOM   1073  O   THR A 135      -6.015  57.930 134.502  1.00  6.53           O
ATOM   1074  CB  THR A 135      -6.479  58.564 137.815  1.00  5.38           C
ATOM   1075  OG1 THR A 135      -7.781  58.929 137.320  1.00  6.68           O
ATOM   1076  CG2 THR A 135      -6.164  59.436 139.022  1.00  4.96           C
ATOM   1077  N   LEU A 136      -5.262  56.417 135.996  1.00  3.85           N
ATOM   1078  CA  LEU A 136      -5.444  55.307 135.072  1.00  4.88           C
ATOM   1079  C   LEU A 136      -6.926  55.084 134.778  1.00  5.78           C
ATOM   1080  O   LEU A 136      -7.312  54.810 133.630  1.00  7.77           O
ATOM   1081  CB  LEU A 136      -4.837  54.025 135.640  1.00  3.89           C
ATOM   1082  CG  LEU A 136      -3.330  53.994 135.856  1.00  6.48           C
ATOM   1083  CD1 LEU A 136      -2.920  52.728 136.636  1.00  7.83           C
ATOM   1084  CD2 LEU A 136      -2.592  54.095 134.517  1.00  6.82           C
ATOM   1085  N   TYR A 137      -7.749  55.167 135.808  1.00  5.00           N
ATOM   1086  CA  TYR A 137      -9.166  54.853 135.717  1.00  4.60           C
ATOM   1087  C   TYR A 137     -10.000  56.032 136.186  1.00  5.73           C
ATOM   1088  O   TYR A 137      -9.529  56.934 136.888  1.00  7.89           O
ATOM   1089  CB  TYR A 137      -9.544  53.615 136.570  1.00  5.49           C
ATOM   1090  CG  TYR A 137      -8.813  52.343 136.241  1.00  6.16           C
ATOM   1091  CD1 TYR A 137      -7.605  52.035 136.849  1.00  3.73           C
ATOM   1092  CD2 TYR A 137      -9.331  51.439 135.317  1.00  7.56           C
ATOM   1093  CE1 TYR A 137      -6.909  50.870 136.544  1.00  4.96           C
ATOM   1094  CE2 TYR A 137      -8.651  50.273 135.007  1.00  7.71           C
ATOM   1095  CZ  TYR A 137      -7.445  49.985 135.622  1.00  6.41           C
ATOM   1096  OH  TYR A 137      -6.760  48.829 135.351  1.00  8.36           O
ATOM   1097  N   ASP A 138     -11.270  55.984 135.840  1.00  3.82           N
ATOM   1098  CA  ASP A 138     -12.294  56.788 136.482  1.00  7.32           C
ATOM   1099  C   ASP A 138     -12.397  56.281 137.921  1.00  8.88           C
ATOM   1100  O   ASP A 138     -12.947  55.211 138.176  1.00  5.98           O
ATOM   1101  CB  ASP A 138     -13.586  56.635 135.697  1.00  8.65           C
ATOM   1102  CG  ASP A 138     -14.730  57.435 136.283  1.00 14.13           C
ATOM   1103  OD1 ASP A 138     -14.678  57.776 137.466  1.00 10.39           O
ATOM   1104  OD2 ASP A 138     -15.688  57.700 135.524  1.00 15.86           O
ATOM   1105  N   THR A 139     -11.840  57.032 138.883  1.00  7.29           N
ATOM   1106  CA  THR A 139     -11.794  56.481 140.238  1.00  8.04           C
ATOM   1107  C   THR A 139     -13.179  56.435 140.880  1.00  7.83           C
ATOM   1108  O   THR A 139     -13.421  55.591 141.746  1.00  8.40           O
ATOM   1109  CB  THR A 139     -10.765  57.235 141.083  1.00 15.46           C
ATOM   1110  OG1 THR A 139     -10.982  58.632 141.003  1.00  9.63           O
ATOM   1111  CG2 THR A 139      -9.313  56.933 140.592  1.00 11.35           C
ATOM   1112  N   ASP A 140     -14.126  57.265 140.438  1.00  8.21           N
ATOM   1113  CA  ASP A 140     -15.493  57.120 140.925  1.00  8.97           C
ATOM   1114  C   ASP A 140     -16.127  55.830 140.402  1.00  8.14           C
ATOM   1115  O   ASP A 140     -16.911  55.186 141.106  1.00  9.11           O
ATOM   1116  CB  ASP A 140     -16.328  58.322 140.516  1.00 11.49           C
ATOM   1117  CG  ASP A 140     -15.902  59.587 141.241  1.00 16.44           C
ATOM   1118  OD1 ASP A 140     -15.662  59.501 142.457  1.00 15.69           O
ATOM   1119  OD2 ASP A 140     -15.784  60.641 140.584  1.00 19.38           O
ATOM   1120  N   MET A 141     -15.815  55.450 139.165  1.00  7.18           N
ATOM   1121  CA  MET A 141     -16.234  54.136 138.664  1.00  8.95           C
ATOM   1122  C   MET A 141     -15.653  53.010 139.509  1.00  9.28           C
ATOM   1123  O   MET A 141     -16.339  52.025 139.799  1.00  6.90           O
ATOM   1124  CB  MET A 141     -15.820  53.995 137.206  1.00  8.20           C
ATOM   1125  CG  MET A 141     -16.043  52.607 136.611  1.00  8.99           C
ATOM   1126  SD  MET A 141     -14.725  51.422 136.921  1.00  9.87           S
ATOM   1127  CE  MET A 141     -13.355  52.190 136.042  1.00 10.02           C
ATOM   1128  N   LEU A 142     -14.367  53.109 139.904  1.00  8.07           N
ATOM   1129  CA  LEU A 142     -13.790  52.056 140.724  1.00  6.02           C
ATOM   1130  C   LEU A 142     -14.541  51.910 142.037  1.00  8.03           C
ATOM   1131  O   LEU A 142     -14.843  50.796 142.471  1.00  8.06           O
ATOM   1132  CB  LEU A 142     -12.312  52.336 141.016  1.00  9.51           C
ATOM   1133  CG  LEU A 142     -11.357  52.345 139.839  1.00  5.64           C
ATOM   1134  CD1 LEU A 142      -9.949  52.604 140.324  1.00  7.45           C
ATOM   1135  CD2 LEU A 142     -11.398  51.010 139.069  1.00  8.23           C
ATOM   1136  N   VAL A 143     -14.784  53.031 142.718  1.00  8.88           N
ATOM   1137  CA  VAL A 143     -15.533  53.011 143.966  1.00  6.75           C
ATOM   1138  C   VAL A 143     -16.900  52.364 143.757  1.00  8.84           C
ATOM   1139  O   VAL A 143     -17.352  51.542 144.571  1.00  9.49           O
ATOM   1140  CB  VAL A 143     -15.678  54.439 144.505  1.00  7.50           C
ATOM   1141  CG1 VAL A 143     -16.663  54.472 145.676  1.00 14.03           C
ATOM   1142  CG2 VAL A 143     -14.300  54.960 144.911  1.00  8.42           C
ATOM   1143  N   ALA A 144     -17.571  52.733 142.676  1.00  8.77           N
ATOM   1144  CA  ALA A 144     -18.903  52.193 142.393  1.00 11.11           C
ATOM   1145  C   ALA A 144     -18.844  50.691 142.154  1.00 10.23           C
ATOM   1146  O   ALA A 144     -19.631  49.921 142.721  1.00 12.53           O
ATOM   1147  CB  ALA A 144     -19.496  52.916 141.193  1.00 12.55           C
ATOM   1148  N   ARG A 145     -17.928  50.251 141.303  1.00  9.76           N
ATOM   1149  CA AARG A 145     -17.775  48.815 141.069  0.60  9.74           C
ATOM   1150  CA BARG A 145     -17.774  48.815 141.069  0.40  9.77           C
ATOM   1151  C   ARG A 145     -17.403  48.068 142.342  1.00 19.12           C
ATOM   1152  O   ARG A 145     -17.678  46.870 142.447  1.00 17.79           O
ATOM   1153  CB AARG A 145     -16.734  48.574 139.983  0.60 10.07           C
ATOM   1154  CB BARG A 145     -16.730  48.573 139.985  0.40 10.13           C
ATOM   1155  CG  ARG A 145     -17.135  49.063 138.612  1.00 12.90           C
ATOM   1156  CD  ARG A 145     -18.326  48.265 138.065  1.00 27.70           C
ATOM   1157  N   ASN A 146     -16.792  48.747 143.317  1.00 10.89           N
ATOM   1158  CA  ASN A 146     -16.424  48.102 144.566  1.00  8.48           C
ATOM   1159  C   ASN A 146     -17.573  48.063 145.570  1.00 13.30           C
ATOM   1160  O   ASN A 146     -17.384  47.596 146.694  1.00 18.96           O
ATOM   1161  CB  ASN A 146     -15.234  48.820 145.218  1.00  8.12           C
ATOM   1162  CG  ASN A 146     -14.513  47.935 146.203  1.00 16.32           C
ATOM   1163  OD1 ASN A 146     -14.202  46.790 145.890  1.00 13.80           O
ATOM   1164  ND2 ASN A 146     -14.256  48.453 147.390  1.00 15.65           N
ATOM   1165  N   GLY A 147     -18.757  48.527 145.193  1.00 12.94           N
ATOM   1166  CA  GLY A 147     -19.891  48.522 146.085  1.00 19.34           C
ATOM   1167  C   GLY A 147     -20.160  49.814 146.812  1.00 17.69           C
ATOM   1168  O   GLY A 147     -20.963  49.819 147.747  1.00 18.52           O
ATOM   1169  N   GLY A 148     -19.500  50.923 146.428  1.00 13.63           N
ATOM   1170  CA  GLY A 148     -19.787  52.216 146.994  1.00 14.82           C
ATOM   1171  C   GLY A 148     -18.717  52.795 147.879  1.00 13.11           C
ATOM   1172  O   GLY A 148     -18.839  53.956 148.277  1.00 14.22           O
ATOM   1173  N   ALA A 149     -17.680  52.043 148.204  1.00 15.81           N
ATOM   1174  CA  ALA A 149     -16.596  52.523 149.039  1.00 15.32           C
ATOM   1175  C   ALA A 149     -15.266  52.136 148.401  1.00 14.11           C
ATOM   1176  O   ALA A 149     -15.160  51.112 147.734  1.00 10.91           O
ATOM   1177  CB  ALA A 149     -16.660  51.960 150.459  1.00 22.63           C
ATOM   1178  N   ALA A 150     -14.251  52.977 148.617  1.00 13.73           N
ATOM   1179  CA  ALA A 150     -12.927  52.666 148.103  1.00 13.13           C
ATOM   1180  C   ALA A 150     -12.342  51.466 148.841  1.00 11.75           C
ATOM   1181  O   ALA A 150     -12.558  51.322 150.055  1.00 13.52           O
ATOM   1182  CB  ALA A 150     -12.003  53.871 148.260  1.00 13.70           C
ATOM   1183  N   PRO A 151     -11.618  50.588 148.153  1.00 12.46           N
ATOM   1184  CA  PRO A 151     -10.803  49.599 148.879  1.00 16.28           C
ATOM   1185  C   PRO A 151      -9.868  50.313 149.839  1.00 11.67           C
ATOM   1186  O   PRO A 151      -9.423  51.428 149.581  1.00 13.62           O
ATOM   1187  CB  PRO A 151     -10.022  48.875 147.765  1.00 13.10           C
ATOM   1188  CG  PRO A 151     -10.821  49.143 146.517  1.00 12.12           C
ATOM   1189  CD  PRO A 151     -11.434  50.491 146.702  1.00 10.18           C
ATOM   1190  N   LEU A 152      -9.571  49.661 150.962  1.00 15.41           N
ATOM   1191  CA  LEU A 152      -8.682  50.243 151.956  1.00 17.61           C
ATOM   1192  C   LEU A 152      -7.368  49.496 152.103  1.00 17.01           C
ATOM   1193  O   LEU A 152      -6.578  49.844 152.974  1.00 15.87           O
ATOM   1194  CB  LEU A 152      -9.383  50.320 153.319  1.00 14.21           C
ATOM   1195  CG  LEU A 152     -10.581  51.279 153.330  1.00 21.97           C
ATOM   1196  CD1 LEU A 152     -11.381  51.117 154.606  1.00 38.31           C
ATOM   1197  CD2 LEU A 152     -10.096  52.716 153.165  1.00 25.65           C
ATOM   1198  N   THR A 153      -7.121  48.485 151.275  1.00 10.32           N
ATOM   1199  CA  THR A 153      -5.818  47.858 151.196  1.00  9.04           C
ATOM   1200  C   THR A 153      -5.372  47.826 149.748  1.00 11.35           C
ATOM   1201  O   THR A 153      -6.188  47.752 148.822  1.00 10.22           O
ATOM   1202  CB  THR A 153      -5.792  46.414 151.736  1.00  9.99           C
ATOM   1203  OG1 THR A 153      -6.489  45.564 150.824  1.00 14.03           O
ATOM   1204  CG2 THR A 153      -6.435  46.338 153.124  1.00 14.87           C
ATOM   1205  N   MET A 154      -4.059  47.847 149.568  1.00  9.95           N
ATOM   1206  CA  MET A 154      -3.480  47.777 148.238  1.00 10.00           C
ATOM   1207  C   MET A 154      -3.809  46.447 147.570  1.00 11.11           C
ATOM   1208  O   MET A 154      -4.066  46.397 146.364  1.00  9.96           O
ATOM   1209  CB  MET A 154      -1.969  48.007 148.351  1.00  6.36           C
ATOM   1210  CG  MET A 154      -1.188  47.906 147.072  1.00 11.30           C
ATOM   1211  SD  MET A 154      -1.585  49.181 145.840  1.00 14.10           S
ATOM   1212  CE  MET A 154      -0.279  48.765 144.628  1.00 17.22           C
ATOM   1213  N   GLN A 155      -3.859  45.363 148.344  1.00 11.36           N
ATOM   1214  CA  GLN A 155      -4.152  44.063 147.741  1.00 10.96           C
ATOM   1215  C   GLN A 155      -5.576  44.022 147.208  1.00  8.40           C
ATOM   1216  O   GLN A 155      -5.811  43.555 146.092  1.00 10.53           O
ATOM   1217  CB  GLN A 155      -3.907  42.950 148.767  1.00 10.50           C
ATOM   1218  CG  GLN A 155      -4.180  41.556 148.239  1.00 22.86           C
ATOM   1219  CD  GLN A 155      -3.964  40.484 149.293  1.00 52.52           C
ATOM   1220  OE1 GLN A 155      -3.788  40.785 150.472  1.00 57.81           O
ATOM   1221  NE2 GLN A 155      -3.977  39.230 148.868  1.00 57.85           N
ATOM   1222  N   SER A 156      -6.546  44.491 147.999  1.00 10.99           N
ATOM   1223  CA ASER A 156      -7.931  44.502 147.545  0.27  9.65           C
ATOM   1224  CA BSER A 156      -7.926  44.487 147.534  0.73  9.56           C
ATOM   1225  C   SER A 156      -8.124  45.483 146.398  1.00  8.78           C
ATOM   1226  O   SER A 156      -8.936  45.240 145.492  1.00  8.57           O
ATOM   1227  CB ASER A 156      -8.858  44.846 148.709  0.27 13.83           C
ATOM   1228  CB BSER A 156      -8.877  44.771 148.693  0.73 13.85           C
ATOM   1229  OG ASER A 156     -10.201  44.984 148.275  0.27 13.35           O
ATOM   1230  OG BSER A 156      -8.769  46.106 149.152  0.73 17.60           O
ATOM   1231  N   PHE A 157      -7.380  46.603 146.422  1.00  9.61           N
ATOM   1232  CA  PHE A 157      -7.464  47.553 145.323  1.00  8.90           C
ATOM   1233  C   PHE A 157      -6.973  46.923 144.026  1.00  7.94           C
ATOM   1234  O   PHE A 157      -7.566  47.125 142.959  1.00  8.68           O
ATOM   1235  CB  PHE A 157      -6.647  48.814 145.630  1.00  6.31           C
ATOM   1236  CG  PHE A 157      -6.749  49.850 144.545  1.00  5.63           C
ATOM   1237  CD1 PHE A 157      -7.815  50.730 144.521  1.00  5.42           C
ATOM   1238  CD2 PHE A 157      -5.795  49.925 143.543  1.00  7.88           C
ATOM   1239  CE1 PHE A 157      -7.912  51.670 143.502  1.00  3.65           C
ATOM   1240  CE2 PHE A 157      -5.902  50.836 142.540  1.00  8.74           C
ATOM   1241  CZ  PHE A 157      -6.961  51.712 142.517  1.00  7.39           C
ATOM   1242  N   THR A 158      -5.862  46.191 144.094  1.00  6.48           N
ATOM   1243  CA  THR A 158      -5.302  45.568 142.916  1.00  8.53           C
ATOM   1244  C   THR A 158      -6.264  44.531 142.350  1.00  6.44           C
ATOM   1245  O   THR A 158      -6.447  44.457 141.135  1.00  7.75           O
ATOM   1246  CB  THR A 158      -3.949  44.939 143.251  1.00 10.28           C
ATOM   1247  OG1 THR A 158      -3.057  45.967 143.727  1.00 10.27           O
ATOM   1248  CG2 THR A 158      -3.344  44.288 142.025  1.00  8.96           C
ATOM   1249  N   LYS A 159      -6.921  43.759 143.229  1.00  7.97           N
ATOM   1250  CA  LYS A 159      -7.924  42.805 142.780  1.00 11.06           C
ATOM   1251  C   LYS A 159      -9.065  43.516 142.062  1.00  8.13           C
ATOM   1252  O   LYS A 159      -9.558  43.031 141.035  1.00  9.71           O
ATOM   1253  CB  LYS A 159      -8.476  42.036 143.975  1.00 11.03           C
ATOM   1254  CG  LYS A 159      -7.500  41.017 144.563  1.00 19.68           C
ATOM   1255  CD  LYS A 159      -8.110  40.326 145.769  1.00 26.28           C
ATOM   1256  CE  LYS A 159      -7.322  39.079 146.162  1.00 40.53           C
ATOM   1257  NZ  LYS A 159      -7.489  37.963 145.179  1.00 47.83           N
ATOM   1258  N   LEU A 160      -9.464  44.685 142.567  1.00  8.69           N
ATOM   1259  CA  LEU A 160     -10.551  45.439 141.947  1.00  7.05           C
ATOM   1260  C   LEU A 160     -10.177  45.890 140.537  1.00  6.86           C
ATOM   1261  O   LEU A 160     -10.956  45.720 139.602  1.00  8.11           O
ATOM   1262  CB  LEU A 160     -10.900  46.638 142.814  1.00  8.28           C
ATOM   1263  CG  LEU A 160     -11.881  47.671 142.219  1.00  9.14           C
ATOM   1264  CD1 LEU A 160     -13.236  47.053 141.936  1.00 12.33           C
ATOM   1265  CD2 LEU A 160     -11.994  48.833 143.177  1.00 11.10           C
ATOM   1266  N   VAL A 161      -9.014  46.546 140.371  1.00  6.99           N
ATOM   1267  CA  VAL A 161      -8.680  47.031 139.036  1.00  7.10           C
ATOM   1268  C   VAL A 161      -8.516  45.864 138.063  1.00  9.18           C
ATOM   1269  O   VAL A 161      -8.807  45.996 136.869  1.00  9.32           O
ATOM   1270  CB  VAL A 161      -7.426  47.938 139.035  1.00  8.25           C
ATOM   1271  CG1 VAL A 161      -7.659  49.174 139.912  1.00  9.62           C
ATOM   1272  CG2 VAL A 161      -6.193  47.195 139.454  1.00  9.62           C
ATOM   1273  N   ASP A 162      -8.071  44.708 138.556  1.00  7.08           N
ATOM   1274  CA  ASP A 162      -7.965  43.537 137.695  1.00  9.94           C
ATOM   1275  C   ASP A 162      -9.332  43.007 137.270  1.00 12.43           C
ATOM   1276  O   ASP A 162      -9.475  42.523 136.146  1.00 10.14           O
ATOM   1277  CB  ASP A 162      -7.137  42.457 138.387  1.00 10.09           C
ATOM   1278  CG  ASP A 162      -5.641  42.775 138.374  1.00 12.95           C
ATOM   1279  OD1 ASP A 162      -5.242  43.692 137.634  1.00  9.08           O
ATOM   1280  OD2 ASP A 162      -4.877  42.128 139.120  1.00 12.08           O
ATOM   1281  N   ARG A 163     -10.354  43.116 138.125  1.00 10.25           N
ATOM   1282  CA  ARG A 163     -11.698  42.757 137.699  1.00 12.74           C
ATOM   1283  C   ARG A 163     -12.212  43.735 136.654  1.00 11.16           C
ATOM   1284  O   ARG A 163     -12.921  43.340 135.720  1.00 12.02           O
ATOM   1285  CB  ARG A 163     -12.648  42.705 138.898  1.00 13.38           C
ATOM   1286  CG  ARG A 163     -12.342  41.591 139.881  1.00 19.18           C
ATOM   1287  CD  ARG A 163     -13.494  41.353 140.847  1.00 22.86           C
ATOM   1288  NE  ARG A 163     -13.797  42.514 141.676  1.00 26.40           N
ATOM   1289  CZ  ARG A 163     -13.223  42.775 142.853  1.00 24.85           C
ATOM   1290  NH1 ARG A 163     -12.302  41.966 143.343  1.00 23.22           N
ATOM   1291  NH2 ARG A 163     -13.578  43.850 143.539  1.00 30.75           N
ATOM   1292  N   VAL A 164     -11.896  45.029 136.818  1.00  9.12           N
ATOM   1293  CA  VAL A 164     -12.311  46.039 135.856  1.00 10.10           C
ATOM   1294  C   VAL A 164     -11.621  45.830 134.526  1.00  9.64           C
ATOM   1295  O   VAL A 164     -12.234  45.994 133.460  1.00 15.96           O
ATOM   1296  CB  VAL A 164     -12.026  47.452 136.415  1.00 13.01           C
ATOM   1297  CG1 VAL A 164     -12.311  48.512 135.362  1.00 19.12           C
ATOM   1298  CG2 VAL A 164     -12.842  47.691 137.664  1.00 14.39           C
ATOM   1299  N   GLY A 165     -10.340  45.460 134.548  1.00  9.75           N
ATOM   1300  CA  GLY A 165      -9.565  45.202 133.353  1.00  6.51           C
ATOM   1301  C   GLY A 165      -8.524  46.285 133.129  1.00  7.57           C
ATOM   1302  O   GLY A 165      -8.266  47.123 134.003  1.00  9.32           O
ATOM   1303  N   ASP A 166      -7.964  46.284 131.925  1.00 11.31           N
ATOM   1304  CA  ASP A 166      -6.888  47.218 131.611  1.00 11.32           C
ATOM   1305  C   ASP A 166      -7.400  48.655 131.624  1.00  8.17           C
ATOM   1306  O   ASP A 166      -8.575  48.920 131.299  1.00  9.14           O
ATOM   1307  CB  ASP A 166      -6.299  46.947 130.231  1.00 11.87           C
ATOM   1308  CG  ASP A 166      -5.540  45.650 130.150  1.00 14.01           C
ATOM   1309  OD1 ASP A 166      -5.154  45.070 131.202  1.00 12.41           O
ATOM   1310  OD2 ASP A 166      -5.325  45.217 129.010  1.00 14.17           O
ATOM   1311  N   PRO A 167      -6.544  49.616 131.974  1.00  5.54           N
ATOM   1312  CA  PRO A 167      -6.914  51.017 131.815  1.00  7.87           C
ATOM   1313  C   PRO A 167      -7.155  51.334 130.349  1.00  6.25           C
ATOM   1314  O   PRO A 167      -6.651  50.627 129.455  1.00  7.80           O
ATOM   1315  CB  PRO A 167      -5.674  51.771 132.349  1.00  8.91           C
ATOM   1316  CG  PRO A 167      -4.899  50.798 133.122  1.00 10.89           C
ATOM   1317  CD  PRO A 167      -5.178  49.451 132.511  1.00  6.77           C
ATOM   1318  N   PRO A 168      -7.901  52.391 130.062  1.00  7.73           N
ATOM   1319  CA  PRO A 168      -8.046  52.822 128.667  1.00  9.48           C
ATOM   1320  C   PRO A 168      -6.696  53.082 128.032  1.00 13.61           C
ATOM   1321  O   PRO A 168      -5.719  53.451 128.699  1.00  8.79           O
ATOM   1322  CB  PRO A 168      -8.891  54.099 128.767  1.00 10.16           C
ATOM   1323  CG  PRO A 168      -9.590  54.000 130.071  1.00 11.60           C
ATOM   1324  CD  PRO A 168      -8.637  53.258 130.990  1.00  6.90           C
ATOM   1325  N   ALA A 169      -6.629  52.832 126.726  1.00 11.33           N
ATOM   1326  CA  ALA A 169      -5.416  53.132 125.989  1.00  8.48           C
ATOM   1327  C   ALA A 169      -5.176  54.647 125.982  1.00  5.26           C
ATOM   1328  O   ALA A 169      -6.134  55.437 126.084  1.00  7.99           O
ATOM   1329  CB  ALA A 169      -5.525  52.623 124.567  1.00 10.82           C
ATOM   1330  N   PRO A 170      -3.934  55.078 125.848  1.00  5.82           N
ATOM   1331  CA  PRO A 170      -3.680  56.513 125.654  1.00  7.20           C
ATOM   1332  C   PRO A 170      -4.363  56.987 124.379  1.00  8.77           C
ATOM   1333  O   PRO A 170      -4.420  56.268 123.376  1.00 12.34           O
ATOM   1334  CB  PRO A 170      -2.153  56.607 125.551  1.00 12.24           C
ATOM   1335  CG  PRO A 170      -1.691  55.218 125.246  1.00 11.69           C
ATOM   1336  CD  PRO A 170      -2.683  54.295 125.874  1.00  8.64           C
ATOM   1337  N   ALA A 171      -4.907  58.185 124.445  1.00  7.32           N
ATOM   1338  CA  ALA A 171      -5.546  58.810 123.307  1.00 10.24           C
ATOM   1339  C   ALA A 171      -4.531  59.076 122.202  1.00  8.88           C
ATOM   1340  O   ALA A 171      -3.341  59.197 122.461  1.00 11.35           O
ATOM   1341  CB  ALA A 171      -6.206  60.124 123.714  1.00  8.34           C
ATOM   1342  N   PRO A 172      -5.004  59.231 120.957  1.00  9.41           N
ATOM   1343  CA  PRO A 172      -4.090  59.557 119.860  1.00 13.60           C
ATOM   1344  C   PRO A 172      -3.377  60.884 120.070  1.00 10.19           C
ATOM   1345  O   PRO A 172      -3.804  61.739 120.839  1.00  7.59           O
ATOM   1346  CB  PRO A 172      -5.012  59.630 118.636  1.00 18.20           C
ATOM   1347  CG  PRO A 172      -6.285  58.967 119.046  1.00 17.40           C
ATOM   1348  CD  PRO A 172      -6.403  59.102 120.524  1.00 12.57           C
ATOM   1349  N   ASP A 173      -2.265  61.048 119.359  1.00 11.26           N
ATOM   1350  CA  ASP A 173      -1.600  62.338 119.315  1.00 15.29           C
ATOM   1351  C   ASP A 173      -2.524  63.364 118.661  1.00 11.93           C
ATOM   1352  O   ASP A 173      -3.367  63.012 117.825  1.00 14.08           O
ATOM   1353  CB  ASP A 173      -0.290  62.238 118.538  1.00 14.32           C
ATOM   1354  CG  ASP A 173       0.779  61.445 119.272  1.00 28.87           C
ATOM   1355  OD1 ASP A 173       0.783  61.430 120.530  1.00 20.68           O
ATOM   1356  OD2 ASP A 173       1.629  60.848 118.588  1.00 25.15           O
ATOM   1357  N   PRO A 174      -2.402  64.637 119.012  1.00 12.02           N
ATOM   1358  CA  PRO A 174      -3.246  65.648 118.377  1.00 15.61           C
ATOM   1359  C   PRO A 174      -2.766  65.925 116.965  1.00 13.26           C
ATOM   1360  O   PRO A 174      -1.658  65.494 116.578  1.00 16.24           O
ATOM   1361  CB  PRO A 174      -3.070  66.877 119.281  1.00 18.51           C
ATOM   1362  CG  PRO A 174      -1.694  66.723 119.797  1.00 14.81           C
ATOM   1363  CD  PRO A 174      -1.500  65.241 120.012  1.00 17.81           C
ATOM   1364  N   PRO A 175      -3.565  66.627 116.170  1.00 15.08           N
ATOM   1365  CA  PRO A 175      -3.169  66.891 114.782  1.00 16.47           C
ATOM   1366  C   PRO A 175      -1.900  67.719 114.712  1.00 17.05           C
ATOM   1367  O   PRO A 175      -1.533  68.429 115.650  1.00 13.84           O
ATOM   1368  CB  PRO A 175      -4.373  67.661 114.204  1.00 18.59           C
ATOM   1369  CG  PRO A 175      -5.512  67.383 115.144  1.00 26.41           C
ATOM   1370  CD  PRO A 175      -4.880  67.204 116.495  1.00 16.98           C
ATOM   1371  N   ALA A 176      -1.230  67.624 113.563  1.00 12.86           N
ATOM   1372  CA  ALA A 176       0.032  68.319 113.351  1.00 14.66           C
ATOM   1373  C   ALA A 176      -0.149  69.831 113.240  1.00 11.70           C
ATOM   1374  O   ALA A 176       0.823  70.569 113.364  1.00 10.53           O
ATOM   1375  CB  ALA A 176       0.713  67.783 112.089  1.00 13.21           C
ATOM   1376  N   ALA A 177      -1.359  70.283 112.961  1.00  8.80           N
ATOM   1377  CA  ALA A 177      -1.733  71.679 112.912  1.00  9.98           C
ATOM   1378  C   ALA A 177      -2.974  71.871 113.769  1.00  6.47           C
ATOM   1379  O   ALA A 177      -3.899  71.063 113.722  1.00 10.45           O
ATOM   1380  CB  ALA A 177      -2.019  72.139 111.473  1.00 12.29           C
ATOM   1381  N   MET A 178      -2.975  72.926 114.566  1.00 10.59           N
ATOM   1382  CA  MET A 178      -4.116  73.166 115.432  1.00  9.42           C
ATOM   1383  C   MET A 178      -4.747  74.496 115.099  1.00  9.35           C
ATOM   1384  O   MET A 178      -4.044  75.429 114.700  1.00 14.43           O
ATOM   1385  CB  MET A 178      -3.723  73.179 116.909  1.00 16.99           C
ATOM   1386  CG  MET A 178      -3.416  71.820 117.419  1.00 15.11           C
ATOM   1387  SD  MET A 178      -2.855  71.968 119.114  0.86 20.84           S
ATOM   1388  CE  MET A 178      -2.858  70.248 119.534  0.75 15.67           C
ATOM   1389  N   PRO A 179      -6.064  74.617 115.253  1.00 13.86           N
ATOM   1390  CA  PRO A 179      -6.710  75.918 115.070  1.00 13.16           C
ATOM   1391  C   PRO A 179      -6.157  76.902 116.079  1.00 15.26           C
ATOM   1392  O   PRO A 179      -6.045  76.572 117.271  1.00 18.57           O
ATOM   1393  CB  PRO A 179      -8.192  75.623 115.328  1.00 14.63           C
ATOM   1394  CG  PRO A 179      -8.340  74.127 115.233  1.00 16.43           C
ATOM   1395  CD  PRO A 179      -7.023  73.593 115.697  1.00 11.50           C
ATOM   1396  N   PRO A 180      -5.776  78.096 115.647  1.00 14.55           N
ATOM   1397  CA  PRO A 180      -5.171  79.052 116.554  1.00 14.63           C
ATOM   1398  C   PRO A 180      -6.214  79.917 117.239  1.00 11.16           C
ATOM   1399  O   PRO A 180      -7.401  79.893 116.879  1.00 11.82           O
ATOM   1400  CB  PRO A 180      -4.294  79.896 115.617  1.00 13.75           C
ATOM   1401  CG  PRO A 180      -5.126  79.969 114.389  1.00 18.56           C
ATOM   1402  CD  PRO A 180      -5.787  78.604 114.258  1.00 22.15           C
ATOM   1403  N   PRO A 181      -5.801  80.700 118.230  1.00 10.93           N
ATOM   1404  CA  PRO A 181      -6.655  81.786 118.711  1.00  9.60           C
ATOM   1405  C   PRO A 181      -7.016  82.728 117.570  1.00 11.84           C
ATOM   1406  O   PRO A 181      -6.277  82.858 116.591  1.00 16.61           O
ATOM   1407  CB  PRO A 181      -5.782  82.497 119.749  1.00 10.91           C
ATOM   1408  CG  PRO A 181      -4.754  81.494 120.151  1.00 12.11           C
ATOM   1409  CD  PRO A 181      -4.500  80.658 118.930  1.00 19.19           C
ATOM   1410  N   ALA A 182      -8.150  83.385 117.709  1.00 13.23           N
ATOM   1411  CA  ALA A 182      -8.515  84.426 116.756  1.00 11.81           C
ATOM   1412  C   ALA A 182      -7.593  85.620 116.924  1.00 17.11           C
ATOM   1413  O   ALA A 182      -7.028  85.868 118.000  1.00 15.35           O
ATOM   1414  CB  ALA A 182      -9.972  84.860 116.948  1.00 11.92           C
ATOM   1415  N   GLU A 183      -7.458  86.392 115.847  1.00 17.20           N
ATOM   1416  CA  GLU A 183      -6.589  87.558 115.878  1.00 21.11           C
ATOM   1417  C   GLU A 183      -7.247  88.704 116.624  1.00 12.62           C
ATOM   1418  O   GLU A 183      -8.475  88.794 116.719  1.00 17.08           O
ATOM   1419  CB  GLU A 183      -6.241  88.007 114.454  1.00 30.67           C
ATOM   1420  CG  GLU A 183      -5.472  86.979 113.644  1.00 30.03           C
ATOM   1421  CD  GLU A 183      -4.060  86.772 114.145  1.00 38.35           C
ATOM   1422  N   ASP A 184      -6.397  89.561 117.208  1.00 24.28           N
ATOM   1423  CA  ASP A 184      -6.816  90.829 117.807  1.00 25.21           C
ATOM   1424  C   ASP A 184      -7.839  90.633 118.923  1.00 28.81           C
ATOM   1425  O   ASP A 184      -8.723  91.472 119.132  1.00 22.33           O
ATOM   1426  CB  ASP A 184      -7.361  91.776 116.734  1.00 40.40           C
ATOM   1427  CG  ASP A 184      -6.380  91.976 115.595  1.00 30.15           C
ATOM   1428  OD1 ASP A 184      -5.158  91.836 115.838  1.00 37.44           O
ATOM   1429  OD2 ASP A 184      -6.826  92.242 114.463  1.00 42.35           O
ATOM   1430  N   MET A 185      -7.730  89.526 119.641  1.00 14.03           N
ATOM   1431  CA  MET A 185      -8.493  89.333 120.874  1.00 12.45           C
ATOM   1432  C   MET A 185      -7.684  89.900 122.033  1.00 11.92           C
ATOM   1433  O   MET A 185      -6.586  89.408 122.311  1.00 12.69           O
ATOM   1434  CB  MET A 185      -8.768  87.861 121.098  1.00 11.65           C
ATOM   1435  CG  MET A 185      -9.705  87.259 120.087  1.00 12.33           C
ATOM   1436  SD  MET A 185     -11.356  87.978 120.207  1.00 13.03           S
ATOM   1437  CE  MET A 185     -12.240  86.868 119.133  1.00 14.52           C
ATOM   1438  N   PRO A 186      -8.187  90.916 122.738  1.00 11.32           N
ATOM   1439  CA  PRO A 186      -7.325  91.618 123.708  1.00 13.34           C
ATOM   1440  C   PRO A 186      -6.828  90.753 124.866  1.00  9.07           C
ATOM   1441  O   PRO A 186      -5.692  90.942 125.323  1.00 11.41           O
ATOM   1442  CB  PRO A 186      -8.224  92.760 124.197  1.00 13.37           C
ATOM   1443  CG  PRO A 186      -9.619  92.349 123.856  1.00 19.16           C
ATOM   1444  CD  PRO A 186      -9.509  91.552 122.608  1.00 11.05           C
ATOM   1445  N   SER A 187      -7.645  89.820 125.355  1.00 11.65           N
ATOM   1446  CA  SER A 187      -7.208  88.925 126.434  1.00  9.85           C
ATOM   1447  C   SER A 187      -6.176  87.910 125.976  1.00 13.76           C
ATOM   1448  O   SER A 187      -5.571  87.239 126.821  1.00  9.94           O
ATOM   1449  CB  SER A 187      -8.418  88.204 127.022  1.00  9.03           C
ATOM   1450  OG  SER A 187      -9.314  89.120 127.646  1.00  9.59           O
ATOM   1451  N   ALA A 188      -5.974  87.756 124.672  1.00 11.07           N
ATOM   1452  CA  ALA A 188      -4.936  86.897 124.138  1.00 11.37           C
ATOM   1453  C   ALA A 188      -3.690  87.670 123.726  1.00 10.67           C
ATOM   1454  O   ALA A 188      -2.798  87.099 123.090  1.00 12.78           O
ATOM   1455  CB  ALA A 188      -5.485  86.089 122.965  1.00 11.75           C
ATOM   1456  N   ALA A 189      -3.594  88.944 124.098  1.00  9.25           N
ATOM   1457  CA  ALA A 189      -2.416  89.729 123.747  1.00 12.65           C
ATOM   1458  C   ALA A 189      -1.152  89.002 124.219  1.00  8.19           C
ATOM   1459  O   ALA A 189      -1.084  88.599 125.392  1.00 10.74           O
ATOM   1460  CB  ALA A 189      -2.475  91.118 124.390  1.00 12.51           C
ATOM   1461  N   PRO A 190      -0.140  88.864 123.374  1.00  9.38           N
ATOM   1462  CA  PRO A 190       1.074  88.129 123.797  1.00 15.08           C
ATOM   1463  C   PRO A 190       1.709  88.656 125.069  1.00 15.07           C
ATOM   1464  O   PRO A 190       2.180  87.861 125.887  1.00 11.23           O
ATOM   1465  CB  PRO A 190       2.013  88.282 122.587  1.00 17.54           C
ATOM   1466  CG  PRO A 190       1.102  88.469 121.420  1.00 23.86           C
ATOM   1467  CD  PRO A 190      -0.090  89.225 121.941  1.00 13.40           C
ATOM   1468  N   ALA A 191       1.764  89.973 125.259  1.00 10.46           N
ATOM   1469  CA  ALA A 191       2.452  90.543 126.401  1.00 12.37           C
ATOM   1470  C   ALA A 191       1.790  90.192 127.728  1.00 10.93           C
ATOM   1471  O   ALA A 191       2.445  90.247 128.772  1.00 14.77           O
ATOM   1472  CB  ALA A 191       2.527  92.072 126.286  1.00 15.67           C
ATOM   1473  N   ALA A 192       0.514  89.830 127.713  1.00  7.20           N
ATOM   1474  CA  ALA A 192      -0.211  89.516 128.933  1.00 12.64           C
ATOM   1475  C   ALA A 192      -0.378  88.021 129.160  1.00 11.96           C
ATOM   1476  O   ALA A 192      -0.941  87.629 130.190  1.00 12.81           O
ATOM   1477  CB  ALA A 192      -1.593  90.180 128.899  1.00 15.84           C
ATOM   1478  N   THR A 193       0.114  87.197 128.252  1.00  7.90           N
ATOM   1479  CA  THR A 193      -0.206  85.766 128.255  1.00  6.68           C
ATOM   1480  C   THR A 193       1.026  84.896 128.079  1.00  9.02           C
ATOM   1481  O   THR A 193       0.902  83.714 127.716  1.00  8.86           O
ATOM   1482  CB  THR A 193      -1.241  85.464 127.171  1.00  7.92           C
ATOM   1483  OG1 THR A 193      -0.728  85.813 125.882  1.00 10.60           O
ATOM   1484  CG2 THR A 193      -2.544  86.197 127.446  1.00  8.40           C
ATOM   1485  N   GLY A 194       2.211  85.431 128.340  1.00  8.81           N
ATOM   1486  CA  GLY A 194       3.423  84.645 128.240  1.00 10.94           C
ATOM   1487  C   GLY A 194       3.764  83.903 129.521  1.00  8.28           C
ATOM   1488  O   GLY A 194       3.227  84.190 130.590  1.00  8.96           O
ATOM   1489  N   VAL A 195       4.664  82.932 129.387  1.00  8.25           N
ATOM   1490  CA  VAL A 195       5.132  82.154 130.540  1.00  6.93           C
ATOM   1491  C   VAL A 195       6.169  83.010 131.256  1.00  8.08           C
ATOM   1492  O   VAL A 195       7.197  83.346 130.646  1.00 11.30           O
ATOM   1493  CB  VAL A 195       5.725  80.805 130.119  1.00 11.46           C
ATOM   1494  CG1 VAL A 195       6.163  80.042 131.362  1.00 10.81           C
ATOM   1495  CG2 VAL A 195       4.720  79.989 129.353  1.00  9.11           C
ATOM   1496  N   PRO A 196       5.954  83.385 132.509  1.00  7.05           N
ATOM   1497  CA  PRO A 196       6.958  84.187 133.226  1.00  8.42           C
ATOM   1498  C   PRO A 196       8.145  83.325 133.657  1.00  7.70           C
ATOM   1499  O   PRO A 196       8.107  82.100 133.617  1.00  8.71           O
ATOM   1500  CB  PRO A 196       6.186  84.710 134.431  1.00 15.14           C
ATOM   1501  CG  PRO A 196       5.210  83.594 134.726  1.00 11.17           C
ATOM   1502  CD  PRO A 196       4.808  83.056 133.368  1.00  7.47           C
ATOM   1503  N   THR A 197       9.205  84.004 134.082  1.00 11.90           N
ATOM   1504  CA  THR A 197      10.370  83.344 134.671  1.00 10.91           C
ATOM   1505  C   THR A 197      10.246  83.312 136.192  1.00  7.79           C
ATOM   1506  O   THR A 197       9.455  84.035 136.788  1.00 12.15           O
ATOM   1507  CB  THR A 197      11.663  84.082 134.295  1.00 12.94           C
ATOM   1508  OG1 THR A 197      11.661  85.353 134.961  1.00 13.75           O
ATOM   1509  CG2 THR A 197      11.753  84.272 132.801  1.00 15.91           C
ATOM   1510  N   TRP A 198      11.077  82.461 136.827  1.00  9.61           N
ATOM   1511  CA  TRP A 198      11.042  82.383 138.283  1.00  9.12           C
ATOM   1512  C   TRP A 198      11.400  83.732 138.907  1.00  9.68           C
ATOM   1513  O   TRP A 198      10.845  84.098 139.945  1.00 12.56           O
ATOM   1514  CB  TRP A 198      11.959  81.261 138.803  1.00  9.79           C
ATOM   1515  CG  TRP A 198      13.427  81.337 138.469  1.00  8.35           C
ATOM   1516  CD1 TRP A 198      14.082  80.711 137.455  1.00 12.38           C
ATOM   1517  CD2 TRP A 198      14.437  82.067 139.201  1.00 12.67           C
ATOM   1518  NE1 TRP A 198      15.411  81.018 137.476  1.00 15.74           N
ATOM   1519  CE2 TRP A 198      15.659  81.845 138.544  1.00 10.45           C
ATOM   1520  CE3 TRP A 198      14.411  82.876 140.333  1.00 15.50           C
ATOM   1521  CZ2 TRP A 198      16.865  82.416 138.986  1.00 13.54           C
ATOM   1522  CZ3 TRP A 198      15.615  83.443 140.778  1.00 11.69           C
ATOM   1523  CH2 TRP A 198      16.813  83.198 140.105  1.00 13.13           C
ATOM   1524  N   GLN A 199      12.286  84.495 138.270  1.00 11.75           N
ATOM   1525  CA  GLN A 199      12.595  85.834 138.776  1.00 14.01           C
ATOM   1526  C   GLN A 199      11.368  86.736 138.734  1.00 16.98           C
ATOM   1527  O   GLN A 199      11.105  87.493 139.678  1.00 15.82           O
ATOM   1528  CB  GLN A 199      13.738  86.452 137.961  1.00 14.89           C
ATOM   1529  CG  GLN A 199      15.053  85.680 138.024  1.00 18.87           C
ATOM   1530  CD  GLN A 199      15.287  84.761 136.840  1.00 21.34           C
ATOM   1531  OE1 GLN A 199      14.362  84.103 136.330  1.00 17.77           O
ATOM   1532  NE2 GLN A 199      16.536  84.685 136.397  1.00 26.91           N
ATOM   1533  N   GLU A 200      10.587  86.647 137.654  1.00 12.88           N
ATOM   1534  CA  GLU A 200       9.445  87.521 137.459  1.00 13.76           C
ATOM   1535  C   GLU A 200       8.291  87.208 138.394  1.00 20.10           C
ATOM   1536  O   GLU A 200       7.494  88.097 138.705  1.00 23.21           O
ATOM   1537  CB  GLU A 200       8.982  87.425 136.007  1.00 15.51           C
ATOM   1538  CG  GLU A 200       9.958  88.063 135.063  1.00 19.49           C
ATOM   1539  CD  GLU A 200       9.627  87.837 133.620  1.00 26.79           C
ATOM   1540  OE1 GLU A 200       8.912  86.858 133.298  1.00 17.14           O
ATOM   1541  OE2 GLU A 200      10.093  88.651 132.802  1.00 32.69           O
ATOM   1542  N   VAL A 201       8.160  85.954 138.842  1.00 14.49           N
ATOM   1543  CA  VAL A 201       7.124  85.613 139.808  1.00 14.56           C
ATOM   1544  C   VAL A 201       7.548  85.921 141.238  1.00 19.06           C
ATOM   1545  O   VAL A 201       6.752  85.735 142.164  1.00 23.69           O
ATOM   1546  CB  VAL A 201       6.714  84.133 139.690  1.00 15.50           C
ATOM   1547  CG1 VAL A 201       6.170  83.852 138.292  1.00 16.81           C
ATOM   1548  CG2 VAL A 201       7.873  83.202 140.004  1.00 24.75           C
ATOM   1549  N   GLY A 202       8.773  86.371 141.445  1.00 17.66           N
ATOM   1550  CA  GLY A 202       9.180  86.935 142.719  1.00 17.96           C
ATOM   1551  C   GLY A 202      10.199  86.143 143.500  1.00 17.99           C
ATOM   1552  O   GLY A 202      10.576  86.575 144.588  1.00 17.21           O
ATOM   1553  N   PHE A 203      10.682  85.008 142.988  1.00 18.67           N
ATOM   1554  CA  PHE A 203      11.690  84.257 143.718  1.00 19.44           C
ATOM   1555  C   PHE A 203      13.027  84.980 143.675  1.00 18.12           C
ATOM   1556  O   PHE A 203      13.413  85.550 142.652  1.00 17.68           O
ATOM   1557  CB  PHE A 203      11.840  82.851 143.143  1.00 17.18           C
ATOM   1558  CG  PHE A 203      10.680  81.962 143.434  1.00 13.76           C
ATOM   1559  CD1 PHE A 203      10.539  81.363 144.686  1.00 17.26           C
ATOM   1560  CD2 PHE A 203       9.720  81.718 142.470  1.00 14.05           C
ATOM   1561  CE1 PHE A 203       9.457  80.547 144.948  1.00 15.24           C
ATOM   1562  CE2 PHE A 203       8.638  80.899 142.735  1.00 18.15           C
ATOM   1563  CZ  PHE A 203       8.512  80.313 143.973  1.00 21.90           C
ATOM   1564  N   LYS A 204      13.742  84.941 144.804  1.00 19.30           N
ATOM   1565  CA  LYS A 204      15.016  85.636 144.941  1.00 21.26           C
ATOM   1566  C   LYS A 204      16.219  84.707 144.875  1.00 27.71           C
ATOM   1567  O   LYS A 204      17.333  85.182 144.637  1.00 30.45           O
ATOM   1568  CB  LYS A 204      15.044  86.407 146.262  1.00 36.11           C
ATOM   1569  CG  LYS A 204      13.924  87.435 146.398  1.00 31.53           C
ATOM   1570  N   GLU A 205      16.028  83.398 145.085  1.00 15.93           N
ATOM   1571  CA  GLU A 205      17.115  82.423 144.956  1.00 14.24           C
ATOM   1572  C   GLU A 205      16.813  81.486 143.780  1.00 11.28           C
ATOM   1573  O   GLU A 205      15.640  81.188 143.533  1.00 17.30           O
ATOM   1574  CB  GLU A 205      17.282  81.580 146.223  1.00 18.99           C
ATOM   1575  CG  GLU A 205      17.653  82.385 147.461  1.00 31.78           C
ATOM   1576  CD  GLU A 205      17.726  81.523 148.711  1.00 30.19           C
ATOM   1577  N   PRO A 206      17.827  81.052 143.042  1.00 13.65           N
ATOM   1578  CA  PRO A 206      17.582  80.248 141.835  1.00 10.15           C
ATOM   1579  C   PRO A 206      17.252  78.811 142.183  1.00 13.38           C
ATOM   1580  O   PRO A 206      17.649  78.309 143.256  1.00 14.52           O
ATOM   1581  CB  PRO A 206      18.907  80.340 141.068  1.00 19.41           C
ATOM   1582  CG  PRO A 206      19.931  80.536 142.152  1.00 27.08           C
ATOM   1583  CD  PRO A 206      19.261  81.339 143.231  1.00 24.76           C
ATOM   1584  N   PRO A 207      16.552  78.113 141.291  1.00  9.56           N
ATOM   1585  CA  PRO A 207      16.347  76.665 141.486  1.00  7.50           C
ATOM   1586  C   PRO A 207      17.638  75.893 141.351  1.00 14.29           C
ATOM   1587  O   PRO A 207      18.463  76.158 140.475  1.00 18.06           O
ATOM   1588  CB  PRO A 207      15.352  76.293 140.370  1.00 10.27           C
ATOM   1589  CG  PRO A 207      15.585  77.318 139.307  1.00 11.62           C
ATOM   1590  CD  PRO A 207      15.986  78.589 140.014  1.00 10.89           C
ATOM   1591  N   LEU A 208      17.822  74.914 142.237  1.00  7.90           N
ATOM   1592  CA  LEU A 208      18.978  74.052 142.191  1.00  8.02           C
ATOM   1593  C   LEU A 208      18.678  72.631 141.722  1.00 11.67           C
ATOM   1594  O   LEU A 208      19.608  71.843 141.560  1.00  9.69           O
ATOM   1595  CB  LEU A 208      19.632  74.000 143.574  1.00 10.10           C
ATOM   1596  CG  LEU A 208      20.151  75.321 144.149  1.00 18.99           C
ATOM   1597  CD1 LEU A 208      20.833  75.065 145.479  1.00 13.95           C
ATOM   1598  CD2 LEU A 208      21.076  76.017 143.181  1.00 21.83           C
ATOM   1599  N   THR A 209      17.414  72.270 141.492  1.00  7.32           N
ATOM   1600  CA  THR A 209      17.128  70.889 141.142  1.00  5.25           C
ATOM   1601  C   THR A 209      17.713  70.528 139.773  1.00  9.90           C
ATOM   1602  O   THR A 209      17.904  71.387 138.887  1.00 11.51           O
ATOM   1603  CB  THR A 209      15.622  70.615 141.176  1.00  8.74           C
ATOM   1604  OG1 THR A 209      15.405  69.212 140.945  1.00  7.33           O
ATOM   1605  CG2 THR A 209      14.905  71.398 140.122  1.00  8.42           C
ATOM   1606  N   VAL A 210      18.001  69.240 139.597  1.00  6.42           N
ATOM   1607  CA  VAL A 210      18.625  68.718 138.392  1.00  6.09           C
ATOM   1608  C   VAL A 210      17.624  68.129 137.399  1.00  8.31           C
ATOM   1609  O   VAL A 210      18.033  67.645 136.336  1.00 14.09           O
ATOM   1610  CB  VAL A 210      19.684  67.651 138.745  1.00  7.27           C
ATOM   1611  CG1 VAL A 210      20.835  68.293 139.527  1.00 11.00           C
ATOM   1612  CG2 VAL A 210      19.056  66.507 139.543  1.00  8.93           C
ATOM   1613  N   PHE A 211      16.329  68.150 137.706  1.00  7.28           N
ATOM   1614  CA  PHE A 211      15.315  67.573 136.841  1.00  5.89           C
ATOM   1615  C   PHE A 211      14.515  68.699 136.196  1.00  6.47           C
ATOM   1616  O   PHE A 211      13.967  69.550 136.891  1.00  7.38           O
ATOM   1617  CB  PHE A 211      14.413  66.645 137.649  1.00  6.19           C
ATOM   1618  CG  PHE A 211      15.183  65.560 138.360  1.00  4.68           C
ATOM   1619  CD1 PHE A 211      15.792  64.548 137.649  1.00 10.22           C
ATOM   1620  CD2 PHE A 211      15.297  65.583 139.738  1.00  8.07           C
ATOM   1621  CE1 PHE A 211      16.518  63.560 138.314  1.00  8.22           C
ATOM   1622  CE2 PHE A 211      15.992  64.598 140.405  1.00  7.03           C
ATOM   1623  CZ  PHE A 211      16.611  63.597 139.683  1.00  6.69           C
ATOM   1624  N   LYS A 212      14.516  68.721 134.871  1.00  7.13           N
ATOM   1625  CA  LYS A 212      13.885  69.793 134.116  1.00  8.86           C
ATOM   1626  C   LYS A 212      12.433  69.448 133.788  1.00  7.44           C
ATOM   1627  O   LYS A 212      12.084  68.295 133.530  1.00  6.90           O
ATOM   1628  CB  LYS A 212      14.655  70.049 132.829  1.00 10.41           C
ATOM   1629  CG  LYS A 212      16.107  70.456 133.059  1.00 12.77           C
ATOM   1630  N   GLY A 213      11.590  70.481 133.780  1.00  6.12           N
ATOM   1631  CA  GLY A 213      10.172  70.254 133.577  1.00  4.03           C
ATOM   1632  C   GLY A 213       9.797  70.001 132.135  1.00  6.42           C
ATOM   1633  O   GLY A 213      10.572  70.217 131.199  1.00  6.54           O
ATOM   1634  N   GLY A 214       8.574  69.517 131.954  1.00  7.66           N
ATOM   1635  CA  GLY A 214       7.941  69.538 130.658  1.00  4.84           C
ATOM   1636  C   GLY A 214       7.738  68.139 130.066  1.00  6.56           C
ATOM   1637  O   GLY A 214       8.415  67.157 130.417  1.00  6.20           O
ATOM   1638  N   GLU A 215       6.819  68.090 129.110  1.00  5.31           N
ATOM   1639  CA  GLU A 215       6.456  66.864 128.407  1.00  3.41           C
ATOM   1640  C   GLU A 215       7.632  66.313 127.610  1.00  5.24           C
ATOM   1641  O   GLU A 215       7.827  65.111 127.561  1.00  6.33           O
ATOM   1642  CB  GLU A 215       5.274  67.155 127.482  1.00  5.25           C
ATOM   1643  CG  GLU A 215       4.893  65.990 126.547  1.00  8.05           C
ATOM   1644  CD  GLU A 215       3.791  66.352 125.551  1.00  5.08           C
ATOM   1645  OE1 GLU A 215       3.495  67.553 125.348  1.00  5.93           O
ATOM   1646  OE2 GLU A 215       3.232  65.406 124.959  1.00  6.74           O
ATOM   1647  N   THR A 216       8.410  67.179 126.965  1.00  6.08           N
ATOM   1648  CA  THR A 216       9.538  66.697 126.171  1.00  8.06           C
ATOM   1649  C   THR A 216      10.531  65.947 127.053  1.00  6.30           C
ATOM   1650  O   THR A 216      10.949  64.835 126.728  1.00  8.19           O
ATOM   1651  CB  THR A 216      10.208  67.875 125.455  1.00  6.30           C
ATOM   1652  OG1 THR A 216       9.262  68.493 124.571  1.00  8.47           O
ATOM   1653  CG2 THR A 216      11.395  67.368 124.610  1.00 12.67           C
ATOM   1654  N   GLU A 217      10.867  66.508 128.207  1.00  7.62           N
ATOM   1655  CA  GLU A 217      11.743  65.804 129.146  1.00  7.72           C
ATOM   1656  C   GLU A 217      11.075  64.553 129.704  1.00  8.47           C
ATOM   1657  O   GLU A 217      11.730  63.522 129.846  1.00  8.01           O
ATOM   1658  CB  GLU A 217      12.165  66.739 130.280  1.00  8.47           C
ATOM   1659  CG  GLU A 217      13.023  67.910 129.824  1.00 10.18           C
ATOM   1660  CD  GLU A 217      14.501  67.552 129.672  1.00 19.70           C
ATOM   1661  OE1 GLU A 217      14.873  66.368 129.776  1.00 12.38           O
ATOM   1662  OE2 GLU A 217      15.301  68.469 129.424  1.00 14.62           O
ATOM   1663  N   ALA A 218       9.763  64.620 129.984  1.00  4.99           N
ATOM   1664  CA  ALA A 218       9.048  63.454 130.497  1.00  6.48           C
ATOM   1665  C   ALA A 218       9.174  62.278 129.541  1.00  7.03           C
ATOM   1666  O   ALA A 218       9.466  61.151 129.965  1.00  7.00           O
ATOM   1667  CB  ALA A 218       7.583  63.791 130.737  1.00  8.82           C
ATOM   1668  N   LEU A 219       8.941  62.516 128.243  1.00  6.77           N
ATOM   1669  CA  LEU A 219       8.958  61.429 127.271  1.00  6.33           C
ATOM   1670  C   LEU A 219      10.374  60.907 127.089  1.00  5.10           C
ATOM   1671  O   LEU A 219      10.578  59.698 126.961  1.00  7.60           O
ATOM   1672  CB  LEU A 219       8.369  61.901 125.932  1.00  7.56           C
ATOM   1673  CG  LEU A 219       6.859  62.139 125.941  1.00  8.05           C
ATOM   1674  CD1 LEU A 219       6.404  62.753 124.613  1.00 10.16           C
ATOM   1675  CD2 LEU A 219       6.092  60.882 126.241  1.00  9.64           C
ATOM   1676  N   ALA A 220      11.350  61.792 127.130  1.00  5.90           N
ATOM   1677  CA  ALA A 220      12.755  61.352 127.072  1.00  7.89           C
ATOM   1678  C   ALA A 220      13.094  60.449 128.245  1.00  9.42           C
ATOM   1679  O   ALA A 220      13.788  59.440 128.077  1.00  9.68           O
ATOM   1680  CB  ALA A 220      13.678  62.571 127.063  1.00 11.82           C
ATOM   1681  N   ARG A 221      12.655  60.821 129.449  1.00  9.03           N
ATOM   1682  CA AARG A 221      12.947  60.006 130.622  0.42 10.02           C
ATOM   1683  CA BARG A 221      12.955  60.004 130.615  0.58 10.05           C
ATOM   1684  C   ARG A 221      12.168  58.695 130.589  1.00  5.98           C
ATOM   1685  O   ARG A 221      12.662  57.667 131.067  1.00 10.43           O
ATOM   1686  CB AARG A 221      12.638  60.780 131.897  0.42 10.98           C
ATOM   1687  CB BARG A 221      12.673  60.781 131.890  0.58 10.98           C
ATOM   1688  CG AARG A 221      12.894  59.988 133.173  0.42 10.51           C
ATOM   1689  CG BARG A 221      13.346  60.160 133.088  0.58  9.55           C
ATOM   1690  CD AARG A 221      12.852  60.869 134.413  0.42  7.61           C
ATOM   1691  CD BARG A 221      13.400  61.081 134.292  0.58  9.98           C
ATOM   1692  NE AARG A 221      14.039  61.705 134.539  0.42 10.75           N
ATOM   1693  NE BARG A 221      14.313  60.538 135.278  0.58  8.30           N
ATOM   1694  CZ AARG A 221      15.203  61.300 135.036  0.42  8.73           C
ATOM   1695  CZ BARG A 221      15.583  60.901 135.442  0.58 13.36           C
ATOM   1696  NH1AARG A 221      15.363  60.051 135.466  0.42  9.18           N
ATOM   1697  NH1BARG A 221      16.320  60.316 136.382  0.58  8.76           N
ATOM   1698  NH2AARG A 221      16.214  62.154 135.111  0.42  6.14           N
ATOM   1699  NH2BARG A 221      16.122  61.848 134.689  0.58 10.87           N
ATOM   1700  N   LEU A 222      10.952  58.709 130.027  1.00  7.68           N
ATOM   1701  CA  LEU A 222      10.232  57.461 129.809  1.00  4.00           C
ATOM   1702  C   LEU A 222      11.046  56.519 128.919  1.00  7.55           C
ATOM   1703  O   LEU A 222      11.216  55.345 129.228  1.00 10.75           O
ATOM   1704  CB  LEU A 222       8.870  57.744 129.191  1.00  7.42           C
ATOM   1705  CG  LEU A 222       8.006  56.536 128.823  1.00  7.91           C
ATOM   1706  CD1 LEU A 222       7.447  55.893 130.090  1.00  9.20           C
ATOM   1707  CD2 LEU A 222       6.893  56.928 127.851  1.00 10.60           C
ATOM   1708  N   GLU A 223      11.563  57.036 127.811  1.00  9.41           N
ATOM   1709  CA  GLU A 223      12.322  56.182 126.901  1.00  8.82           C
ATOM   1710  C   GLU A 223      13.598  55.679 127.574  1.00 12.15           C
ATOM   1711  O   GLU A 223      13.996  54.533 127.368  1.00 14.78           O
ATOM   1712  CB  GLU A 223      12.621  56.938 125.605  1.00 11.83           C
ATOM   1713  CG  GLU A 223      11.368  57.296 124.808  1.00 17.40           C
ATOM   1714  CD  GLU A 223      10.534  56.076 124.403  1.00 18.99           C
ATOM   1715  OE1 GLU A 223      11.067  54.952 124.422  1.00 18.41           O
ATOM   1716  OE2 GLU A 223       9.333  56.254 124.070  1.00 18.60           O
ATOM   1717  N   ALA A 224      14.238  56.508 128.401  1.00 12.01           N
ATOM   1718  CA  ALA A 224      15.432  56.062 129.109  1.00 17.12           C
ATOM   1719  C   ALA A 224      15.102  54.906 130.041  1.00 16.93           C
ATOM   1720  O   ALA A 224      15.863  53.936 130.139  1.00 15.66           O
ATOM   1721  CB  ALA A 224      16.051  57.216 129.896  1.00 16.63           C
ATOM   1722  N   ALA A 225      13.965  54.988 130.731  1.00 12.99           N
ATOM   1723  CA  ALA A 225      13.563  53.906 131.625  1.00 16.86           C
ATOM   1724  C   ALA A 225      13.320  52.617 130.862  1.00 15.52           C
ATOM   1725  O   ALA A 225      13.575  51.526 131.395  1.00 18.50           O
ATOM   1726  CB  ALA A 225      12.301  54.293 132.393  1.00 17.92           C
ATOM   1727  N   PHE A 226      12.861  52.711 129.616  1.00  9.35           N
ATOM   1728  CA  PHE A 226      12.489  51.536 128.837  1.00  7.47           C
ATOM   1729  C   PHE A 226      13.614  51.059 127.926  1.00 15.28           C
ATOM   1730  O   PHE A 226      13.413  50.112 127.160  1.00 18.28           O
ATOM   1731  CB  PHE A 226      11.220  51.818 128.046  1.00 13.25           C
ATOM   1732  CG  PHE A 226       9.968  51.613 128.847  1.00 10.16           C
ATOM   1733  CD1 PHE A 226       9.510  52.599 129.727  1.00  9.20           C
ATOM   1734  CD2 PHE A 226       9.264  50.440 128.766  1.00 10.08           C
ATOM   1735  CE1 PHE A 226       8.365  52.391 130.493  1.00  7.93           C
ATOM   1736  CE2 PHE A 226       8.124  50.229 129.505  1.00  7.57           C
ATOM   1737  CZ  PHE A 226       7.681  51.198 130.388  1.00  8.36           C
ATOM   1738  N   GLN A 227      14.808  51.667 128.033  1.00 17.78           N
ATOM   1739  CA  GLN A 227      15.935  51.218 127.211  1.00 20.34           C
ATOM   1740  C   GLN A 227      16.400  49.819 127.591  1.00 17.74           C
ATOM   1741  O   GLN A 227      16.970  49.117 126.755  1.00 17.90           O
ATOM   1742  CB  GLN A 227      17.100  52.205 127.325  1.00 22.70           C
ATOM   1743  CG  GLN A 227      16.931  53.468 126.486  1.00 40.83           C
ATOM   1744  CD  GLN A 227      16.608  53.181 125.031  1.00 62.55           C
ATOM   1745  OE1 GLN A 227      15.567  53.601 124.521  1.00 65.00           O
ATOM   1746  NE2 GLN A 227      17.497  52.458 124.354  1.00 55.17           N
ATOM   1747  N   ASP A 228      16.173  49.393 128.832  1.00 14.62           N
ATOM   1748  CA  ASP A 228      16.473  48.032 129.261  1.00 15.62           C
ATOM   1749  C   ASP A 228      15.164  47.373 129.667  1.00 12.02           C
ATOM   1750  O   ASP A 228      14.731  47.497 130.824  1.00 12.31           O
ATOM   1751  CB  ASP A 228      17.482  47.984 130.408  1.00 22.21           C
ATOM   1752  CG  ASP A 228      17.917  46.564 130.731  1.00 27.62           C
ATOM   1753  OD1 ASP A 228      17.347  45.606 130.144  1.00 26.96           O
ATOM   1754  OD2 ASP A 228      18.836  46.389 131.559  1.00 30.50           O
ATOM   1755  N   PRO A 229      14.509  46.653 128.763  1.00 12.64           N
ATOM   1756  CA  PRO A 229      13.238  46.004 129.133  1.00 11.72           C
ATOM   1757  C   PRO A 229      13.377  44.973 130.225  1.00 11.95           C
ATOM   1758  O   PRO A 229      12.397  44.714 130.926  1.00 13.07           O
ATOM   1759  CB  PRO A 229      12.761  45.368 127.809  1.00 17.34           C
ATOM   1760  CG  PRO A 229      13.987  45.253 126.979  1.00 22.43           C
ATOM   1761  CD  PRO A 229      14.868  46.404 127.351  1.00 18.04           C
ATOM   1762  N   LYS A 230      14.557  44.371 130.405  1.00 12.70           N
ATOM   1763  CA  LYS A 230      14.735  43.415 131.484  1.00 12.77           C
ATOM   1764  C   LYS A 230      14.709  44.100 132.841  1.00  7.94           C
ATOM   1765  O   LYS A 230      14.208  43.530 133.816  1.00 10.75           O
ATOM   1766  CB  LYS A 230      16.050  42.652 131.302  1.00 15.74           C
ATOM   1767  CG  LYS A 230      16.081  41.734 130.080  1.00 26.78           C
ATOM   1768  CD  LYS A 230      17.320  40.847 130.110  1.00 28.16           C
ATOM   1769  CE  LYS A 230      17.484  40.039 128.832  1.00 48.14           C
ATOM   1770  NZ  LYS A 230      16.306  39.179 128.546  1.00 63.11           N
ATOM   1771  N   TRP A 231      15.256  45.319 132.924  1.00 12.98           N
ATOM   1772  CA  TRP A 231      15.144  46.095 134.155  1.00 10.49           C
ATOM   1773  C   TRP A 231      13.686  46.460 134.430  1.00  7.18           C
ATOM   1774  O   TRP A 231      13.227  46.338 135.567  1.00 10.64           O
ATOM   1775  CB  TRP A 231      16.004  47.355 134.055  1.00 13.88           C
ATOM   1776  CG  TRP A 231      15.937  48.237 135.281  1.00 13.86           C
ATOM   1777  CD1 TRP A 231      16.685  48.118 136.414  1.00 15.91           C
ATOM   1778  CD2 TRP A 231      15.073  49.366 135.490  1.00 11.34           C
ATOM   1779  NE1 TRP A 231      16.335  49.096 137.322  1.00 13.45           N
ATOM   1780  CE2 TRP A 231      15.352  49.872 136.776  1.00 11.71           C
ATOM   1781  CE3 TRP A 231      14.084  49.992 134.724  1.00 10.80           C
ATOM   1782  CZ2 TRP A 231      14.692  50.971 137.305  1.00  9.82           C
ATOM   1783  CZ3 TRP A 231      13.435  51.091 135.261  1.00  8.74           C
ATOM   1784  CH2 TRP A 231      13.737  51.567 136.530  1.00 10.09           C
ATOM   1785  N   VAL A 232      12.964  46.866 133.396  1.00  8.89           N
ATOM   1786  CA  VAL A 232      11.542  47.200 133.554  1.00  8.65           C
ATOM   1787  C   VAL A 232      10.777  45.977 134.030  1.00  8.97           C
ATOM   1788  O   VAL A 232      10.002  46.033 134.986  1.00  9.17           O
ATOM   1789  CB  VAL A 232      10.969  47.763 132.235  1.00  9.16           C
ATOM   1790  CG1 VAL A 232       9.439  47.876 132.317  1.00  8.29           C
ATOM   1791  CG2 VAL A 232      11.607  49.091 131.929  1.00  9.03           C
ATOM   1792  N   ALA A 233      11.033  44.824 133.396  1.00 10.97           N
ATOM   1793  CA  ALA A 233      10.270  43.627 133.701  1.00 11.63           C
ATOM   1794  C   ALA A 233      10.525  43.110 135.100  1.00  8.41           C
ATOM   1795  O   ALA A 233       9.604  42.609 135.751  1.00 10.60           O
ATOM   1796  CB  ALA A 233      10.590  42.528 132.671  1.00 13.05           C
ATOM   1797  N   GLY A 234      11.771  43.194 135.582  1.00  9.56           N
ATOM   1798  CA  GLY A 234      12.186  42.627 136.843  1.00  8.54           C
ATOM   1799  C   GLY A 234      12.145  43.577 138.022  1.00  7.25           C
ATOM   1800  O   GLY A 234      12.431  43.170 139.149  1.00 11.81           O
ATOM   1801  N   PHE A 235      11.754  44.820 137.774  1.00  8.41           N
ATOM   1802  CA  PHE A 235      11.726  45.864 138.798  1.00  7.01           C
ATOM   1803  C   PHE A 235      11.022  45.398 140.064  1.00  6.62           C
ATOM   1804  O   PHE A 235       9.855  44.968 140.038  1.00  7.37           O
ATOM   1805  CB  PHE A 235      11.012  47.088 138.193  1.00  6.38           C
ATOM   1806  CG  PHE A 235      10.998  48.304 139.062  1.00  7.63           C
ATOM   1807  CD1 PHE A 235      10.000  48.486 139.998  1.00  5.63           C
ATOM   1808  CD2 PHE A 235      11.939  49.311 138.876  1.00 13.26           C
ATOM   1809  CE1 PHE A 235       9.956  49.643 140.780  1.00  5.59           C
ATOM   1810  CE2 PHE A 235      11.882  50.462 139.647  1.00  8.10           C
ATOM   1811  CZ  PHE A 235      10.891  50.614 140.578  1.00  4.39           C
ATOM   1812  N   GLN A 236      11.702  45.524 141.191  1.00  6.95           N
ATOM   1813  CA  GLN A 236      11.098  45.258 142.501  1.00  7.89           C
ATOM   1814  C   GLN A 236      11.382  46.470 143.399  1.00  5.61           C
ATOM   1815  O   GLN A 236      12.491  46.635 143.916  1.00  6.87           O
ATOM   1816  CB  GLN A 236      11.633  43.967 143.122  1.00 10.90           C
ATOM   1817  CG  GLN A 236      11.271  42.728 142.308  1.00 10.29           C
ATOM   1818  CD  GLN A 236      11.441  41.461 143.121  1.00 20.19           C
ATOM   1819  OE1 GLN A 236      10.970  41.370 144.257  1.00 25.39           O
ATOM   1820  NE2 GLN A 236      12.106  40.485 142.546  1.00 27.99           N
ATOM   1821  N   LYS A 237      10.355  47.297 143.602  1.00  5.59           N
ATOM   1822  CA  LYS A 237      10.562  48.566 144.302  1.00  4.15           C
ATOM   1823  C   LYS A 237      11.281  48.445 145.632  1.00  6.45           C
ATOM   1824  O   LYS A 237      12.204  49.235 145.876  1.00  6.37           O
ATOM   1825  CB  LYS A 237       9.201  49.260 144.471  1.00  6.34           C
ATOM   1826  CG  LYS A 237       9.242  50.604 145.220  1.00  6.90           C
ATOM   1827  CD  LYS A 237      10.058  51.669 144.481  1.00  4.99           C
ATOM   1828  CE  LYS A 237       9.688  53.083 144.948  1.00  3.83           C
ATOM   1829  NZ  LYS A 237       8.446  53.547 144.255  1.00  3.58           N
ATOM   1830  N   PRO A 238      10.942  47.511 146.530  1.00  6.06           N
ATOM   1831  CA  PRO A 238      11.588  47.482 147.842  1.00  5.86           C
ATOM   1832  C   PRO A 238      13.062  47.109 147.787  1.00  7.70           C
ATOM   1833  O   PRO A 238      13.750  47.263 148.801  1.00 11.44           O
ATOM   1834  CB  PRO A 238      10.774  46.439 148.615  1.00  8.62           C
ATOM   1835  CG  PRO A 238       9.448  46.377 147.886  1.00 11.89           C
ATOM   1836  CD  PRO A 238       9.816  46.557 146.453  1.00  4.85           C
ATOM   1837  N   ASP A 239      13.552  46.612 146.653  1.00  7.97           N
ATOM   1838  CA  ASP A 239      14.934  46.201 146.497  1.00  8.81           C
ATOM   1839  C   ASP A 239      15.808  47.262 145.854  1.00 11.78           C
ATOM   1840  O   ASP A 239      16.989  47.009 145.604  1.00 13.34           O
ATOM   1841  CB  ASP A 239      15.014  44.923 145.650  1.00 12.18           C
ATOM   1842  CG  ASP A 239      14.302  43.761 146.284  1.00 14.31           C
ATOM   1843  OD1 ASP A 239      14.085  43.777 147.510  1.00 17.25           O
ATOM   1844  OD2 ASP A 239      13.959  42.819 145.537  1.00 20.88           O
ATOM   1845  N   THR A 240      15.270  48.460 145.598  1.00  6.28           N
ATOM   1846  CA  THR A 240      16.050  49.491 144.955  1.00  6.98           C
ATOM   1847  C   THR A 240      16.794  50.358 145.996  1.00  6.58           C
ATOM   1848  O   THR A 240      16.445  50.408 147.176  1.00  9.27           O
ATOM   1849  CB  THR A 240      15.162  50.342 144.052  1.00  6.09           C
ATOM   1850  OG1 THR A 240      14.083  50.911 144.791  1.00  6.04           O
ATOM   1851  CG2 THR A 240      14.565  49.453 142.939  1.00  8.39           C
ATOM   1852  N   ASP A 241      17.822  51.049 145.516  1.00  4.72           N
ATOM   1853  CA  ASP A 241      18.866  51.622 146.361  1.00  4.80           C
ATOM   1854  C   ASP A 241      18.601  53.097 146.611  1.00  4.15           C
ATOM   1855  O   ASP A 241      18.760  53.910 145.686  1.00  6.02           O
ATOM   1856  CB  ASP A 241      20.226  51.432 145.683  1.00  6.40           C
ATOM   1857  CG  ASP A 241      21.380  52.014 146.471  1.00  9.91           C
ATOM   1858  OD1 ASP A 241      21.185  52.586 147.569  1.00  8.06           O
ATOM   1859  OD2 ASP A 241      22.531  51.848 145.979  1.00  9.97           O
ATOM   1860  N   PRO A 242      18.221  53.489 147.828  1.00  6.04           N
ATOM   1861  CA  PRO A 242      17.946  54.917 148.095  1.00  3.99           C
ATOM   1862  C   PRO A 242      19.180  55.818 148.101  1.00  3.75           C
ATOM   1863  O   PRO A 242      19.017  57.045 148.082  1.00  7.11           O
ATOM   1864  CB  PRO A 242      17.286  54.887 149.473  1.00  7.08           C
ATOM   1865  CG  PRO A 242      17.898  53.704 150.146  1.00  7.37           C
ATOM   1866  CD  PRO A 242      18.059  52.673 149.053  1.00  9.19           C
ATOM   1867  N   SER A 243      20.398  55.262 148.136  1.00  6.09           N
ATOM   1868  CA  SER A 243      21.599  56.076 148.123  1.00  7.28           C
ATOM   1869  C   SER A 243      22.098  56.396 146.725  1.00  9.31           C
ATOM   1870  O   SER A 243      23.068  57.152 146.598  1.00  5.92           O
ATOM   1871  CB  SER A 243      22.729  55.371 148.884  1.00  5.33           C
ATOM   1872  OG  SER A 243      23.234  54.268 148.160  1.00  8.16           O
ATOM   1873  N   ALA A 244      21.501  55.817 145.687  1.00  8.23           N
ATOM   1874  CA  ALA A 244      21.924  56.081 144.321  1.00  5.79           C
ATOM   1875  C   ALA A 244      21.380  57.443 143.902  1.00  8.04           C
ATOM   1876  O   ALA A 244      20.160  57.633 143.859  1.00  7.91           O
ATOM   1877  CB  ALA A 244      21.428  54.989 143.385  1.00  9.09           C
ATOM   1878  N   TRP A 245      22.277  58.381 143.609  1.00  7.39           N
ATOM   1879  CA  TRP A 245      21.881  59.717 143.170  1.00  8.93           C
ATOM   1880  C   TRP A 245      22.408  60.077 141.795  1.00 10.38           C
ATOM   1881  O   TRP A 245      21.726  60.804 141.067  1.00 11.10           O
ATOM   1882  CB  TRP A 245      22.339  60.778 144.187  1.00 13.37           C
ATOM   1883  CG  TRP A 245      23.807  60.778 144.399  1.00 16.61           C
ATOM   1884  CD1 TRP A 245      24.513  60.026 145.314  1.00 13.06           C
ATOM   1885  CD2 TRP A 245      24.771  61.548 143.693  1.00 16.33           C
ATOM   1886  NE1 TRP A 245      25.854  60.294 145.206  1.00 18.69           N
ATOM   1887  CE2 TRP A 245      26.032  61.236 144.226  1.00 15.52           C
ATOM   1888  CE3 TRP A 245      24.689  62.491 142.667  1.00 18.61           C
ATOM   1889  CZ2 TRP A 245      27.206  61.818 143.752  1.00 22.99           C
ATOM   1890  CZ3 TRP A 245      25.852  63.070 142.202  1.00 26.68           C
ATOM   1891  CH2 TRP A 245      27.096  62.730 142.744  1.00 24.63           C
ATOM   1892  N   GLU A 246      23.597  59.598 141.417  1.00 12.44           N
ATOM   1893  CA  GLU A 246      24.113  59.874 140.080  1.00 12.20           C
ATOM   1894  C   GLU A 246      23.232  59.221 139.026  1.00 12.31           C
ATOM   1895  O   GLU A 246      22.880  59.844 138.019  1.00 15.03           O
ATOM   1896  CB  GLU A 246      25.554  59.382 139.941  1.00 17.42           C
ATOM   1897  CG  GLU A 246      26.537  59.977 140.916  1.00 22.38           C
ATOM   1898  CD  GLU A 246      27.911  59.341 140.796  1.00 42.91           C
ATOM   1899  OE1 GLU A 246      28.446  59.296 139.669  1.00 43.54           O
ATOM   1900  OE2 GLU A 246      28.442  58.873 141.824  1.00 42.38           O
ATOM   1901  N   LYS A 247      22.846  57.978 139.265  1.00 10.00           N
ATOM   1902  CA  LYS A 247      21.851  57.268 138.453  1.00 12.27           C
ATOM   1903  C   LYS A 247      20.810  56.775 139.450  1.00  6.94           C
ATOM   1904  O   LYS A 247      20.981  55.706 140.054  1.00  7.64           O
ATOM   1905  CB  LYS A 247      22.480  56.113 137.683  1.00 14.08           C
ATOM   1906  CG  LYS A 247      21.521  55.468 136.662  1.00 23.90           C
ATOM   1907  CD  LYS A 247      22.013  54.101 136.205  1.00 37.58           C
ATOM   1908  CE  LYS A 247      21.270  53.620 134.967  1.00 35.02           C
ATOM   1909  NZ  LYS A 247      19.880  54.170 134.892  1.00 50.41           N
ATOM   1910  N   PRO A 248      19.746  57.552 139.684  1.00  8.97           N
ATOM   1911  CA  PRO A 248      18.725  57.128 140.645  1.00  8.82           C
ATOM   1912  C   PRO A 248      18.217  55.722 140.339  1.00  9.06           C
ATOM   1913  O   PRO A 248      18.161  55.291 139.186  1.00  7.64           O
ATOM   1914  CB  PRO A 248      17.616  58.182 140.460  1.00  8.95           C
ATOM   1915  CG  PRO A 248      18.349  59.393 140.025  1.00  8.57           C
ATOM   1916  CD  PRO A 248      19.455  58.889 139.135  1.00 14.30           C
ATOM   1917  N   ALA A 249      17.832  54.999 141.393  1.00  6.32           N
ATOM   1918  CA  ALA A 249      17.482  53.592 141.254  1.00  6.95           C
ATOM   1919  C   ALA A 249      16.055  53.363 140.774  1.00  6.81           C
ATOM   1920  O   ALA A 249      15.700  52.211 140.467  1.00  8.71           O
ATOM   1921  CB  ALA A 249      17.657  52.856 142.568  1.00  7.60           C
ATOM   1922  N   THR A 250      15.227  54.390 140.751  1.00  5.46           N
ATOM   1923  CA  THR A 250      13.875  54.310 140.207  1.00  6.72           C
ATOM   1924  C   THR A 250      13.770  55.331 139.066  1.00  5.61           C
ATOM   1925  O   THR A 250      14.768  55.941 138.667  1.00  7.11           O
ATOM   1926  CB  THR A 250      12.864  54.518 141.333  1.00  6.79           C
ATOM   1927  OG1 THR A 250      13.118  55.766 142.008  1.00  5.84           O
ATOM   1928  CG2 THR A 250      13.012  53.397 142.377  1.00  2.63           C
ATOM   1929  N   THR A 251      12.566  55.481 138.483  1.00  3.98           N
ATOM   1930  CA  THR A 251      12.451  56.178 137.211  1.00  5.66           C
ATOM   1931  C   THR A 251      12.562  57.703 137.294  1.00  4.22           C
ATOM   1932  O   THR A 251      12.858  58.328 136.265  1.00  5.42           O
ATOM   1933  CB  THR A 251      11.115  55.878 136.523  1.00  6.34           C
ATOM   1934  OG1 THR A 251      10.038  56.398 137.302  1.00  4.82           O
ATOM   1935  CG2 THR A 251      10.905  54.373 136.323  1.00  3.73           C
ATOM   1936  N   VAL A 252      12.299  58.300 138.459  1.00  3.59           N
ATOM   1937  CA  VAL A 252      12.114  59.729 138.660  1.00  3.31           C
ATOM   1938  C   VAL A 252      11.101  60.293 137.660  1.00  5.47           C
ATOM   1939  O   VAL A 252      11.233  61.421 137.175  1.00  6.07           O
ATOM   1940  CB  VAL A 252      13.440  60.512 138.591  1.00  4.57           C
ATOM   1941  CG1 VAL A 252      13.288  61.863 139.265  1.00  8.20           C
ATOM   1942  CG2 VAL A 252      14.565  59.723 139.250  1.00  6.51           C
ATOM   1943  N   LEU A 253      10.064  59.529 137.357  1.00  3.79           N
ATOM   1944  CA  LEU A 253       8.975  60.060 136.559  1.00  2.89           C
ATOM   1945  C   LEU A 253       7.929  60.761 137.426  1.00  2.12           C
ATOM   1946  O   LEU A 253       6.987  61.351 136.896  1.00  4.02           O
ATOM   1947  CB  LEU A 253       8.327  58.951 135.715  1.00  3.64           C
ATOM   1948  CG  LEU A 253       9.240  58.454 134.589  1.00  4.39           C
ATOM   1949  CD1 LEU A 253       8.686  57.186 133.957  1.00  6.52           C
ATOM   1950  CD2 LEU A 253       9.453  59.552 133.531  1.00  7.45           C
ATOM   1951  N   SER A 254       8.084  60.720 138.752  1.00  4.63           N
ATOM   1952  CA  SER A 254       7.034  61.248 139.617  1.00  3.83           C
ATOM   1953  C   SER A 254       6.724  62.732 139.396  1.00  4.90           C
ATOM   1954  O   SER A 254       5.539  63.088 139.450  1.00  4.20           O
ATOM   1955  CB  SER A 254       7.393  60.985 141.088  1.00  5.42           C
ATOM   1956  OG  SER A 254       8.624  61.576 141.463  1.00  3.65           O
ATOM   1957  N   PRO A 255       7.682  63.635 139.181  1.00  4.56           N
ATOM   1958  CA  PRO A 255       7.267  65.031 138.937  1.00  5.00           C
ATOM   1959  C   PRO A 255       6.484  65.177 137.652  1.00  6.29           C
ATOM   1960  O   PRO A 255       5.561  66.000 137.545  1.00  5.32           O
ATOM   1961  CB  PRO A 255       8.599  65.802 138.857  1.00  6.39           C
ATOM   1962  CG  PRO A 255       9.672  64.845 139.315  1.00  7.98           C
ATOM   1963  CD  PRO A 255       9.145  63.457 139.093  1.00  3.98           C
ATOM   1964  N   TYR A 256       6.864  64.391 136.644  1.00  4.35           N
ATOM   1965  CA  TYR A 256       6.189  64.413 135.351  1.00  5.56           C
ATOM   1966  C   TYR A 256       4.778  63.854 135.459  1.00  5.07           C
ATOM   1967  O   TYR A 256       3.841  64.407 134.870  1.00  3.96           O
ATOM   1968  CB  TYR A 256       7.037  63.654 134.336  1.00  6.45           C
ATOM   1969  CG  TYR A 256       8.432  64.199 134.250  1.00  5.02           C
ATOM   1970  CD1 TYR A 256       8.714  65.372 133.555  1.00  6.96           C
ATOM   1971  CD2 TYR A 256       9.486  63.590 134.950  1.00  5.14           C
ATOM   1972  CE1 TYR A 256       9.977  65.896 133.524  1.00  5.06           C
ATOM   1973  CE2 TYR A 256      10.746  64.100 134.923  1.00  6.58           C
ATOM   1974  CZ  TYR A 256      11.005  65.268 134.215  1.00  6.06           C
ATOM   1975  OH  TYR A 256      12.265  65.779 134.232  1.00  8.49           O
ATOM   1976  N   LEU A 257       4.601  62.786 136.234  1.00  3.91           N
ATOM   1977  CA  LEU A 257       3.261  62.255 136.465  1.00  3.42           C
ATOM   1978  C   LEU A 257       2.423  63.214 137.309  1.00  1.78           C
ATOM   1979  O   LEU A 257       1.222  63.344 137.080  1.00  3.27           O
ATOM   1980  CB  LEU A 257       3.351  60.886 137.127  1.00  2.06           C
ATOM   1981  CG  LEU A 257       3.843  59.781 136.194  1.00  2.77           C
ATOM   1982  CD1 LEU A 257       4.341  58.578 136.965  1.00  6.69           C
ATOM   1983  CD2 LEU A 257       2.752  59.381 135.216  1.00  3.78           C
ATOM   1984  N   LYS A 258       3.043  63.890 138.293  1.00  3.83           N
ATOM   1985  CA  LYS A 258       2.338  64.841 139.130  1.00  2.91           C
ATOM   1986  C   LYS A 258       1.724  65.977 138.299  1.00  3.30           C
ATOM   1987  O   LYS A 258       0.547  66.345 138.499  1.00  4.18           O
ATOM   1988  CB  LYS A 258       3.300  65.391 140.183  1.00  4.98           C
ATOM   1989  CG  LYS A 258       2.728  66.476 141.111  1.00  8.89           C
ATOM   1990  CD  LYS A 258       2.771  67.855 140.485  1.00  9.64           C
ATOM   1991  CE  LYS A 258       2.572  68.966 141.499  1.00  9.77           C
ATOM   1992  NZ  LYS A 258       1.228  68.943 142.104  1.00 14.15           N
ATOM   1993  N   PHE A 259       2.508  66.552 137.393  1.00  4.58           N
ATOM   1994  CA  PHE A 259       2.047  67.646 136.543  1.00  4.27           C
ATOM   1995  C   PHE A 259       1.333  67.176 135.271  1.00  4.28           C
ATOM   1996  O   PHE A 259       0.763  68.023 134.554  1.00  5.33           O
ATOM   1997  CB  PHE A 259       3.216  68.542 136.155  1.00  7.07           C
ATOM   1998  CG  PHE A 259       3.656  69.489 137.242  1.00  5.32           C
ATOM   1999  CD1 PHE A 259       2.912  70.603 137.536  1.00  7.10           C
ATOM   2000  CD2 PHE A 259       4.794  69.246 137.979  1.00  7.30           C
ATOM   2001  CE1 PHE A 259       3.297  71.481 138.531  1.00 11.08           C
ATOM   2002  CE2 PHE A 259       5.204  70.138 138.979  1.00  8.52           C
ATOM   2003  CZ  PHE A 259       4.441  71.257 139.242  1.00  8.52           C
ATOM   2004  N   GLY A 260       1.322  65.891 134.968  1.00  3.13           N
ATOM   2005  CA  GLY A 260       0.728  65.416 133.741  1.00  5.98           C
ATOM   2006  C   GLY A 260       1.579  65.615 132.512  1.00  6.43           C
ATOM   2007  O   GLY A 260       1.079  65.435 131.387  1.00  4.93           O
ATOM   2008  N   CYS A 261       2.839  65.984 132.684  1.00  3.70           N
ATOM   2009  CA  CYS A 261       3.794  65.985 131.582  1.00  5.72           C
ATOM   2010  C   CYS A 261       3.941  64.602 130.973  1.00  7.01           C
ATOM   2011  O   CYS A 261       4.244  64.481 129.774  1.00  5.74           O
ATOM   2012  CB  CYS A 261       5.164  66.456 132.057  1.00  4.77           C
ATOM   2013  SG  CYS A 261       5.201  68.080 132.825  1.00  6.70           S
ATOM   2014  N   LEU A 262       3.761  63.552 131.783  1.00  6.47           N
ATOM   2015  CA  LEU A 262       3.714  62.171 131.329  1.00  5.99           C
ATOM   2016  C   LEU A 262       2.336  61.626 131.622  1.00  5.14           C
ATOM   2017  O   LEU A 262       1.833  61.789 132.733  1.00  5.73           O
ATOM   2018  CB  LEU A 262       4.753  61.289 132.025  1.00  6.07           C
ATOM   2019  CG  LEU A 262       4.701  59.800 131.657  1.00  5.06           C
ATOM   2020  CD1 LEU A 262       4.997  59.592 130.189  1.00  7.91           C
ATOM   2021  CD2 LEU A 262       5.622  58.944 132.511  1.00  8.32           C
ATOM   2022  N   SER A 263       1.744  60.970 130.637  1.00  3.95           N
ATOM   2023  CA  SER A 263       0.486  60.268 130.834  1.00  5.38           C
ATOM   2024  C   SER A 263       0.681  58.982 131.631  1.00  4.41           C
ATOM   2025  O   SER A 263       1.515  58.138 131.267  1.00  4.60           O
ATOM   2026  CB  SER A 263      -0.123  59.920 129.476  1.00  6.59           C
ATOM   2027  OG  SER A 263      -1.013  58.820 129.600  1.00  5.91           O
ATOM   2028  N   ALA A 264      -0.160  58.791 132.654  1.00  4.62           N
ATOM   2029  CA  ALA A 264      -0.150  57.525 133.378  1.00  4.29           C
ATOM   2030  C   ALA A 264      -0.564  56.359 132.481  1.00  3.49           C
ATOM   2031  O   ALA A 264      -0.005  55.266 132.588  1.00  4.54           O
ATOM   2032  CB  ALA A 264      -1.064  57.628 134.595  1.00  6.77           C
ATOM   2033  N   ARG A 265      -1.544  56.590 131.602  1.00  7.46           N
ATOM   2034  CA  ARG A 265      -2.024  55.525 130.703  1.00  5.07           C
ATOM   2035  C   ARG A 265      -0.976  55.134 129.678  1.00  3.24           C
ATOM   2036  O   ARG A 265      -0.844  53.943 129.344  1.00  6.40           O
ATOM   2037  CB  ARG A 265      -3.314  55.983 130.006  1.00  5.21           C
ATOM   2038  CG  ARG A 265      -4.482  55.943 130.942  1.00  7.50           C
ATOM   2039  CD  ARG A 265      -5.748  56.426 130.302  1.00 13.55           C
ATOM   2040  NE  ARG A 265      -6.822  56.430 131.284  1.00 10.99           N
ATOM   2041  CZ  ARG A 265      -7.979  57.043 131.111  1.00 16.40           C
ATOM   2042  NH1 ARG A 265      -8.207  57.689 129.977  1.00 12.21           N
ATOM   2043  NH2 ARG A 265      -8.894  57.002 132.077  1.00 12.94           N
ATOM   2044  N   LEU A 266      -0.208  56.096 129.175  1.00  5.67           N
ATOM   2045  CA  LEU A 266       0.910  55.759 128.302  1.00  6.89           C
ATOM   2046  C   LEU A 266       1.919  54.885 129.036  1.00  7.21           C
ATOM   2047  O   LEU A 266       2.360  53.859 128.525  1.00  6.51           O
ATOM   2048  CB  LEU A 266       1.558  57.041 127.768  1.00  4.68           C
ATOM   2049  CG  LEU A 266       2.819  56.814 126.942  1.00  4.98           C
ATOM   2050  CD1 LEU A 266       2.540  55.894 125.750  1.00 10.16           C
ATOM   2051  CD2 LEU A 266       3.451  58.119 126.490  1.00  6.52           C
ATOM   2052  N   PHE A 267       2.333  55.316 130.233  1.00  4.26           N
ATOM   2053  CA  PHE A 267       3.293  54.554 131.013  1.00  4.23           C
ATOM   2054  C   PHE A 267       2.797  53.126 131.214  1.00  6.64           C
ATOM   2055  O   PHE A 267       3.527  52.165 130.975  1.00  5.51           O
ATOM   2056  CB  PHE A 267       3.507  55.286 132.339  1.00  5.32           C
ATOM   2057  CG  PHE A 267       4.668  54.819 133.163  1.00  7.51           C
ATOM   2058  CD1 PHE A 267       5.441  53.734 132.820  1.00  4.79           C
ATOM   2059  CD2 PHE A 267       4.963  55.496 134.342  1.00  6.03           C
ATOM   2060  CE1 PHE A 267       6.495  53.334 133.639  1.00  8.43           C
ATOM   2061  CE2 PHE A 267       6.005  55.112 135.147  1.00  4.41           C
ATOM   2062  CZ  PHE A 267       6.764  54.003 134.798  1.00  9.28           C
ATOM   2063  N   HIS A 268       1.539  52.981 131.601  1.00  5.22           N
ATOM   2064  CA  HIS A 268       0.943  51.665 131.832  1.00  6.54           C
ATOM   2065  C   HIS A 268       0.934  50.823 130.556  1.00  5.82           C
ATOM   2066  O   HIS A 268       1.251  49.635 130.596  1.00  6.51           O
ATOM   2067  CB  HIS A 268      -0.468  51.832 132.380  1.00  5.19           C
ATOM   2068  CG  HIS A 268      -1.044  50.603 133.011  1.00  4.57           C
ATOM   2069  ND1 HIS A 268      -1.658  49.602 132.282  1.00  7.53           N
ATOM   2070  CD2 HIS A 268      -1.140  50.232 134.310  1.00  9.85           C
ATOM   2071  CE1 HIS A 268      -2.072  48.661 133.100  1.00  7.47           C
ATOM   2072  NE2 HIS A 268      -1.778  49.014 134.340  1.00  9.33           N
ATOM   2073  N   ALA A 269       0.543  51.426 129.433  1.00  7.29           N
ATOM   2074  CA  ALA A 269       0.500  50.690 128.166  1.00  7.75           C
ATOM   2075  C   ALA A 269       1.889  50.210 127.779  1.00 10.57           C
ATOM   2076  O   ALA A 269       2.057  49.073 127.298  1.00  9.67           O
ATOM   2077  CB  ALA A 269      -0.106  51.573 127.081  1.00  8.13           C
ATOM   2078  N   ARG A 270       2.905  51.044 128.005  1.00  9.12           N
ATOM   2079  CA  ARG A 270       4.272  50.649 127.698  1.00  9.91           C
ATOM   2080  C   ARG A 270       4.729  49.517 128.617  1.00 10.96           C
ATOM   2081  O   ARG A 270       5.474  48.624 128.193  1.00  9.70           O
ATOM   2082  CB  ARG A 270       5.199  51.864 127.794  1.00  8.64           C
ATOM   2083  CG  ARG A 270       5.004  52.926 126.717  1.00 11.92           C
ATOM   2084  CD  ARG A 270       5.501  52.448 125.355  1.00 14.84           C
ATOM   2085  NE  ARG A 270       6.938  52.208 125.359  1.00 16.89           N
ATOM   2086  CZ  ARG A 270       7.858  53.136 125.107  1.00 15.56           C
ATOM   2087  NH1 ARG A 270       7.492  54.387 124.838  1.00 21.71           N
ATOM   2088  NH2 ARG A 270       9.148  52.814 125.136  1.00 16.95           N
ATOM   2089  N   LEU A 271       4.303  49.529 129.889  1.00  6.95           N
ATOM   2090  CA  LEU A 271       4.613  48.426 130.784  1.00  7.14           C
ATOM   2091  C   LEU A 271       3.992  47.120 130.293  1.00  8.49           C
ATOM   2092  O   LEU A 271       4.657  46.079 130.269  1.00  6.88           O
ATOM   2093  CB  LEU A 271       4.115  48.736 132.193  1.00  6.93           C
ATOM   2094  CG  LEU A 271       4.922  49.812 132.923  1.00  8.38           C
ATOM   2095  CD1 LEU A 271       4.167  50.256 134.157  1.00  5.43           C
ATOM   2096  CD2 LEU A 271       6.301  49.271 133.284  1.00  6.23           C
ATOM   2097  N   LEU A 272       2.712  47.160 129.902  1.00  9.15           N
ATOM   2098  CA  LEU A 272       2.061  45.927 129.465  1.00  9.83           C
ATOM   2099  C   LEU A 272       2.748  45.355 128.230  1.00 10.95           C
ATOM   2100  O   LEU A 272       2.876  44.134 128.098  1.00 10.60           O
ATOM   2101  CB  LEU A 272       0.582  46.170 129.204  1.00  9.74           C
ATOM   2102  CG  LEU A 272      -0.279  46.507 130.414  1.00 12.00           C
ATOM   2103  CD1 LEU A 272      -1.776  46.343 130.078  1.00 12.32           C
ATOM   2104  CD2 LEU A 272       0.085  45.736 131.649  1.00 13.82           C
ATOM   2105  N   GLU A 273       3.222  46.217 127.339  1.00  8.77           N
ATOM   2106  CA  GLU A 273       3.960  45.749 126.166  1.00 11.84           C
ATOM   2107  C   GLU A 273       5.186  44.943 126.577  1.00 11.44           C
ATOM   2108  O   GLU A 273       5.448  43.844 126.045  1.00 11.07           O
ATOM   2109  CB  GLU A 273       4.365  46.924 125.286  1.00 11.14           C
ATOM   2110  CG  GLU A 273       3.250  47.630 124.574  1.00 18.26           C
ATOM   2111  CD  GLU A 273       3.724  48.883 123.868  1.00 24.55           C
ATOM   2112  OE1 GLU A 273       4.961  49.109 123.827  1.00 24.56           O
ATOM   2113  OE2 GLU A 273       2.869  49.651 123.369  1.00 28.12           O
ATOM   2114  N   VAL A 274       5.969  45.475 127.519  1.00  8.47           N
ATOM   2115  CA  VAL A 274       7.141  44.767 128.020  1.00 12.15           C
ATOM   2116  C   VAL A 274       6.725  43.481 128.706  1.00  9.32           C
ATOM   2117  O   VAL A 274       7.322  42.407 128.489  1.00 13.28           O
ATOM   2118  CB  VAL A 274       7.954  45.685 128.961  1.00 11.52           C
ATOM   2119  CG1 VAL A 274       9.057  44.896 129.667  1.00 10.47           C
ATOM   2120  CG2 VAL A 274       8.544  46.842 128.188  1.00 10.08           C
ATOM   2121  N   TYR A 275       5.698  43.544 129.542  1.00  8.91           N
ATOM   2122  CA  TYR A 275       5.280  42.389 130.315  1.00  8.41           C
ATOM   2123  C   TYR A 275       4.847  41.238 129.404  1.00  9.49           C
ATOM   2124  O   TYR A 275       5.099  40.071 129.733  1.00 12.35           O
ATOM   2125  CB  TYR A 275       4.137  42.765 131.249  1.00  7.37           C
ATOM   2126  CG  TYR A 275       4.541  43.677 132.407  1.00  9.47           C
ATOM   2127  CD1 TYR A 275       5.883  43.948 132.686  1.00  9.98           C
ATOM   2128  CD2 TYR A 275       3.583  44.236 133.224  1.00  9.17           C
ATOM   2129  CE1 TYR A 275       6.242  44.771 133.779  1.00 10.25           C
ATOM   2130  CE2 TYR A 275       3.930  45.039 134.293  1.00  4.06           C
ATOM   2131  CZ  TYR A 275       5.253  45.305 134.567  1.00  6.67           C
ATOM   2132  OH  TYR A 275       5.585  46.116 135.645  1.00  7.67           O
ATOM   2133  N   ARG A 276       4.247  41.560 128.271  1.00 11.75           N
ATOM   2134  CA  ARG A 276       3.810  40.507 127.338  1.00 17.29           C
ATOM   2135  C   ARG A 276       5.001  39.744 126.769  1.00 24.50           C
ATOM   2136  O   ARG A 276       4.863  38.571 126.402  1.00 20.59           O
ATOM   2137  CB  ARG A 276       2.979  41.103 126.214  1.00 14.23           C
ATOM   2138  CG  ARG A 276       1.599  41.601 126.658  1.00 23.21           C
ATOM   2139  CD  ARG A 276       0.650  41.846 125.487  1.00 34.35           C
ATOM   2140  NE  ARG A 276       1.189  42.753 124.474  1.00 38.80           N
ATOM   2141  CZ  ARG A 276       0.928  44.059 124.397  1.00 53.02           C
ATOM   2142  NH1 ARG A 276       0.129  44.654 125.280  1.00 33.70           N
ATOM   2143  NH2 ARG A 276       1.481  44.779 123.424  1.00 41.06           N
ATOM   2144  N   ARG A 277       6.165  40.392 126.672  1.00 17.72           N
ATOM   2145  CA  ARG A 277       7.383  39.740 126.197  1.00 22.65           C
ATOM   2146  C   ARG A 277       8.224  39.143 127.317  1.00 31.93           C
ATOM   2147  O   ARG A 277       9.242  38.503 127.030  1.00 25.12           O
ATOM   2148  CB  ARG A 277       8.227  40.738 125.399  1.00 24.99           C
ATOM   2149  CG  ARG A 277       7.519  41.372 124.228  1.00 27.19           C
ATOM   2150  CD  ARG A 277       8.410  42.373 123.511  1.00 32.90           C
ATOM   2151  N   HIS A 278       7.831  39.331 128.578  1.00 19.93           N
ATOM   2152  CA  HIS A 278       8.577  38.832 129.730  1.00 13.97           C
ATOM   2153  C   HIS A 278       7.610  38.236 130.736  1.00 27.43           C
ATOM   2154  O   HIS A 278       7.300  38.835 131.764  1.00 15.65           O
ATOM   2155  CB  HIS A 278       9.409  39.947 130.380  1.00 15.15           C
ATOM   2156  CG  HIS A 278      10.465  40.516 129.494  1.00 13.05           C
ATOM   2157  ND1 HIS A 278      10.204  41.432 128.503  1.00 18.44           N
ATOM   2158  CD2 HIS A 278      11.798  40.294 129.460  1.00 15.07           C
ATOM   2159  CE1 HIS A 278      11.330  41.749 127.894  1.00 14.90           C
ATOM   2160  NE2 HIS A 278      12.311  41.062 128.450  1.00 18.91           N
ATOM   2161  N   PRO A 279       7.109  37.030 130.478  1.00 42.92           N
ATOM   2162  CA  PRO A 279       6.093  36.458 131.379  1.00 28.26           C
ATOM   2163  C   PRO A 279       6.556  36.228 132.815  1.00 22.42           C
ATOM   2164  O   PRO A 279       5.705  35.999 133.689  1.00 25.54           O
ATOM   2165  CB  PRO A 279       5.723  35.134 130.682  1.00 39.53           C
ATOM   2166  CG  PRO A 279       5.967  35.434 129.226  1.00 26.70           C
ATOM   2167  CD  PRO A 279       7.220  36.270 129.217  1.00 38.02           C
ATOM   2168  N   ALA A 280       7.855  36.276 133.115  1.00 18.47           N
ATOM   2169  CA  ALA A 280       8.323  36.194 134.482  1.00 16.58           C
ATOM   2170  C   ALA A 280       8.423  37.578 135.158  1.00 10.53           C
ATOM   2171  O   ALA A 280       8.996  37.683 136.237  1.00 15.25           O
ATOM   2172  CB  ALA A 280       9.687  35.504 134.549  1.00 26.99           C
ATOM   2173  N   HIS A 281       7.874  38.598 134.526  1.00 12.83           N
ATOM   2174  CA  HIS A 281       7.977  39.962 135.048  1.00 11.14           C
ATOM   2175  C   HIS A 281       7.400  40.045 136.453  1.00  9.06           C
ATOM   2176  O   HIS A 281       6.526  39.266 136.861  1.00  9.86           O
ATOM   2177  CB  HIS A 281       7.257  40.926 134.105  1.00  9.63           C
ATOM   2178  CG  HIS A 281       5.780  40.714 134.034  1.00 11.16           C
ATOM   2179  ND1 HIS A 281       4.908  41.162 135.006  1.00 10.20           N
ATOM   2180  CD2 HIS A 281       5.023  40.056 133.119  1.00  9.68           C
ATOM   2181  CE1 HIS A 281       3.669  40.829 134.671  1.00 15.86           C
ATOM   2182  NE2 HIS A 281       3.710  40.162 133.525  1.00  8.63           N
ATOM   2183  N   SER A 282       7.862  41.058 137.203  1.00 10.05           N
ATOM   2184  CA  SER A 282       7.382  41.247 138.546  1.00  6.55           C
ATOM   2185  C   SER A 282       5.910  41.644 138.524  1.00  4.35           C
ATOM   2186  O   SER A 282       5.403  42.196 137.542  1.00  6.55           O
ATOM   2187  CB  SER A 282       8.213  42.336 139.281  1.00  6.19           C
ATOM   2188  OG  SER A 282       8.256  43.497 138.498  1.00  7.43           O
ATOM   2189  N   GLN A 283       5.247  41.378 139.623  1.00  8.81           N
ATOM   2190  CA  GLN A 283       3.827  41.610 139.800  1.00  4.86           C
ATOM   2191  C   GLN A 283       3.615  42.667 140.875  1.00  6.44           C
ATOM   2192  O   GLN A 283       4.530  42.959 141.661  1.00  8.60           O
ATOM   2193  CB  GLN A 283       3.112  40.311 140.201  1.00 12.05           C
ATOM   2194  CG  GLN A 283       3.120  39.249 139.096  1.00 11.43           C
ATOM   2195  CD  GLN A 283       2.172  39.590 137.956  1.00 14.94           C
ATOM   2196  OE1 GLN A 283       1.294  40.419 138.100  1.00 16.80           O
ATOM   2197  NE2 GLN A 283       2.347  38.927 136.805  1.00 14.03           N
ATOM   2198  N   PRO A 284       2.415  43.244 140.964  1.00  7.11           N
ATOM   2199  CA  PRO A 284       2.142  44.183 142.036  1.00  6.31           C
ATOM   2200  C   PRO A 284       2.239  43.493 143.391  1.00  9.66           C
ATOM   2201  O   PRO A 284       1.993  42.275 143.497  1.00  9.22           O
ATOM   2202  CB  PRO A 284       0.715  44.665 141.744  1.00 11.98           C
ATOM   2203  CG  PRO A 284       0.506  44.388 140.270  1.00  8.29           C
ATOM   2204  CD  PRO A 284       1.275  43.110 140.039  1.00  9.48           C
ATOM   2205  N   PRO A 285       2.577  44.239 144.446  1.00  6.95           N
ATOM   2206  CA  PRO A 285       2.768  45.699 144.461  1.00  6.96           C
ATOM   2207  C   PRO A 285       4.157  46.164 144.022  1.00  7.29           C
ATOM   2208  O   PRO A 285       4.294  47.353 143.683  1.00  8.62           O
ATOM   2209  CB  PRO A 285       2.536  46.055 145.942  1.00 10.39           C
ATOM   2210  CG  PRO A 285       3.095  44.850 146.664  1.00  8.72           C
ATOM   2211  CD  PRO A 285       2.736  43.655 145.791  1.00 10.79           C
ATOM   2212  N   VAL A 286       5.157  45.268 144.021  1.00  6.68           N
ATOM   2213  CA  VAL A 286       6.543  45.699 143.880  1.00  5.86           C
ATOM   2214  C   VAL A 286       6.920  46.088 142.462  1.00  6.16           C
ATOM   2215  O   VAL A 286       7.929  46.782 142.266  1.00  6.19           O
ATOM   2216  CB  VAL A 286       7.539  44.611 144.356  1.00  6.43           C
ATOM   2217  CG1 VAL A 286       7.251  44.236 145.777  1.00  8.74           C
ATOM   2218  CG2 VAL A 286       7.513  43.405 143.439  1.00  9.64           C
ATOM   2219  N   SER A 287       6.151  45.668 141.460  1.00  7.14           N
ATOM   2220  CA  SER A 287       6.480  45.927 140.071  1.00  7.75           C
ATOM   2221  C   SER A 287       6.327  47.412 139.734  1.00  4.93           C
ATOM   2222  O   SER A 287       5.729  48.201 140.469  1.00  5.25           O
ATOM   2223  CB  SER A 287       5.561  45.121 139.161  1.00  5.74           C
ATOM   2224  OG  SER A 287       4.268  45.625 139.323  1.00  4.20           O
ATOM   2225  N   LEU A 288       6.831  47.787 138.557  1.00  6.45           N
ATOM   2226  CA ALEU A 288       6.671  49.175 138.133  0.55  6.78           C
ATOM   2227  CA BLEU A 288       6.670  49.168 138.101  0.45  6.76           C
ATOM   2228  C   LEU A 288       5.201  49.504 137.883  1.00  6.81           C
ATOM   2229  O   LEU A 288       4.740  50.608 138.181  1.00  5.65           O
ATOM   2230  CB ALEU A 288       7.539  49.445 136.912  0.55  8.57           C
ATOM   2231  CB BLEU A 288       7.459  49.405 136.819  0.45  8.82           C
ATOM   2232  CG ALEU A 288       7.791  50.893 136.521  0.55  3.20           C
ATOM   2233  CG BLEU A 288       8.805  50.099 136.956  0.45  5.71           C
ATOM   2234  CD1ALEU A 288       8.131  51.780 137.727  0.55  6.69           C
ATOM   2235  CD1BLEU A 288       9.457  50.250 135.596  0.45  8.40           C
ATOM   2236  CD2ALEU A 288       8.901  50.956 135.488  0.55  6.06           C
ATOM   2237  CD2BLEU A 288       8.674  51.460 137.638  0.45  7.29           C
ATOM   2238  N   ARG A 289       4.419  48.543 137.373  1.00  6.08           N
ATOM   2239  CA  ARG A 289       2.975  48.766 137.298  1.00  5.42           C
ATOM   2240  C   ARG A 289       2.393  48.913 138.697  1.00  4.46           C
ATOM   2241  O   ARG A 289       1.510  49.742 138.924  1.00  4.78           O
ATOM   2242  CB  ARG A 289       2.307  47.615 136.553  1.00  5.31           C
ATOM   2243  CG  ARG A 289       0.789  47.623 136.605  1.00  6.18           C
ATOM   2244  CD  ARG A 289       0.135  46.491 135.752  1.00  6.77           C
ATOM   2245  NE  ARG A 289      -1.309  46.484 136.004  1.00  7.24           N
ATOM   2246  CZ  ARG A 289      -1.954  45.587 136.733  1.00  5.67           C
ATOM   2247  NH1 ARG A 289      -1.304  44.542 137.257  1.00  9.02           N
ATOM   2248  NH2 ARG A 289      -3.243  45.720 136.954  1.00  9.17           N
ATOM   2249  N   GLY A 290       2.916  48.140 139.654  1.00  5.09           N
ATOM   2250  CA  GLY A 290       2.481  48.275 141.042  1.00  3.65           C
ATOM   2251  C   GLY A 290       2.648  49.699 141.557  1.00  3.74           C
ATOM   2252  O   GLY A 290       1.842  50.167 142.361  1.00  4.80           O
ATOM   2253  N   GLN A 291       3.672  50.396 141.091  1.00  7.91           N
ATOM   2254  CA  GLN A 291       3.909  51.766 141.563  1.00  4.87           C
ATOM   2255  C   GLN A 291       2.831  52.710 141.053  1.00  4.50           C
ATOM   2256  O   GLN A 291       2.335  53.564 141.802  1.00  4.83           O
ATOM   2257  CB  GLN A 291       5.298  52.209 141.142  1.00  3.42           C
ATOM   2258  CG  GLN A 291       6.417  51.302 141.620  1.00  4.82           C
ATOM   2259  CD  GLN A 291       6.257  50.891 143.050  1.00  4.26           C
ATOM   2260  OE1 GLN A 291       6.343  51.705 143.982  1.00  3.68           O
ATOM   2261  NE2 GLN A 291       5.958  49.605 143.254  1.00  5.07           N
ATOM   2262  N   LEU A 292       2.421  52.552 139.787  1.00  4.05           N
ATOM   2263  CA  LEU A 292       1.288  53.316 139.301  1.00  5.63           C
ATOM   2264  C   LEU A 292       0.013  52.938 140.051  1.00  3.20           C
ATOM   2265  O   LEU A 292      -0.892  53.761 140.199  1.00  3.55           O
ATOM   2266  CB  LEU A 292       1.103  53.093 137.803  1.00  5.94           C
ATOM   2267  CG  LEU A 292       2.263  53.562 136.932  1.00  5.46           C
ATOM   2268  CD1 LEU A 292       1.967  53.257 135.470  1.00  6.21           C
ATOM   2269  CD2 LEU A 292       2.526  55.026 137.154  1.00  5.88           C
ATOM   2270  N   LEU A 293      -0.080  51.693 140.523  1.00  5.23           N
ATOM   2271  CA  LEU A 293      -1.245  51.296 141.302  1.00  3.57           C
ATOM   2272  C   LEU A 293      -1.208  51.832 142.731  1.00  3.26           C
ATOM   2273  O   LEU A 293      -2.269  52.131 143.280  1.00  4.93           O
ATOM   2274  CB  LEU A 293      -1.400  49.774 141.272  1.00  4.16           C
ATOM   2275  CG  LEU A 293      -1.733  49.203 139.892  1.00  5.35           C
ATOM   2276  CD1 LEU A 293      -1.879  47.679 140.019  1.00  5.73           C
ATOM   2277  CD2 LEU A 293      -2.991  49.802 139.301  1.00  3.92           C
ATOM   2278  N   TRP A 294      -0.029  51.987 143.352  1.00  5.70           N
ATOM   2279  CA  TRP A 294       0.019  52.713 144.612  1.00  6.43           C
ATOM   2280  C   TRP A 294      -0.585  54.097 144.433  1.00  5.91           C
ATOM   2281  O   TRP A 294      -1.380  54.569 145.260  1.00  4.46           O
ATOM   2282  CB  TRP A 294       1.464  52.851 145.125  1.00  4.63           C
ATOM   2283  CG  TRP A 294       2.024  51.618 145.787  1.00  3.10           C
ATOM   2284  CD1 TRP A 294       3.084  50.875 145.362  1.00 10.54           C
ATOM   2285  CD2 TRP A 294       1.613  51.060 147.038  1.00  3.78           C
ATOM   2286  NE1 TRP A 294       3.324  49.860 146.245  1.00  8.75           N
ATOM   2287  CE2 TRP A 294       2.437  49.948 147.283  1.00  5.88           C
ATOM   2288  CE3 TRP A 294       0.603  51.373 147.951  1.00  6.63           C
ATOM   2289  CZ2 TRP A 294       2.291  49.143 148.422  1.00  9.40           C
ATOM   2290  CZ3 TRP A 294       0.452  50.576 149.083  1.00 14.41           C
ATOM   2291  CH2 TRP A 294       1.293  49.476 149.307  1.00 11.54           C
ATOM   2292  N   ARG A 295      -0.188  54.783 143.359  1.00  2.41           N
ATOM   2293  CA  ARG A 295      -0.704  56.110 143.059  1.00  3.67           C
ATOM   2294  C   ARG A 295      -2.216  56.067 142.861  1.00  3.98           C
ATOM   2295  O   ARG A 295      -2.946  56.881 143.430  1.00  2.75           O
ATOM   2296  CB  ARG A 295       0.004  56.645 141.820  1.00  4.56           C
ATOM   2297  CG  ARG A 295      -0.566  57.928 141.220  1.00  4.54           C
ATOM   2298  CD  ARG A 295       0.244  58.283 140.012  1.00  3.95           C
ATOM   2299  NE  ARG A 295      -0.034  59.582 139.436  1.00  3.40           N
ATOM   2300  CZ  ARG A 295      -0.883  59.805 138.433  1.00  4.05           C
ATOM   2301  NH1 ARG A 295      -1.597  58.815 137.909  1.00  5.09           N
ATOM   2302  NH2 ARG A 295      -1.030  61.037 137.976  1.00  5.35           N
ATOM   2303  N   GLU A 296      -2.699  55.102 142.074  1.00  3.61           N
ATOM   2304  CA  GLU A 296      -4.130  54.987 141.807  1.00  4.08           C
ATOM   2305  C   GLU A 296      -4.899  54.661 143.081  1.00  5.27           C
ATOM   2306  O   GLU A 296      -5.962  55.231 143.330  1.00  4.61           O
ATOM   2307  CB  GLU A 296      -4.368  53.924 140.735  1.00  5.09           C
ATOM   2308  CG  GLU A 296      -5.754  53.994 140.104  1.00  5.86           C
ATOM   2309  CD  GLU A 296      -5.853  55.013 138.990  1.00  4.79           C
ATOM   2310  OE1 GLU A 296      -6.956  55.200 138.467  1.00  5.37           O
ATOM   2311  OE2 GLU A 296      -4.829  55.616 138.618  1.00  5.38           O
ATOM   2312  N   PHE A 297      -4.376  53.751 143.896  1.00  4.38           N
ATOM   2313  CA  PHE A 297      -4.967  53.393 145.183  1.00  2.41           C
ATOM   2314  C   PHE A 297      -5.162  54.614 146.065  1.00  5.37           C
ATOM   2315  O   PHE A 297      -6.275  54.895 146.545  1.00  4.03           O
ATOM   2316  CB  PHE A 297      -4.043  52.340 145.859  1.00  5.83           C
ATOM   2317  CG  PHE A 297      -4.438  51.985 147.288  1.00  2.37           C
ATOM   2318  CD1 PHE A 297      -5.728  51.690 147.617  1.00  5.71           C
ATOM   2319  CD2 PHE A 297      -3.456  51.872 148.261  1.00  8.52           C
ATOM   2320  CE1 PHE A 297      -6.058  51.354 148.953  1.00  7.22           C
ATOM   2321  CE2 PHE A 297      -3.781  51.531 149.561  1.00 10.73           C
ATOM   2322  CZ  PHE A 297      -5.081  51.268 149.891  1.00  9.17           C
ATOM   2323  N   PHE A 298      -4.107  55.384 146.265  1.00  5.04           N
ATOM   2324  CA  PHE A 298      -4.200  56.561 147.135  1.00  4.94           C
ATOM   2325  C   PHE A 298      -5.063  57.666 146.537  1.00  5.35           C
ATOM   2326  O   PHE A 298      -5.773  58.352 147.283  1.00  4.45           O
ATOM   2327  CB  PHE A 298      -2.787  57.050 147.456  1.00  5.14           C
ATOM   2328  CG  PHE A 298      -1.978  56.109 148.317  1.00  4.90           C
ATOM   2329  CD1 PHE A 298      -2.589  55.337 149.303  1.00  7.90           C
ATOM   2330  CD2 PHE A 298      -0.618  56.018 148.162  1.00  5.45           C
ATOM   2331  CE1 PHE A 298      -1.823  54.490 150.112  1.00  5.91           C
ATOM   2332  CE2 PHE A 298       0.133  55.135 148.955  1.00  5.70           C
ATOM   2333  CZ  PHE A 298      -0.475  54.404 149.917  1.00  6.84           C
ATOM   2334  N   TYR A 299      -5.068  57.834 145.206  1.00  3.96           N
ATOM   2335  CA  TYR A 299      -6.017  58.760 144.586  1.00  4.76           C
ATOM   2336  C   TYR A 299      -7.453  58.320 144.832  1.00  5.66           C
ATOM   2337  O   TYR A 299      -8.346  59.148 145.049  1.00  6.10           O
ATOM   2338  CB  TYR A 299      -5.752  58.876 143.082  1.00  6.04           C
ATOM   2339  CG  TYR A 299      -4.929  60.091 142.695  1.00  5.84           C
ATOM   2340  CD1 TYR A 299      -3.537  60.061 142.792  1.00  4.06           C
ATOM   2341  CD2 TYR A 299      -5.533  61.252 142.267  1.00  5.95           C
ATOM   2342  CE1 TYR A 299      -2.785  61.163 142.461  1.00  3.93           C
ATOM   2343  CE2 TYR A 299      -4.783  62.378 141.934  1.00  5.26           C
ATOM   2344  CZ  TYR A 299      -3.409  62.321 142.030  1.00  2.90           C
ATOM   2345  OH  TYR A 299      -2.657  63.418 141.694  1.00  5.37           O
ATOM   2346  N   THR A 300      -7.703  57.014 144.791  1.00  4.60           N
ATOM   2347  CA  THR A 300      -9.089  56.556 144.925  1.00  5.97           C
ATOM   2348  C   THR A 300      -9.583  56.707 146.357  1.00  9.83           C
ATOM   2349  O   THR A 300     -10.673  57.243 146.594  1.00  7.74           O
ATOM   2350  CB  THR A 300      -9.197  55.121 144.438  1.00  5.20           C
ATOM   2351  OG1 THR A 300      -8.794  55.055 143.055  1.00  4.11           O
ATOM   2352  CG2 THR A 300     -10.608  54.600 144.574  1.00  6.56           C
ATOM   2353  N   VAL A 301      -8.803  56.239 147.341  1.00  6.68           N
ATOM   2354  CA AVAL A 301      -9.199  56.414 148.740  0.54  9.46           C
ATOM   2355  CA BVAL A 301      -9.248  56.415 148.721  0.46  9.45           C
ATOM   2356  C   VAL A 301      -9.215  57.890 149.113  1.00  7.37           C
ATOM   2357  O   VAL A 301     -10.154  58.395 149.757  1.00  8.78           O
ATOM   2358  CB AVAL A 301      -8.254  55.626 149.669  0.54  9.10           C
ATOM   2359  CB BVAL A 301      -8.410  55.545 149.676  0.46  9.04           C
ATOM   2360  CG1AVAL A 301      -8.601  55.922 151.132  0.54 11.00           C
ATOM   2361  CG1BVAL A 301      -6.960  55.956 149.646  0.46  6.74           C
ATOM   2362  CG2AVAL A 301      -8.315  54.150 149.374  0.54 10.04           C
ATOM   2363  CG2BVAL A 301      -8.982  55.645 151.094  0.46 10.49           C
ATOM   2364  N   GLY A 302      -8.162  58.619 148.727  1.00  6.41           N
ATOM   2365  CA  GLY A 302      -8.071  60.017 149.119  1.00  8.16           C
ATOM   2366  C   GLY A 302      -9.248  60.847 148.632  1.00  6.04           C
ATOM   2367  O   GLY A 302      -9.809  61.650 149.381  1.00  9.28           O
ATOM   2368  N   SER A 303      -9.669  60.634 147.379  1.00  7.21           N
ATOM   2369  CA  SER A 303     -10.698  61.458 146.773  1.00  8.36           C
ATOM   2370  C   SER A 303     -12.068  61.205 147.385  1.00  9.40           C
ATOM   2371  O   SER A 303     -12.960  62.052 147.234  1.00 12.06           O
ATOM   2372  CB  SER A 303     -10.753  61.203 145.263  1.00  8.13           C
ATOM   2373  OG  SER A 303     -11.142  59.872 144.976  1.00 14.07           O
ATOM   2374  N   THR A 304     -12.256  60.078 148.074  1.00 11.54           N
ATOM   2375  CA  THR A 304     -13.548  59.750 148.661  1.00 10.90           C
ATOM   2376  C   THR A 304     -13.525  59.769 150.188  1.00 12.02           C
ATOM   2377  O   THR A 304     -14.462  59.285 150.814  1.00 15.15           O
ATOM   2378  CB  THR A 304     -14.033  58.399 148.132  1.00 12.94           C
ATOM   2379  OG1 THR A 304     -13.076  57.379 148.415  1.00 16.19           O
ATOM   2380  CG2 THR A 304     -14.274  58.459 146.623  1.00 18.33           C
ATOM   2381  N   THR A 305     -12.493  60.352 150.796  1.00 11.04           N
ATOM   2382  CA  THR A 305     -12.345  60.404 152.240  1.00 10.12           C
ATOM   2383  C   THR A 305     -12.309  61.853 152.708  1.00 10.67           C
ATOM   2384  O   THR A 305     -11.432  62.624 152.277  1.00 10.03           O
ATOM   2385  CB  THR A 305     -11.053  59.686 152.686  1.00  6.33           C
ATOM   2386  OG1 THR A 305     -11.089  58.312 152.279  1.00  9.35           O
ATOM   2387  CG2 THR A 305     -10.892  59.773 154.200  1.00 13.63           C
ATOM   2388  N   PRO A 306     -13.227  62.299 153.566  1.00 11.99           N
ATOM   2389  CA  PRO A 306     -13.151  63.686 154.027  1.00 16.34           C
ATOM   2390  C   PRO A 306     -11.901  63.945 154.859  1.00  6.84           C
ATOM   2391  O   PRO A 306     -11.430  63.087 155.606  1.00 11.98           O
ATOM   2392  CB  PRO A 306     -14.430  63.860 154.861  1.00 21.71           C
ATOM   2393  CG  PRO A 306     -14.889  62.488 155.182  1.00 21.17           C
ATOM   2394  CD  PRO A 306     -14.409  61.591 154.091  1.00 16.63           C
ATOM   2395  N   ASN A 307     -11.376  65.164 154.718  1.00 13.78           N
ATOM   2396  CA  ASN A 307     -10.214  65.629 155.480  1.00 14.38           C
ATOM   2397  C   ASN A 307      -9.029  64.670 155.356  1.00  9.46           C
ATOM   2398  O   ASN A 307      -8.271  64.457 156.302  1.00 11.59           O
ATOM   2399  CB  ASN A 307     -10.569  65.825 156.952  1.00 15.35           C
ATOM   2400  CG  ASN A 307     -11.769  66.734 157.129  1.00 20.68           C
ATOM   2401  OD1 ASN A 307     -12.764  66.363 157.753  1.00 24.79           O
ATOM   2402  ND2 ASN A 307     -11.678  67.917 156.562  1.00 17.53           N
ATOM   2403  N   PHE A 308      -8.861  64.108 154.154  1.00 11.08           N
ATOM   2404  CA  PHE A 308      -7.869  63.048 153.971  1.00  8.62           C
ATOM   2405  C   PHE A 308      -6.459  63.527 154.280  1.00  8.24           C
ATOM   2406  O   PHE A 308      -5.614  62.730 154.710  1.00  9.92           O
ATOM   2407  CB  PHE A 308      -7.932  62.524 152.539  1.00  9.22           C
ATOM   2408  CG  PHE A 308      -7.009  61.364 152.267  1.00  9.03           C
ATOM   2409  CD1 PHE A 308      -7.318  60.096 152.731  1.00 11.20           C
ATOM   2410  CD2 PHE A 308      -5.851  61.538 151.533  1.00  6.05           C
ATOM   2411  CE1 PHE A 308      -6.488  59.024 152.456  1.00 11.36           C
ATOM   2412  CE2 PHE A 308      -5.011  60.466 151.257  1.00  6.54           C
ATOM   2413  CZ  PHE A 308      -5.332  59.213 151.724  1.00  9.28           C
ATOM   2414  N   HIS A 309      -6.173  64.813 154.075  1.00  9.26           N
ATOM   2415  CA  HIS A 309      -4.839  65.347 154.321  1.00 11.69           C
ATOM   2416  C   HIS A 309      -4.659  65.875 155.735  1.00 15.97           C
ATOM   2417  O   HIS A 309      -3.659  66.559 156.015  1.00 13.19           O
ATOM   2418  CB  HIS A 309      -4.521  66.448 153.311  1.00 16.81           C
ATOM   2419  CG  HIS A 309      -5.316  67.690 153.518  1.00 21.25           C
ATOM   2420  ND1 HIS A 309      -6.674  67.737 153.329  1.00 17.33           N
ATOM   2421  CD2 HIS A 309      -4.944  68.930 153.920  1.00 20.02           C
ATOM   2422  CE1 HIS A 309      -7.111  68.958 153.583  1.00 20.14           C
ATOM   2423  NE2 HIS A 309      -6.081  69.699 153.947  1.00 24.89           N
ATOM   2424  N   ARG A 310      -5.585  65.565 156.635  1.00 12.38           N
ATOM   2425  CA  ARG A 310      -5.499  65.964 158.021  1.00 10.07           C
ATOM   2426  C   ARG A 310      -5.650  64.734 158.915  1.00  7.94           C
ATOM   2427  O   ARG A 310      -6.039  63.655 158.465  1.00 10.26           O
ATOM   2428  CB  ARG A 310      -6.583  66.993 158.374  1.00 14.93           C
ATOM   2429  CG  ARG A 310      -6.643  68.184 157.427  1.00 17.13           C
ATOM   2430  CD  ARG A 310      -7.604  69.245 157.927  1.00 21.63           C
ATOM   2431  NE  ARG A 310      -7.721  70.370 156.993  1.00 28.60           N
ATOM   2432  CZ  ARG A 310      -6.819  71.341 156.868  1.00 35.10           C
ATOM   2433  NH1 ARG A 310      -7.015  72.329 155.998  1.00 28.27           N
ATOM   2434  NH2 ARG A 310      -5.716  71.329 157.603  1.00 23.73           N
ATOM   2435  N   MET A 311      -5.356  64.916 160.196  1.00  8.76           N
ATOM   2436  CA  MET A 311      -5.599  63.873 161.185  1.00 13.76           C
ATOM   2437  C   MET A 311      -7.021  63.989 161.740  1.00 11.53           C
ATOM   2438  O   MET A 311      -7.848  63.091 161.553  1.00 12.45           O
ATOM   2439  CB  MET A 311      -4.567  63.939 162.312  1.00 10.77           C
ATOM   2440  CG  MET A 311      -4.714  62.838 163.329  1.00  9.87           C
ATOM   2441  SD  MET A 311      -3.599  62.960 164.742  1.00 11.27           S
ATOM   2442  CE  MET A 311      -4.447  64.232 165.699  1.00 18.49           C
ATOM   2443  N   ALA A 312      -7.323  65.113 162.388  1.00 13.37           N
ATOM   2444  CA  ALA A 312      -8.656  65.297 162.957  1.00 20.14           C
ATOM   2445  C   ALA A 312      -9.707  65.329 161.860  1.00 15.00           C
ATOM   2446  O   ALA A 312      -9.542  65.996 160.831  1.00 16.00           O
ATOM   2447  CB  ALA A 312      -8.707  66.589 163.767  1.00 21.81           C
ATOM   2448  N   GLY A 313     -10.810  64.606 162.085  1.00 13.24           N
ATOM   2449  CA  GLY A 313     -11.907  64.594 161.138  1.00 16.15           C
ATOM   2450  C   GLY A 313     -11.684  63.689 159.948  1.00 15.96           C
ATOM   2451  O   GLY A 313     -12.502  63.683 159.026  1.00 15.26           O
ATOM   2452  N   ASN A 314     -10.580  62.941 159.941  1.00 13.03           N
ATOM   2453  CA  ASN A 314     -10.256  62.030 158.857  1.00 13.59           C
ATOM   2454  C   ASN A 314     -10.617  60.618 159.287  1.00  9.68           C
ATOM   2455  O   ASN A 314      -9.945  60.059 160.169  1.00 12.30           O
ATOM   2456  CB  ASN A 314      -8.765  62.122 158.531  1.00 12.21           C
ATOM   2457  CG  ASN A 314      -8.359  61.204 157.411  1.00  9.14           C
ATOM   2458  OD1 ASN A 314      -9.116  60.323 156.992  1.00  9.19           O
ATOM   2459  ND2 ASN A 314      -7.135  61.386 156.925  1.00  8.59           N
ATOM   2460  N   PRO A 315     -11.655  59.993 158.701  1.00  9.68           N
ATOM   2461  CA  PRO A 315     -12.108  58.699 159.233  1.00 12.83           C
ATOM   2462  C   PRO A 315     -11.142  57.540 159.019  1.00 15.14           C
ATOM   2463  O   PRO A 315     -11.308  56.510 159.682  1.00 17.55           O
ATOM   2464  CB  PRO A 315     -13.439  58.459 158.493  1.00 19.04           C
ATOM   2465  CG  PRO A 315     -13.373  59.322 157.284  1.00 18.51           C
ATOM   2466  CD  PRO A 315     -12.539  60.505 157.642  1.00 13.64           C
ATOM   2467  N   VAL A 316     -10.148  57.647 158.122  1.00 11.13           N
ATOM   2468  CA  VAL A 316      -9.194  56.562 157.966  1.00 11.75           C
ATOM   2469  C   VAL A 316      -7.972  56.731 158.862  1.00 10.47           C
ATOM   2470  O   VAL A 316      -7.143  55.822 158.945  1.00 13.78           O
ATOM   2471  CB  VAL A 316      -8.701  56.378 156.510  1.00 14.15           C
ATOM   2472  CG1 VAL A 316      -9.888  56.260 155.544  1.00 17.79           C
ATOM   2473  CG2 VAL A 316      -7.780  57.493 156.107  1.00 19.38           C
ATOM   2474  N   CYS A 317      -7.844  57.867 159.542  1.00 12.85           N
ATOM   2475  CA  CYS A 317      -6.623  58.228 160.235  1.00  9.39           C
ATOM   2476  C   CYS A 317      -6.774  58.012 161.735  1.00 15.02           C
ATOM   2477  O   CYS A 317      -7.748  58.484 162.340  1.00 11.78           O
ATOM   2478  CB  CYS A 317      -6.256  59.700 159.962  1.00  8.49           C
ATOM   2479  SG  CYS A 317      -4.635  60.122 160.576  1.00 10.10           S
ATOM   2480  N   LYS A 318      -5.801  57.325 162.326  1.00 10.55           N
ATOM   2481  CA  LYS A 318      -5.745  57.175 163.773  1.00 11.61           C
ATOM   2482  C   LYS A 318      -5.421  58.511 164.413  1.00 10.65           C
ATOM   2483  O   LYS A 318      -4.572  59.259 163.934  1.00 10.56           O
ATOM   2484  CB  LYS A 318      -4.699  56.148 164.181  1.00 14.78           C
ATOM   2485  CG  LYS A 318      -4.999  54.742 163.673  1.00 45.32           C
ATOM   2486  CD  LYS A 318      -4.232  53.692 164.463  1.00 34.12           C
ATOM   2487  CE  LYS A 318      -4.900  53.410 165.803  1.00 37.88           C
ATOM   2488  NZ  LYS A 318      -6.192  52.685 165.637  1.00 45.34           N
ATOM   2489  N   GLN A 319      -6.118  58.815 165.507  1.00 13.17           N
ATOM   2490  CA  GLN A 319      -5.855  60.034 166.266  1.00 17.95           C
ATOM   2491  C   GLN A 319      -4.734  59.720 167.247  1.00 16.73           C
ATOM   2492  O   GLN A 319      -4.908  58.904 168.154  1.00 16.19           O
ATOM   2493  CB  GLN A 319      -7.116  60.505 166.978  1.00 14.11           C
ATOM   2494  CG  GLN A 319      -8.310  60.665 166.041  1.00 17.94           C
ATOM   2495  CD  GLN A 319      -8.033  61.628 164.908  1.00 16.73           C
ATOM   2496  OE1 GLN A 319      -7.791  62.818 165.126  1.00 17.20           O
ATOM   2497  NE2 GLN A 319      -8.047  61.120 163.691  1.00 16.08           N
ATOM   2498  N   ILE A 320      -3.573  60.332 167.040  1.00 12.41           N
ATOM   2499  CA  ILE A 320      -2.377  60.033 167.814  1.00 11.08           C
ATOM   2500  C   ILE A 320      -1.896  61.309 168.495  1.00 14.88           C
ATOM   2501  O   ILE A 320      -2.048  62.421 167.960  1.00 11.91           O
ATOM   2502  CB  ILE A 320      -1.280  59.408 166.921  1.00 11.72           C
ATOM   2503  CG1 ILE A 320      -1.752  58.025 166.417  1.00 15.22           C
ATOM   2504  CG2 ILE A 320       0.049  59.290 167.665  1.00 11.46           C
ATOM   2505  CD1 ILE A 320      -0.798  57.368 165.433  1.00 16.89           C
ATOM   2506  N   ASP A 321      -1.332  61.140 169.687  1.00 16.91           N
ATOM   2507  CA  ASP A 321      -0.997  62.259 170.576  1.00 16.18           C
ATOM   2508  C   ASP A 321       0.374  62.847 170.273  1.00 11.52           C
ATOM   2509  O   ASP A 321       1.235  62.974 171.138  1.00 13.13           O
ATOM   2510  CB  ASP A 321      -1.076  61.800 172.030  1.00 15.40           C
ATOM   2511  CG  ASP A 321      -0.091  60.695 172.350  1.00 18.52           C
ATOM   2512  OD1 ASP A 321       0.078  59.765 171.533  1.00 17.78           O
ATOM   2513  OD2 ASP A 321       0.536  60.750 173.433  1.00 18.39           O
ATOM   2514  N   TRP A 322       0.594  63.230 169.013  1.00 12.49           N
ATOM   2515  CA  TRP A 322       1.876  63.761 168.610  1.00 10.50           C
ATOM   2516  C   TRP A 322       2.270  64.938 169.498  1.00 13.06           C
ATOM   2517  O   TRP A 322       1.420  65.739 169.940  1.00 11.42           O
ATOM   2518  CB  TRP A 322       1.828  64.217 167.153  1.00 11.72           C
ATOM   2519  CG  TRP A 322       1.373  63.161 166.208  1.00  8.79           C
ATOM   2520  CD1 TRP A 322       0.189  63.125 165.520  1.00 14.18           C
ATOM   2521  CD2 TRP A 322       2.087  61.973 165.847  1.00  9.42           C
ATOM   2522  NE1 TRP A 322       0.133  61.983 164.737  1.00  9.15           N
ATOM   2523  CE2 TRP A 322       1.279  61.261 164.937  1.00  8.53           C
ATOM   2524  CE3 TRP A 322       3.329  61.446 166.208  1.00  8.32           C
ATOM   2525  CZ2 TRP A 322       1.681  60.042 164.385  1.00  6.51           C
ATOM   2526  CZ3 TRP A 322       3.733  60.227 165.649  1.00 11.43           C
ATOM   2527  CH2 TRP A 322       2.912  59.556 164.753  1.00  8.02           C
ATOM   2528  N   ASP A 323       3.570  65.052 169.741  1.00 12.00           N
ATOM   2529  CA  ASP A 323       4.107  66.158 170.531  1.00 11.26           C
ATOM   2530  C   ASP A 323       4.120  67.438 169.706  1.00 17.20           C
ATOM   2531  O   ASP A 323       4.410  67.425 168.509  1.00 14.86           O
ATOM   2532  CB  ASP A 323       5.534  65.851 170.995  1.00 12.76           C
ATOM   2533  CG  ASP A 323       5.585  64.858 172.134  1.00 13.58           C
ATOM   2534  OD1 ASP A 323       4.570  64.704 172.841  1.00 13.74           O
ATOM   2535  OD2 ASP A 323       6.660  64.238 172.338  1.00 14.38           O
ATOM   2536  N   ASP A 324       3.837  68.553 170.373  1.00 17.24           N
ATOM   2537  CA  ASP A 324       4.136  69.877 169.843  1.00 21.73           C
ATOM   2538  C   ASP A 324       5.581  70.159 170.229  1.00 20.41           C
ATOM   2539  O   ASP A 324       5.871  70.634 171.328  1.00 19.43           O
ATOM   2540  CB  ASP A 324       3.179  70.916 170.411  1.00 24.54           C
ATOM   2541  CG  ASP A 324       3.553  72.327 170.017  1.00 30.18           C
ATOM   2542  OD1 ASP A 324       4.322  72.498 169.058  1.00 27.76           O
ATOM   2543  OD2 ASP A 324       3.078  73.267 170.681  1.00 47.64           O
ATOM   2544  N   ASN A 325       6.509  69.825 169.329  1.00 15.20           N
ATOM   2545  CA  ASN A 325       7.938  69.934 169.591  1.00  9.94           C
ATOM   2546  C   ASN A 325       8.575  70.721 168.460  1.00 13.78           C
ATOM   2547  O   ASN A 325       9.229  70.150 167.576  1.00  9.64           O
ATOM   2548  CB  ASN A 325       8.591  68.557 169.749  1.00 12.88           C
ATOM   2549  CG  ASN A 325       9.961  68.635 170.379  1.00 16.42           C
ATOM   2550  OD1 ASN A 325      10.693  69.599 170.188  1.00 14.60           O
ATOM   2551  ND2 ASN A 325      10.311  67.619 171.141  1.00 14.99           N
ATOM   2552  N   PRO A 326       8.418  72.045 168.464  1.00 16.01           N
ATOM   2553  CA  PRO A 326       8.942  72.830 167.337  1.00 11.66           C
ATOM   2554  C   PRO A 326      10.438  72.733 167.182  1.00 11.06           C
ATOM   2555  O   PRO A 326      10.940  72.823 166.058  1.00 11.54           O
ATOM   2556  CB  PRO A 326       8.481  74.270 167.651  1.00 14.48           C
ATOM   2557  CG  PRO A 326       8.220  74.271 169.130  1.00 16.46           C
ATOM   2558  CD  PRO A 326       7.773  72.879 169.495  1.00 19.63           C
ATOM   2559  N   GLU A 327      11.184  72.545 168.279  1.00  8.67           N
ATOM   2560  CA  GLU A 327      12.634  72.457 168.174  1.00 10.52           C
ATOM   2561  C   GLU A 327      13.049  71.204 167.397  1.00  7.70           C
ATOM   2562  O   GLU A 327      13.994  71.254 166.605  1.00 11.69           O
ATOM   2563  CB  GLU A 327      13.269  72.467 169.562  1.00 19.30           C
ATOM   2564  CG  GLU A 327      13.007  73.745 170.368  1.00 18.45           C
ATOM   2565  CD  GLU A 327      11.630  73.767 171.032  1.00 34.87           C
ATOM   2566  OE1 GLU A 327      10.897  72.745 170.974  1.00 23.92           O
ATOM   2567  OE2 GLU A 327      11.282  74.817 171.620  1.00 39.67           O
ATOM   2568  N   PHE A 328      12.364  70.086 167.641  1.00 10.14           N
ATOM   2569  CA  PHE A 328      12.679  68.862 166.904  1.00 11.61           C
ATOM   2570  C   PHE A 328      12.272  68.997 165.436  1.00  7.42           C
ATOM   2571  O   PHE A 328      13.025  68.584 164.526  1.00  7.07           O
ATOM   2572  CB  PHE A 328      11.956  67.667 167.540  1.00  9.24           C
ATOM   2573  CG  PHE A 328      12.706  66.996 168.668  1.00 10.87           C
ATOM   2574  CD1 PHE A 328      13.927  67.480 169.114  1.00 12.22           C
ATOM   2575  CD2 PHE A 328      12.172  65.863 169.274  1.00 12.34           C
ATOM   2576  CE1 PHE A 328      14.606  66.848 170.149  1.00 26.98           C
ATOM   2577  CE2 PHE A 328      12.850  65.223 170.295  1.00 17.87           C
ATOM   2578  CZ  PHE A 328      14.069  65.718 170.732  1.00 14.84           C
ATOM   2579  N   LEU A 329      11.086  69.556 165.182  1.00  9.54           N
ATOM   2580  CA  LEU A 329      10.650  69.793 163.814  1.00  9.88           C
ATOM   2581  C   LEU A 329      11.648  70.673 163.082  1.00  8.38           C
ATOM   2582  O   LEU A 329      12.003  70.417 161.932  1.00  9.20           O
ATOM   2583  CB  LEU A 329       9.254  70.442 163.821  1.00  9.12           C
ATOM   2584  CG  LEU A 329       8.703  70.907 162.469  1.00  9.73           C
ATOM   2585  CD1 LEU A 329       8.654  69.731 161.486  1.00 10.44           C
ATOM   2586  CD2 LEU A 329       7.333  71.541 162.626  1.00 13.12           C
ATOM   2587  N   ALA A 330      12.121  71.740 163.737  1.00 10.34           N
ATOM   2588  CA  ALA A 330      13.046  72.658 163.067  1.00  8.47           C
ATOM   2589  C   ALA A 330      14.364  71.972 162.731  1.00  8.49           C
ATOM   2590  O   ALA A 330      14.892  72.134 161.630  1.00  6.72           O
ATOM   2591  CB  ALA A 330      13.292  73.882 163.966  1.00 11.93           C
ATOM   2592  N   ALA A 331      14.912  71.191 163.660  1.00  4.76           N
ATOM   2593  CA  ALA A 331      16.182  70.528 163.410  1.00  4.36           C
ATOM   2594  C   ALA A 331      16.062  69.559 162.227  1.00  5.31           C
ATOM   2595  O   ALA A 331      16.975  69.445 161.407  1.00  8.44           O
ATOM   2596  CB  ALA A 331      16.646  69.785 164.667  1.00  9.36           C
ATOM   2597  N   TRP A 332      14.935  68.867 162.139  1.00  5.56           N
ATOM   2598  CA  TRP A 332      14.679  67.953 161.025  1.00  4.27           C
ATOM   2599  C   TRP A 332      14.544  68.714 159.716  1.00  3.55           C
ATOM   2600  O   TRP A 332      15.227  68.409 158.727  1.00  5.78           O
ATOM   2601  CB  TRP A 332      13.429  67.145 161.342  1.00  4.92           C
ATOM   2602  CG  TRP A 332      12.975  66.180 160.291  1.00  4.70           C
ATOM   2603  CD1 TRP A 332      13.414  64.904 160.121  1.00  8.15           C
ATOM   2604  CD2 TRP A 332      11.955  66.406 159.303  1.00  4.51           C
ATOM   2605  NE1 TRP A 332      12.759  64.322 159.057  1.00  6.17           N
ATOM   2606  CE2 TRP A 332      11.843  65.211 158.549  1.00  4.07           C
ATOM   2607  CE3 TRP A 332      11.123  67.486 158.995  1.00  6.97           C
ATOM   2608  CZ2 TRP A 332      10.956  65.091 157.491  1.00  4.27           C
ATOM   2609  CZ3 TRP A 332      10.240  67.364 157.927  1.00  4.52           C
ATOM   2610  CH2 TRP A 332      10.148  66.169 157.205  1.00  5.97           C
ATOM   2611  N   ARG A 333      13.669  69.720 159.694  1.00  4.65           N
ATOM   2612  CA  ARG A 333      13.418  70.532 158.516  1.00  9.58           C
ATOM   2613  C   ARG A 333      14.693  71.185 158.010  1.00  7.11           C
ATOM   2614  O   ARG A 333      14.861  71.356 156.788  1.00  9.07           O
ATOM   2615  CB  ARG A 333      12.374  71.594 158.892  1.00 11.97           C
ATOM   2616  CG  ARG A 333      11.984  72.582 157.811  1.00 16.81           C
ATOM   2617  CD  ARG A 333      10.945  73.578 158.350  1.00 12.20           C
ATOM   2618  NE  ARG A 333      11.582  74.561 159.241  1.00 14.65           N
ATOM   2619  CZ  ARG A 333      11.233  74.815 160.504  1.00 15.61           C
ATOM   2620  NH1 ARG A 333      10.202  74.208 161.088  1.00 15.89           N
ATOM   2621  NH2 ARG A 333      11.928  75.722 161.191  1.00 19.09           N
ATOM   2622  N   GLU A 334      15.564  71.612 158.923  1.00  6.63           N
ATOM   2623  CA  GLU A 334      16.770  72.339 158.585  1.00  8.31           C
ATOM   2624  C   GLU A 334      17.988  71.445 158.415  1.00  5.62           C
ATOM   2625  O   GLU A 334      19.092  71.949 158.244  1.00  6.12           O
ATOM   2626  CB  GLU A 334      17.037  73.412 159.665  1.00  5.60           C
ATOM   2627  CG  GLU A 334      15.961  74.478 159.689  1.00  7.33           C
ATOM   2628  CD  GLU A 334      16.044  75.387 160.920  1.00  8.77           C
ATOM   2629  OE1 GLU A 334      15.019  76.023 161.239  1.00 12.67           O
ATOM   2630  OE2 GLU A 334      17.104  75.439 161.535  1.00  9.17           O
ATOM   2631  N   ALA A 335      17.809  70.118 158.393  1.00  6.57           N
ATOM   2632  CA  ALA A 335      18.904  69.187 158.115  1.00  7.11           C
ATOM   2633  C   ALA A 335      20.054  69.342 159.119  1.00  7.01           C
ATOM   2634  O   ALA A 335      21.230  69.297 158.752  1.00  9.12           O
ATOM   2635  CB  ALA A 335      19.414  69.345 156.682  1.00  9.87           C
ATOM   2636  N   ARG A 336      19.708  69.473 160.387  1.00  8.40           N
ATOM   2637  CA  ARG A 336      20.693  69.525 161.466  1.00  5.27           C
ATOM   2638  C   ARG A 336      20.304  68.600 162.610  1.00  9.71           C
ATOM   2639  O   ARG A 336      20.400  68.960 163.791  1.00  9.63           O
ATOM   2640  CB  ARG A 336      20.883  70.967 161.940  1.00  9.75           C
ATOM   2641  CG  ARG A 336      19.611  71.663 162.322  1.00  7.47           C
ATOM   2642  CD  ARG A 336      19.858  73.135 162.757  1.00 10.05           C
ATOM   2643  NE  ARG A 336      18.613  73.792 163.130  1.00 10.98           N
ATOM   2644  CZ  ARG A 336      18.010  73.669 164.307  1.00 11.04           C
ATOM   2645  NH1 ARG A 336      18.550  72.918 165.267  1.00 14.75           N
ATOM   2646  NH2 ARG A 336      16.875  74.280 164.533  1.00 14.55           N
ATOM   2647  N   THR A 337      19.851  67.392 162.274  1.00  6.95           N
ATOM   2648  CA  THR A 337      19.566  66.383 163.297  1.00  8.51           C
ATOM   2649  C   THR A 337      20.840  65.780 163.884  1.00  7.89           C
ATOM   2650  O   THR A 337      20.767  65.161 164.946  1.00  9.79           O
ATOM   2651  CB  THR A 337      18.713  65.234 162.726  1.00  6.33           C
ATOM   2652  OG1 THR A 337      19.492  64.473 161.795  1.00  7.91           O
ATOM   2653  CG2 THR A 337      17.435  65.769 162.066  1.00  7.70           C
ATOM   2654  N   GLY A 338      21.954  65.877 163.190  1.00  7.65           N
ATOM   2655  CA  GLY A 338      23.188  65.241 163.606  1.00  6.80           C
ATOM   2656  C   GLY A 338      23.330  63.800 163.164  1.00  6.11           C
ATOM   2657  O   GLY A 338      24.354  63.165 163.475  1.00  7.66           O
ATOM   2658  N   PHE A 339      22.347  63.268 162.427  1.00  6.53           N
ATOM   2659  CA  PHE A 339      22.473  61.961 161.784  1.00  6.23           C
ATOM   2660  C   PHE A 339      22.707  62.197 160.298  1.00  4.68           C
ATOM   2661  O   PHE A 339      21.765  62.600 159.599  1.00  6.03           O
ATOM   2662  CB  PHE A 339      21.200  61.137 162.003  1.00  4.10           C
ATOM   2663  CG  PHE A 339      20.963  60.719 163.404  1.00  7.05           C
ATOM   2664  CD1 PHE A 339      20.260  61.530 164.288  1.00  9.06           C
ATOM   2665  CD2 PHE A 339      21.425  59.491 163.856  1.00 10.02           C
ATOM   2666  CE1 PHE A 339      20.045  61.134 165.583  1.00 11.41           C
ATOM   2667  CE2 PHE A 339      21.208  59.095 165.155  1.00 10.79           C
ATOM   2668  CZ  PHE A 339      20.519  59.918 166.019  1.00  9.78           C
ATOM   2669  N   PRO A 340      23.911  61.961 159.769  1.00  5.21           N
ATOM   2670  CA  PRO A 340      24.205  62.371 158.399  1.00  6.61           C
ATOM   2671  C   PRO A 340      23.295  61.762 157.361  1.00  2.81           C
ATOM   2672  O   PRO A 340      22.981  62.435 156.357  1.00  7.39           O
ATOM   2673  CB  PRO A 340      25.652  61.920 158.201  1.00 11.94           C
ATOM   2674  CG  PRO A 340      26.250  62.094 159.583  1.00 10.50           C
ATOM   2675  CD  PRO A 340      25.157  61.639 160.517  1.00  9.11           C
ATOM   2676  N   TRP A 341      22.841  60.514 157.552  1.00  5.37           N
ATOM   2677  CA  TRP A 341      21.899  59.936 156.588  1.00  5.78           C
ATOM   2678  C   TRP A 341      20.632  60.783 156.499  1.00  5.62           C
ATOM   2679  O   TRP A 341      20.167  61.121 155.402  1.00  4.57           O
ATOM   2680  CB  TRP A 341      21.574  58.492 157.001  1.00  7.86           C
ATOM   2681  CG  TRP A 341      20.580  57.752 156.122  1.00  5.74           C
ATOM   2682  CD1 TRP A 341      19.358  57.279 156.506  1.00  4.58           C
ATOM   2683  CD2 TRP A 341      20.744  57.367 154.756  1.00  5.23           C
ATOM   2684  NE1 TRP A 341      18.750  56.638 155.462  1.00  5.39           N
ATOM   2685  CE2 TRP A 341      19.578  56.684 154.376  1.00  5.51           C
ATOM   2686  CE3 TRP A 341      21.764  57.526 153.810  1.00  5.69           C
ATOM   2687  CZ2 TRP A 341      19.399  56.183 153.086  1.00  5.48           C
ATOM   2688  CZ3 TRP A 341      21.583  57.036 152.537  1.00 11.71           C
ATOM   2689  CH2 TRP A 341      20.415  56.366 152.185  1.00  7.60           C
ATOM   2690  N   ILE A 342      20.077  61.150 157.645  1.00  6.15           N
ATOM   2691  CA  ILE A 342      18.872  61.963 157.703  1.00  4.41           C
ATOM   2692  C   ILE A 342      19.126  63.348 157.119  1.00  5.83           C
ATOM   2693  O   ILE A 342      18.320  63.860 156.323  1.00  5.21           O
ATOM   2694  CB  ILE A 342      18.358  62.054 159.149  1.00  5.15           C
ATOM   2695  CG1 ILE A 342      18.045  60.662 159.731  1.00  7.82           C
ATOM   2696  CG2 ILE A 342      17.141  62.990 159.253  1.00  6.36           C
ATOM   2697  CD1 ILE A 342      16.937  59.932 159.006  1.00  7.73           C
ATOM   2698  N   ASP A 343      20.205  63.995 157.546  1.00  5.60           N
ATOM   2699  CA  ASP A 343      20.476  65.364 157.098  1.00  4.61           C
ATOM   2700  C   ASP A 343      20.815  65.412 155.627  1.00  5.47           C
ATOM   2701  O   ASP A 343      20.456  66.382 154.933  1.00  6.37           O
ATOM   2702  CB  ASP A 343      21.609  65.967 157.957  1.00  7.54           C
ATOM   2703  CG  ASP A 343      21.190  66.211 159.401  1.00  6.90           C
ATOM   2704  OD1 ASP A 343      19.972  66.278 159.691  1.00  6.88           O
ATOM   2705  OD2 ASP A 343      22.095  66.318 160.267  1.00  7.12           O
ATOM   2706  N   ALA A 344      21.472  64.366 155.105  1.00  3.40           N
ATOM   2707  CA  ALA A 344      21.748  64.315 153.677  1.00  6.51           C
ATOM   2708  C   ALA A 344      20.456  64.205 152.875  1.00  4.16           C
ATOM   2709  O   ALA A 344      20.279  64.901 151.872  1.00  3.76           O
ATOM   2710  CB  ALA A 344      22.683  63.146 153.378  1.00  5.68           C
ATOM   2711  N   ILE A 345      19.520  63.358 153.326  1.00  7.28           N
ATOM   2712  CA  ILE A 345      18.245  63.223 152.637  1.00  6.06           C
ATOM   2713  C   ILE A 345      17.445  64.531 152.693  1.00  5.15           C
ATOM   2714  O   ILE A 345      16.825  64.956 151.697  1.00  5.33           O
ATOM   2715  CB  ILE A 345      17.440  62.046 153.223  1.00  4.88           C
ATOM   2716  CG1 ILE A 345      18.179  60.727 152.973  1.00  3.40           C
ATOM   2717  CG2 ILE A 345      16.039  62.069 152.668  1.00  5.55           C
ATOM   2718  CD1 ILE A 345      17.613  59.564 153.767  1.00  5.68           C
ATOM   2719  N   MET A 346      17.432  65.194 153.851  1.00  5.69           N
ATOM   2720  CA  MET A 346      16.692  66.452 153.959  1.00  6.59           C
ATOM   2721  C   MET A 346      17.349  67.548 153.132  1.00  5.93           C
ATOM   2722  O   MET A 346      16.670  68.496 152.693  1.00  6.76           O
ATOM   2723  CB  MET A 346      16.576  66.871 155.423  1.00  6.60           C
ATOM   2724  CG  MET A 346      15.719  65.903 156.254  1.00  5.07           C
ATOM   2725  SD  MET A 346      14.026  65.694 155.632  1.00  6.93           S
ATOM   2726  CE  MET A 346      13.305  67.328 155.943  1.00  4.57           C
ATOM   2727  N   THR A 347      18.658  67.450 152.910  1.00  6.82           N
ATOM   2728  CA  THR A 347      19.326  68.379 152.009  1.00  4.46           C
ATOM   2729  C   THR A 347      18.965  68.078 150.563  1.00  6.78           C
ATOM   2730  O   THR A 347      18.695  69.004 149.771  1.00  6.65           O
ATOM   2731  CB  THR A 347      20.838  68.322 152.228  1.00  6.81           C
ATOM   2732  OG1 THR A 347      21.145  68.727 153.590  1.00  7.95           O
ATOM   2733  CG2 THR A 347      21.556  69.257 151.268  1.00  6.67           C
ATOM   2734  N   GLN A 348      18.911  66.792 150.193  1.00  6.15           N
ATOM   2735  CA  GLN A 348      18.444  66.439 148.856  1.00  7.29           C
ATOM   2736  C   GLN A 348      17.024  66.945 148.624  1.00  5.32           C
ATOM   2737  O   GLN A 348      16.702  67.411 147.529  1.00  4.95           O
ATOM   2738  CB  GLN A 348      18.522  64.922 148.639  1.00  5.05           C
ATOM   2739  CG  GLN A 348      18.174  64.494 147.236  1.00  4.74           C
ATOM   2740  CD  GLN A 348      18.244  62.992 147.019  1.00  4.41           C
ATOM   2741  OE1 GLN A 348      17.827  62.205 147.859  1.00  4.93           O
ATOM   2742  NE2 GLN A 348      18.761  62.601 145.867  1.00  5.28           N
ATOM   2743  N   LEU A 349      16.168  66.866 149.644  1.00  4.55           N
ATOM   2744  CA  LEU A 349      14.819  67.412 149.538  1.00  4.71           C
ATOM   2745  C   LEU A 349      14.839  68.867 149.117  1.00  6.35           C
ATOM   2746  O   LEU A 349      14.108  69.273 148.209  1.00  5.32           O
ATOM   2747  CB  LEU A 349      14.087  67.263 150.867  1.00  5.51           C
ATOM   2748  CG  LEU A 349      12.726  67.982 150.953  1.00  6.30           C
ATOM   2749  CD1 LEU A 349      11.703  67.362 149.999  1.00  4.39           C
ATOM   2750  CD2 LEU A 349      12.227  67.952 152.399  1.00  6.27           C
ATOM   2751  N   VAL A 350      15.629  69.679 149.812  1.00  4.28           N
ATOM   2752  CA AVAL A 350      15.637  71.127 149.555  0.68  4.89           C
ATOM   2753  CA BVAL A 350      15.606  71.117 149.540  0.32  4.99           C
ATOM   2754  C   VAL A 350      16.369  71.470 148.265  1.00  6.20           C
ATOM   2755  O   VAL A 350      15.993  72.427 147.572  1.00  9.05           O
ATOM   2756  CB AVAL A 350      16.237  71.867 150.755  0.68  8.61           C
ATOM   2757  CB BVAL A 350      16.139  71.906 150.746  0.32  8.56           C
ATOM   2758  CG1AVAL A 350      16.488  73.326 150.402  0.68  5.15           C
ATOM   2759  CG1BVAL A 350      15.275  71.641 151.974  0.32 10.55           C
ATOM   2760  CG2AVAL A 350      15.307  71.758 151.957  0.68 10.66           C
ATOM   2761  CG2BVAL A 350      17.586  71.562 151.022  0.32  8.63           C
ATOM   2762  N   THR A 351      17.414  70.724 147.913  1.00  4.57           N
ATOM   2763  CA ATHR A 351      18.238  71.020 146.740  0.33  6.65           C
ATOM   2764  CA BTHR A 351      18.201  71.071 146.736  0.33  6.71           C
ATOM   2765  CA CTHR A 351      18.181  71.093 146.730  0.33  6.67           C
ATOM   2766  C   THR A 351      17.637  70.464 145.456  1.00  6.82           C
ATOM   2767  O   THR A 351      17.613  71.133 144.415  1.00  7.71           O
ATOM   2768  CB ATHR A 351      19.644  70.436 146.936  0.33  8.92           C
ATOM   2769  CB BTHR A 351      19.661  70.638 146.920  0.33  9.47           C
ATOM   2770  CB CTHR A 351      19.662  70.749 146.912  0.33  9.97           C
ATOM   2771  OG1ATHR A 351      20.208  70.906 148.172  0.33 11.66           O
ATOM   2772  OG1BTHR A 351      20.440  71.084 145.800  0.33  8.15           O
ATOM   2773  OG1CTHR A 351      19.838  69.352 147.055  0.33  7.36           O
ATOM   2774  CG2ATHR A 351      20.550  70.835 145.777  0.33  7.34           C
ATOM   2775  CG2BTHR A 351      19.776  69.129 147.037  0.33  7.52           C
ATOM   2776  CG2CTHR A 351      20.225  71.459 148.145  0.33 10.37           C
ATOM   2777  N   TRP A 352      17.157  69.216 145.503  1.00  5.42           N
ATOM   2778  CA  TRP A 352      16.602  68.573 144.328  1.00  7.00           C
ATOM   2779  C   TRP A 352      15.082  68.524 144.306  1.00  5.87           C
ATOM   2780  O   TRP A 352      14.499  68.479 143.219  1.00  7.26           O
ATOM   2781  CB  TRP A 352      17.109  67.134 144.199  1.00  5.19           C
ATOM   2782  CG  TRP A 352      18.503  67.002 143.738  1.00  6.61           C
ATOM   2783  CD1 TRP A 352      19.454  67.977 143.654  1.00  8.00           C
ATOM   2784  CD2 TRP A 352      19.113  65.801 143.263  1.00  8.34           C
ATOM   2785  NE1 TRP A 352      20.619  67.445 143.148  1.00  8.98           N
ATOM   2786  CE2 TRP A 352      20.430  66.114 142.909  1.00  8.16           C
ATOM   2787  CE3 TRP A 352      18.660  64.484 143.098  1.00  6.90           C
ATOM   2788  CZ2 TRP A 352      21.318  65.146 142.402  1.00 13.09           C
ATOM   2789  CZ3 TRP A 352      19.525  63.546 142.579  1.00 10.03           C
ATOM   2790  CH2 TRP A 352      20.840  63.872 142.255  1.00 10.95           C
ATOM   2791  N   GLY A 353      14.433  68.493 145.465  1.00  4.93           N
ATOM   2792  CA  GLY A 353      13.001  68.320 145.500  1.00  4.84           C
ATOM   2793  C   GLY A 353      12.560  66.910 145.170  1.00  5.35           C
ATOM   2794  O   GLY A 353      11.397  66.677 144.866  1.00  5.27           O
ATOM   2795  N   TRP A 354      13.478  65.959 145.226  1.00  4.18           N
ATOM   2796  CA  TRP A 354      13.157  64.564 144.968  1.00  4.48           C
ATOM   2797  C   TRP A 354      14.146  63.716 145.739  1.00  2.56           C
ATOM   2798  O   TRP A 354      15.342  64.015 145.743  1.00  4.64           O
ATOM   2799  CB  TRP A 354      13.223  64.251 143.474  1.00  5.97           C
ATOM   2800  CG  TRP A 354      12.837  62.834 143.168  1.00  5.09           C
ATOM   2801  CD1 TRP A 354      11.605  62.380 142.803  1.00  7.11           C
ATOM   2802  CD2 TRP A 354      13.683  61.678 143.245  1.00  4.61           C
ATOM   2803  NE1 TRP A 354      11.624  61.028 142.648  1.00  6.50           N
ATOM   2804  CE2 TRP A 354      12.888  60.566 142.905  1.00  4.35           C
ATOM   2805  CE3 TRP A 354      15.034  61.477 143.548  1.00  5.44           C
ATOM   2806  CZ2 TRP A 354      13.411  59.270 142.862  1.00  7.07           C
ATOM   2807  CZ3 TRP A 354      15.552  60.197 143.508  1.00  6.62           C
ATOM   2808  CH2 TRP A 354      14.737  59.109 143.179  1.00  6.91           C
ATOM   2809  N   MET A 355      13.638  62.652 146.382  1.00  4.43           N
ATOM   2810  CA  MET A 355      14.479  61.627 146.977  1.00  3.57           C
ATOM   2811  C   MET A 355      13.831  60.276 146.690  1.00  3.04           C
ATOM   2812  O   MET A 355      12.629  60.180 146.471  1.00  4.28           O
ATOM   2813  CB  MET A 355      14.633  61.803 148.511  1.00  2.78           C
ATOM   2814  CG  MET A 355      14.817  63.213 148.969  1.00  3.20           C
ATOM   2815  SD  MET A 355      13.200  64.010 149.292  1.00  6.22           S
ATOM   2816  CE  MET A 355      12.994  63.553 151.010  1.00  4.84           C
ATOM   2817  N   HIS A 356      14.655  59.232 146.714  1.00  4.40           N
ATOM   2818  CA  HIS A 356      14.156  57.877 146.583  1.00  5.12           C
ATOM   2819  C   HIS A 356      13.122  57.570 147.664  1.00  2.57           C
ATOM   2820  O   HIS A 356      13.196  58.068 148.790  1.00  5.00           O
ATOM   2821  CB  HIS A 356      15.322  56.900 146.674  1.00  2.62           C
ATOM   2822  CG  HIS A 356      14.930  55.479 146.433  1.00  4.94           C
ATOM   2823  ND1 HIS A 356      14.496  54.648 147.451  1.00  6.17           N
ATOM   2824  CD2 HIS A 356      14.930  54.728 145.304  1.00  3.88           C
ATOM   2825  CE1 HIS A 356      14.214  53.467 146.938  1.00  5.17           C
ATOM   2826  NE2 HIS A 356      14.470  53.494 145.642  1.00  4.74           N
ATOM   2827  N   HIS A 357      12.181  56.692 147.324  1.00  2.82           N
ATOM   2828  CA  HIS A 357      11.103  56.314 148.253  1.00  5.12           C
ATOM   2829  C   HIS A 357      11.612  55.923 149.643  1.00  4.21           C
ATOM   2830  O   HIS A 357      11.025  56.321 150.669  1.00  3.85           O
ATOM   2831  CB  HIS A 357      10.286  55.186 147.616  1.00  5.66           C
ATOM   2832  CG  HIS A 357       9.111  54.742 148.415  1.00  4.37           C
ATOM   2833  ND1 HIS A 357       8.037  55.574 148.687  1.00  6.09           N
ATOM   2834  CD2 HIS A 357       8.830  53.554 149.008  1.00  6.47           C
ATOM   2835  CE1 HIS A 357       7.143  54.914 149.404  1.00  7.91           C
ATOM   2836  NE2 HIS A 357       7.610  53.690 149.631  1.00  6.67           N
ATOM   2837  N   LEU A 358      12.667  55.103 149.713  1.00  4.16           N
ATOM   2838  CA  LEU A 358      13.120  54.638 151.015  1.00  3.99           C
ATOM   2839  C   LEU A 358      13.896  55.725 151.770  1.00  5.85           C
ATOM   2840  O   LEU A 358      13.971  55.676 153.007  1.00  8.11           O
ATOM   2841  CB  LEU A 358      13.954  53.377 150.854  1.00  3.25           C
ATOM   2842  CG  LEU A 358      13.186  52.142 150.438  1.00  3.07           C
ATOM   2843  CD1 LEU A 358      14.112  50.971 150.108  1.00  9.67           C
ATOM   2844  CD2 LEU A 358      12.146  51.750 151.521  1.00  9.57           C
ATOM   2845  N   ALA A 359      14.459  56.694 151.061  1.00  2.68           N
ATOM   2846  CA  ALA A 359      14.984  57.895 151.719  1.00  4.06           C
ATOM   2847  C   ALA A 359      13.865  58.698 152.360  1.00  5.76           C
ATOM   2848  O   ALA A 359      13.979  59.137 153.518  1.00  4.60           O
ATOM   2849  CB  ALA A 359      15.761  58.719 150.717  1.00  5.53           C
ATOM   2850  N   ARG A 360      12.733  58.830 151.671  1.00  5.18           N
ATOM   2851  CA  ARG A 360      11.565  59.452 152.276  1.00  3.27           C
ATOM   2852  C   ARG A 360      11.097  58.647 153.478  1.00  4.10           C
ATOM   2853  O   ARG A 360      10.688  59.232 154.497  1.00  5.71           O
ATOM   2854  CB  ARG A 360      10.435  59.591 151.242  1.00  5.96           C
ATOM   2855  CG  ARG A 360      10.845  60.310 149.970  1.00  4.70           C
ATOM   2856  CD  ARG A 360       9.673  60.631 149.049  1.00  4.16           C
ATOM   2857  NE  ARG A 360      10.165  60.949 147.693  1.00  5.41           N
ATOM   2858  CZ  ARG A 360       9.541  61.660 146.767  1.00  6.18           C
ATOM   2859  NH1 ARG A 360       8.354  62.202 146.990  1.00  5.61           N
ATOM   2860  NH2 ARG A 360      10.140  61.858 145.589  1.00  6.47           N
ATOM   2861  N   HIS A 361      11.122  57.309 153.375  1.00  4.57           N
ATOM   2862  CA  HIS A 361      10.798  56.471 154.516  1.00  6.26           C
ATOM   2863  C   HIS A 361      11.683  56.820 155.713  1.00  3.12           C
ATOM   2864  O   HIS A 361      11.186  57.009 156.824  1.00  6.51           O
ATOM   2865  CB  HIS A 361      10.977  54.995 154.188  1.00  8.39           C
ATOM   2866  CG  HIS A 361       9.742  54.330 153.673  1.00 10.40           C
ATOM   2867  ND1 HIS A 361       9.191  53.222 154.285  0.83  8.49           N
ATOM   2868  CD2 HIS A 361       8.968  54.595 152.596  1.00 11.20           C
ATOM   2869  CE1 HIS A 361       8.102  52.860 153.627  1.00 15.10           C
ATOM   2870  NE2 HIS A 361       7.942  53.679 152.600  1.00 11.35           N
ATOM   2871  N   SER A 362      13.004  56.861 155.495  1.00  5.67           N
ATOM   2872  CA  SER A 362      13.925  57.108 156.595  1.00  4.33           C
ATOM   2873  C   SER A 362      13.572  58.415 157.315  1.00  5.90           C
ATOM   2874  O   SER A 362      13.484  58.452 158.551  1.00  6.37           O
ATOM   2875  CB  SER A 362      15.371  57.160 156.114  1.00  9.63           C
ATOM   2876  OG  SER A 362      15.910  55.879 155.883  1.00  8.71           O
ATOM   2877  N   VAL A 363      13.426  59.500 156.563  1.00  6.51           N
ATOM   2878  CA  VAL A 363      13.263  60.791 157.233  1.00  3.97           C
ATOM   2879  C   VAL A 363      11.857  60.914 157.821  1.00  3.62           C
ATOM   2880  O   VAL A 363      11.664  61.571 158.845  1.00  6.94           O
ATOM   2881  CB  VAL A 363      13.604  61.977 156.307  1.00  4.33           C
ATOM   2882  CG1 VAL A 363      15.046  61.924 155.845  1.00  6.55           C
ATOM   2883  CG2 VAL A 363      12.672  62.075 155.094  1.00  6.76           C
ATOM   2884  N   ALA A 364      10.846  60.305 157.204  1.00  5.01           N
ATOM   2885  CA  ALA A 364       9.486  60.404 157.723  1.00  3.93           C
ATOM   2886  C   ALA A 364       9.320  59.579 159.005  1.00 10.01           C
ATOM   2887  O   ALA A 364       8.641  60.015 159.942  1.00  6.96           O
ATOM   2888  CB  ALA A 364       8.461  59.959 156.663  1.00  5.61           C
ATOM   2889  N   CYS A 365       9.877  58.362 159.031  1.00  5.54           N
ATOM   2890  CA  CYS A 365       9.885  57.570 160.256  1.00  7.77           C
ATOM   2891  C   CYS A 365      10.611  58.312 161.376  1.00  7.23           C
ATOM   2892  O   CYS A 365      10.104  58.420 162.494  1.00  8.74           O
ATOM   2893  CB  CYS A 365      10.519  56.221 159.971  1.00  8.22           C
ATOM   2894  SG  CYS A 365      10.508  55.069 161.370  1.00 11.70           S
ATOM   2895  N   PHE A 366      11.791  58.847 161.081  1.00  7.93           N
ATOM   2896  CA  PHE A 366      12.567  59.578 162.084  1.00  7.46           C
ATOM   2897  C   PHE A 366      11.744  60.709 162.690  1.00  7.04           C
ATOM   2898  O   PHE A 366      11.709  60.878 163.920  1.00  7.82           O
ATOM   2899  CB  PHE A 366      13.856  60.097 161.447  1.00  8.36           C
ATOM   2900  CG  PHE A 366      14.796  60.752 162.409  1.00  5.20           C
ATOM   2901  CD1 PHE A 366      15.774  60.016 163.081  1.00  7.32           C
ATOM   2902  CD2 PHE A 366      14.726  62.123 162.663  1.00  7.38           C
ATOM   2903  CE1 PHE A 366      16.632  60.615 163.976  1.00  7.49           C
ATOM   2904  CE2 PHE A 366      15.583  62.729 163.543  1.00  9.46           C
ATOM   2905  CZ  PHE A 366      16.566  61.984 164.209  1.00  8.69           C
ATOM   2906  N   LEU A 367      11.041  61.465 161.865  1.00  7.59           N
ATOM   2907  CA  LEU A 367      10.306  62.630 162.379  1.00  6.74           C
ATOM   2908  C   LEU A 367       9.131  62.225 163.247  1.00  9.82           C
ATOM   2909  O   LEU A 367       8.828  62.917 164.225  1.00 10.58           O
ATOM   2910  CB  LEU A 367       9.805  63.492 161.217  1.00  8.80           C
ATOM   2911  CG  LEU A 367       8.934  64.689 161.638  1.00  8.01           C
ATOM   2912  CD1 LEU A 367       9.819  65.710 162.357  1.00  6.26           C
ATOM   2913  CD2 LEU A 367       8.216  65.323 160.472  1.00  6.09           C
ATOM   2914  N   THR A 368       8.435  61.118 162.902  1.00  6.88           N
ATOM   2915  CA  THR A 368       7.114  60.849 163.461  1.00  4.70           C
ATOM   2916  C   THR A 368       7.249  59.713 164.466  1.00  7.11           C
ATOM   2917  O   THR A 368       7.710  59.948 165.598  1.00 11.15           O
ATOM   2918  CB  THR A 368       6.076  60.560 162.372  1.00  6.76           C
ATOM   2919  OG1 THR A 368       6.408  59.384 161.588  1.00  6.97           O
ATOM   2920  CG2 THR A 368       5.941  61.755 161.414  1.00  5.69           C
ATOM   2921  N   ARG A 369       6.847  58.497 164.129  1.00  7.44           N
ATOM   2922  CA  ARG A 369       6.717  57.414 165.098  1.00  7.44           C
ATOM   2923  C   ARG A 369       8.053  56.790 165.482  1.00  9.32           C
ATOM   2924  O   ARG A 369       8.090  55.964 166.398  1.00 11.43           O
ATOM   2925  CB  ARG A 369       5.779  56.348 164.525  1.00  6.74           C
ATOM   2926  CG  ARG A 369       6.329  55.667 163.307  1.00  6.89           C
ATOM   2927  CD  ARG A 369       5.393  54.569 162.792  1.00 12.57           C
ATOM   2928  NE  ARG A 369       5.974  53.894 161.645  1.00 11.25           N
ATOM   2929  CZ  ARG A 369       6.880  52.930 161.707  1.00 14.63           C
ATOM   2930  NH1 ARG A 369       7.321  52.524 162.887  1.00  9.16           N
ATOM   2931  NH2 ARG A 369       7.342  52.379 160.598  1.00 10.46           N
ATOM   2932  N   GLY A 370       9.135  57.144 164.804  1.00  8.79           N
ATOM   2933  CA  GLY A 370      10.421  56.525 165.034  1.00  7.73           C
ATOM   2934  C   GLY A 370      11.264  57.214 166.088  1.00 12.22           C
ATOM   2935  O   GLY A 370      11.837  56.538 166.961  1.00  9.50           O
ATOM   2936  N   ASP A 371      11.374  58.545 166.031  1.00  9.23           N
ATOM   2937  CA  ASP A 371      12.338  59.212 166.912  1.00 10.97           C
ATOM   2938  C   ASP A 371      11.817  60.485 167.557  1.00  9.48           C
ATOM   2939  O   ASP A 371      11.950  60.662 168.778  1.00 10.78           O
ATOM   2940  CB  ASP A 371      13.629  59.558 166.141  1.00  7.91           C
ATOM   2941  CG  ASP A 371      14.436  58.344 165.785  1.00 11.56           C
ATOM   2942  OD1 ASP A 371      14.093  57.666 164.803  1.00 10.16           O
ATOM   2943  OD2 ASP A 371      15.415  58.064 166.519  1.00  8.11           O
ATOM   2944  N   LEU A 372      11.238  61.408 166.758  1.00  7.55           N
ATOM   2945  CA ALEU A 372      10.936  62.748 167.255  0.50  7.96           C
ATOM   2946  CA BLEU A 372      10.943  62.738 167.279  0.50  7.80           C
ATOM   2947  C   LEU A 372       9.498  62.919 167.723  1.00 11.34           C
ATOM   2948  O   LEU A 372       9.203  63.893 168.442  1.00 11.70           O
ATOM   2949  CB ALEU A 372      11.232  63.786 166.164  0.50  8.17           C
ATOM   2950  CB BLEU A 372      11.291  63.801 166.215  0.50  8.09           C
ATOM   2951  CG ALEU A 372      12.681  64.266 166.056  0.50  8.20           C
ATOM   2952  CG BLEU A 372      12.722  63.758 165.665  0.50  7.19           C
ATOM   2953  CD1ALEU A 372      13.663  63.111 166.170  0.50  8.55           C
ATOM   2954  CD1BLEU A 372      12.977  64.940 164.709  0.50  8.28           C
ATOM   2955  CD2ALEU A 372      12.892  65.017 164.747  0.50  8.30           C
ATOM   2956  CD2BLEU A 372      13.741  63.742 166.767  0.50  6.89           C
ATOM   2957  N   TYR A 373       8.599  62.028 167.331  1.00  7.87           N
ATOM   2958  CA  TYR A 373       7.197  62.045 167.731  1.00  8.90           C
ATOM   2959  C   TYR A 373       6.503  63.360 167.398  1.00 11.65           C
ATOM   2960  O   TYR A 373       5.620  63.811 168.129  1.00  8.51           O
ATOM   2961  CB  TYR A 373       7.029  61.703 169.222  1.00  9.04           C
ATOM   2962  CG  TYR A 373       5.785  60.875 169.449  1.00 11.83           C
ATOM   2963  CD1 TYR A 373       5.708  59.578 168.941  1.00 12.31           C
ATOM   2964  CD2 TYR A 373       4.681  61.378 170.109  1.00 12.19           C
ATOM   2965  CE1 TYR A 373       4.568  58.817 169.112  1.00 12.25           C
ATOM   2966  CE2 TYR A 373       3.541  60.612 170.293  1.00 16.96           C
ATOM   2967  CZ  TYR A 373       3.496  59.336 169.787  1.00  9.21           C
ATOM   2968  OH  TYR A 373       2.366  58.546 169.941  1.00 18.25           O
ATOM   2969  N   VAL A 374       6.877  63.956 166.264  1.00  7.90           N
ATOM   2970  CA  VAL A 374       6.211  65.097 165.660  1.00  6.49           C
ATOM   2971  C   VAL A 374       5.140  64.602 164.692  1.00  8.46           C
ATOM   2972  O   VAL A 374       5.316  63.593 164.005  1.00  7.01           O
ATOM   2973  CB  VAL A 374       7.248  65.997 164.956  1.00  8.42           C
ATOM   2974  CG1 VAL A 374       6.585  67.071 164.113  1.00 11.99           C
ATOM   2975  CG2 VAL A 374       8.218  66.596 165.990  1.00  9.95           C
ATOM   2976  N   SER A 375       4.038  65.340 164.604  1.00  9.68           N
ATOM   2977  CA  SER A 375       2.932  64.935 163.748  1.00  8.07           C
ATOM   2978  C   SER A 375       3.350  64.804 162.283  1.00  4.39           C
ATOM   2979  O   SER A 375       4.106  65.618 161.753  1.00  6.87           O
ATOM   2980  CB  SER A 375       1.790  65.939 163.834  1.00 11.16           C
ATOM   2981  OG  SER A 375       0.821  65.595 162.857  1.00  9.86           O
ATOM   2982  N   TRP A 376       2.800  63.778 161.617  1.00  7.15           N
ATOM   2983  CA  TRP A 376       2.975  63.608 160.186  1.00  7.71           C
ATOM   2984  C   TRP A 376       2.460  64.812 159.407  1.00  8.83           C
ATOM   2985  O   TRP A 376       2.935  65.085 158.305  1.00  7.96           O
ATOM   2986  CB  TRP A 376       2.254  62.334 159.736  1.00  7.35           C
ATOM   2987  CG  TRP A 376       0.747  62.336 159.921  1.00  7.45           C
ATOM   2988  CD1 TRP A 376       0.048  61.860 160.990  1.00  6.55           C
ATOM   2989  CD2 TRP A 376      -0.241  62.792 158.982  1.00  8.64           C
ATOM   2990  NE1 TRP A 376      -1.304  62.006 160.789  1.00  8.96           N
ATOM   2991  CE2 TRP A 376      -1.504  62.588 159.567  1.00  8.36           C
ATOM   2992  CE3 TRP A 376      -0.175  63.380 157.713  1.00  6.84           C
ATOM   2993  CZ2 TRP A 376      -2.701  62.917 158.909  1.00  5.81           C
ATOM   2994  CZ3 TRP A 376      -1.344  63.712 157.079  1.00  5.66           C
ATOM   2995  CH2 TRP A 376      -2.597  63.477 157.675  1.00  7.76           C
ATOM   2996  N   GLU A 377       1.487  65.534 159.946  1.00  6.89           N
ATOM   2997  CA  GLU A 377       0.986  66.715 159.242  1.00  8.39           C
ATOM   2998  C   GLU A 377       2.097  67.743 159.070  1.00  8.06           C
ATOM   2999  O   GLU A 377       2.172  68.427 158.036  1.00  8.12           O
ATOM   3000  CB  GLU A 377      -0.204  67.309 160.000  1.00  8.09           C
ATOM   3001  CG  GLU A 377      -1.443  66.427 159.990  1.00  9.19           C
ATOM   3002  CD  GLU A 377      -2.663  67.099 160.610  1.00  9.21           C
ATOM   3003  OE1 GLU A 377      -2.824  66.975 161.833  1.00 14.84           O
ATOM   3004  OE2 GLU A 377      -3.432  67.742 159.871  1.00 15.43           O
ATOM   3005  N   ARG A 378       2.974  67.849 160.063  1.00  6.56           N
ATOM   3006  CA  ARG A 378       4.076  68.807 159.967  1.00  9.54           C
ATOM   3007  C   ARG A 378       5.107  68.352 158.940  1.00  9.59           C
ATOM   3008  O   ARG A 378       5.624  69.165 158.165  1.00  7.73           O
ATOM   3009  CB  ARG A 378       4.750  68.994 161.329  1.00 12.79           C
ATOM   3010  CG  ARG A 378       3.858  69.471 162.456  1.00 10.23           C
ATOM   3011  CD  ARG A 378       3.381  70.912 162.255  1.00 12.71           C
ATOM   3012  NE  ARG A 378       2.236  71.017 161.365  1.00 10.61           N
ATOM   3013  CZ  ARG A 378       0.988  70.709 161.709  1.00 11.66           C
ATOM   3014  NH1 ARG A 378       0.011  70.843 160.839  1.00 12.74           N
ATOM   3015  NH2 ARG A 378       0.740  70.215 162.916  1.00 12.19           N
ATOM   3016  N   GLY A 379       5.413  67.048 158.918  1.00  6.76           N
ATOM   3017  CA  GLY A 379       6.290  66.523 157.886  1.00  6.97           C
ATOM   3018  C   GLY A 379       5.718  66.711 156.488  1.00  7.22           C
ATOM   3019  O   GLY A 379       6.432  67.089 155.557  1.00  7.40           O
ATOM   3020  N   MET A 380       4.426  66.457 156.333  1.00  5.56           N
ATOM   3021  CA  MET A 380       3.777  66.640 155.033  1.00  5.22           C
ATOM   3022  C   MET A 380       3.940  68.081 154.543  1.00  6.15           C
ATOM   3023  O   MET A 380       4.190  68.312 153.351  1.00  5.98           O
ATOM   3024  CB  MET A 380       2.303  66.262 155.122  1.00  8.09           C
ATOM   3025  CG  MET A 380       1.579  66.352 153.818  1.00  7.36           C
ATOM   3026  SD  MET A 380      -0.186  66.036 154.017  1.00 12.12           S
ATOM   3027  CE  MET A 380      -0.682  67.485 154.932  1.00 19.03           C
ATOM   3028  N   GLU A 381       3.820  69.060 155.448  1.00  7.48           N
ATOM   3029  CA  GLU A 381       3.932  70.456 155.049  1.00  8.29           C
ATOM   3030  C   GLU A 381       5.332  70.775 154.534  1.00  5.90           C
ATOM   3031  O   GLU A 381       5.487  71.537 153.573  1.00  7.17           O
ATOM   3032  CB  GLU A 381       3.579  71.362 156.235  1.00  9.26           C
ATOM   3033  CG  GLU A 381       2.106  71.301 156.595  1.00  7.97           C
ATOM   3034  CD  GLU A 381       1.809  71.834 157.993  1.00 16.31           C
ATOM   3035  OE1 GLU A 381       2.747  72.100 158.754  1.00 12.50           O
ATOM   3036  OE2 GLU A 381       0.608  71.968 158.319  1.00 17.29           O
ATOM   3037  N   VAL A 382       6.355  70.236 155.186  1.00  6.51           N
ATOM   3038  CA  VAL A 382       7.723  70.465 154.725  1.00  5.97           C
ATOM   3039  C   VAL A 382       7.933  69.830 153.351  1.00  4.41           C
ATOM   3040  O   VAL A 382       8.516  70.429 152.443  1.00  5.73           O
ATOM   3041  CB  VAL A 382       8.738  69.963 155.753  1.00  7.94           C
ATOM   3042  CG1 VAL A 382      10.141  70.048 155.214  1.00  8.01           C
ATOM   3043  CG2 VAL A 382       8.585  70.739 157.082  1.00  8.40           C
ATOM   3044  N   PHE A 383       7.484  68.581 153.186  1.00  6.42           N
ATOM   3045  CA  PHE A 383       7.548  67.963 151.874  1.00  4.62           C
ATOM   3046  C   PHE A 383       6.759  68.781 150.848  1.00  5.32           C
ATOM   3047  O   PHE A 383       7.181  68.896 149.691  1.00  6.50           O
ATOM   3048  CB  PHE A 383       7.000  66.533 151.923  1.00  3.69           C
ATOM   3049  CG  PHE A 383       8.008  65.493 152.320  1.00  4.79           C
ATOM   3050  CD1 PHE A 383       9.098  65.795 153.123  1.00  6.15           C
ATOM   3051  CD2 PHE A 383       7.870  64.189 151.867  1.00  5.54           C
ATOM   3052  CE1 PHE A 383      10.022  64.806 153.476  1.00  5.85           C
ATOM   3053  CE2 PHE A 383       8.759  63.215 152.204  1.00  4.58           C
ATOM   3054  CZ  PHE A 383       9.850  63.491 153.012  1.00  5.53           C
ATOM   3055  N   GLU A 384       5.609  69.324 151.241  1.00  4.66           N
ATOM   3056  CA  GLU A 384       4.773  70.035 150.285  1.00  6.68           C
ATOM   3057  C   GLU A 384       5.483  71.277 149.769  1.00  6.30           C
ATOM   3058  O   GLU A 384       5.343  71.633 148.589  1.00  6.58           O
ATOM   3059  CB  GLU A 384       3.437  70.416 150.907  1.00  7.82           C
ATOM   3060  CG  GLU A 384       2.526  71.195 149.951  1.00  9.89           C
ATOM   3061  CD  GLU A 384       1.081  71.240 150.392  1.00 33.83           C
ATOM   3062  OE1 GLU A 384       0.527  70.185 150.768  1.00 19.23           O
ATOM   3063  OE2 GLU A 384       0.496  72.342 150.350  1.00 33.90           O
ATOM   3064  N   GLU A 385       6.249  71.932 150.632  1.00  7.58           N
ATOM   3065  CA  GLU A 385       7.006  73.107 150.198  1.00  6.74           C
ATOM   3066  C   GLU A 385       8.037  72.761 149.132  1.00  8.99           C
ATOM   3067  O   GLU A 385       8.179  73.488 148.143  1.00  7.43           O
ATOM   3068  CB  GLU A 385       7.676  73.767 151.391  1.00  9.71           C
ATOM   3069  CG  GLU A 385       8.540  74.942 151.023  1.00  9.72           C
ATOM   3070  CD  GLU A 385       9.060  75.707 152.242  1.00 16.54           C
ATOM   3071  OE1 GLU A 385       8.596  75.464 153.377  1.00 14.51           O
ATOM   3072  OE2 GLU A 385       9.926  76.570 152.042  1.00 13.65           O
ATOM   3073  N   HIS A 386       8.777  71.657 149.311  1.00  5.06           N
ATOM   3074  CA  HIS A 386       9.989  71.409 148.558  1.00  5.71           C
ATOM   3075  C   HIS A 386       9.879  70.367 147.447  1.00  4.31           C
ATOM   3076  O   HIS A 386      10.628  70.449 146.483  1.00  5.00           O
ATOM   3077  CB  HIS A 386      11.097  70.962 149.519  1.00  4.64           C
ATOM   3078  CG  HIS A 386      11.480  72.029 150.494  1.00  4.87           C
ATOM   3079  ND1 HIS A 386      12.186  73.156 150.119  1.00  6.81           N
ATOM   3080  CD2 HIS A 386      11.213  72.166 151.821  1.00  6.97           C
ATOM   3081  CE1 HIS A 386      12.361  73.928 151.185  1.00 12.62           C
ATOM   3082  NE2 HIS A 386      11.778  73.358 152.230  1.00 10.36           N
ATOM   3083  N   LEU A 387       8.991  69.378 147.547  1.00  6.11           N
ATOM   3084  CA  LEU A 387       8.975  68.334 146.529  1.00  5.62           C
ATOM   3085  C   LEU A 387       8.541  68.864 145.173  1.00  3.98           C
ATOM   3086  O   LEU A 387       7.477  69.487 145.056  1.00  5.08           O
ATOM   3087  CB  LEU A 387       8.039  67.208 146.947  1.00  5.74           C
ATOM   3088  CG  LEU A 387       8.487  66.243 148.045  1.00  5.59           C
ATOM   3089  CD1 LEU A 387       7.318  65.339 148.373  1.00  2.99           C
ATOM   3090  CD2 LEU A 387       9.717  65.467 147.646  1.00  3.96           C
ATOM   3091  N   ILE A 388       9.324  68.565 144.133  1.00  4.44           N
ATOM   3092  CA  ILE A 388       8.882  68.858 142.783  1.00  4.55           C
ATOM   3093  C   ILE A 388       7.795  67.899 142.324  1.00  5.61           C
ATOM   3094  O   ILE A 388       7.115  68.194 141.342  1.00  6.64           O
ATOM   3095  CB  ILE A 388      10.052  68.867 141.777  1.00  4.00           C
ATOM   3096  CG1 ILE A 388      10.779  67.537 141.682  1.00  4.61           C
ATOM   3097  CG2 ILE A 388      11.029  69.990 142.140  1.00  7.29           C
ATOM   3098  CD1 ILE A 388      11.786  67.527 140.516  1.00  6.19           C
ATOM   3099  N   ASP A 389       7.594  66.767 143.027  1.00  4.06           N
ATOM   3100  CA  ASP A 389       6.489  65.863 142.708  1.00  5.31           C
ATOM   3101  C   ASP A 389       5.366  65.970 143.736  1.00  5.31           C
ATOM   3102  O   ASP A 389       4.487  65.099 143.796  1.00  4.94           O
ATOM   3103  CB  ASP A 389       6.992  64.420 142.561  1.00  4.83           C
ATOM   3104  CG  ASP A 389       7.723  63.884 143.785  1.00  5.18           C
ATOM   3105  OD1 ASP A 389       7.569  64.419 144.916  1.00  6.01           O
ATOM   3106  OD2 ASP A 389       8.459  62.876 143.632  1.00  5.71           O
ATOM   3107  N   GLN A 390       5.353  67.055 144.523  1.00  4.34           N
ATOM   3108  CA AGLN A 390       4.370  67.185 145.585  0.29  4.69           C
ATOM   3109  CA BGLN A 390       4.358  67.250 145.570  0.71  4.62           C
ATOM   3110  C   GLN A 390       2.971  66.919 145.040  1.00  4.64           C
ATOM   3111  O   GLN A 390       2.505  67.560 144.082  1.00  4.10           O
ATOM   3112  CB AGLN A 390       4.457  68.564 146.241  0.29  7.44           C
ATOM   3113  CB BGLN A 390       4.421  68.702 146.048  0.71  7.34           C
ATOM   3114  CG AGLN A 390       3.632  69.653 145.603  0.29 10.06           C
ATOM   3115  CG BGLN A 390       3.347  69.101 147.027  0.71 12.79           C
ATOM   3116  CD AGLN A 390       2.182  69.654 146.064  0.29  9.42           C
ATOM   3117  CD BGLN A 390       2.086  69.599 146.372  0.71  7.76           C
ATOM   3118  OE1AGLN A 390       1.814  68.978 147.024  0.29 10.42           O
ATOM   3119  OE1BGLN A 390       2.120  70.331 145.356  0.71 11.05           O
ATOM   3120  NE2AGLN A 390       1.351  70.427 145.370  0.29 14.30           N
ATOM   3121  NE2BGLN A 390       0.951  69.222 146.946  0.71 15.63           N
ATOM   3122  N   ASP A 391       2.314  65.951 145.662  1.00  4.59           N
ATOM   3123  CA  ASP A 391       1.026  65.467 145.184  1.00  3.07           C
ATOM   3124  C   ASP A 391       0.123  65.296 146.383  1.00  6.19           C
ATOM   3125  O   ASP A 391       0.403  64.480 147.267  1.00  5.73           O
ATOM   3126  CB  ASP A 391       1.191  64.173 144.389  1.00  4.88           C
ATOM   3127  CG  ASP A 391      -0.122  63.690 143.779  1.00  8.54           C
ATOM   3128  OD1 ASP A 391      -1.051  63.422 144.559  1.00  5.32           O
ATOM   3129  OD2 ASP A 391      -0.201  63.595 142.528  1.00  4.29           O
ATOM   3130  N   HIS A 392      -0.952  66.081 146.401  1.00  7.74           N
ATOM   3131  CA  HIS A 392      -1.810  66.201 147.566  1.00  7.66           C
ATOM   3132  C   HIS A 392      -2.148  64.838 148.151  1.00  6.92           C
ATOM   3133  O   HIS A 392      -1.897  64.575 149.336  1.00  6.32           O
ATOM   3134  CB  HIS A 392      -3.065  66.974 147.153  1.00  6.33           C
ATOM   3135  CG  HIS A 392      -4.096  67.089 148.226  1.00 10.65           C
ATOM   3136  ND1 HIS A 392      -4.032  68.049 149.223  1.00 12.16           N
ATOM   3137  CD2 HIS A 392      -5.211  66.358 148.478  1.00  9.98           C
ATOM   3138  CE1 HIS A 392      -5.062  67.896 150.033  1.00 11.43           C
ATOM   3139  NE2 HIS A 392      -5.785  66.875 149.611  1.00 11.76           N
ATOM   3140  N   TYR A 393      -2.715  63.958 147.334  1.00  3.36           N
ATOM   3141  CA  TYR A 393      -3.160  62.670 147.863  1.00  3.54           C
ATOM   3142  C   TYR A 393      -1.984  61.755 148.177  1.00  4.53           C
ATOM   3143  O   TYR A 393      -2.000  61.027 149.180  1.00  6.33           O
ATOM   3144  CB  TYR A 393      -4.124  61.982 146.887  1.00  6.92           C
ATOM   3145  CG  TYR A 393      -5.500  62.618 146.838  1.00  3.11           C
ATOM   3146  CD1 TYR A 393      -6.190  62.925 148.000  1.00  4.47           C
ATOM   3147  CD2 TYR A 393      -6.103  62.928 145.628  1.00  5.78           C
ATOM   3148  CE1 TYR A 393      -7.437  63.521 147.970  1.00  8.95           C
ATOM   3149  CE2 TYR A 393      -7.362  63.514 145.590  1.00  5.53           C
ATOM   3150  CZ  TYR A 393      -8.012  63.814 146.762  1.00  9.99           C
ATOM   3151  OH  TYR A 393      -9.267  64.413 146.727  1.00 10.17           O
ATOM   3152  N   LEU A 394      -0.942  61.753 147.326  1.00  5.55           N
ATOM   3153  CA  LEU A 394       0.148  60.802 147.542  1.00  4.25           C
ATOM   3154  C   LEU A 394       0.972  61.170 148.772  1.00  5.79           C
ATOM   3155  O   LEU A 394       1.415  60.295 149.512  1.00  5.95           O
ATOM   3156  CB  LEU A 394       1.046  60.714 146.318  1.00  6.86           C
ATOM   3157  CG  LEU A 394       0.325  60.401 145.002  1.00  6.79           C
ATOM   3158  CD1 LEU A 394       1.364  60.050 143.934  1.00  5.00           C
ATOM   3159  CD2 LEU A 394      -0.674  59.314 145.179  1.00  4.27           C
ATOM   3160  N   ASN A 395       1.208  62.466 148.969  1.00  3.47           N
ATOM   3161  CA  ASN A 395       1.979  62.942 150.121  1.00  5.35           C
ATOM   3162  C   ASN A 395       1.237  62.661 151.423  1.00  4.55           C
ATOM   3163  O   ASN A 395       1.809  62.120 152.376  1.00  6.21           O
ATOM   3164  CB  ASN A 395       2.238  64.444 149.918  1.00  5.05           C
ATOM   3165  CG  ASN A 395       3.387  64.989 150.765  1.00  6.93           C
ATOM   3166  OD1 ASN A 395       4.251  64.273 151.210  1.00  8.58           O
ATOM   3167  ND2 ASN A 395       3.400  66.291 150.946  1.00  7.30           N
ATOM   3168  N   ALA A 396      -0.062  62.961 151.457  1.00  4.04           N
ATOM   3169  CA  ALA A 396      -0.874  62.665 152.640  1.00  5.38           C
ATOM   3170  C   ALA A 396      -0.880  61.165 152.936  1.00  4.82           C
ATOM   3171  O   ALA A 396      -0.650  60.730 154.077  1.00  6.84           O
ATOM   3172  CB  ALA A 396      -2.289  63.184 152.450  1.00  9.41           C
ATOM   3173  N   ALA A 397      -1.159  60.347 151.920  1.00  5.07           N
ATOM   3174  CA  ALA A 397      -1.302  58.923 152.158  1.00  4.46           C
ATOM   3175  C   ALA A 397      -0.003  58.310 152.661  1.00  5.40           C
ATOM   3176  O   ALA A 397       0.013  57.525 153.609  1.00  4.71           O
ATOM   3177  CB  ALA A 397      -1.780  58.226 150.864  1.00  5.24           C
ATOM   3178  N   ASN A 398       1.117  58.641 152.024  1.00  5.14           N
ATOM   3179  CA  ASN A 398       2.388  58.087 152.458  1.00  6.32           C
ATOM   3180  C   ASN A 398       2.805  58.605 153.834  1.00  4.50           C
ATOM   3181  O   ASN A 398       3.415  57.857 154.599  1.00  6.21           O
ATOM   3182  CB  ASN A 398       3.467  58.367 151.421  1.00  4.27           C
ATOM   3183  CG  ASN A 398       3.454  57.381 150.279  1.00  3.62           C
ATOM   3184  OD1 ASN A 398       4.004  56.266 150.378  1.00  7.14           O
ATOM   3185  ND2 ASN A 398       2.850  57.765 149.167  1.00  5.32           N
ATOM   3186  N   TRP A 399       2.486  59.857 154.182  1.00  4.09           N
ATOM   3187  CA  TRP A 399       2.781  60.312 155.535  1.00  6.16           C
ATOM   3188  C   TRP A 399       1.938  59.591 156.580  1.00  6.08           C
ATOM   3189  O   TRP A 399       2.419  59.288 157.676  1.00  7.09           O
ATOM   3190  CB  TRP A 399       2.603  61.831 155.656  1.00  6.26           C
ATOM   3191  CG  TRP A 399       3.860  62.565 155.251  1.00  3.58           C
ATOM   3192  CD1 TRP A 399       4.108  63.167 154.066  1.00  6.06           C
ATOM   3193  CD2 TRP A 399       5.054  62.716 156.037  1.00  3.59           C
ATOM   3194  NE1 TRP A 399       5.382  63.707 154.057  1.00  5.43           N
ATOM   3195  CE2 TRP A 399       5.972  63.455 155.261  1.00  3.47           C
ATOM   3196  CE3 TRP A 399       5.417  62.314 157.322  1.00  6.75           C
ATOM   3197  CZ2 TRP A 399       7.258  63.778 155.720  1.00  3.08           C
ATOM   3198  CZ3 TRP A 399       6.698  62.654 157.784  1.00  6.33           C
ATOM   3199  CH2 TRP A 399       7.589  63.390 156.965  1.00  3.56           C
ATOM   3200  N   MET A 400       0.684  59.287 156.263  1.00  4.65           N
ATOM   3201  CA  MET A 400      -0.123  58.495 157.177  1.00  6.29           C
ATOM   3202  C   MET A 400       0.397  57.064 157.269  1.00  6.99           C
ATOM   3203  O   MET A 400       0.404  56.476 158.364  1.00  7.52           O
ATOM   3204  CB  MET A 400      -1.594  58.540 156.745  1.00  7.29           C
ATOM   3205  CG  MET A 400      -2.286  59.864 157.091  1.00  9.45           C
ATOM   3206  SD  MET A 400      -4.061  59.840 156.826  1.00  8.64           S
ATOM   3207  CE  MET A 400      -4.124  59.731 155.046  1.00 11.68           C
ATOM   3208  N   TRP A 401       0.870  56.499 156.156  1.00  6.61           N
ATOM   3209  CA  TRP A 401       1.454  55.164 156.182  1.00  8.98           C
ATOM   3210  C   TRP A 401       2.677  55.124 157.072  1.00  8.45           C
ATOM   3211  O   TRP A 401       2.790  54.267 157.964  1.00  9.70           O
ATOM   3212  CB  TRP A 401       1.828  54.753 154.755  1.00  8.64           C
ATOM   3213  CG  TRP A 401       2.328  53.333 154.640  1.00  6.45           C
ATOM   3214  CD1 TRP A 401       3.480  52.832 155.136  1.00 13.79           C
ATOM   3215  CD2 TRP A 401       1.669  52.268 153.965  1.00 11.55           C
ATOM   3216  NE1 TRP A 401       3.591  51.492 154.818  1.00 11.89           N
ATOM   3217  CE2 TRP A 401       2.480  51.130 154.106  1.00  8.50           C
ATOM   3218  CE3 TRP A 401       0.464  52.160 153.266  1.00 13.97           C
ATOM   3219  CZ2 TRP A 401       2.125  49.890 153.567  1.00 12.14           C
ATOM   3220  CZ3 TRP A 401       0.119  50.920 152.737  1.00 12.93           C
ATOM   3221  CH2 TRP A 401       0.949  49.815 152.889  1.00 12.90           C
ATOM   3222  N   LEU A 402       3.614  56.046 156.852  1.00  8.83           N
ATOM   3223  CA  LEU A 402       4.913  56.027 157.536  1.00  5.99           C
ATOM   3224  C   LEU A 402       4.799  56.316 159.027  1.00 11.40           C
ATOM   3225  O   LEU A 402       5.673  55.913 159.805  1.00 11.82           O
ATOM   3226  CB  LEU A 402       5.858  57.049 156.887  1.00  9.22           C
ATOM   3227  CG  LEU A 402       6.907  56.468 155.926  1.00 12.00           C
ATOM   3228  CD1 LEU A 402       7.919  55.641 156.697  1.00 11.27           C
ATOM   3229  CD2 LEU A 402       6.238  55.630 154.842  1.00 11.42           C
ATOM   3230  N   SER A 403       3.761  57.027 159.446  1.00  8.69           N
ATOM   3231  CA  SER A 403       3.545  57.330 160.851  1.00  9.23           C
ATOM   3232  C   SER A 403       2.612  56.319 161.509  1.00  7.88           C
ATOM   3233  O   SER A 403       2.235  56.509 162.672  1.00  8.67           O
ATOM   3234  CB  SER A 403       2.992  58.743 160.998  1.00  6.70           C
ATOM   3235  OG  SER A 403       1.724  58.882 160.380  1.00  7.19           O
ATOM   3236  N   ALA A 404       2.271  55.248 160.798  1.00  7.80           N
ATOM   3237  CA  ALA A 404       1.368  54.214 161.288  1.00  7.88           C
ATOM   3238  C   ALA A 404       0.017  54.813 161.702  1.00 12.24           C
ATOM   3239  O   ALA A 404      -0.615  54.376 162.670  1.00 13.37           O
ATOM   3240  CB  ALA A 404       1.999  53.427 162.434  1.00  9.10           C
ATOM   3241  N   SER A 405      -0.430  55.819 160.954  1.00  7.12           N
ATOM   3242  CA  SER A 405      -1.723  56.451 161.197  1.00  8.09           C
ATOM   3243  C   SER A 405      -2.852  55.913 160.329  1.00 12.43           C
ATOM   3244  O   SER A 405      -4.010  55.971 160.734  1.00  8.76           O
ATOM   3245  CB  SER A 405      -1.626  57.965 160.978  1.00 10.28           C
ATOM   3246  OG  SER A 405      -0.695  58.575 161.845  1.00  8.47           O
ATOM   3247  N   ALA A 406      -2.544  55.405 159.134  1.00  9.94           N
ATOM   3248  CA  ALA A 406      -3.512  54.773 158.265  1.00 12.22           C
ATOM   3249  C   ALA A 406      -2.774  53.763 157.404  1.00  9.82           C
ATOM   3250  O   ALA A 406      -1.577  53.911 157.153  1.00 10.68           O
ATOM   3251  CB  ALA A 406      -4.243  55.795 157.383  1.00 10.97           C
ATOM   3252  N   PHE A 407      -3.498  52.726 156.979  1.00 10.51           N
ATOM   3253  CA  PHE A 407      -3.017  51.699 156.054  1.00 10.66           C
ATOM   3254  C   PHE A 407      -1.946  50.776 156.653  1.00 13.71           C
ATOM   3255  O   PHE A 407      -1.909  49.580 156.342  1.00 15.87           O
ATOM   3256  CB  PHE A 407      -2.458  52.330 154.773  1.00 11.31           C
ATOM   3257  CG  PHE A 407      -3.375  53.321 154.120  1.00 10.65           C
ATOM   3258  CD1 PHE A 407      -4.576  52.918 153.563  1.00 14.60           C
ATOM   3259  CD2 PHE A 407      -3.024  54.652 154.039  1.00 11.60           C
ATOM   3260  CE1 PHE A 407      -5.420  53.844 152.956  1.00 17.29           C
ATOM   3261  CE2 PHE A 407      -3.853  55.578 153.429  1.00 12.37           C
ATOM   3262  CZ  PHE A 407      -5.050  55.167 152.894  1.00 16.29           C
ATOM   3263  N   PHE A 408      -1.069  51.313 157.503  1.00 12.16           N
ATOM   3264  CA  PHE A 408       0.053  50.572 158.077  1.00 15.25           C
ATOM   3265  C   PHE A 408      -0.037  50.678 159.591  1.00 10.80           C
ATOM   3266  O   PHE A 408      -0.305  51.760 160.127  1.00 11.89           O
ATOM   3267  CB  PHE A 408       1.395  51.139 157.566  1.00  8.31           C
ATOM   3268  CG  PHE A 408       2.618  50.554 158.210  1.00  8.54           C
ATOM   3269  CD1 PHE A 408       3.198  49.417 157.706  1.00 12.36           C
ATOM   3270  CD2 PHE A 408       3.188  51.172 159.307  1.00 10.75           C
ATOM   3271  CE1 PHE A 408       4.331  48.886 158.297  1.00  9.81           C
ATOM   3272  CE2 PHE A 408       4.307  50.652 159.911  1.00 10.51           C
ATOM   3273  CZ  PHE A 408       4.891  49.504 159.393  1.00 12.89           C
ATOM   3274  N   SER A 409       0.189  49.553 160.286  1.00  9.29           N
ATOM   3275  CA  SER A 409       0.036  49.555 161.733  1.00 12.12           C
ATOM   3276  C   SER A 409       1.184  48.901 162.490  1.00 12.71           C
ATOM   3277  O   SER A 409       1.104  48.794 163.710  1.00 13.07           O
ATOM   3278  CB  SER A 409      -1.275  48.850 162.133  1.00 11.84           C
ATOM   3279  OG  SER A 409      -1.276  47.499 161.685  1.00 15.53           O
ATOM   3280  N   GLN A 410       2.250  48.491 161.813  1.00 10.28           N
ATOM   3281  CA  GLN A 410       3.345  47.774 162.487  1.00 12.37           C
ATOM   3282  C   GLN A 410       4.377  48.759 163.030  1.00 10.67           C
ATOM   3283  O   GLN A 410       5.495  48.901 162.518  1.00 10.67           O
ATOM   3284  CB  GLN A 410       3.982  46.778 161.530  1.00 10.94           C
ATOM   3285  CG  GLN A 410       5.047  45.916 162.176  1.00 11.77           C
ATOM   3286  CD  GLN A 410       4.609  45.444 163.545  1.00 16.59           C
ATOM   3287  OE1 GLN A 410       4.834  46.114 164.543  1.00 12.00           O
ATOM   3288  NE2 GLN A 410       3.931  44.299 163.583  1.00 13.93           N
ATOM   3289  N   TYR A 411       3.982  49.448 164.106  1.00 10.47           N
ATOM   3290  CA  TYR A 411       4.801  50.515 164.679  1.00  9.01           C
ATOM   3291  C   TYR A 411       6.025  49.981 165.426  1.00 12.28           C
ATOM   3292  O   TYR A 411       6.852  50.778 165.881  1.00 12.42           O
ATOM   3293  CB  TYR A 411       3.971  51.406 165.603  1.00 11.52           C
ATOM   3294  CG  TYR A 411       3.234  50.684 166.710  1.00 12.60           C
ATOM   3295  CD1 TYR A 411       3.884  50.300 167.878  1.00 16.36           C
ATOM   3296  CD2 TYR A 411       1.882  50.383 166.584  1.00 16.81           C
ATOM   3297  CE1 TYR A 411       3.203  49.635 168.882  1.00 17.92           C
ATOM   3298  CE2 TYR A 411       1.198  49.730 167.590  1.00 23.22           C
ATOM   3299  CZ  TYR A 411       1.865  49.354 168.734  1.00 18.84           C
ATOM   3300  OH  TYR A 411       1.191  48.686 169.736  1.00 26.67           O
ATOM   3301  N   PHE A 412       6.182  48.658 165.548  1.00 10.92           N
ATOM   3302  CA  PHE A 412       7.413  48.108 166.082  1.00 10.70           C
ATOM   3303  C   PHE A 412       8.536  48.063 165.050  1.00 12.97           C
ATOM   3304  O   PHE A 412       9.692  47.844 165.433  1.00 11.82           O
ATOM   3305  CB  PHE A 412       7.179  46.697 166.642  1.00  8.56           C
ATOM   3306  CG  PHE A 412       6.349  46.690 167.896  1.00  9.54           C
ATOM   3307  CD1 PHE A 412       6.874  47.147 169.099  1.00 13.86           C
ATOM   3308  CD2 PHE A 412       5.048  46.208 167.875  1.00 12.59           C
ATOM   3309  CE1 PHE A 412       6.111  47.138 170.244  1.00 14.57           C
ATOM   3310  CE2 PHE A 412       4.274  46.200 169.034  1.00 15.96           C
ATOM   3311  CZ  PHE A 412       4.811  46.669 170.213  1.00 13.43           C
ATOM   3312  N   ARG A 413       8.236  48.279 163.766  1.00  9.80           N
ATOM   3313  CA  ARG A 413       9.258  48.322 162.725  1.00  8.92           C
ATOM   3314  C   ARG A 413       9.768  49.761 162.618  1.00 10.34           C
ATOM   3315  O   ARG A 413       9.062  50.632 162.103  1.00 13.00           O
ATOM   3316  CB  ARG A 413       8.707  47.847 161.387  1.00  9.08           C
ATOM   3317  CG  ARG A 413       9.745  47.885 160.246  1.00 11.03           C
ATOM   3318  CD  ARG A 413      10.847  46.813 160.401  1.00 13.12           C
ATOM   3319  NE  ARG A 413      11.835  46.946 159.321  1.00 14.68           N
ATOM   3320  CZ  ARG A 413      12.983  47.616 159.419  1.00 13.68           C
ATOM   3321  NH1 ARG A 413      13.343  48.201 160.553  1.00 18.94           N
ATOM   3322  NH2 ARG A 413      13.796  47.678 158.367  1.00 18.02           N
ATOM   3323  N   VAL A 414      10.986  50.007 163.104  1.00  7.86           N
ATOM   3324  CA  VAL A 414      11.546  51.358 163.148  1.00 10.74           C
ATOM   3325  C   VAL A 414      12.895  51.332 162.454  1.00  9.49           C
ATOM   3326  O   VAL A 414      13.785  50.571 162.843  1.00  9.69           O
ATOM   3327  CB  VAL A 414      11.679  51.884 164.580  1.00  9.02           C
ATOM   3328  CG1 VAL A 414      12.382  53.254 164.568  1.00  9.98           C
ATOM   3329  CG2 VAL A 414      10.304  51.989 165.226  1.00 16.29           C
ATOM   3330  N   TYR A 415      13.043  52.156 161.428  1.00  7.19           N
ATOM   3331  CA  TYR A 415      14.301  52.248 160.716  1.00  9.39           C
ATOM   3332  C   TYR A 415      15.361  52.886 161.607  1.00 10.50           C
ATOM   3333  O   TYR A 415      15.067  53.775 162.415  1.00 12.26           O
ATOM   3334  CB  TYR A 415      14.137  53.093 159.458  1.00  7.02           C
ATOM   3335  CG  TYR A 415      13.033  52.631 158.535  1.00 16.01           C
ATOM   3336  CD1 TYR A 415      13.058  51.359 157.971  1.00 19.32           C
ATOM   3337  CD2 TYR A 415      11.975  53.465 158.220  1.00 12.25           C
ATOM   3338  CE1 TYR A 415      12.051  50.939 157.118  1.00 22.43           C
ATOM   3339  CE2 TYR A 415      10.957  53.062 157.387  1.00 13.57           C
ATOM   3340  CZ  TYR A 415      11.002  51.790 156.830  1.00 19.34           C
ATOM   3341  OH  TYR A 415       9.998  51.364 155.979  1.00 19.20           O
ATOM   3342  N   SER A 416      16.584  52.453 161.431  1.00  8.14           N
ATOM   3343  CA  SER A 416      17.691  53.072 162.138  1.00  7.42           C
ATOM   3344  C   SER A 416      18.266  54.208 161.301  1.00 10.09           C
ATOM   3345  O   SER A 416      18.659  53.979 160.148  1.00  7.00           O
ATOM   3346  CB  SER A 416      18.806  52.079 162.422  1.00  7.86           C
ATOM   3347  OG  SER A 416      19.957  52.802 162.827  1.00  9.89           O
ATOM   3348  N   PRO A 417      18.401  55.417 161.862  1.00  7.16           N
ATOM   3349  CA  PRO A 417      19.037  56.507 161.105  1.00  7.75           C
ATOM   3350  C   PRO A 417      20.525  56.324 160.899  1.00  8.13           C
ATOM   3351  O   PRO A 417      21.124  57.085 160.128  1.00  9.58           O
ATOM   3352  CB  PRO A 417      18.751  57.755 161.964  1.00 10.17           C
ATOM   3353  CG  PRO A 417      18.601  57.217 163.371  1.00 12.91           C
ATOM   3354  CD  PRO A 417      18.010  55.824 163.230  1.00  9.97           C
ATOM   3355  N   VAL A 418      21.136  55.353 161.566  1.00 10.06           N
ATOM   3356  CA  VAL A 418      22.547  55.019 161.386  1.00 10.00           C
ATOM   3357  C   VAL A 418      22.733  53.853 160.434  1.00 11.12           C
ATOM   3358  O   VAL A 418      23.502  53.938 159.476  1.00 16.74           O
ATOM   3359  CB  VAL A 418      23.184  54.709 162.759  1.00 11.37           C
ATOM   3360  CG1 VAL A 418      24.604  54.171 162.564  1.00 16.79           C
ATOM   3361  CG2 VAL A 418      23.157  55.937 163.656  1.00 17.22           C
ATOM   3362  N   VAL A 419      22.035  52.741 160.687  1.00  7.41           N
ATOM   3363  CA  VAL A 419      22.292  51.488 159.976  1.00 11.08           C
ATOM   3364  C   VAL A 419      21.636  51.447 158.604  1.00  9.68           C
ATOM   3365  O   VAL A 419      22.182  50.833 157.676  1.00  9.51           O
ATOM   3366  CB  VAL A 419      21.796  50.312 160.850  1.00 14.27           C
ATOM   3367  CG1 VAL A 419      21.905  48.997 160.110  1.00 28.62           C
ATOM   3368  CG2 VAL A 419      22.588  50.279 162.159  1.00 24.15           C
ATOM   3369  N   PHE A 420      20.478  52.098 158.439  1.00  9.99           N
ATOM   3370  CA  PHE A 420      19.673  51.880 157.238  1.00  8.90           C
ATOM   3371  C   PHE A 420      20.469  52.164 155.967  1.00 10.45           C
ATOM   3372  O   PHE A 420      20.542  51.321 155.076  1.00 14.97           O
ATOM   3373  CB  PHE A 420      18.413  52.740 157.260  1.00  9.95           C
ATOM   3374  CG  PHE A 420      17.466  52.454 156.131  1.00 10.27           C
ATOM   3375  CD1 PHE A 420      16.624  51.355 156.185  1.00 26.49           C
ATOM   3376  CD2 PHE A 420      17.424  53.275 155.013  1.00  9.82           C
ATOM   3377  CE1 PHE A 420      15.753  51.082 155.136  1.00 32.52           C
ATOM   3378  CE2 PHE A 420      16.568  53.020 153.980  1.00 13.69           C
ATOM   3379  CZ  PHE A 420      15.721  51.920 154.031  1.00 20.12           C
ATOM   3380  N   GLY A 421      21.068  53.343 155.861  1.00  8.47           N
ATOM   3381  CA  GLY A 421      21.775  53.689 154.642  1.00  9.34           C
ATOM   3382  C   GLY A 421      23.099  52.963 154.503  1.00 10.72           C
ATOM   3383  O   GLY A 421      23.546  52.682 153.387  1.00  9.04           O
ATOM   3384  N   LYS A 422      23.726  52.629 155.631  1.00 10.90           N
ATOM   3385  CA  LYS A 422      25.056  52.015 155.600  1.00 11.30           C
ATOM   3386  C   LYS A 422      25.016  50.670 154.891  1.00 10.92           C
ATOM   3387  O   LYS A 422      26.007  50.249 154.272  1.00 13.30           O
ATOM   3388  CB  LYS A 422      25.564  51.882 157.035  1.00 18.30           C
ATOM   3389  CG  LYS A 422      27.071  51.718 157.148  1.00 16.03           C
ATOM   3390  CD  LYS A 422      27.476  51.349 158.567  1.00 20.47           C
ATOM   3391  CE  LYS A 422      27.343  52.511 159.525  1.00 32.25           C
ATOM   3392  NZ  LYS A 422      27.779  52.133 160.915  1.00 37.23           N
ATOM   3393  N   LYS A 423      23.875  49.982 154.939  1.00 12.69           N
ATOM   3394  CA  LYS A 423      23.773  48.700 154.275  1.00  9.39           C
ATOM   3395  C   LYS A 423      23.825  48.832 152.760  1.00 16.93           C
ATOM   3396  O   LYS A 423      24.206  47.885 152.075  1.00 24.01           O
ATOM   3397  CB  LYS A 423      22.486  47.990 154.702  1.00 20.89           C
ATOM   3398  CG  LYS A 423      21.270  48.381 153.882  1.00 22.25           C
ATOM   3399  N   TYR A 424      23.443  49.991 152.216  1.00  9.79           N
ATOM   3400  CA  TYR A 424      23.551  50.242 150.799  1.00  5.88           C
ATOM   3401  C   TYR A 424      24.838  50.931 150.394  1.00  9.23           C
ATOM   3402  O   TYR A 424      25.345  50.696 149.286  1.00  9.75           O
ATOM   3403  CB  TYR A 424      22.401  51.154 150.305  1.00  7.15           C
ATOM   3404  CG  TYR A 424      21.029  50.626 150.553  1.00  7.59           C
ATOM   3405  CD1 TYR A 424      20.390  49.831 149.606  1.00  5.66           C
ATOM   3406  CD2 TYR A 424      20.335  50.963 151.700  1.00  7.99           C
ATOM   3407  CE1 TYR A 424      19.127  49.356 149.816  1.00  7.42           C
ATOM   3408  CE2 TYR A 424      19.048  50.494 151.921  1.00  8.86           C
ATOM   3409  CZ  TYR A 424      18.458  49.681 150.975  1.00  8.41           C
ATOM   3410  OH  TYR A 424      17.185  49.220 151.201  1.00  8.76           O
ATOM   3411  N   ASP A 425      25.353  51.813 151.257  1.00  6.12           N
ATOM   3412  CA  ASP A 425      26.351  52.808 150.873  1.00  7.89           C
ATOM   3413  C   ASP A 425      27.331  52.957 152.027  1.00  7.19           C
ATOM   3414  O   ASP A 425      27.392  53.991 152.687  1.00  6.32           O
ATOM   3415  CB  ASP A 425      25.653  54.131 150.542  1.00  6.27           C
ATOM   3416  CG  ASP A 425      26.581  55.219 150.058  1.00  8.20           C
ATOM   3417  OD1 ASP A 425      27.780  54.974 149.763  1.00 10.22           O
ATOM   3418  OD2 ASP A 425      26.088  56.354 149.940  1.00  7.54           O
ATOM   3419  N   PRO A 426      28.116  51.908 152.319  1.00  8.22           N
ATOM   3420  CA  PRO A 426      29.027  51.995 153.481  1.00  7.44           C
ATOM   3421  C   PRO A 426      30.084  53.072 153.344  1.00  8.78           C
ATOM   3422  O   PRO A 426      30.513  53.625 154.357  1.00 13.50           O
ATOM   3423  CB  PRO A 426      29.646  50.578 153.547  1.00 10.72           C
ATOM   3424  CG  PRO A 426      29.421  49.991 152.206  1.00 10.25           C
ATOM   3425  CD  PRO A 426      28.141  50.590 151.672  1.00 12.29           C
ATOM   3426  N   GLU A 427      30.515  53.391 152.119  1.00  7.72           N
ATOM   3427  CA  GLU A 427      31.463  54.478 151.924  1.00  9.73           C
ATOM   3428  C   GLU A 427      30.842  55.842 152.207  1.00 15.20           C
ATOM   3429  O   GLU A 427      31.579  56.823 152.421  1.00 13.13           O
ATOM   3430  CB  GLU A 427      32.000  54.441 150.502  1.00 14.13           C
ATOM   3431  CG  GLU A 427      32.868  53.229 150.220  1.00 35.27           C
ATOM   3432  N   GLY A 428      29.512  55.930 152.215  1.00 10.07           N
ATOM   3433  CA  GLY A 428      28.853  57.208 152.417  1.00 12.37           C
ATOM   3434  C   GLY A 428      28.905  58.144 151.227  1.00 13.33           C
ATOM   3435  O   GLY A 428      28.971  59.362 151.402  1.00 11.28           O
ATOM   3436  N   ARG A 429      28.849  57.610 150.012  1.00 10.37           N
ATOM   3437  CA  ARG A 429      28.926  58.478 148.839  1.00 12.39           C
ATOM   3438  C   ARG A 429      27.760  59.461 148.808  1.00  7.93           C
ATOM   3439  O   ARG A 429      27.930  60.631 148.424  1.00 11.23           O
ATOM   3440  CB  ARG A 429      28.946  57.639 147.569  1.00 11.50           C
ATOM   3441  CG  ARG A 429      30.214  56.813 147.418  1.00 21.53           C
ATOM   3442  CD  ARG A 429      30.208  56.007 146.129  1.00 39.44           C
ATOM   3443  NE  ARG A 429      31.445  55.246 145.961  1.00 56.21           N
ATOM   3444  N   PHE A 430      26.579  59.011 149.232  1.00  6.83           N
ATOM   3445  CA  PHE A 430      25.400  59.884 149.240  1.00  6.34           C
ATOM   3446  C   PHE A 430      25.569  61.006 150.257  1.00  6.85           C
ATOM   3447  O   PHE A 430      25.341  62.183 149.953  1.00  8.96           O
ATOM   3448  CB  PHE A 430      24.154  59.034 149.529  1.00  7.53           C
ATOM   3449  CG  PHE A 430      22.866  59.814 149.545  1.00  6.51           C
ATOM   3450  CD1 PHE A 430      22.398  60.388 150.710  1.00  7.13           C
ATOM   3451  CD2 PHE A 430      22.100  59.936 148.403  1.00  5.79           C
ATOM   3452  CE1 PHE A 430      21.205  61.094 150.737  1.00  6.79           C
ATOM   3453  CE2 PHE A 430      20.902  60.639 148.411  1.00  7.33           C
ATOM   3454  CZ  PHE A 430      20.449  61.210 149.577  1.00  7.08           C
ATOM   3455  N   ILE A 431      25.990  60.662 151.481  1.00  7.15           N
ATOM   3456  CA  ILE A 431      26.257  61.666 152.502  1.00  8.20           C
ATOM   3457  C   ILE A 431      27.294  62.685 152.015  1.00  5.61           C
ATOM   3458  O   ILE A 431      27.129  63.900 152.213  1.00 11.05           O
ATOM   3459  CB  ILE A 431      26.722  60.978 153.802  1.00  7.03           C
ATOM   3460  CG1 ILE A 431      25.563  60.288 154.503  1.00  9.16           C
ATOM   3461  CG2 ILE A 431      27.357  62.010 154.743  1.00  8.59           C
ATOM   3462  CD1 ILE A 431      25.991  59.211 155.508  1.00  8.53           C
ATOM   3463  N   ARG A 432      28.368  62.220 151.392  1.00  7.72           N
ATOM   3464  CA  ARG A 432      29.435  63.133 150.988  1.00 15.08           C
ATOM   3465  C   ARG A 432      28.959  64.090 149.901  1.00 14.23           C
ATOM   3466  O   ARG A 432      29.411  65.250 149.858  1.00 11.09           O
ATOM   3467  CB  ARG A 432      30.649  62.353 150.505  1.00 14.70           C
ATOM   3468  CG  ARG A 432      31.294  61.509 151.593  1.00 11.82           C
ATOM   3469  CD  ARG A 432      32.379  60.625 151.041  1.00 11.92           C
ATOM   3470  NE  ARG A 432      32.626  59.474 151.912  1.00 18.12           N
ATOM   3471  CZ  ARG A 432      33.428  59.491 152.973  1.00 17.22           C
ATOM   3472  NH1 ARG A 432      34.072  60.597 153.307  1.00 14.62           N
ATOM   3473  NH2 ARG A 432      33.565  58.401 153.709  1.00 12.97           N
ATOM   3474  N   LYS A 433      28.043  63.624 149.036  1.00  8.36           N
ATOM   3475  CA  LYS A 433      27.475  64.461 147.987  1.00  9.13           C
ATOM   3476  C   LYS A 433      26.658  65.600 148.568  1.00 11.89           C
ATOM   3477  O   LYS A 433      26.849  66.769 148.202  1.00 11.77           O
ATOM   3478  CB  LYS A 433      26.625  63.610 147.040  1.00  9.00           C
ATOM   3479  CG  LYS A 433      25.740  64.405 146.107  1.00 12.30           C
ATOM   3480  CD  LYS A 433      26.538  65.309 145.195  1.00 14.39           C
ATOM   3481  CE  LYS A 433      25.609  65.977 144.165  1.00 18.32           C
ATOM   3482  NZ  LYS A 433      26.367  66.799 143.191  1.00 23.40           N
ATOM   3483  N   PHE A 434      25.734  65.293 149.476  1.00  8.01           N
ATOM   3484  CA  PHE A 434      24.797  66.304 149.945  1.00  8.13           C
ATOM   3485  C   PHE A 434      25.240  67.000 151.217  1.00 14.41           C
ATOM   3486  O   PHE A 434      24.715  68.080 151.520  1.00 11.07           O
ATOM   3487  CB  PHE A 434      23.421  65.671 150.100  1.00  9.56           C
ATOM   3488  CG  PHE A 434      22.811  65.300 148.788  1.00  8.89           C
ATOM   3489  CD1 PHE A 434      22.250  66.281 147.968  1.00 11.98           C
ATOM   3490  CD2 PHE A 434      22.850  63.998 148.329  1.00  7.27           C
ATOM   3491  CE1 PHE A 434      21.725  65.963 146.747  1.00  8.43           C
ATOM   3492  CE2 PHE A 434      22.326  63.663 147.100  1.00  9.90           C
ATOM   3493  CZ  PHE A 434      21.757  64.661 146.295  1.00  7.58           C
ATOM   3494  N   LEU A 435      26.208  66.446 151.933  1.00  9.73           N
ATOM   3495  CA  LEU A 435      26.793  67.063 153.123  1.00  8.00           C
ATOM   3496  C   LEU A 435      28.303  67.152 152.946  1.00 15.65           C
ATOM   3497  O   LEU A 435      29.066  66.442 153.604  1.00 11.54           O
ATOM   3498  CB  LEU A 435      26.443  66.284 154.390  1.00 11.82           C
ATOM   3499  CG  LEU A 435      24.978  66.078 154.718  1.00 10.37           C
ATOM   3500  CD1 LEU A 435      24.872  65.198 155.957  1.00  9.39           C
ATOM   3501  CD2 LEU A 435      24.261  67.412 154.925  1.00 16.20           C
ATOM   3502  N   PRO A 436      28.774  68.040 152.069  1.00 13.63           N
ATOM   3503  CA  PRO A 436      30.229  68.095 151.806  1.00 15.52           C
ATOM   3504  C   PRO A 436      31.062  68.448 153.029  1.00 14.13           C
ATOM   3505  O   PRO A 436      32.278  68.214 153.009  1.00 17.90           O
ATOM   3506  CB  PRO A 436      30.351  69.162 150.707  1.00 22.19           C
ATOM   3507  CG  PRO A 436      29.061  69.906 150.728  1.00 18.92           C
ATOM   3508  CD  PRO A 436      28.017  68.951 151.200  1.00 14.79           C
ATOM   3509  N   VAL A 437      30.456  68.958 154.105  1.00 13.31           N
ATOM   3510  CA  VAL A 437      31.220  69.184 155.326  1.00 16.59           C
ATOM   3511  C   VAL A 437      31.805  67.872 155.842  1.00 18.52           C
ATOM   3512  O   VAL A 437      32.809  67.882 156.563  1.00 16.20           O
ATOM   3513  CB  VAL A 437      30.368  69.866 156.412  1.00 14.79           C
ATOM   3514  CG1 VAL A 437      29.310  68.925 156.962  1.00 16.04           C
ATOM   3515  CG2 VAL A 437      31.257  70.381 157.544  1.00 16.98           C
ATOM   3516  N   LEU A 438      31.208  66.735 155.467  1.00 10.90           N
ATOM   3517  CA  LEU A 438      31.671  65.420 155.889  1.00 13.92           C
ATOM   3518  C   LEU A 438      32.481  64.711 154.813  1.00 11.41           C
ATOM   3519  O   LEU A 438      32.807  63.533 154.975  1.00 13.08           O
ATOM   3520  CB  LEU A 438      30.470  64.555 156.295  1.00 10.96           C
ATOM   3521  CG  LEU A 438      29.813  64.862 157.622  1.00 11.70           C
ATOM   3522  CD1 LEU A 438      28.378  64.393 157.679  1.00 11.84           C
ATOM   3523  CD2 LEU A 438      30.605  64.193 158.766  1.00 15.02           C
ATOM   3524  N   LYS A 439      32.843  65.410 153.722  1.00 11.05           N
ATOM   3525  CA  LYS A 439      33.422  64.744 152.576  1.00  9.53           C
ATOM   3526  C   LYS A 439      34.733  64.036 152.900  1.00 14.91           C
ATOM   3527  O   LYS A 439      35.099  63.088 152.200  1.00 17.21           O
ATOM   3528  CB  LYS A 439      33.648  65.717 151.424  1.00 15.87           C
ATOM   3529  CG  LYS A 439      34.766  66.709 151.637  1.00 24.63           C
ATOM   3530  CD  LYS A 439      34.997  67.524 150.367  1.00 30.50           C
ATOM   3531  CE  LYS A 439      36.318  68.273 150.426  1.00 40.27           C
ATOM   3532  NZ  LYS A 439      36.419  69.123 151.646  1.00 62.46           N
ATOM   3533  N   ASP A 440      35.439  64.467 153.947  1.00 15.97           N
ATOM   3534  CA  ASP A 440      36.732  63.892 154.300  1.00 15.45           C
ATOM   3535  C   ASP A 440      36.673  63.007 155.537  1.00 22.00           C
ATOM   3536  O   ASP A 440      37.721  62.590 156.043  1.00 19.39           O
ATOM   3537  CB  ASP A 440      37.753  65.017 154.504  1.00 19.41           C
ATOM   3538  CG  ASP A 440      38.125  65.694 153.204  1.00 24.59           C
ATOM   3539  OD1 ASP A 440      38.298  64.984 152.202  1.00 28.93           O
ATOM   3540  OD2 ASP A 440      38.223  66.938 153.185  1.00 37.00           O
ATOM   3541  N   MET A 441      35.485  62.707 156.030  1.00 15.15           N
ATOM   3542  CA  MET A 441      35.342  61.871 157.216  1.00 18.15           C
ATOM   3543  C   MET A 441      35.542  60.406 156.839  1.00 15.06           C
ATOM   3544  O   MET A 441      34.912  59.922 155.890  1.00 14.68           O
ATOM   3545  CB  MET A 441      33.963  62.079 157.840  1.00  9.43           C
ATOM   3546  CG  MET A 441      33.710  61.288 159.103  1.00 17.35           C
ATOM   3547  SD  MET A 441      34.724  61.872 160.491  1.00 16.16           S
ATOM   3548  CE  MET A 441      33.943  63.441 160.854  1.00 15.80           C
ATOM   3549  N   PRO A 442      36.427  59.675 157.526  1.00 13.02           N
ATOM   3550  CA  PRO A 442      36.576  58.248 157.219  1.00 14.50           C
ATOM   3551  C   PRO A 442      35.238  57.510 157.245  1.00 12.51           C
ATOM   3552  O   PRO A 442      34.400  57.720 158.116  1.00 10.63           O
ATOM   3553  CB  PRO A 442      37.519  57.746 158.314  1.00 16.26           C
ATOM   3554  CG  PRO A 442      38.334  58.945 158.675  1.00 16.38           C
ATOM   3555  CD  PRO A 442      37.399  60.130 158.539  1.00 17.93           C
ATOM   3556  N   ALA A 443      35.063  56.609 156.284  1.00 12.59           N
ATOM   3557  CA  ALA A 443      33.795  55.904 156.140  1.00 10.04           C
ATOM   3558  C   ALA A 443      33.371  55.227 157.427  1.00 10.48           C
ATOM   3559  O   ALA A 443      32.173  55.144 157.722  1.00 11.90           O
ATOM   3560  CB  ALA A 443      33.896  54.863 155.020  1.00 14.14           C
ATOM   3561  N   LYS A 444      34.343  54.745 158.226  1.00 11.13           N
ATOM   3562  CA  LYS A 444      34.011  54.081 159.470  1.00 11.72           C
ATOM   3563  C   LYS A 444      33.165  54.945 160.386  1.00 13.19           C
ATOM   3564  O   LYS A 444      32.429  54.414 161.218  1.00 13.19           O
ATOM   3565  CB  LYS A 444      35.319  53.659 160.179  1.00 18.64           C
ATOM   3566  CG  LYS A 444      35.170  53.279 161.644  1.00 23.67           C
ATOM   3567  CD  LYS A 444      36.531  52.857 162.223  0.61 14.39           C
ATOM   3568  CE  LYS A 444      36.396  52.354 163.645  0.72 28.03           C
ATOM   3569  NZ  LYS A 444      37.720  52.025 164.245  0.40 28.73           N
ATOM   3570  N   TYR A 445      33.257  56.281 160.269  1.00  9.99           N
ATOM   3571  CA  TYR A 445      32.508  57.162 161.150  1.00 11.27           C
ATOM   3572  C   TYR A 445      31.457  58.013 160.459  1.00  9.79           C
ATOM   3573  O   TYR A 445      30.765  58.789 161.145  1.00 11.88           O
ATOM   3574  CB  TYR A 445      33.462  58.114 161.881  1.00 11.97           C
ATOM   3575  CG  TYR A 445      34.649  57.431 162.533  1.00 10.92           C
ATOM   3576  CD1 TYR A 445      34.500  56.716 163.700  1.00 14.88           C
ATOM   3577  CD2 TYR A 445      35.896  57.513 161.954  1.00  9.76           C
ATOM   3578  CE1 TYR A 445      35.584  56.099 164.293  1.00 19.66           C
ATOM   3579  CE2 TYR A 445      37.002  56.908 162.548  1.00 14.20           C
ATOM   3580  CZ  TYR A 445      36.824  56.206 163.707  1.00 20.86           C
ATOM   3581  OH  TYR A 445      37.917  55.588 164.289  1.00 24.27           O
ATOM   3582  N   ILE A 446      31.310  57.908 159.136  1.00  8.31           N
ATOM   3583  CA  ILE A 446      30.531  58.934 158.433  1.00 13.02           C
ATOM   3584  C   ILE A 446      29.049  58.843 158.774  1.00 11.84           C
ATOM   3585  O   ILE A 446      28.341  59.860 158.697  1.00 11.54           O
ATOM   3586  CB  ILE A 446      30.800  58.857 156.921  1.00 12.35           C
ATOM   3587  CG1 ILE A 446      30.316  60.152 156.238  1.00 13.84           C
ATOM   3588  CG2 ILE A 446      30.160  57.623 156.311  1.00 15.69           C
ATOM   3589  CD1 ILE A 446      30.920  60.403 154.894  1.00 13.87           C
ATOM   3590  N   TYR A 447      28.541  57.661 159.171  1.00  7.51           N
ATOM   3591  CA  TYR A 447      27.152  57.574 159.615  1.00  7.43           C
ATOM   3592  C   TYR A 447      26.995  57.953 161.085  1.00 10.86           C
ATOM   3593  O   TYR A 447      25.873  58.204 161.540  1.00  9.29           O
ATOM   3594  CB  TYR A 447      26.605  56.156 159.376  1.00 10.30           C
ATOM   3595  CG  TYR A 447      26.314  55.906 157.917  1.00 10.22           C
ATOM   3596  CD1 TYR A 447      27.290  55.424 157.073  1.00  8.59           C
ATOM   3597  CD2 TYR A 447      25.065  56.201 157.373  1.00 10.35           C
ATOM   3598  CE1 TYR A 447      27.036  55.209 155.741  1.00  9.21           C
ATOM   3599  CE2 TYR A 447      24.812  55.996 156.035  1.00  4.22           C
ATOM   3600  CZ  TYR A 447      25.788  55.511 155.229  1.00  8.97           C
ATOM   3601  OH  TYR A 447      25.507  55.302 153.886  1.00  7.55           O
ATOM   3602  N   GLU A 448      28.097  57.988 161.828  1.00 10.91           N
ATOM   3603  CA  GLU A 448      28.078  58.233 163.272  1.00 12.26           C
ATOM   3604  C   GLU A 448      29.276  59.103 163.628  1.00 13.04           C
ATOM   3605  O   GLU A 448      30.157  58.690 164.392  1.00 11.88           O
ATOM   3606  CB  GLU A 448      28.119  56.923 164.053  1.00 21.96           C
ATOM   3607  CG  GLU A 448      27.119  55.899 163.657  1.00 26.75           C
ATOM   3608  CD  GLU A 448      27.737  54.512 163.634  1.00 33.70           C
ATOM   3609  OE1 GLU A 448      28.408  54.181 162.629  1.00 28.45           O
ATOM   3610  OE2 GLU A 448      27.563  53.788 164.631  1.00 25.49           O
ATOM   3611  N   PRO A 449      29.346  60.317 163.079  1.00 12.97           N
ATOM   3612  CA  PRO A 449      30.581  61.109 163.211  1.00 11.64           C
ATOM   3613  C   PRO A 449      30.911  61.442 164.642  1.00 13.23           C
ATOM   3614  O   PRO A 449      32.082  61.728 164.928  1.00 14.99           O
ATOM   3615  CB  PRO A 449      30.286  62.376 162.401  1.00 12.99           C
ATOM   3616  CG  PRO A 449      28.784  62.436 162.280  1.00 10.50           C
ATOM   3617  CD  PRO A 449      28.341  60.987 162.230  1.00  9.41           C
ATOM   3618  N   TRP A 450      29.935  61.403 165.536  1.00 11.61           N
ATOM   3619  CA  TRP A 450      30.198  61.688 166.946  1.00 23.41           C
ATOM   3620  C   TRP A 450      31.059  60.614 167.593  1.00 19.46           C
ATOM   3621  O   TRP A 450      31.574  60.840 168.691  1.00 25.59           O
ATOM   3622  CB  TRP A 450      28.889  61.824 167.718  1.00 16.37           C
ATOM   3623  CG  TRP A 450      28.065  60.593 167.706  1.00 17.22           C
ATOM   3624  CD1 TRP A 450      28.125  59.545 168.589  1.00 18.95           C
ATOM   3625  CD2 TRP A 450      27.063  60.244 166.747  1.00 13.26           C
ATOM   3626  NE1 TRP A 450      27.212  58.588 168.248  1.00 19.17           N
ATOM   3627  CE2 TRP A 450      26.545  58.991 167.117  1.00 13.80           C
ATOM   3628  CE3 TRP A 450      26.535  60.887 165.620  1.00 16.31           C
ATOM   3629  CZ2 TRP A 450      25.540  58.357 166.392  1.00 15.72           C
ATOM   3630  CZ3 TRP A 450      25.534  60.253 164.908  1.00 12.31           C
ATOM   3631  CH2 TRP A 450      25.046  59.014 165.300  1.00 15.17           C
ATOM   3632  N   THR A 451      31.227  59.468 166.941  1.00 16.03           N
ATOM   3633  CA  THR A 451      32.084  58.408 167.443  1.00 14.68           C
ATOM   3634  C   THR A 451      33.519  58.516 166.938  1.00 19.03           C
ATOM   3635  O   THR A 451      34.373  57.735 167.375  1.00 20.76           O
ATOM   3636  CB  THR A 451      31.523  57.028 167.067  1.00 18.54           C
ATOM   3637  OG1 THR A 451      31.590  56.848 165.647  1.00 14.69           O
ATOM   3638  CG2 THR A 451      30.101  56.861 167.551  1.00 18.36           C
ATOM   3639  N   ALA A 452      33.811  59.444 166.038  1.00 14.23           N
ATOM   3640  CA  ALA A 452      35.159  59.600 165.526  1.00 12.18           C
ATOM   3641  C   ALA A 452      36.047  60.213 166.620  1.00 18.57           C
ATOM   3642  O   ALA A 452      35.623  61.145 167.310  1.00 16.80           O
ATOM   3643  CB  ALA A 452      35.189  60.501 164.296  1.00 12.84           C
ATOM   3644  N   PRO A 453      37.261  59.710 166.805  1.00 19.86           N
ATOM   3645  CA  PRO A 453      38.192  60.391 167.715  1.00 21.72           C
ATOM   3646  C   PRO A 453      38.338  61.849 167.321  1.00 20.48           C
ATOM   3647  O   PRO A 453      38.325  62.202 166.134  1.00 18.45           O
ATOM   3648  CB  PRO A 453      39.502  59.617 167.534  1.00 28.00           C
ATOM   3649  CG  PRO A 453      39.085  58.261 167.091  1.00 25.96           C
ATOM   3650  CD  PRO A 453      37.826  58.453 166.264  1.00 15.84           C
ATOM   3651  N   LEU A 454      38.467  62.712 168.326  1.00 21.48           N
ATOM   3652  CA  LEU A 454      38.597  64.140 168.051  1.00 19.36           C
ATOM   3653  C   LEU A 454      39.721  64.395 167.056  1.00 22.52           C
ATOM   3654  O   LEU A 454      39.610  65.264 166.187  1.00 20.64           O
ATOM   3655  CB  LEU A 454      38.835  64.904 169.356  1.00 32.36           C
ATOM   3656  CG  LEU A 454      38.932  66.426 169.279  1.00 38.40           C
ATOM   3657  CD1 LEU A 454      37.775  67.031 168.509  1.00 32.69           C
ATOM   3658  CD2 LEU A 454      38.984  67.006 170.694  1.00 38.34           C
ATOM   3659  N   GLU A 455      40.814  63.642 167.165  1.00 24.00           N
ATOM   3660  CA  GLU A 455      41.908  63.789 166.217  1.00 20.15           C
ATOM   3661  C   GLU A 455      41.445  63.509 164.792  1.00 26.23           C
ATOM   3662  O   GLU A 455      41.932  64.131 163.839  1.00 18.33           O
ATOM   3663  CB  GLU A 455      43.055  62.844 166.596  1.00 25.81           C
ATOM   3664  N   VAL A 456      40.520  62.559 164.627  1.00 22.05           N
ATOM   3665  CA  VAL A 456      40.002  62.252 163.300  1.00 22.42           C
ATOM   3666  C   VAL A 456      39.072  63.364 162.827  1.00 14.00           C
ATOM   3667  O   VAL A 456      39.110  63.761 161.662  1.00 18.70           O
ATOM   3668  CB  VAL A 456      39.292  60.886 163.318  1.00 17.51           C
ATOM   3669  CG1 VAL A 456      38.489  60.668 162.039  1.00 20.90           C
ATOM   3670  CG2 VAL A 456      40.312  59.757 163.492  1.00 24.40           C
ATOM   3671  N   GLN A 457      38.224  63.869 163.721  1.00 15.97           N
ATOM   3672  CA  GLN A 457      37.326  64.957 163.341  1.00 12.35           C
ATOM   3673  C   GLN A 457      38.119  66.167 162.877  1.00 18.63           C
ATOM   3674  O   GLN A 457      37.825  66.768 161.839  1.00 18.05           O
ATOM   3675  CB  GLN A 457      36.425  65.322 164.513  1.00 14.04           C
ATOM   3676  CG  GLN A 457      35.565  64.192 165.034  1.00 14.59           C
ATOM   3677  CD  GLN A 457      34.735  64.600 166.223  1.00 11.80           C
ATOM   3678  OE1 GLN A 457      34.385  65.783 166.376  1.00 19.49           O
ATOM   3679  NE2 GLN A 457      34.423  63.650 167.080  1.00 19.24           N
ATOM   3680  N   ARG A 458      39.161  66.534 163.634  1.00 24.17           N
ATOM   3681  CA  ARG A 458      39.958  67.697 163.269  1.00 25.97           C
ATOM   3682  C   ARG A 458      40.637  67.492 161.924  1.00 16.22           C
ATOM   3683  O   ARG A 458      40.642  68.392 161.077  1.00 21.96           O
ATOM   3684  CB  ARG A 458      40.991  67.981 164.371  1.00 17.84           C
ATOM   3685  CG  ARG A 458      40.358  68.357 165.688  1.00 26.02           C
ATOM   3686  CD  ARG A 458      41.378  68.357 166.826  0.49 29.47           C
ATOM   3687  NE  ARG A 458      41.210  69.513 167.698  0.51 32.97           N
ATOM   3688  CZ  ARG A 458      41.747  69.626 168.911  0.84 41.18           C
ATOM   3689  NH1 ARG A 458      42.482  68.646 169.413  1.00 44.89           N
ATOM   3690  NH2 ARG A 458      41.537  70.723 169.625  0.40 33.72           N
ATOM   3691  N   LYS A 459      41.234  66.317 161.713  1.00 16.90           N
ATOM   3692  CA  LYS A 459      41.904  66.052 160.447  1.00 18.82           C
ATOM   3693  C   LYS A 459      40.927  66.063 159.284  1.00 22.86           C
ATOM   3694  O   LYS A 459      41.294  66.435 158.164  1.00 17.60           O
ATOM   3695  CB  LYS A 459      42.625  64.706 160.498  1.00 24.70           C
ATOM   3696  CG  LYS A 459      43.226  64.286 159.174  1.00 30.91           C
ATOM   3697  N   ALA A 460      39.684  65.650 159.526  1.00 21.70           N
ATOM   3698  CA  ALA A 460      38.666  65.668 158.487  1.00 16.48           C
ATOM   3699  C   ALA A 460      38.075  67.048 158.267  1.00 19.19           C
ATOM   3700  O   ALA A 460      37.300  67.230 157.319  1.00 19.48           O
ATOM   3701  CB  ALA A 460      37.552  64.688 158.841  1.00 16.21           C
ATOM   3702  N   GLY A 461      38.446  68.026 159.090  1.00 20.38           N
ATOM   3703  CA  GLY A 461      37.837  69.339 159.005  1.00 18.08           C
ATOM   3704  C   GLY A 461      36.372  69.336 159.368  1.00 16.51           C
ATOM   3705  O   GLY A 461      35.596  70.135 158.818  1.00 19.00           O
ATOM   3706  N   CYS A 462      35.966  68.462 160.289  1.00 14.97           N
ATOM   3707  CA  CYS A 462      34.552  68.338 160.642  1.00 17.18           C
ATOM   3708  C   CYS A 462      34.448  67.924 162.104  1.00 13.98           C
ATOM   3709  O   CYS A 462      34.328  66.741 162.422  1.00 16.02           O
ATOM   3710  CB  CYS A 462      33.856  67.349 159.716  1.00 19.91           C
ATOM   3711  SG  CYS A 462      32.099  67.217 160.025  1.00 17.63           S
ATOM   3712  N   VAL A 463      34.477  68.912 162.994  1.00 11.14           N
ATOM   3713  CA  VAL A 463      34.366  68.679 164.423  1.00 15.25           C
ATOM   3714  C   VAL A 463      32.904  68.712 164.814  1.00 18.90           C
ATOM   3715  O   VAL A 463      32.208  69.703 164.552  1.00 18.40           O
ATOM   3716  CB  VAL A 463      35.170  69.720 165.227  1.00 20.59           C
ATOM   3717  CG1 VAL A 463      34.953  69.505 166.711  1.00 19.76           C
ATOM   3718  CG2 VAL A 463      36.641  69.616 164.870  1.00 20.37           C
ATOM   3719  N   VAL A 464      32.434  67.629 165.433  1.00 14.12           N
ATOM   3720  CA  VAL A 464      31.041  67.557 165.850  1.00 16.29           C
ATOM   3721  C   VAL A 464      30.804  68.581 166.953  1.00 22.35           C
ATOM   3722  O   VAL A 464      31.602  68.704 167.900  1.00 18.03           O
ATOM   3723  CB  VAL A 464      30.678  66.145 166.315  1.00 14.21           C
ATOM   3724  CG1 VAL A 464      29.257  66.111 166.873  1.00 15.18           C
ATOM   3725  CG2 VAL A 464      30.862  65.150 165.167  1.00 14.77           C
ATOM   3726  N   GLY A 465      29.699  69.301 166.845  1.00 19.91           N
ATOM   3727  CA  GLY A 465      29.412  70.428 167.702  1.00 23.54           C
ATOM   3728  C   GLY A 465      29.907  71.753 167.175  1.00 19.39           C
ATOM   3729  O   GLY A 465      29.522  72.802 167.714  1.00 24.26           O
ATOM   3730  N   ARG A 466      30.749  71.747 166.146  1.00 14.95           N
ATOM   3731  CA  ARG A 466      31.265  72.977 165.551  1.00 19.91           C
ATOM   3732  C   ARG A 466      30.928  73.077 164.070  1.00 26.47           C
ATOM   3733  O   ARG A 466      30.282  74.045 163.652  1.00 21.75           O
ATOM   3734  CB  ARG A 466      32.789  73.070 165.756  1.00 22.56           C
ATOM   3735  CG  ARG A 466      33.419  74.318 165.143  1.00 36.37           C
ATOM   3736  CD  ARG A 466      34.914  74.413 165.437  1.00 41.96           C
ATOM   3737  NE  ARG A 466      35.716  73.497 164.627  1.00 52.43           N
ATOM   3738  CZ  ARG A 466      36.128  73.751 163.386  1.00 54.22           C
ATOM   3739  NH1 ARG A 466      35.809  74.895 162.792  1.00 72.34           N
ATOM   3740  NH2 ARG A 466      36.857  72.855 162.734  1.00 34.16           N
ATOM   3741  N   ASP A 467      31.350  72.106 163.260  1.00 16.55           N
ATOM   3742  CA  ASP A 467      31.115  72.122 161.826  1.00 18.46           C
ATOM   3743  C   ASP A 467      29.885  71.313 161.426  1.00 12.04           C
ATOM   3744  O   ASP A 467      29.358  71.515 160.325  1.00 13.68           O
ATOM   3745  CB  ASP A 467      32.336  71.556 161.092  1.00 18.15           C
ATOM   3746  CG  ASP A 467      33.635  72.249 161.491  1.00 24.55           C
ATOM   3747  OD1 ASP A 467      33.808  73.447 161.172  1.00 19.34           O
ATOM   3748  OD2 ASP A 467      34.471  71.587 162.129  1.00 18.52           O
ATOM   3749  N   TYR A 468      29.444  70.410 162.291  1.00 12.76           N
ATOM   3750  CA  TYR A 468      28.327  69.491 162.024  1.00  8.81           C
ATOM   3751  C   TYR A 468      27.747  69.211 163.400  1.00 13.02           C
ATOM   3752  O   TYR A 468      28.509  68.968 164.344  1.00 15.22           O
ATOM   3753  CB  TYR A 468      28.787  68.207 161.333  1.00 12.93           C
ATOM   3754  CG  TYR A 468      27.625  67.306 161.026  1.00  8.51           C
ATOM   3755  CD1 TYR A 468      26.732  67.630 160.007  1.00 10.19           C
ATOM   3756  CD2 TYR A 468      27.380  66.171 161.789  1.00  8.57           C
ATOM   3757  CE1 TYR A 468      25.635  66.813 159.747  1.00  8.47           C
ATOM   3758  CE2 TYR A 468      26.290  65.359 161.541  1.00  8.37           C
ATOM   3759  CZ  TYR A 468      25.431  65.677 160.529  1.00  7.77           C
ATOM   3760  OH  TYR A 468      24.331  64.878 160.304  1.00  9.55           O
ATOM   3761  N   PRO A 469      26.423  69.232 163.575  1.00  8.84           N
ATOM   3762  CA  PRO A 469      25.870  69.115 164.926  1.00 12.85           C
ATOM   3763  C   PRO A 469      25.978  67.716 165.486  1.00 17.99           C
ATOM   3764  O   PRO A 469      26.072  66.729 164.755  1.00 13.15           O
ATOM   3765  CB  PRO A 469      24.407  69.523 164.751  1.00 14.09           C
ATOM   3766  CG  PRO A 469      24.117  69.245 163.350  1.00 12.44           C
ATOM   3767  CD  PRO A 469      25.368  69.492 162.578  1.00 13.32           C
ATOM   3768  N   ALA A 470      25.959  67.650 166.816  1.00 12.44           N
ATOM   3769  CA  ALA A 470      25.800  66.393 167.516  1.00 10.28           C
ATOM   3770  C   ALA A 470      24.390  65.865 167.317  1.00  7.38           C
ATOM   3771  O   ALA A 470      23.455  66.641 167.070  1.00 13.21           O
ATOM   3772  CB  ALA A 470      26.090  66.583 169.010  1.00 18.82           C
ATOM   3773  N   PRO A 471      24.187  64.554 167.442  1.00 15.77           N
ATOM   3774  CA  PRO A 471      22.840  64.001 167.253  1.00 12.19           C
ATOM   3775  C   PRO A 471      21.849  64.576 168.250  1.00 18.52           C
ATOM   3776  O   PRO A 471      22.131  64.687 169.452  1.00 14.39           O
ATOM   3777  CB  PRO A 471      23.039  62.491 167.470  1.00 14.26           C
ATOM   3778  CG  PRO A 471      24.305  62.381 168.260  1.00 20.74           C
ATOM   3779  CD  PRO A 471      25.169  63.518 167.817  1.00 16.24           C
ATOM   3780  N   ILE A 472      20.654  64.926 167.748  1.00 12.03           N
ATOM   3781  CA  ILE A 472      19.681  65.564 168.622  1.00  9.70           C
ATOM   3782  C   ILE A 472      18.965  64.593 169.546  1.00 13.57           C
ATOM   3783  O   ILE A 472      18.317  65.036 170.511  1.00 13.50           O
ATOM   3784  CB  ILE A 472      18.634  66.365 167.822  1.00 11.11           C
ATOM   3785  CG1 ILE A 472      17.859  65.460 166.862  1.00 10.22           C
ATOM   3786  CG2 ILE A 472      19.309  67.491 167.053  1.00 11.07           C
ATOM   3787  CD1 ILE A 472      16.644  66.151 166.264  1.00 17.14           C
ATOM   3788  N   VAL A 473      19.053  63.285 169.275  1.00 11.81           N
ATOM   3789  CA  VAL A 473      18.530  62.254 170.158  1.00 10.09           C
ATOM   3790  C   VAL A 473      19.491  61.073 170.143  1.00  7.77           C
ATOM   3791  O   VAL A 473      20.324  60.927 169.246  1.00 12.77           O
ATOM   3792  CB  VAL A 473      17.118  61.757 169.765  1.00 14.10           C
ATOM   3793  CG1 VAL A 473      16.099  62.886 169.874  1.00 17.69           C
ATOM   3794  CG2 VAL A 473      17.129  61.152 168.369  1.00 15.02           C
ATOM   3795  N   ASP A 474      19.363  60.228 171.161  1.00 13.19           N
ATOM   3796  CA  ASP A 474      19.887  58.870 171.131  1.00 14.12           C
ATOM   3797  C   ASP A 474      18.806  57.988 170.509  1.00  8.27           C
ATOM   3798  O   ASP A 474      17.701  57.885 171.047  1.00 12.28           O
ATOM   3799  CB  ASP A 474      20.255  58.415 172.543  1.00 15.46           C
ATOM   3800  CG  ASP A 474      20.719  56.972 172.598  1.00 17.00           C
ATOM   3801  OD1 ASP A 474      20.139  56.126 171.881  1.00 17.30           O
ATOM   3802  OD2 ASP A 474      21.665  56.675 173.360  1.00 16.03           O
ATOM   3803  N   HIS A 475      19.121  57.366 169.368  1.00 11.86           N
ATOM   3804  CA  HIS A 475      18.087  56.641 168.622  1.00  9.49           C
ATOM   3805  C   HIS A 475      17.469  55.536 169.465  1.00  9.37           C
ATOM   3806  O   HIS A 475      16.248  55.322 169.425  1.00 11.66           O
ATOM   3807  CB  HIS A 475      18.649  56.063 167.331  1.00  9.46           C
ATOM   3808  CG  HIS A 475      17.657  55.230 166.591  1.00 10.69           C
ATOM   3809  ND1 HIS A 475      16.487  55.754 166.084  1.00  9.88           N
ATOM   3810  CD2 HIS A 475      17.629  53.902 166.311  1.00 11.16           C
ATOM   3811  CE1 HIS A 475      15.785  54.785 165.511  1.00 13.97           C
ATOM   3812  NE2 HIS A 475      16.457  53.653 165.638  1.00 12.02           N
ATOM   3813  N   ALA A 476      18.293  54.807 170.232  1.00 10.93           N
ATOM   3814  CA  ALA A 476      17.757  53.711 171.030  1.00 12.08           C
ATOM   3815  C   ALA A 476      16.768  54.224 172.065  1.00 10.21           C
ATOM   3816  O   ALA A 476      15.712  53.622 172.283  1.00 13.77           O
ATOM   3817  CB  ALA A 476      18.892  52.945 171.707  1.00 15.75           C
ATOM   3818  N   VAL A 477      17.110  55.334 172.732  1.00 12.09           N
ATOM   3819  CA  VAL A 477      16.225  55.918 173.721  1.00 10.16           C
ATOM   3820  C   VAL A 477      14.983  56.494 173.059  1.00 12.44           C
ATOM   3821  O   VAL A 477      13.847  56.250 173.495  1.00 12.03           O
ATOM   3822  CB  VAL A 477      16.986  56.997 174.521  1.00 12.46           C
ATOM   3823  CG1 VAL A 477      16.057  57.683 175.508  1.00 13.64           C
ATOM   3824  CG2 VAL A 477      18.197  56.401 175.215  1.00 16.19           C
ATOM   3825  N   ALA A 478      15.179  57.253 171.976  1.00 12.71           N
ATOM   3826  CA  ALA A 478      14.060  57.907 171.313  1.00 10.71           C
ATOM   3827  C   ALA A 478      13.059  56.896 170.764  1.00 13.48           C
ATOM   3828  O   ALA A 478      11.846  57.057 170.930  1.00 14.04           O
ATOM   3829  CB  ALA A 478      14.594  58.829 170.206  1.00 10.86           C
ATOM   3830  N   SER A 479      13.545  55.850 170.089  1.00 10.26           N
ATOM   3831  CA  SER A 479      12.614  54.907 169.474  1.00 11.04           C
ATOM   3832  C   SER A 479      11.867  54.104 170.530  1.00  9.66           C
ATOM   3833  O   SER A 479      10.677  53.813 170.366  1.00 12.39           O
ATOM   3834  CB  SER A 479      13.352  53.993 168.499  1.00 15.06           C
ATOM   3835  OG  SER A 479      14.402  53.282 169.095  1.00 14.97           O
ATOM   3836  N   LYS A 480      12.544  53.749 171.624  1.00 15.28           N
ATOM   3837  CA  LYS A 480      11.848  53.080 172.729  1.00 13.60           C
ATOM   3838  C   LYS A 480      10.707  53.942 173.248  1.00 14.17           C
ATOM   3839  O   LYS A 480       9.607  53.447 173.513  1.00 16.39           O
ATOM   3840  CB  LYS A 480      12.830  52.766 173.856  1.00 18.15           C
ATOM   3841  CG  LYS A 480      12.206  51.976 175.004  1.00 23.92           C
ATOM   3842  CD  LYS A 480      13.226  51.715 176.121  1.00 28.18           C
ATOM   3843  CE  LYS A 480      12.618  50.881 177.232  1.00 39.13           C
ATOM   3844  NZ  LYS A 480      13.484  50.864 178.445  1.00 58.14           N
ATOM   3845  N   ALA A 481      10.950  55.251 173.392  1.00 13.40           N
ATOM   3846  CA  ALA A 481       9.925  56.140 173.905  1.00 16.62           C
ATOM   3847  C   ALA A 481       8.776  56.295 172.914  1.00 11.66           C
ATOM   3848  O   ALA A 481       7.611  56.294 173.310  1.00 14.46           O
ATOM   3849  CB  ALA A 481      10.551  57.498 174.227  1.00 17.12           C
ATOM   3850  N   CYS A 482       9.091  56.449 171.620  1.00 12.98           N
ATOM   3851  CA  CYS A 482       8.035  56.636 170.629  1.00 15.34           C
ATOM   3852  C   CYS A 482       7.185  55.382 170.494  1.00 11.39           C
ATOM   3853  O   CYS A 482       5.971  55.468 170.289  1.00 12.80           O
ATOM   3854  CB  CYS A 482       8.643  57.003 169.269  1.00 10.45           C
ATOM   3855  SG  CYS A 482       9.384  58.640 169.205  1.00 11.46           S
ATOM   3856  N   ILE A 483       7.813  54.203 170.568  1.00 11.02           N
ATOM   3857  CA  ILE A 483       7.046  52.967 170.449  1.00 13.15           C
ATOM   3858  C   ILE A 483       6.078  52.833 171.614  1.00 11.27           C
ATOM   3859  O   ILE A 483       4.922  52.433 171.438  1.00 16.27           O
ATOM   3860  CB  ILE A 483       7.991  51.757 170.344  1.00 13.16           C
ATOM   3861  CG1 ILE A 483       8.683  51.758 168.980  1.00 13.86           C
ATOM   3862  CG2 ILE A 483       7.222  50.446 170.572  1.00 18.90           C
ATOM   3863  CD1 ILE A 483       9.731  50.689 168.829  1.00 15.38           C
ATOM   3864  N   ALA A 484       6.526  53.200 172.825  1.00 16.73           N
ATOM   3865  CA  ALA A 484       5.625  53.173 173.969  1.00 21.54           C
ATOM   3866  C   ALA A 484       4.434  54.108 173.770  1.00 17.79           C
ATOM   3867  O   ALA A 484       3.294  53.742 174.081  1.00 15.65           O
ATOM   3868  CB  ALA A 484       6.385  53.547 175.242  1.00 18.64           C
ATOM   3869  N   ARG A 485       4.679  55.325 173.270  1.00 16.94           N
ATOM   3870  CA  ARG A 485       3.578  56.258 173.018  1.00 13.80           C
ATOM   3871  C   ARG A 485       2.620  55.722 171.962  1.00 20.88           C
ATOM   3872  O   ARG A 485       1.387  55.872 172.077  1.00 16.36           O
ATOM   3873  CB  ARG A 485       4.141  57.618 172.578  1.00 16.97           C
ATOM   3874  CG  ARG A 485       4.987  58.327 173.611  1.00 14.14           C
ATOM   3875  CD  ARG A 485       4.122  59.060 174.629  1.00 20.42           C
ATOM   3876  NE  ARG A 485       3.394  60.206 174.062  1.00 18.91           N
ATOM   3877  CZ  ARG A 485       3.933  61.401 173.831  1.00 18.03           C
ATOM   3878  NH1 ARG A 485       5.206  61.632 174.080  1.00 18.97           N
ATOM   3879  NH2 ARG A 485       3.186  62.379 173.335  1.00 17.19           N
ATOM   3880  N   MET A 486       3.163  55.133 170.896  1.00 14.60           N
ATOM   3881  CA  MET A 486       2.305  54.613 169.832  1.00 11.76           C
ATOM   3882  C   MET A 486       1.406  53.508 170.362  1.00 17.28           C
ATOM   3883  O   MET A 486       0.201  53.472 170.053  1.00 15.01           O
ATOM   3884  CB  MET A 486       3.160  54.100 168.674  1.00 12.94           C
ATOM   3885  CG  MET A 486       3.902  55.177 167.902  1.00 13.09           C
ATOM   3886  SD  MET A 486       2.818  56.241 166.916  1.00 15.18           S
ATOM   3887  CE  MET A 486       2.258  55.058 165.706  1.00 13.09           C
ATOM   3888  N   ALA A 487       1.976  52.588 171.144  1.00 15.73           N
ATOM   3889  CA  ALA A 487       1.174  51.512 171.724  1.00 18.24           C
ATOM   3890  C   ALA A 487       0.005  52.067 172.528  1.00 17.98           C
ATOM   3891  O   ALA A 487      -1.134  51.606 172.387  1.00 21.92           O
ATOM   3892  CB  ALA A 487       2.065  50.619 172.596  1.00 20.54           C
ATOM   3893  N   ALA A 488       0.272  53.064 173.375  1.00 21.07           N
ATOM   3894  CA  ALA A 488      -0.788  53.681 174.166  1.00 21.25           C
ATOM   3895  C   ALA A 488      -1.827  54.347 173.281  1.00 30.48           C
ATOM   3896  O   ALA A 488      -3.029  54.271 173.557  1.00 24.09           O
ATOM   3897  CB  ALA A 488      -0.183  54.703 175.131  1.00 20.73           C
ATOM   3898  N   ALA A 489      -1.385  55.022 172.213  1.00 15.72           N
ATOM   3899  CA  ALA A 489      -2.324  55.683 171.323  1.00 20.07           C
ATOM   3900  C   ALA A 489      -3.217  54.662 170.629  1.00 17.94           C
ATOM   3901  O   ALA A 489      -4.420  54.899 170.444  1.00 19.37           O
ATOM   3902  CB  ALA A 489      -1.568  56.530 170.300  1.00 22.07           C
ATOM   3903  N   TYR A 490      -2.647  53.528 170.232  1.00 15.55           N
ATOM   3904  CA  TYR A 490      -3.457  52.478 169.617  1.00 20.35           C
ATOM   3905  C   TYR A 490      -4.499  51.956 170.601  1.00 28.21           C
ATOM   3906  O   TYR A 490      -5.652  51.722 170.226  1.00 25.14           O
ATOM   3907  CB  TYR A 490      -2.554  51.349 169.112  1.00 16.61           C
ATOM   3908  CG  TYR A 490      -2.181  51.526 167.650  1.00 18.73           C
ATOM   3909  CD1 TYR A 490      -1.457  52.639 167.225  1.00 20.33           C
ATOM   3910  CD2 TYR A 490      -2.573  50.594 166.699  1.00 20.99           C
ATOM   3911  CE1 TYR A 490      -1.131  52.810 165.880  1.00 18.92           C
ATOM   3912  CE2 TYR A 490      -2.250  50.757 165.359  1.00 23.46           C
ATOM   3913  CZ  TYR A 490      -1.532  51.866 164.958  1.00 31.56           C
ATOM   3914  OH  TYR A 490      -1.228  52.034 163.620  1.00 20.13           O
ATOM   3915  N   ARG A 491      -4.117  51.794 171.873  1.00 21.25           N
ATOM   3916  CA  ARG A 491      -5.066  51.297 172.867  1.00 25.23           C
ATOM   3917  C   ARG A 491      -6.209  52.275 173.097  1.00 26.15           C
ATOM   3918  O   ARG A 491      -7.341  51.850 173.361  1.00 29.61           O
ATOM   3919  CB  ARG A 491      -4.355  51.021 174.188  1.00 31.71           C
ATOM   3920  CG  ARG A 491      -3.331  49.899 174.131  1.00 36.48           C
ATOM   3921  CD  ARG A 491      -2.913  49.460 175.534  1.00 41.76           C
ATOM   3922  NE  ARG A 491      -2.141  50.485 176.239  1.00 49.11           N
ATOM   3923  CZ  ARG A 491      -0.808  50.538 176.273  1.00 51.76           C
ATOM   3924  NH1 ARG A 491      -0.075  49.626 175.642  1.00 43.27           N
ATOM   3925  NH2 ARG A 491      -0.205  51.508 176.946  1.00 55.24           N
ATOM   3926  N   ARG A 492      -5.938  53.583 173.015  1.00 22.07           N
ATOM   3927  CA  ARG A 492      -6.986  54.573 173.244  1.00 28.84           C
ATOM   3928  C   ARG A 492      -8.050  54.529 172.159  1.00 34.04           C
ATOM   3929  O   ARG A 492      -9.219  54.821 172.428  1.00 34.99           O
ATOM   3930  CB  ARG A 492      -6.383  55.974 173.322  1.00 33.80           C
ATOM   3931  CG  ARG A 492      -5.623  56.238 174.606  1.00 31.62           C
ATOM   3932  CD  ARG A 492      -5.102  57.672 174.674  1.00 32.08           C
ATOM   3933  NE  ARG A 492      -3.812  57.713 175.357  1.00 42.66           N
ATOM   3934  CZ  ARG A 492      -2.649  57.994 174.774  1.00 29.13           C
ATOM   3935  NH1 ARG A 492      -2.582  58.305 173.485  1.00 30.95           N
ATOM   3936  NH2 ARG A 492      -1.542  57.995 175.502  1.00 51.00           N
ATOM   3937  N   SER A 493      -7.669  54.169 170.933  1.00 35.51           N
ATOM   3938  CA  SER A 493      -8.612  54.101 169.823  1.00 46.44           C
ATOM   3939  C   SER A 493      -9.470  52.841 169.839  1.00 57.82           C
ATOM   3940  O   SER A 493     -10.345  52.698 168.977  1.00 59.45           O
ATOM   3941  CB  SER A 493      -7.853  54.183 168.495  1.00 45.29           C
ATOM   3942  OG  SER A 493      -6.936  53.109 168.375  1.00 45.29           O
ATOM   3943  N   LYS A 494      -9.252  51.938 170.793  1.00 50.84           N
ATOM   3944  CA  LYS A 494     -10.006  50.688 170.866  1.00 50.64           C
ATOM   3945  C   LYS A 494     -11.511  50.927 170.794  1.00 44.35           C
ATOM   3946  O   LYS A 494     -12.077  51.620 171.636  1.00 43.15           O
ATOM   3947  CB  LYS A 494      -9.663  49.937 172.155  1.00 50.21           C
TER    3948      LYS A 494
HETATM 3949  PA  FAD A 601       8.997  54.789 140.686  1.00  3.81           P
HETATM 3950  O1A FAD A 601       9.352  53.744 141.665  1.00  4.58           O
HETATM 3951  O2A FAD A 601       9.717  54.868 139.389  1.00  5.41           O
HETATM 3952  O5B FAD A 601       7.421  54.684 140.500  1.00  3.75           O
HETATM 3953  C5B FAD A 601       6.764  55.161 139.313  1.00  3.95           C
HETATM 3954  C4B FAD A 601       5.627  56.091 139.692  1.00  5.78           C
HETATM 3955  O4B FAD A 601       4.693  55.415 140.561  1.00  4.56           O
HETATM 3956  C3B FAD A 601       6.032  57.332 140.478  1.00  2.74           C
HETATM 3957  O3B FAD A 601       6.508  58.373 139.651  1.00  3.17           O
HETATM 3958  C2B FAD A 601       4.742  57.691 141.207  1.00  2.49           C
HETATM 3959  O2B FAD A 601       3.827  58.391 140.355  1.00  3.30           O
HETATM 3960  C1B FAD A 601       4.184  56.302 141.530  1.00  2.86           C
HETATM 3961  N9A FAD A 601       4.575  55.821 142.852  1.00  2.19           N
HETATM 3962  C8A FAD A 601       5.727  55.191 143.200  1.00  3.55           C
HETATM 3963  N7A FAD A 601       5.812  54.891 144.482  1.00  4.13           N
HETATM 3964  C5A FAD A 601       4.636  55.388 145.011  1.00  4.89           C
HETATM 3965  C6A FAD A 601       4.104  55.390 146.320  1.00  5.13           C
HETATM 3966  N6A FAD A 601       4.724  54.860 147.366  1.00  6.64           N
HETATM 3967  N1A FAD A 601       2.900  55.984 146.506  1.00  4.57           N
HETATM 3968  C2A FAD A 601       2.281  56.529 145.451  1.00  4.19           C
HETATM 3969  N3A FAD A 601       2.675  56.550 144.175  1.00  3.60           N
HETATM 3970  C4A FAD A 601       3.858  55.971 144.020  1.00  4.86           C
HETATM 3971  N1  FAD A 601       5.032  60.499 145.610  1.00  3.73           N
HETATM 3972  C2  FAD A 601       4.611  61.553 144.854  1.00  4.81           C
HETATM 3973  O2  FAD A 601       4.471  61.450 143.645  1.00  6.50           O
HETATM 3974  N3  FAD A 601       4.364  62.779 145.454  1.00  4.51           N
HETATM 3975  C4  FAD A 601       4.523  63.053 146.786  1.00  5.00           C
HETATM 3976  O4  FAD A 601       4.213  64.167 147.220  1.00  4.63           O
HETATM 3977  C4X FAD A 601       4.999  61.925 147.571  1.00  4.46           C
HETATM 3978  N5  FAD A 601       5.180  62.110 148.868  1.00  4.44           N
HETATM 3979  C5X FAD A 601       5.675  61.042 149.614  1.00  3.75           C
HETATM 3980  C6  FAD A 601       5.881  61.216 150.987  1.00  3.03           C
HETATM 3981  C7  FAD A 601       6.372  60.174 151.772  1.00  2.21           C
HETATM 3982  C7M FAD A 601       6.575  60.394 153.244  1.00  5.42           C
HETATM 3983  C8  FAD A 601       6.625  58.927 151.177  1.00  5.11           C
HETATM 3984  C8M FAD A 601       7.107  57.758 152.001  1.00  6.93           C
HETATM 3985  C9  FAD A 601       6.396  58.752 149.828  1.00  3.82           C
HETATM 3986  C9A FAD A 601       5.924  59.783 149.031  1.00  3.80           C
HETATM 3987  N10 FAD A 601       5.724  59.639 147.632  1.00  3.75           N
HETATM 3988  C10 FAD A 601       5.232  60.686 146.887  1.00  4.04           C
HETATM 3989  C1' FAD A 601       5.777  58.304 146.993  1.00  2.11           C
HETATM 3990  C2' FAD A 601       7.115  57.860 146.417  1.00  3.26           C
HETATM 3991  O2' FAD A 601       8.152  57.948 147.363  1.00  4.39           O
HETATM 3992  C3' FAD A 601       7.379  58.587 145.099  1.00  2.90           C
HETATM 3993  O3' FAD A 601       6.259  58.448 144.229  1.00  4.92           O
HETATM 3994  C4' FAD A 601       8.622  58.029 144.404  1.00  3.94           C
HETATM 3995  O4' FAD A 601       9.760  58.261 145.236  1.00  5.80           O
HETATM 3996  C5' FAD A 601       8.807  58.714 143.076  1.00  5.24           C
HETATM 3997  O5' FAD A 601      10.000  58.217 142.454  1.00  4.15           O
HETATM 3998  P   FAD A 601       9.947  57.522 141.070  1.00  3.79           P
HETATM 3999  O1P FAD A 601      11.369  57.120 140.747  1.00  3.72           O
HETATM 4000  O2P FAD A 601       9.176  58.356 140.138  1.00  4.25           O
HETATM 4001  O3P FAD A 601       9.094  56.222 141.425  1.00  3.93           O
HETATM 4002  C1  GOL A 602       2.841  53.098 150.860  1.00 21.18           C
HETATM 4003  O1  GOL A 602       2.977  53.484 149.520  1.00 17.97           O
HETATM 4004  C2  GOL A 602       4.252  52.762 151.367  1.00 14.81           C
HETATM 4005  O2  GOL A 602       5.112  53.880 151.306  1.00 15.96           O
HETATM 4006  C3  GOL A 602       4.731  51.598 150.489  1.00 25.70           C
HETATM 4007  O3  GOL A 602       6.128  51.468 150.719  1.00 15.02           O
HETATM 4008  C1  GOL A 603       4.349  87.864 136.272  1.00 32.92           C
HETATM 4009  O1  GOL A 603       4.234  87.707 134.882  1.00 30.07           O
HETATM 4010  C2  GOL A 603       3.385  86.847 136.908  1.00 33.45           C
HETATM 4011  O2  GOL A 603       2.064  87.167 136.639  1.00 33.79           O
HETATM 4012  C3  GOL A 603       3.698  86.874 138.420  1.00 45.31           C
HETATM 4013  C1  GOL A 604       4.729  67.894 121.613  1.00 21.32           C
HETATM 4014  C2  GOL A 604       5.904  66.900 121.767  1.00 32.24           C
HETATM 4015  O2  GOL A 604       6.882  67.124 120.824  1.00 48.44           O
HETATM 4016  C3  GOL A 604       6.389  67.090 123.222  1.00 20.49           C
HETATM 4017  O3  GOL A 604       7.704  66.662 123.299  1.00 14.84           O
HETATM 4018  C1  GOL A 605       8.980  61.128 172.249  1.00 20.92           C
HETATM 4019  O1  GOL A 605       9.041  61.058 173.664  1.00 27.85           O
HETATM 4020  C2  GOL A 605      10.240  61.881 171.732  1.00 19.33           C
HETATM 4021  O2  GOL A 605      10.383  63.145 172.345  1.00 15.91           O
HETATM 4022  C3  GOL A 605      11.434  60.947 172.022  1.00 12.88           C
HETATM 4023  O3  GOL A 605      12.564  61.472 171.393  1.00 14.23           O
HETATM 4024  C1  GOL A 606      22.266  64.852 138.496  1.00 43.82           C
HETATM 4025  O1  GOL A 606      23.604  64.693 138.865  1.00 47.65           O
HETATM 4026  C2  GOL A 606      21.816  63.539 137.815  1.00 37.47           C
HETATM 4027  O2  GOL A 606      22.825  62.592 137.786  1.00 42.93           O
HETATM 4028  C3  GOL A 606      20.591  63.061 138.625  1.00 30.55           C
HETATM 4029  O3  GOL A 606      20.288  61.791 138.164  1.00 37.38           O
HETATM 4030  C1  GOL A 607       0.634  46.725 166.360  1.00 35.89           C
HETATM 4031  O1  GOL A 607      -0.316  47.161 165.428  1.00 30.44           O
HETATM 4032  C2  GOL A 607       0.560  45.181 166.384  1.00 39.22           C
HETATM 4033  O2  GOL A 607      -0.052  44.685 165.244  1.00 42.23           O
HETATM 4034  C3  GOL A 607       2.031  44.674 166.542  1.00 29.63           C
HETATM 4035  O3  GOL A 607       2.118  43.446 165.862  1.00 28.29           O
HETATM 4036  C1  GOL A 608       4.272  61.072 121.752  1.00 43.70           C
HETATM 4037  O1  GOL A 608       2.894  61.044 121.655  1.00 39.52           O
HETATM 4038  C2  GOL A 608       4.771  59.634 121.488  1.00 56.96           C
HETATM 4039  O2  GOL A 608       4.302  59.137 120.279  1.00 65.43           O
HETATM 4040  C3  GOL A 608       4.278  58.808 122.690  1.00 48.24           C
HETATM 4041  O3  GOL A 608       5.388  58.050 123.126  1.00 44.09           O
HETATM 4042  C1  GOL A 609      -4.053  75.351 137.271  0.64 24.06           C
HETATM 4043  O1  GOL A 609      -4.409  76.617 137.643  0.64 13.35           O
HETATM 4044  C2  GOL A 609      -3.423  74.650 138.503  0.64 22.19           C
HETATM 4045  O2  GOL A 609      -2.958  75.553 139.408  0.64 27.88           O
HETATM 4046  C3  GOL A 609      -2.307  73.735 137.946  0.64 21.39           C
HETATM 4047  O3  GOL A 609      -1.214  73.811 138.806  0.64 37.20           O
HETATM 4048  O1  MES A 610      -1.300  79.779 139.787  0.76 21.57           O
HETATM 4049  C2  MES A 610      -1.314  78.531 139.097  1.00 31.45           C
HETATM 4050  C3  MES A 610      -1.021  77.364 140.027  1.00 38.17           C
HETATM 4051  N4  MES A 610       0.288  77.548 140.627  0.52 28.80           N
HETATM 4052  C5  MES A 610       0.702  78.898 140.946  1.00 39.42           C
HETATM 4053  C6  MES A 610      -0.506  79.832 140.976  1.00 28.28           C
HETATM 4054  C7  MES A 610       0.538  76.538 141.662  1.00 46.86           C
HETATM 4055  C8  MES A 610       2.006  76.144 141.624  1.00 47.49           C
HETATM 4056  S   MES A 610       2.168  74.549 142.096  1.00 55.49           S
HETATM 4057  O1S MES A 610       1.356  73.663 141.242  1.00 46.09           O
HETATM 4058  O2S MES A 610       3.594  74.173 141.984  1.00 48.03           O
HETATM 4059  O3S MES A 610       1.715  74.406 143.499  1.00 64.83           O
HETATM 4060 CL   CL  A 611       6.098  48.110 146.541  1.00  9.82          Cl
HETATM 4061 CL   CL  A 612      16.963  49.582 159.729  1.00 25.73          Cl
HETATM 4062  O   HOH A 701     -10.125  79.117 141.478  1.00 34.19           O
HETATM 4063  O   HOH A 702      -5.200  80.941 139.434  1.00 25.97           O
HETATM 4064  O   HOH A 703      -8.664  91.586 113.907  1.00 35.82           O
HETATM 4065  O   HOH A 704       2.823  81.665 126.767  1.00 23.95           O
HETATM 4066  O   HOH A 705      -4.850  76.816 119.283  1.00 20.68           O
HETATM 4067  O  AHOH A 706      -7.748  78.365 140.683  0.28 17.04           O
HETATM 4068  O  BHOH A 706      -6.856  78.752 140.662  0.72 21.64           O
HETATM 4069  O   HOH A 707     -20.164  80.566 139.880  1.00 40.77           O
HETATM 4070  O   HOH A 708       0.793  70.250 153.016  1.00 33.86           O
HETATM 4071  O  AHOH A 709       3.001  51.772 122.499  0.44 26.87           O
HETATM 4072  O  BHOH A 709       2.155  52.297 124.114  0.56 20.36           O
HETATM 4073  O  AHOH A 710       8.777  73.851 155.012  0.39  7.97           O
HETATM 4074  O  BHOH A 710       6.867  74.143 154.974  0.61 23.24           O
HETATM 4075  O   HOH A 711      12.205  76.089 128.843  1.00 26.00           O
HETATM 4076  O   HOH A 712      18.920  61.120 136.402  1.00 21.95           O
HETATM 4077  O   HOH A 714      -1.166  70.114 146.537  1.00 28.59           O
HETATM 4078  O  AHOH A 715     -18.608  67.679 132.078  0.51 25.37           O
HETATM 4079  O  BHOH A 715     -19.067  66.255 131.127  0.49 31.22           O
HETATM 4080  O   HOH A 716      -5.690  70.847 141.308  1.00 29.11           O
HETATM 4081  O  AHOH A 717      -9.328  89.095 130.481  0.60 20.22           O
HETATM 4082  O  BHOH A 717      -7.753  87.909 130.920  0.40 25.96           O
HETATM 4083  O   HOH A 718       2.041  74.336 145.878  1.00 36.72           O
HETATM 4084  O   HOH A 719     -25.987  80.023 136.895  1.00 40.08           O
HETATM 4085  O  AHOH A 720       0.940  67.875 150.185  0.51  8.81           O
HETATM 4086  O  BHOH A 720       1.258  67.879 148.988  0.49 10.75           O
HETATM 4087  O  AHOH A 721      15.058  82.911 134.341  0.56 21.85           O
HETATM 4088  O  BHOH A 721      14.197  81.169 134.008  0.44 21.69           O
HETATM 4089  O   HOH A 722      19.681  47.914 133.241  1.00 41.53           O
HETATM 4090  O   HOH A 723       0.759  58.218 176.247  1.00 32.92           O
HETATM 4091  O   HOH A 724      -6.126  65.312 140.163  1.00 12.16           O
HETATM 4092  O   HOH A 725      22.898  69.892 157.068  1.00 44.43           O
HETATM 4093  O   HOH A 726     -21.969  84.188 133.606  1.00 22.54           O
HETATM 4094  O   HOH A 727     -22.033  74.562 142.050  1.00 44.00           O
HETATM 4095  O   HOH A 728      -5.957  49.411 155.326  1.00 25.93           O
HETATM 4096  O   HOH A 729       2.347  71.986 142.761  1.00 36.29           O
HETATM 4097  O   HOH A 730       3.730  74.627 150.391  1.00 25.36           O
HETATM 4098  O   HOH A 731       1.741  47.204 171.670  1.00 32.86           O
HETATM 4099  O   HOH A 732      -3.690  59.151 171.406  1.00 28.70           O
HETATM 4100  O   HOH A 733      30.411  53.105 156.805  1.00 22.26           O
HETATM 4101  O   HOH A 734      10.048  80.348 132.756  1.00 18.34           O
HETATM 4102  O   HOH A 735      29.995  51.114 160.267  1.00 35.87           O
HETATM 4103  O  AHOH A 736      -0.488  70.822 143.677  0.61 17.25           O
HETATM 4104  O  BHOH A 736      -0.951  72.084 144.792  0.39 16.08           O
HETATM 4105  O   HOH A 737     -12.515  45.146 147.265  1.00 30.94           O
HETATM 4106  O  AHOH A 738     -12.708  56.603 153.210  0.42 17.04           O
HETATM 4107  O  BHOH A 738     -13.139  55.975 152.048  0.58 25.84           O
HETATM 4108  O  AHOH A 739      14.086  74.070 147.929  0.40  7.09           O
HETATM 4109  O  BHOH A 739      13.556  74.186 148.114  0.60  6.37           O
HETATM 4110  O   HOH A 740       8.349  58.590 123.876  1.00 40.75           O
HETATM 4111  O   HOH A 741      22.092  71.532 142.023  1.00 22.42           O
HETATM 4112  O  AHOH A 742      15.936  50.567 131.444  0.54 13.24           O
HETATM 4113  O  BHOH A 742      17.096  51.284 132.922  0.46 28.12           O
HETATM 4114  O   HOH A 743      11.826  77.179 153.642  1.00 29.38           O
HETATM 4115  O   HOH A 744      25.568  56.605 146.569  1.00 21.55           O
HETATM 4116  O   HOH A 745      -1.535  79.076 112.778  1.00 24.63           O
HETATM 4117  O   HOH A 746      28.569  68.069 146.805  1.00 28.83           O
HETATM 4118  O   HOH A 747      -5.073  41.108 141.473  1.00 28.92           O
HETATM 4119  O   HOH A 748      13.068  53.403 125.100  1.00 27.11           O
HETATM 4120  O   HOH A 749      -6.274  88.169 133.012  1.00 33.52           O
HETATM 4121  O   HOH A 750      14.333  64.003 130.642  1.00 12.96           O
HETATM 4122  O   HOH A 751      14.471  70.876 129.029  1.00 17.36           O
HETATM 4123  O   HOH A 752      15.543  59.355 126.192  1.00 17.45           O
HETATM 4124  O   HOH A 753      16.110  48.290 148.960  1.00  9.57           O
HETATM 4125  O   HOH A 754      -1.058  65.775 170.677  1.00 27.58           O
HETATM 4126  O   HOH A 755      -9.911  69.434 155.430  1.00 29.07           O
HETATM 4127  O   HOH A 756      12.667  40.657 139.740  1.00 38.42           O
HETATM 4128  O   HOH A 757       9.022  78.090 119.877  1.00 34.44           O
HETATM 4129  O   HOH A 758     -17.767  48.931 148.884  1.00 26.69           O
HETATM 4130  O   HOH A 759      28.669  53.614 147.742  1.00 31.68           O
HETATM 4131  O   HOH A 760      -8.949  87.337 138.150  1.00 25.75           O
HETATM 4132  O   HOH A 761      21.891  54.594 170.722  1.00 33.10           O
HETATM 4133  O   HOH A 762      35.682  62.474 149.739  1.00 37.73           O
HETATM 4134  O   HOH A 763      22.932  68.779 168.464  1.00 19.27           O
HETATM 4135  O   HOH A 764      -8.258  64.246 167.256  1.00 21.88           O
HETATM 4136  O   HOH A 765      -1.641  65.548 163.715  1.00 13.35           O
HETATM 4137  O   HOH A 766     -17.359  66.926 119.083  1.00 41.76           O
HETATM 4138  O   HOH A 767      -1.074  40.680 137.032  1.00 28.00           O
HETATM 4139  O   HOH A 768       2.598  52.127 176.012  1.00 28.31           O
HETATM 4140  O   HOH A 769     -17.263  85.168 138.462  1.00 33.61           O
HETATM 4141  O   HOH A 770      20.698  52.006 165.209  1.00 24.34           O
HETATM 4142  O   HOH A 771       0.147  47.884 125.957  1.00 15.04           O
HETATM 4143  O   HOH A 772      12.776  87.895 141.670  1.00 22.11           O
HETATM 4144  O  AHOH A 773      -5.982  49.372 127.252  0.56 12.47           O
HETATM 4145  O  BHOH A 773      -7.594  49.233 127.448  0.44 15.72           O
HETATM 4146  O   HOH A 774      -1.146  49.038 171.845  1.00 35.47           O
HETATM 4147  O   HOH A 775      -2.653  68.568 157.503  1.00 14.61           O
HETATM 4148  O   HOH A 776      20.923  53.093 139.797  1.00 16.74           O
HETATM 4149  O   HOH A 777      -3.410  64.574 144.630  1.00  5.13           O
HETATM 4150  O   HOH A 778      21.893  54.318 174.497  1.00 26.35           O
HETATM 4151  O   HOH A 779     -10.501  88.200 115.149  1.00 31.50           O
HETATM 4152  O   HOH A 780      -2.775  52.451 160.722  1.00 25.53           O
HETATM 4153  O   HOH A 781      -2.257  42.348 138.976  1.00 11.71           O
HETATM 4154  O   HOH A 782       0.040  40.556 143.091  1.00 34.06           O
HETATM 4155  O   HOH A 783      16.216  73.631 135.449  1.00 24.47           O
HETATM 4156  O   HOH A 784     -20.072  67.583 127.471  1.00 31.30           O
HETATM 4157  O   HOH A 785      -5.427  63.575 116.267  1.00 22.97           O
HETATM 4158  O   HOH A 786     -14.968  65.889 112.516  1.00 46.27           O
HETATM 4159  O   HOH A 787      19.017  44.299 133.169  1.00 44.59           O
HETATM 4160  O   HOH A 788      15.071  77.636 163.335  1.00 23.85           O
HETATM 4161  O   HOH A 789     -12.747  83.039 118.778  1.00 10.17           O
HETATM 4162  O   HOH A 790     -16.565  64.319 119.768  1.00 28.93           O
HETATM 4163  O   HOH A 791      26.873  51.267 164.209  1.00 39.43           O
HETATM 4164  O   HOH A 792       4.846  37.488 135.846  1.00 15.48           O
HETATM 4165  O   HOH A 793      -9.228  40.461 140.484  1.00 14.80           O
HETATM 4166  O   HOH A 794       9.030  50.889 173.901  1.00 22.93           O
HETATM 4167  O   HOH A 795      13.776  40.914 133.857  1.00 24.35           O
HETATM 4168  O   HOH A 796      -8.637  55.394 125.210  1.00 23.74           O
HETATM 4169  O   HOH A 797       7.797  63.704 174.675  1.00 29.21           O
HETATM 4170  O   HOH A 798      22.938  51.065 143.473  1.00 16.17           O
HETATM 4171  O   HOH A 799      22.641  70.676 154.601  1.00 19.94           O
HETATM 4172  O   HOH A 800     -12.744  59.092 143.002  1.00 20.30           O
HETATM 4173  O  AHOH A 801      17.131  53.530 137.481  0.59 17.68           O
HETATM 4174  O  BHOH A 801      16.621  54.602 135.899  0.41 29.22           O
HETATM 4175  O   HOH A 802     -14.444  89.859 120.828  1.00 21.67           O
HETATM 4176  O   HOH A 803      18.663  63.147 134.802  1.00 27.48           O
HETATM 4177  O   HOH A 804       3.459  65.180 122.317  1.00 21.51           O
HETATM 4178  O   HOH A 805     -13.038  68.587 139.865  1.00 11.95           O
HETATM 4179  O   HOH A 806      -2.466  64.661 133.974  1.00  4.84           O
HETATM 4180  O   HOH A 807       0.093  62.269 175.576  1.00 37.70           O
HETATM 4181  O   HOH A 808      12.342  64.130 173.861  1.00 24.70           O
HETATM 4182  O   HOH A 809      -4.873  76.647 134.967  1.00  7.45           O
HETATM 4183  O   HOH A 810       4.708  70.024 125.359  1.00  8.93           O
HETATM 4184  O  AHOH A 811      -2.594  75.925 112.519  0.59 16.15           O
HETATM 4185  O  BHOH A 811      -3.576  77.727 111.275  0.41 19.80           O
HETATM 4186  O   HOH A 812     -15.954  56.635 133.095  1.00 25.76           O
HETATM 4187  O   HOH A 813       8.060  45.538 136.751  1.00  7.65           O
HETATM 4188  O  AHOH A 814      10.623  76.636 169.777  0.57 16.62           O
HETATM 4189  O  BHOH A 814      11.283  77.552 168.990  0.43 10.09           O
HETATM 4190  O   HOH A 815      22.203  58.166 175.510  1.00 16.66           O
HETATM 4191  O   HOH A 816     -13.723  62.485 143.708  1.00 28.31           O
HETATM 4192  O   HOH A 817      -4.804  70.034 159.969  1.00 18.33           O
HETATM 4193  O   HOH A 818      29.222  52.968 166.560  1.00 50.02           O
HETATM 4194  O   HOH A 819      11.540  48.483 126.168  1.00 24.63           O
HETATM 4195  O   HOH A 820     -13.902  49.420 151.368  1.00 38.08           O
HETATM 4196  O   HOH A 821       3.234  44.063 137.414  1.00  5.44           O
HETATM 4197  O   HOH A 822      18.545  67.551 171.388  1.00 21.61           O
HETATM 4198  O   HOH A 823     -12.984  91.316 126.920  1.00 21.03           O
HETATM 4199  O   HOH A 824      -0.231  69.014 139.862  1.00 27.63           O
HETATM 4200  O   HOH A 825       0.686  57.830 173.762  1.00 18.80           O
HETATM 4201  O   HOH A 826      40.213  62.977 156.940  1.00 23.67           O
HETATM 4202  O   HOH A 827      13.739  86.882 134.236  1.00 28.14           O
HETATM 4203  O   HOH A 828      -6.257  67.007 135.597  1.00  6.10           O
HETATM 4204  O   HOH A 829     -13.995  69.810 147.689  1.00 26.54           O
HETATM 4205  O   HOH A 830      -2.089  60.436 163.184  1.00 10.11           O
HETATM 4206  O   HOH A 831       4.642  91.704 129.282  1.00 26.51           O
HETATM 4207  O   HOH A 832      37.042  68.836 154.675  1.00 37.00           O
HETATM 4208  O   HOH A 833     -19.409  81.663 118.981  1.00 27.97           O
HETATM 4209  O   HOH A 834      13.147  72.167 137.017  1.00 14.55           O
HETATM 4210  O   HOH A 835      -0.913  60.354 122.474  1.00  9.74           O
HETATM 4211  O   HOH A 836      15.963  73.051 166.961  1.00 22.76           O
HETATM 4212  O   HOH A 837     -16.054  44.722 142.459  1.00 28.27           O
HETATM 4213  O  AHOH A 838      13.320  71.292 146.609  0.49  6.10           O
HETATM 4214  O  BHOH A 838      13.176  71.570 146.408  0.51  6.44           O
HETATM 4215  O   HOH A 839      17.252  50.037 140.113  1.00 12.53           O
HETATM 4216  O   HOH A 840      11.935  80.261 134.870  1.00 13.13           O
HETATM 4217  O   HOH A 841       6.921  53.471 165.671  1.00 11.28           O
HETATM 4218  O   HOH A 842       9.308  82.193 129.325  1.00 29.45           O
HETATM 4219  O   HOH A 843      -0.919  65.670 140.667  1.00  7.29           O
HETATM 4220  O   HOH A 844     -19.627  86.268 122.537  1.00 24.93           O
HETATM 4221  O   HOH A 845      29.955  61.457 146.834  1.00 21.89           O
HETATM 4222  O   HOH A 846       9.211  64.594 122.425  1.00 16.64           O
HETATM 4223  O   HOH A 847      19.552  77.682 138.524  1.00 33.44           O
HETATM 4224  O   HOH A 848      11.718  74.345 154.748  1.00 21.01           O
HETATM 4225  O   HOH A 849     -13.515  79.246 142.181  1.00 49.86           O
HETATM 4226  O   HOH A 850      -6.930  43.062 151.761  1.00 25.46           O
HETATM 4227  O   HOH A 851      20.851  70.988 165.529  1.00 15.71           O
HETATM 4228  O   HOH A 852      10.646  91.161 133.665  1.00 36.16           O
HETATM 4229  O   HOH A 853     -15.621  89.860 127.450  1.00 20.32           O
HETATM 4230  O   HOH A 854      18.136  77.390 163.109  1.00 11.83           O
HETATM 4231  O   HOH A 855       3.692  67.917 165.940  1.00 13.31           O
HETATM 4232  O   HOH A 856      -3.398  87.620 131.343  1.00 11.80           O
HETATM 4233  O   HOH A 857      -6.796  58.130 127.621  1.00 11.43           O
HETATM 4234  O   HOH A 858      -6.844  76.867 138.821  1.00 21.34           O
HETATM 4235  O   HOH A 859      11.050  73.850 129.320  1.00 13.55           O
HETATM 4236  O   HOH A 860      33.753  66.906 168.768  1.00 21.02           O
HETATM 4237  O   HOH A 861      17.883  68.688 128.605  1.00 37.78           O
HETATM 4238  O   HOH A 862      -9.172  66.600 117.315  1.00 17.45           O
HETATM 4239  O   HOH A 863     -22.034  75.206 122.850  1.00 28.88           O
HETATM 4240  O   HOH A 864     -11.240  62.781 164.056  1.00 26.78           O
HETATM 4241  O   HOH A 865       0.247  48.964 123.601  1.00 25.65           O
HETATM 4242  O   HOH A 866      32.170  74.663 159.372  1.00 30.84           O
HETATM 4243  O   HOH A 867      14.388  64.277 133.423  1.00 11.20           O
HETATM 4244  O   HOH A 868      18.621  56.425 136.752  1.00 31.57           O
HETATM 4245  O   HOH A 869      -1.221  67.973 144.274  1.00  6.73           O
HETATM 4246  O   HOH A 870      35.040  66.125 156.273  1.00 15.22           O
HETATM 4247  O   HOH A 871       6.892  49.649 152.600  1.00 21.34           O
HETATM 4248  O   HOH A 872       8.885  64.963 170.939  1.00 14.38           O
HETATM 4249  O   HOH A 873      -3.742  63.626 122.807  1.00  8.12           O
HETATM 4250  O   HOH A 874      11.231  63.820 124.212  1.00 12.23           O
HETATM 4251  O   HOH A 875      -4.727  93.807 113.695  1.00 37.94           O
HETATM 4252  O   HOH A 876     -11.033  60.159 162.668  1.00 24.60           O
HETATM 4253  O   HOH A 877      -9.142  60.268 142.487  1.00  7.62           O
HETATM 4254  O   HOH A 878      19.484  78.664 145.245  1.00 22.58           O
HETATM 4255  O   HOH A 879       6.923  85.756 129.392  1.00 22.08           O
HETATM 4256  O   HOH A 880     -22.439  75.970 111.838  1.00 43.79           O
HETATM 4257  O   HOH A 881      10.419  45.725 157.328  1.00 37.81           O
HETATM 4258  O   HOH A 882      13.229  80.647 130.360  1.00 36.97           O
HETATM 4259  O   HOH A 883      13.661  56.212 162.529  1.00  8.11           O
HETATM 4260  O   HOH A 884      -8.684  44.248 130.247  1.00 20.33           O
HETATM 4261  O   HOH A 885     -14.482  55.632 149.982  1.00 22.14           O
HETATM 4262  O   HOH A 886       0.767  83.626 124.472  1.00 14.11           O
HETATM 4263  O   HOH A 887     -26.047  76.517 128.690  1.00 33.49           O
HETATM 4264  O   HOH A 888      -3.409  43.346 128.441  1.00 32.89           O
HETATM 4265  O   HOH A 889      39.269  71.440 167.605  1.00 41.79           O
HETATM 4266  O   HOH A 890     -10.974  64.100 149.744  1.00 21.88           O
HETATM 4267  O   HOH A 891     -14.633  63.085 141.031  1.00 14.11           O
HETATM 4268  O   HOH A 892     -10.794  40.783 134.488  1.00 39.50           O
HETATM 4269  O   HOH A 893      -2.487  49.789 129.673  1.00  8.02           O
HETATM 4270  O   HOH A 894     -21.674  48.111 142.444  1.00 11.45           O
HETATM 4271  O   HOH A 895     -21.774  73.337 132.690  1.00 18.94           O
HETATM 4272  O   HOH A 896     -11.424  63.205 123.131  1.00 13.22           O
HETATM 4273  O   HOH A 897      21.796  55.248 157.771  1.00 10.50           O
HETATM 4274  O   HOH A 898      25.536  57.690 152.273  1.00  7.75           O
HETATM 4275  O   HOH A 899      -5.403  87.522 119.470  1.00 30.35           O
HETATM 4276  O  AHOH A 900       8.670  79.465 122.904  0.73 21.52           O
HETATM 4277  O  BHOH A 900      11.049  78.741 122.458  0.27 13.75           O
HETATM 4278  O   HOH A 901     -17.060  69.397 141.283  1.00 17.72           O
HETATM 4279  O   HOH A 902      -5.223  74.360 155.546  1.00 48.94           O
HETATM 4280  O   HOH A 903      13.384  55.740 176.153  1.00 19.87           O
HETATM 4281  O   HOH A 904     -18.664  56.254 142.931  1.00 14.62           O
HETATM 4282  O   HOH A 905      -8.421  62.828 135.254  1.00  3.57           O
HETATM 4283  O   HOH A 906     -22.646  73.663 130.062  1.00 14.22           O
HETATM 4284  O   HOH A 907      -8.890  61.421 137.650  1.00  6.72           O
HETATM 4285  O   HOH A 908     -20.545  72.426 121.698  1.00 30.53           O
HETATM 4286  O   HOH A 909       3.267  87.755 129.592  1.00 13.79           O
HETATM 4287  O   HOH A 910      24.132  49.776 146.995  1.00 25.43           O
HETATM 4288  O   HOH A 911       3.862  61.296 140.965  1.00  4.59           O
HETATM 4289  O   HOH A 912      -5.416  67.394 162.665  1.00 10.73           O
HETATM 4290  O   HOH A 913      17.866  56.122 144.082  1.00  5.89           O
HETATM 4291  O   HOH A 914      15.694  51.118 164.867  1.00 13.31           O
HETATM 4292  O   HOH A 915     -19.684  81.923 125.359  1.00 16.20           O
HETATM 4293  O   HOH A 916      31.273  66.416 148.185  1.00 34.67           O
HETATM 4294  O   HOH A 917     -18.083  75.693 143.761  1.00 17.30           O
HETATM 4295  O   HOH A 918      -1.804  60.945 133.188  1.00  5.55           O
HETATM 4296  O   HOH A 919      12.744  89.384 132.545  1.00 44.27           O
HETATM 4297  O   HOH A 920       7.295  57.187 175.905  1.00 20.85           O
HETATM 4298  O   HOH A 921     -12.889  63.877 120.847  1.00 16.50           O
HETATM 4299  O  AHOH A 922       2.070  39.105 131.566  0.61  8.53           O
HETATM 4300  O  BHOH A 922       1.804  38.725 132.119  0.39  8.45           O
HETATM 4301  O   HOH A 923      15.503  50.997 171.438  1.00 32.27           O
HETATM 4302  O   HOH A 924      16.153  57.394 136.763  1.00 13.69           O
HETATM 4303  O   HOH A 925      19.361  65.359 135.523  1.00 35.82           O
HETATM 4304  O   HOH A 926      14.603  77.277 133.617  1.00 23.67           O
HETATM 4305  O   HOH A 927      -9.145  77.121 111.845  1.00 29.71           O
HETATM 4306  O   HOH A 928      -5.353  88.279 129.381  1.00 15.63           O
HETATM 4307  O  AHOH A 929      -3.677  83.813 116.662  0.44 17.00           O
HETATM 4308  O  BHOH A 929      -3.314  85.288 117.918  0.56 25.38           O
HETATM 4309  O   HOH A 930       0.952  66.420 116.714  1.00 22.40           O
HETATM 4310  O   HOH A 931      -3.447  48.478 154.313  1.00 23.98           O
HETATM 4311  O   HOH A 932      -0.408  70.963 137.858  1.00 25.76           O
HETATM 4312  O   HOH A 933     -13.930  60.371 138.535  1.00 12.40           O
HETATM 4313  O   HOH A 934       7.970  71.180 122.724  1.00 22.95           O
HETATM 4314  O   HOH A 935      11.250  77.266 149.700  1.00 20.14           O
HETATM 4315  O   HOH A 936      10.401  69.410 128.545  1.00  7.43           O
HETATM 4316  O  AHOH A 937     -11.460  68.483 113.317  0.75 14.22           O
HETATM 4317  O  BHOH A 937     -10.837  69.311 113.286  0.25 14.53           O
HETATM 4318  O   HOH A 938       3.951  73.771 152.954  1.00 22.09           O
HETATM 4319  O   HOH A 939     -15.271  63.631 159.297  1.00 42.10           O
HETATM 4320  O   HOH A 940     -13.966  40.763 135.613  1.00 31.02           O
HETATM 4321  O   HOH A 941     -13.590  68.329 136.575  1.00 15.31           O
HETATM 4322  O   HOH A 942       6.468  88.176 133.064  1.00 25.15           O
HETATM 4323  O   HOH A 943      26.731  64.013 164.654  1.00  8.59           O
HETATM 4324  O   HOH A 944      -4.530  65.611 129.565  1.00  8.27           O
HETATM 4325  O   HOH A 945       6.569  72.945 113.166  1.00 44.19           O
HETATM 4326  O   HOH A 946      -0.162  47.469 155.825  1.00 29.12           O
HETATM 4327  O   HOH A 947      -2.865  61.159 115.803  1.00 29.78           O
HETATM 4328  O   HOH A 948      17.456  59.460 147.516  1.00  5.16           O
HETATM 4329  O   HOH A 949       4.839  70.209 129.690  1.00  6.43           O
HETATM 4330  O   HOH A 950      -7.856  65.724 151.087  1.00 17.38           O
HETATM 4331  O   HOH A 951      35.763  74.831 159.737  1.00 44.16           O
HETATM 4332  O   HOH A 952     -11.282  43.759 145.837  1.00 23.80           O
HETATM 4333  O   HOH A 953      13.816  81.234 145.651  1.00 26.04           O
HETATM 4334  O   HOH A 954      -3.164  52.375 129.376  1.00  8.66           O
HETATM 4335  O   HOH A 955      -3.468  58.751 131.404  1.00 13.15           O
HETATM 4336  O  AHOH A 956       1.956  80.156 116.422  0.55 24.42           O
HETATM 4337  O  BHOH A 956       0.507  82.036 116.193  0.45 24.29           O
HETATM 4338  O   HOH A 957      23.440  58.640 159.873  1.00  7.66           O
HETATM 4339  O   HOH A 958       9.209  71.350 172.724  1.00 45.16           O
HETATM 4340  O   HOH A 959       7.699  50.505 157.333  1.00 23.75           O
HETATM 4341  O   HOH A 960      -4.115  48.407 136.177  1.00  4.92           O
HETATM 4342  O   HOH A 961      -1.158  58.938 117.881  1.00 30.36           O
HETATM 4343  O   HOH A 962      -4.732  92.584 127.385  1.00 23.96           O
HETATM 4344  O   HOH A 963     -16.251  75.422 113.630  1.00 18.53           O
HETATM 4345  O   HOH A 964       6.286  50.860 122.077  1.00 32.31           O
HETATM 4346  O   HOH A 965      18.775  59.794 145.005  1.00  8.82           O
HETATM 4347  O   HOH A 966       6.897  49.354 125.851  1.00 13.72           O
HETATM 4348  O   HOH A 967       5.828  69.774 166.602  1.00 14.08           O
HETATM 4349  O   HOH A 968      14.702  60.871 173.118  1.00 18.12           O
HETATM 4350  O   HOH A 969     -18.905  73.701 120.083  1.00 21.12           O
HETATM 4351  O   HOH A 970       3.131  85.417 124.868  1.00 21.46           O
HETATM 4352  O  AHOH A 971     -21.775  73.230 138.818  0.66 16.95           O
HETATM 4353  O  BHOH A 971     -21.362  71.231 139.059  0.34 18.48           O
HETATM 4354  O   HOH A 972      16.621  73.785 138.166  1.00 29.56           O
HETATM 4355  O   HOH A 973     -20.489  55.652 146.750  1.00 33.37           O
HETATM 4356  O   HOH A 974      -6.487  69.794 131.605  1.00  5.60           O
HETATM 4357  O   HOH A 975       1.218  74.373 148.534  1.00 31.84           O
HETATM 4358  O   HOH A 976      -3.992  45.955 133.614  1.00  9.32           O
HETATM 4359  O   HOH A 977       7.167  60.056 175.519  1.00 19.35           O
HETATM 4360  O   HOH A 978      -0.855  63.442 114.815  1.00 31.68           O
HETATM 4361  O   HOH A 979      27.541  69.044 144.437  1.00 35.80           O
HETATM 4362  O   HOH A 980      -1.050  66.602 151.112  1.00 19.25           O
HETATM 4363  O   HOH A 981       0.005  62.026 134.874  1.00  7.73           O
HETATM 4364  O   HOH A 982     -20.683  80.175 117.442  1.00 29.10           O
HETATM 4365  O   HOH A 983      -4.608  47.154 127.080  1.00 27.58           O
HETATM 4366  O   HOH A 984       1.127  61.927 140.508  1.00  3.15           O
HETATM 4367  O   HOH A 985      12.654  72.019 130.556  1.00 10.66           O
HETATM 4368  O   HOH A 986      -6.450  55.443 121.587  1.00 26.13           O
HETATM 4369  O   HOH A 987      -8.168  57.124 166.477  1.00 20.43           O
HETATM 4370  O   HOH A 988     -23.754  85.834 128.016  1.00 32.05           O
HETATM 4371  O   HOH A 989      10.417  79.685 148.592  1.00 36.08           O
HETATM 4372  O   HOH A 990     -11.188  60.027 138.549  1.00  6.74           O
HETATM 4373  O   HOH A 991       8.278  75.551 118.767  1.00 21.20           O
HETATM 4374  O   HOH A 992       9.564  74.331 164.094  1.00 12.21           O
HETATM 4375  O   HOH A 993      -2.578  65.154 168.490  1.00 30.05           O
HETATM 4376  O   HOH A 994      10.744  49.248 154.247  1.00 25.29           O
HETATM 4377  O   HOH A 995       6.513  52.637 146.654  1.00  7.00           O
HETATM 4378  O   HOH A 996      19.698  74.056 156.443  1.00 34.61           O
HETATM 4379  O   HOH A 997      15.986  48.151 153.541  1.00 29.30           O
HETATM 4380  O   HOH A 998      13.611  56.888 133.937  1.00 15.73           O
HETATM 4381  O   HOH A 999      13.621  40.283 146.768  1.00 39.51           O
HETATM 4382  O   HOH A1000      16.783  55.456 158.606  1.00  7.91           O
HETATM 4383  O   HOH A1001      -1.598  70.921 156.862  1.00 27.79           O
HETATM 4384  O   HOH A1002      -6.197  69.955 112.465  1.00 12.75           O
HETATM 4385  O   HOH A1003     -19.928  82.954 132.401  1.00 16.08           O
HETATM 4386  O   HOH A1004      -7.488  65.106 128.820  1.00  5.67           O
HETATM 4387  O   HOH A1005      -1.850  69.875 149.108  1.00 25.38           O
HETATM 4388  O   HOH A1006      12.820  69.779 172.075  1.00 29.98           O
HETATM 4389  O   HOH A1007     -17.308  56.279 148.895  1.00 30.76           O
HETATM 4390  O   HOH A1008     -19.859  69.053 120.777  1.00 26.97           O
HETATM 4391  O   HOH A1009       6.316  36.921 124.587  1.00 36.83           O
HETATM 4392  O   HOH A1010       5.132  55.210 123.084  1.00 26.12           O
HETATM 4393  O   HOH A1011     -10.860  59.382 128.870  1.00 25.88           O
HETATM 4394  O   HOH A1012      -4.375  70.514 146.555  1.00 34.46           O
HETATM 4395  O   HOH A1013      33.703  70.659 152.622  1.00 39.67           O
HETATM 4396  O  AHOH A1014      -0.900  44.555 144.958  0.63 10.79           O
HETATM 4397  O  BHOH A1014      -0.485  45.760 144.415  0.37 11.61           O
HETATM 4398  O   HOH A1015      -2.006  56.060 138.691  1.00  4.51           O
HETATM 4399  O   HOH A1016      23.016  68.938 142.703  1.00 20.78           O
HETATM 4400  O   HOH A1017       7.100  50.367 148.262  1.00  9.65           O
HETATM 4401  O   HOH A1018      39.489  70.913 161.789  1.00 33.97           O
HETATM 4402  O   HOH A1019     -13.275  60.021 130.530  1.00 20.47           O
HETATM 4403  O   HOH A1020      13.435  76.340 157.975  1.00 22.41           O
HETATM 4404  O   HOH A1021      -2.162  65.624 111.737  1.00 18.02           O
HETATM 4405  O   HOH A1022     -13.551  55.957 161.378  1.00 33.99           O
HETATM 4406  O   HOH A1023     -16.169  87.661 135.358  1.00 24.86           O
HETATM 4407  O   HOH A1024      37.014  54.020 157.479  1.00 22.29           O
HETATM 4408  O   HOH A1025     -11.715  56.701 131.661  1.00 21.92           O
HETATM 4409  O   HOH A1026      -6.213  53.907 160.865  1.00 26.25           O
HETATM 4410  O   HOH A1027      -6.136  69.397 134.385  1.00  7.01           O
HETATM 4411  O   HOH A1028      14.949  45.524 137.716  1.00 17.08           O
HETATM 4412  O   HOH A1029      17.126  71.474 136.123  1.00 37.44           O
HETATM 4413  O   HOH A1030      11.626  56.189 144.543  1.00  3.82           O
HETATM 4414  O   HOH A1031     -13.310  53.463 151.819  1.00 32.86           O
HETATM 4415  O   HOH A1032     -14.784  79.389 108.085  1.00 30.59           O
HETATM 4416  O   HOH A1033      -1.647  83.234 117.800  1.00 34.07           O
HETATM 4417  O   HOH A1034       5.685  71.841 159.223  1.00 14.18           O
HETATM 4418  O   HOH A1035       4.649  43.531 123.298  1.00 34.17           O
HETATM 4419  O   HOH A1036      12.535  84.088 147.276  1.00 26.67           O
HETATM 4420  O  AHOH A1037     -11.872  65.458 147.601  0.55 13.57           O
HETATM 4421  O  BHOH A1037     -12.902  65.263 147.977  0.45 24.14           O
HETATM 4422  O  AHOH A1038      17.951  52.076 134.451  0.49 28.20           O
HETATM 4423  O  BHOH A1038      18.736  50.663 133.881  0.51 32.09           O
HETATM 4424  O   HOH A1039       2.093  69.968 165.450  1.00 19.48           O
HETATM 4425  O   HOH A1040      -4.828  68.590 129.795  1.00  5.06           O
HETATM 4426  O   HOH A1041      -7.626  63.120 139.513  1.00  6.57           O
HETATM 4427  O   HOH A1042      12.614  78.897 146.911  1.00 19.64           O
HETATM 4428  O   HOH A1043       5.743  49.576 155.086  1.00 24.43           O
HETATM 4429  O  AHOH A1044      36.685  56.537 153.888  0.49 15.53           O
HETATM 4430  O  BHOH A1044      37.783  55.043 154.632  0.51 22.54           O
HETATM 4431  O   HOH A1045     -16.839  57.779 144.464  1.00 22.48           O
HETATM 4432  O   HOH A1046      15.180  56.848 160.268  1.00 10.84           O
HETATM 4433  O   HOH A1047      41.663  62.073 169.450  1.00 38.34           O
HETATM 4434  O   HOH A1048      -6.048  45.424 135.454  1.00  9.98           O
HETATM 4435  O   HOH A1049      10.255  37.202 131.774  1.00 27.72           O
HETATM 4436  O   HOH A1050      29.935  58.854 144.313  1.00 50.63           O
HETATM 4437  O   HOH A1051      19.619  47.958 146.392  1.00 30.29           O
HETATM 4438  O   HOH A1052       5.409  82.077 126.712  1.00 11.55           O
HETATM 4439  O   HOH A1053     -10.260  72.202 112.891  1.00 21.64           O
HETATM 4440  O   HOH A1054      -2.473  48.475 151.922  1.00 12.92           O
HETATM 4441  O   HOH A1055       6.445  39.976 141.870  1.00 14.89           O
HETATM 4442  O   HOH A1056      -9.067  52.083 125.329  1.00 20.10           O
HETATM 4443  O   HOH A1057      17.130  64.699 173.144  1.00 36.76           O
HETATM 4444  O   HOH A1058     -18.819  66.719 122.745  1.00 30.57           O
HETATM 4445  O   HOH A1059      40.153  62.049 159.553  1.00 22.35           O
HETATM 4446  O   HOH A1060       1.489  61.227 115.706  1.00 50.01           O
HETATM 4447  O  AHOH A1061     -12.192  54.626 133.436  0.29  3.99           O
HETATM 4448  O  BHOH A1061     -11.714  53.996 133.427  0.71  3.19           O
HETATM 4449  O   HOH A1062      16.842  70.566 154.806  1.00 12.08           O
HETATM 4450  O  AHOH A1063     -12.852  89.699 136.335  0.64 19.07           O
HETATM 4451  O  BHOH A1063     -11.282  88.432 136.139  0.36 17.94           O
HETATM 4452  O   HOH A1064      31.006  52.711 147.335  1.00 28.31           O
HETATM 4453  O   HOH A1065      32.278  63.793 169.051  1.00 30.48           O
HETATM 4454  O   HOH A1066      -8.870  52.699 147.012  1.00 17.24           O
HETATM 4455  O  AHOH A1067      20.325  68.696 134.865  0.44 17.30           O
HETATM 4456  O  BHOH A1067      19.527  70.011 134.701  0.56 20.67           O
HETATM 4457  O   HOH A1068      14.609  45.817 141.229  1.00 17.48           O
HETATM 4458  O   HOH A1069       4.488  75.397 168.731  1.00 25.66           O
HETATM 4459  O   HOH A1070     -17.803  69.703 119.184  1.00 19.70           O
HETATM 4460  O   HOH A1071      25.356  69.952 168.522  1.00 22.93           O
HETATM 4461  O   HOH A1072      24.200  56.036 140.993  1.00 18.36           O
HETATM 4462  O   HOH A1073      -3.601  73.358 157.511  1.00 31.97           O
HETATM 4463  O   HOH A1074      11.163  36.362 127.595  1.00 33.80           O
HETATM 4464  O   HOH A1075      10.632  43.022 146.657  1.00 22.39           O
HETATM 4465  O   HOH A1076      40.499  56.246 163.058  1.00 39.71           O
HETATM 4466  O   HOH A1077      12.083  48.425 167.033  1.00 25.45           O
HETATM 4467  O   HOH A1078      27.630  47.934 155.070  1.00 17.31           O
HETATM 4468  O   HOH A1079     -21.717  47.223 148.897  1.00 34.50           O
HETATM 4469  O   HOH A1080      12.657  47.435 151.525  1.00 19.78           O
HETATM 4470  O   HOH A1081      -9.424  68.935 160.821  1.00 23.35           O
HETATM 4471  O   HOH A1082      -4.072  41.475 144.945  1.00 25.75           O
HETATM 4472  O   HOH A1083      11.530  51.559 147.555  1.00  6.61           O
HETATM 4473  O   HOH A1084      -2.175  69.578 163.053  1.00 16.80           O
HETATM 4474  O  AHOH A1085      21.864  57.337 168.287  0.57  9.31           O
HETATM 4475  O  BHOH A1085      22.841  59.184 168.737  0.43 10.40           O
HETATM 4476  O   HOH A1086      -2.774  71.703 160.361  1.00 29.12           O
HETATM 4477  O   HOH A1087      -2.619  70.490 142.710  1.00 30.88           O
HETATM 4478  O   HOH A1088      -6.813  71.091 143.736  1.00 27.31           O
HETATM 4479  O   HOH A1089       6.617  69.737 119.035  1.00 21.19           O
HETATM 4480  O   HOH A1090      -2.574  44.997 150.988  1.00 16.90           O
HETATM 4481  O   HOH A1091     -10.264  38.009 144.139  1.00 41.39           O
HETATM 4482  O  AHOH A1092      13.974  75.427 145.593  0.47  9.18           O
HETATM 4483  O  BHOH A1092      15.186  78.413 147.780  0.53 19.34           O
HETATM 4484  O   HOH A1093       7.515  90.330 140.658  1.00 52.15           O
HETATM 4485  O   HOH A1094     -18.011  68.321 116.892  1.00 36.39           O
HETATM 4486  O   HOH A1095     -10.661  46.905 151.297  1.00 29.13           O
HETATM 4487  O   HOH A1096       1.034  43.025 136.236  1.00  7.91           O
HETATM 4488  O   HOH A1097      18.926  48.838 155.303  1.00 23.32           O
HETATM 4489  O   HOH A1098      29.621  52.338 149.487  1.00 27.99           O
HETATM 4490  O   HOH A1099     -17.422  65.260 130.106  1.00 16.33           O
HETATM 4491  O  AHOH A1100      16.078  66.546 133.580  0.74 10.63           O
HETATM 4492  O  BHOH A1100      17.416  66.473 131.827  0.26 13.97           O
HETATM 4493  O   HOH A1101      25.117  57.635 143.128  1.00 14.11           O
HETATM 4494  O   HOH A1102      -3.279  42.760 131.334  1.00 32.74           O
HETATM 4495  O  AHOH A1103      24.786  53.761 145.626  0.62 15.51           O
HETATM 4496  O  BHOH A1103      26.447  52.890 146.674  0.38 28.48           O
HETATM 4497  O   HOH A1104       1.749  73.021 111.945  1.00 33.16           O
HETATM 4498  O   HOH A1105      -9.427  78.609 109.709  1.00 40.57           O
HETATM 4499  O   HOH A1106      17.442  60.858 173.352  1.00 19.96           O
HETATM 4500  O   HOH A1107      24.423  67.224 140.966  1.00 25.16           O
HETATM 4501  O   HOH A1108      26.608  55.989 169.588  1.00 38.31           O
HETATM 4502  O   HOH A1109     -21.977  71.024 129.250  1.00 14.38           O
HETATM 4503  O   HOH A1110      24.396  69.947 149.197  1.00 27.51           O
HETATM 4504  O   HOH A1111     -17.847  60.919 138.425  1.00 31.95           O
HETATM 4505  O   HOH A1112      27.071  49.434 162.019  1.00 37.27           O
HETATM 4506  O   HOH A1113       3.503  42.931 160.945  1.00 16.81           O
HETATM 4507  O  AHOH A1114      -6.402  53.156 157.778  0.50 15.75           O
HETATM 4508  O  BHOH A1114      -5.989  51.289 157.505  0.50 21.83           O
HETATM 4509  O   HOH A1115     -15.637  83.166 115.669  1.00 32.69           O
HETATM 4510  O   HOH A1116     -10.937  39.502 142.299  1.00 23.94           O
HETATM 4511  O   HOH A1117       1.726  64.274 120.752  1.00 24.82           O
HETATM 4512  O   HOH A1118     -16.024  61.727 144.445  1.00 26.90           O
HETATM 4513  O   HOH A1119     -12.981  51.966 167.716  1.00 38.64           O
HETATM 4514  O   HOH A1120     -16.110  43.980 140.413  1.00 37.18           O
HETATM 4515  O   HOH A1121      -7.072  70.735 147.420  1.00 17.16           O
HETATM 4516  O   HOH A1122     -15.199  46.391 133.043  1.00 42.54           O
HETATM 4517  O  AHOH A1123      29.851  54.975 159.645  0.63 11.06           O
HETATM 4518  O  BHOH A1123      29.616  55.371 160.968  0.37  7.05           O
HETATM 4519  O   HOH A1124      12.370  67.515 173.350  1.00 32.50           O
HETATM 4520  O   HOH A1125       5.926  73.380 172.587  1.00 48.21           O
HETATM 4521  O   HOH A1126     -12.815  46.754 149.441  1.00 32.03           O
HETATM 4522  O   HOH A1127       8.543  78.612 125.335  1.00 22.60           O
HETATM 4523  O   HOH A1128     -20.542  46.074 141.867  1.00 30.04           O
HETATM 4524  O   HOH A1129       9.596  49.818 125.204  1.00 18.21           O
HETATM 4525  O   HOH A1130       7.715  73.634 159.448  1.00 16.12           O
HETATM 4526  O   HOH A1131       5.266  86.802 131.198  1.00 13.86           O
HETATM 4527  O   HOH A1132      41.507  64.940 155.522  1.00 42.66           O
HETATM 4528  O   HOH A1133       5.400  72.325 166.217  1.00 26.12           O
HETATM 4529  O   HOH A1134      -8.665  85.573 113.175  1.00 29.79           O
HETATM 4530  O   HOH A1135       4.702  40.973 143.993  1.00 24.86           O
HETATM 4531  O   HOH A1136     -15.584  68.157 139.504  1.00 19.52           O
HETATM 4532  O   HOH A1137       0.956  46.910 158.950  1.00 18.71           O
HETATM 4533  O   HOH A1138      17.797  79.398 136.442  1.00 29.01           O
HETATM 4534  O   HOH A1139       1.778  89.582 145.106  1.00 41.52           O
HETATM 4535  O   HOH A1140      13.219  73.883 138.750  1.00 15.70           O
HETATM 4536  O   HOH A1141     -25.723  78.061 135.358  1.00 41.57           O
HETATM 4537  O   HOH A1142      32.039  53.836 165.228  1.00 40.45           O
HETATM 4538  O   HOH A1143      28.559  65.669 141.355  1.00 49.73           O
HETATM 4539  O  AHOH A1144      -4.186  89.201 120.399  0.58 19.48           O
HETATM 4540  O  CHOH A1144      -4.276  90.415 121.314  0.42 13.42           O
HETATM 4541  O   HOH A1145      40.492  67.204 155.290  1.00 41.77           O
HETATM 4542  O   HOH A1146       3.937  68.396 173.453  1.00 35.26           O
HETATM 4543  O   HOH A1147       2.209  64.764 118.372  1.00 26.53           O
HETATM 4544  O  AHOH A1148       3.585  69.363 114.032  0.53 23.09           O
HETATM 4545  O  BHOH A1148       5.031  69.255 115.406  0.47 22.66           O
HETATM 4546  O   HOH A1149     -19.189  69.881 139.291  1.00 26.01           O
HETATM 4547  O   HOH A1150      -2.765  47.724 158.985  1.00 28.00           O
HETATM 4548  O   HOH A1151      -3.458  93.238 118.023  1.00 31.61           O
HETATM 4549  O   HOH A1152       5.849  52.785 157.905  1.00 13.42           O
HETATM 4550  O   HOH A1153      31.485  58.720 170.961  1.00 33.03           O
HETATM 4551  O   HOH A1154      35.035  70.049 155.761  1.00 33.48           O
HETATM 4552  O   HOH A1155      13.912  50.772 167.321  1.00 25.30           O
HETATM 4553  O   HOH A1156      10.219  90.328 140.605  1.00 54.56           O
HETATM 4554  O   HOH A1157      20.694  74.564 158.898  1.00 32.57           O
HETATM 4555  O  AHOH A1158      -3.312  84.739 142.605  0.52 21.72           O
HETATM 4556  O  BHOH A1158      -3.848  83.511 143.507  0.48 23.86           O
HETATM 4557  O   HOH A1159     -21.004  69.005 131.256  1.00 35.84           O
HETATM 4558  O   HOH A1160      18.771  49.734 142.805  1.00 11.13           O
HETATM 4559  O   HOH A1161      15.306  42.946 142.681  1.00 34.75           O
HETATM 4560  O   HOH A1162      25.006  70.703 153.263  1.00 30.04           O
HETATM 4561  O   HOH A1163       9.368  54.228 121.641  1.00 40.45           O
HETATM 4562  O   HOH A1164      11.390  78.468 124.974  1.00 40.30           O
HETATM 4563  O   HOH A1165      14.666  74.197 155.358  1.00 39.84           O
HETATM 4564  O  AHOH A1166      16.556  75.957 145.111  0.69 14.16           O
HETATM 4565  O  BHOH A1166      17.321  74.768 146.478  0.31  6.60           O
HETATM 4566  O   HOH A1167      -3.879  43.093 152.671  1.00 47.69           O
HETATM 4567  O   HOH A1168     -22.466  85.356 137.301  1.00 40.13           O
HETATM 4568  O   HOH A1169     -11.750  85.172 113.231  1.00 37.13           O
HETATM 4569  O   HOH A1170      -9.606  49.146 128.280  1.00 36.02           O
HETATM 4570  O   HOH A1171     -26.029  84.887 129.087  0.72 35.00           O
HETATM 4571  O   HOH A1172     -12.466  54.385 167.260  1.00 46.17           O
HETATM 4572  O   HOH A1173      13.813  78.158 131.712  1.00 36.24           O
HETATM 4573  O   HOH A1174      -8.216  70.259 114.408  1.00 21.01           O
HETATM 4574  O   HOH A1175      27.522  70.291 154.337  1.00 20.04           O
HETATM 4575  O   HOH A1176      -9.801  39.793 137.850  1.00 19.39           O
HETATM 4576  O   HOH A1177      24.115  67.590 137.508  1.00 48.70           O
HETATM 4577  O   HOH A1178     -20.789  70.630 133.061  1.00 42.97           O
HETATM 4578  O   HOH A1179     -10.299  65.677 151.685  1.00 28.90           O
HETATM 4579  O   HOH A1180      -1.903  56.510 121.297  1.00 33.56           O
HETATM 4580  O   HOH A1181     -22.381  81.825 139.029  1.00 41.87           O
HETATM 4581  O   HOH A1182      14.823  75.578 166.743  1.00 19.07           O
HETATM 4582  O  AHOH A1183      17.693  64.388 133.206  0.43 13.74           O
HETATM 4583  O  BHOH A1183      18.031  65.429 134.082  0.57 19.50           O
HETATM 4584  O   HOH A1184      11.723  77.892 163.656  1.00 37.42           O
HETATM 4585  O   HOH A1185      28.942  76.972 162.960  1.00 24.59           O
HETATM 4586  O   HOH A1186      18.622  46.318 126.204  1.00 43.28           O
HETATM 4587  O   HOH A1187      30.762  75.783 168.396  1.00 35.06           O
HETATM 4588  O   HOH A1188      31.512  57.367 143.425  1.00 55.56           O
HETATM 4589  O   HOH A1189      -4.091  38.677 145.591  1.00 53.49           O
HETATM 4590  O   HOH A1190      32.949  58.064 148.914  1.00 36.68           O
HETATM 4591  O   HOH A1191       6.962  37.516 139.666  1.00 46.44           O
HETATM 4592  O   HOH A1192      16.088  46.960 139.873  1.00 37.41           O
HETATM 4593  O   HOH A1193     -15.929  86.629 118.986  1.00 43.97           O
HETATM 4594  O   HOH A1194     -15.292  63.536 123.909  1.00 42.77           O
HETATM 4595  O   HOH A1195      17.015  52.553 175.189  1.00 28.45           O
HETATM 4596  O   HOH A1196      15.486  42.591 140.430  1.00 41.06           O
HETATM 4597  O  AHOH A1197      24.869  69.387 144.768  0.69 25.33           O
HETATM 4598  O  BHOH A1197      23.358  69.121 146.026  0.31 10.58           O
HETATM 4599  O   HOH A1198     -10.686  70.195 158.861  1.00 33.25           O
HETATM 4600  O   HOH A1199       7.226  68.072 173.089  1.00 38.70           O
HETATM 4601  O   HOH A1200     -10.861  53.260 158.809  1.00 51.33           O
HETATM 4602  O   HOH A1201      -6.960  42.919 133.898  1.00 33.79           O
HETATM 4603  O   HOH A1202      11.711  37.175 143.222  1.00 52.23           O
HETATM 4604  O   HOH A1203       5.249  35.197 136.974  1.00 22.79           O
HETATM 4605  O   HOH A1204       8.081  35.546 125.770  1.00 42.90           O
HETATM 4606  O   HOH A1205       0.036  40.437 145.621  1.00 39.01           O
HETATM 4607  O   HOH A1206      23.422  72.278 144.611  1.00 41.12           O
HETATM 4608  O   HOH A1207       0.178  74.988 111.525  1.00 30.21           O
HETATM 4609  O   HOH A1208      21.010  72.647 138.153  1.00 41.73           O
HETATM 4610  O   HOH A1209      -6.687  93.968 120.323  1.00 34.93           O
HETATM 4611  O   HOH A1210       1.642  89.270 131.968  1.00 33.24           O
HETATM 4612  O   HOH A1211      -7.796  52.430 159.117  1.00 45.39           O
HETATM 4613  O   HOH A1212     -10.348  73.266 156.228  1.00 45.06           O
HETATM 4614  O   HOH A1213      -3.914  71.145 150.799  1.00 50.83           O
HETATM 4615  O  AHOH A1214      19.014  52.219 137.794  0.63 20.62           O
HETATM 4616  O  BHOH A1214      19.297  51.264 138.482  0.37 10.03           O
HETATM 4617  O   HOH A1215      -4.643  72.135 139.791  1.00 35.12           O
HETATM 4618  O   HOH A1216       3.255  72.426 165.731  1.00 47.27           O
HETATM 4619  O   HOH A1217      12.656  70.232 126.932  1.00 14.91           O
HETATM 4620  O   HOH A1218      16.575  53.529 133.932  1.00 47.22           O
HETATM 4621  O  AHOH A1219     -15.478  62.957 150.965  0.47 25.49           O
HETATM 4622  O  BHOH A1219     -14.682  63.144 149.761  0.53 32.22           O
HETATM 4623  O   HOH A1220      -0.602  44.408 147.467  1.00 23.52           O
HETATM 4624  O   HOH A1221      29.134  68.414 170.373  1.00 43.88           O
HETATM 4625  O   HOH A1222      -2.547  76.265 142.817  1.00 48.21           O
HETATM 4626  O  AHOH A1223      13.504  77.523 171.386  0.81 23.25           O
HETATM 4627  O  BHOH A1223      12.548  76.695 170.805  0.19 27.23           O
HETATM 4628  O   HOH A1224      12.098  76.027 166.995  1.00 26.88           O
HETATM 4629  O   HOH A1225      15.964  61.754 130.292  1.00 22.17           O
HETATM 4630  O   HOH A1226       2.823  55.930 176.824  1.00 35.82           O
HETATM 4631  O   HOH A1227      34.523  60.748 170.654  1.00 37.48           O
HETATM 4632  O   HOH A1228     -24.477  78.609 143.416  1.00 49.43           O
HETATM 4633  O   HOH A1229      11.733  61.204 123.652  1.00 15.98           O
HETATM 4634  O   HOH A1230      42.159  70.143 173.072  1.00 46.20           O
HETATM 4635  O   HOH A1231       6.982  54.412 121.317  1.00 48.97           O
HETATM 4636  O   HOH A1232      25.053  54.681 166.999  1.00 41.08           O
HETATM 4637  O   HOH A1233      13.289  50.937 123.693  1.00 43.00           O
HETATM 4638  O   HOH A1234     -26.804  80.945 127.008  1.00 39.66           O
HETATM 4639  O   HOH A1235      -9.025  50.492 165.376  1.00 50.18           O
HETATM 4640  O   HOH A1236     -11.016  64.033 166.153  1.00 42.52           O
HETATM 4641  O   HOH A1237      -0.714  84.786 154.868  1.00 51.43           O
HETATM 4642  O   HOH A1238      -7.577  41.336 149.392  1.00 24.80           O
HETATM 4643  O   HOH A1239      29.554  72.446 154.064  1.00 39.78           O
HETATM 4644  O   HOH A1240     -23.577  73.812 136.668  1.00 42.76           O
HETATM 4645  O   HOH A1241      16.188  43.286 136.820  1.00 39.45           O
HETATM 4646  O   HOH A1242       0.174  44.946 159.570  1.00 45.99           O
HETATM 4647  O   HOH A1243      16.947  56.743 125.991  1.00 32.90           O
HETATM 4648  O   HOH A1244      37.218  73.359 158.380  1.00 47.23           O
HETATM 4649  O   HOH A1245     -20.466  83.924 124.021  1.00 37.13           O
HETATM 4650  O   HOH A1246      17.823  58.538 133.246  1.00 35.65           O
HETATM 4651  O   HOH A1247      -1.563  42.053 144.270  1.00 24.26           O
HETATM 4652  O   HOH A1248      18.413  86.118 133.617  1.00 45.77           O
HETATM 4653  O   HOH A1249      14.782  66.125 126.135  1.00 33.53           O
HETATM 4654  O   HOH A1250      37.602  59.753 152.870  1.00 37.94           O
HETATM 4655  O   HOH A1251      17.056  61.072 127.919  1.00 42.98           O
HETATM 4656  O   HOH A1252       5.780  63.644 121.093  1.00 40.06           O
HETATM 4657  O   HOH A1253      -4.087  49.890 159.270  1.00 27.94           O
HETATM 4658  O   HOH A1254      35.985  58.341 150.960  1.00 47.66           O
HETATM 4659  O   HOH A1255       7.868  76.725 116.443  1.00 40.65           O
HETATM 4660  O   HOH A1256     -11.786  67.766 152.163  1.00 32.66           O
HETATM 4661  O   HOH A1257       7.766  34.897 138.289  1.00 31.64           O
HETATM 4662  O  AHOH A1258      34.713  55.225 151.362  0.65 15.79           O
HETATM 4663  O  BHOH A1258      35.655  53.470 150.507  0.35 18.39           O
HETATM 4664  O   HOH A1259     -27.339  84.405 131.491  1.00 38.52           O
HETATM 4665  O   HOH A1260      15.900  85.204 132.806  1.00 36.64           O
HETATM 4666  O   HOH A1261      -7.513  70.417 150.615  1.00 34.34           O
HETATM 4667  O  AHOH A1262      -2.454  43.633 133.861  0.76  7.82           O
HETATM 4668  O  BHOH A1262      -3.606  42.521 135.228  0.24 11.23           O
HETATM 4669  O   HOH A1263     -12.491  66.208 111.809  1.00 40.43           O
HETATM 4670  O   HOH A1264      17.409  60.173 131.621  1.00 33.61           O
HETATM 4671  O   HOH A1265      -0.952  82.718 157.640  1.00 42.88           O
HETATM 4672  O  AHOH A1266       0.681  73.898 163.655  0.52 23.51           O
HETATM 4673  O  BHOH A1266       2.543  74.502 162.981  0.48 20.46           O
HETATM 4674  O  AHOH A1267       0.905  41.797 131.597  0.64 12.10           O
HETATM 4675  O  BHOH A1267       0.677  41.901 130.522  0.36 10.86           O
HETATM 4676  O   HOH A1268      -9.080  67.797 114.730  1.00 24.26           O
HETATM 4677  O  AHOH A1269      22.711  61.417 172.482  0.33 10.90           O
HETATM 4678  O  BHOH A1269      23.746  63.967 171.611  0.48 20.72           O
HETATM 4679  O  CHOH A1269      21.538  62.960 172.089  0.19 10.50           O
HETATM 4680  O   HOH A1270      -4.805  52.374 161.674  1.00 45.06           O
HETATM 4681  O   HOH A1271       1.243  86.593 118.650  1.00 44.96           O
HETATM 4682  O   HOH A1272      27.035  57.193 171.788  1.00 38.04           O
HETATM 4683  O   HOH A1273      12.649  90.113 137.376  1.00 44.60           O
HETATM 4684  O   HOH A1274      15.460  53.892 177.164  1.00 34.85           O
HETATM 4685  O   HOH A1275      -9.850  44.208 152.310  1.00 40.50           O
HETATM 4686  O   HOH A1276     -20.134  44.952 144.899  1.00 38.03           O
HETATM 4687  O   HOH A1277       2.764  66.461 114.634  1.00 27.59           O
HETATM 4688  O   HOH A1278      16.532  40.187 146.661  1.00 38.60           O
HETATM 4689  O   HOH A1279      30.070  76.484 160.680  1.00 40.26           O
HETATM 4690  O   HOH A1280     -15.495  62.737 128.428  1.00 34.18           O
HETATM 4691  O   HOH A1281      -2.379  73.571 162.140  1.00 33.31           O
HETATM 4692  O   HOH A1282      10.902  54.885 177.230  1.00 28.38           O
HETATM 4693  O   HOH A1283      17.351  45.695 149.599  1.00 34.76           O
HETATM 4694  O   HOH A1284      -9.166  58.759 126.375  1.00 16.16           O
HETATM 4695  O   HOH A1285      30.261  63.568 145.848  1.00 27.45           O
HETATM 4696  O   HOH A1286     -11.454  50.383 129.126  1.00 43.38           O
HETATM 4697  O   HOH A1287      23.839  57.562 169.905  1.00 39.16           O
HETATM 4698  O  AHOH A1288      -6.550  80.943 141.700  0.31 19.96           O
HETATM 4699  O  BHOH A1288      -5.840  80.270 141.447  0.69 29.02           O
HETATM 4700  O   HOH A1289       5.892  88.615 126.828  1.00 39.37           O
HETATM 4701  O   HOH A1290       9.815  50.139 149.194  1.00  8.59           O
HETATM 4702  O  AHOH A1291      18.975  72.511 154.376  0.70 21.63           O
HETATM 4703  O  BHOH A1291      21.097  72.905 154.303  0.30 20.72           O
HETATM 4704  O   HOH A1292      -7.664  89.298 137.475  1.00 36.18           O
HETATM 4705  O   HOH A1293      31.873  72.484 153.152  1.00 37.70           O
HETATM 4706  O   HOH A1294      20.611  64.014 173.533  1.00 53.43           O
HETATM 4707  O   HOH A1295      11.362  43.297 125.235  1.00 44.55           O
HETATM 4708  O   HOH A1296     -17.937  81.736 141.039  1.00 36.88           O
HETATM 4709  O   HOH A1297      24.521  59.830 170.849  1.00 28.72           O
HETATM 4710  O   HOH A1298       0.475  58.644 123.971  1.00 17.82           O
HETATM 4711  O   HOH A1299      10.352  76.583 164.981  1.00 21.56           O
HETATM 4712  O   HOH A1300       7.687  74.721 157.154  1.00 29.08           O
HETATM 4713  O   HOH A1301       9.324  72.842 118.558  1.00 46.98           O
HETATM 4714  O   HOH A1302      14.354  76.393 149.259  1.00 25.60           O
HETATM 4715  O   HOH A1303     -16.740  60.778 147.375  1.00 40.45           O
HETATM 4716  O   HOH A1304      -1.752  38.063 145.766  1.00 45.13           O
HETATM 4717  O   HOH A1305      15.842  56.195 134.054  1.00 30.70           O
HETATM 4718  O   HOH A1306      21.658  68.582 170.291  1.00 40.98           O
HETATM 4719  O   HOH A1307      17.947  42.498 145.886  1.00 42.57           O
HETATM 4720  O   HOH A1308     -20.720  54.572 144.364  1.00 10.07           O
HETATM 4721  O   HOH A1309      32.669  51.153 157.561  1.00 28.16           O
HETATM 4722  O   HOH A1310     -10.151  90.010 113.269  1.00 35.45           O
HETATM 4723  O   HOH A1311     -13.799  57.726 131.968  1.00 33.87           O
HETATM 4724  O   HOH A1312      14.823  63.576 173.991  1.00 31.84           O
HETATM 4725  O   HOH A1313     -18.225  43.831 145.047  1.00 36.10           O
HETATM 4726  O   HOH A1314     -13.566  61.357 162.152  1.00 44.14           O
HETATM 4727  O   HOH A1315      18.187  44.796 135.665  1.00 46.32           O
HETATM 4728  O   HOH A1316       4.313  87.189 152.467  1.00 44.12           O
HETATM 4729  O   HOH A1317      19.779  58.529 135.227  1.00 29.57           O
HETATM 4730  O   HOH A1318     -27.631  77.989 133.571  1.00 38.39           O
HETATM 4731  O   HOH A1319       8.987  58.139 120.477  1.00 57.75           O
HETATM 4732  O   HOH A1320     -13.717  84.709 116.980  1.00 18.75           O
HETATM 4733  O   HOH A1321     -22.866  67.086 127.149  1.00 40.60           O
HETATM 4734  O   HOH A1322     -16.544  65.043 141.071  1.00 29.00           O
HETATM 4735  O   HOH A1323     -17.083  55.775 151.509  1.00 40.97           O
HETATM 4736  O   HOH A1324      -1.581  41.174 141.370  1.00 22.97           O
HETATM 4737  O   HOH A1325      -8.430  56.343 122.464  1.00 32.96           O
HETATM 4738  O   HOH A1326      -8.881  54.488 162.434  1.00 44.11           O
HETATM 4739  O   HOH A1327      26.467  55.734 139.032  1.00 30.91           O
HETATM 4740  O  AHOH A1328      -3.117  90.103 132.675  0.54 11.14           O
HETATM 4741  O  BHOH A1328      -1.531  90.297 133.219  0.46 23.32           O
HETATM 4742  O   HOH A1329      20.717  48.004 144.128  1.00 41.61           O
HETATM 4743  O   HOH A1330      23.288  72.598 150.342  1.00 41.66           O
HETATM 4744  O   HOH A1331      -1.060  67.315 166.108  1.00 32.51           O
HETATM 4745  O   HOH A1332     -16.494  62.896 136.092  1.00 40.64           O
HETATM 4746  O   HOH A1333     -11.941  66.188 165.742  1.00 39.87           O
HETATM 4747  O   HOH A1334       9.613  60.066 122.476  1.00 30.78           O
HETATM 4748  O  AHOH A1335      20.619  52.349 167.835  0.44 14.14           O
HETATM 4749  O  BHOH A1335      19.179  51.110 168.067  0.56 27.83           O
HETATM 4750  O   HOH A1336     -19.033  65.235 127.851  1.00 28.99           O
HETATM 4751  O   HOH A1337     -15.105  82.834 112.786  1.00 28.73           O
HETATM 4752  O   HOH A1338      25.714  55.917 174.010  1.00 25.67           O
HETATM 4753  O   HOH A1339      -5.584  90.919 129.494  1.00 25.99           O
HETATM 4754  O   HOH A1340     -13.042  71.719 150.014  1.00 37.85           O
HETATM 4755  O   HOH A1341     -16.287  45.361 137.181  1.00 29.06           O
HETATM 4756  O   HOH A1342     -17.371  77.965 144.820  1.00 37.36           O
HETATM 4757  O   HOH A1343      22.359  55.592 167.367  1.00 40.56           O
HETATM 4758  O   HOH A1344      -6.205  87.754 140.791  1.00 36.09           O
HETATM 4759  O   HOH A1345     -20.735  74.426 117.804  1.00 42.08           O
HETATM 4760  O   HOH A1346     -11.765  49.962 166.117  1.00 32.81           O
HETATM 4761  O   HOH A1347      -2.086  53.438 121.293  1.00 57.10           O
HETATM 4762  O   HOH A1348       7.236  45.023 122.399  0.96 46.32           O
HETATM 4763  O   HOH A1349       0.193  42.853 133.679  1.00 12.59           O
HETATM 4764  O   HOH A1350      12.137  57.192 120.975  1.00 52.84           O
HETATM 4765  O  AHOH A1351     -16.621  69.695 146.547  0.44 22.08           O
HETATM 4766  O  BHOH A1351     -17.620  70.874 145.140  0.56 21.24           O
HETATM 4767  O   HOH A1352      13.190  58.038 177.341  1.00 30.32           O
HETATM 4768  O   HOH A1353      -7.205  77.438 146.467  1.00 49.54           O
HETATM 4769  O   HOH A1354      16.451  67.700 173.315  1.00 44.62           O
HETATM 4770  O   HOH A1355      17.015  69.953 169.380  1.00 41.53           O
HETATM 4771  O   HOH A1356      44.006  60.039 164.861  1.00 52.58           O
HETATM 4772  O   HOH A1357      13.206  90.009 144.322  1.00 50.47           O
HETATM 4773  O   HOH A1358      13.813  64.694 123.474  1.00 24.58           O
HETATM 4774  O   HOH A1359      27.017  49.760 145.386  1.00 45.54           O
HETATM 4775  O   HOH A1360      -0.471  48.252 120.965  1.00 41.62           O
HETATM 4776  O   HOH A1361      -3.284  50.318 125.538  1.00 25.93           O
HETATM 4777  O   HOH A1362       9.427  47.075 155.497  1.00 29.24           O
HETATM 4778  O   HOH A1363       5.438  84.301 125.180  1.00 28.74           O
HETATM 4779  O   HOH A1364     -14.865  51.505 153.751  1.00 48.92           O
HETATM 4780  O   HOH A1365      -5.101  65.149 169.470  1.00 40.54           O
HETATM 4781  O   HOH A1366      -0.458  46.691 151.764  1.00 27.93           O
HETATM 4782  O   HOH A1367     -14.693  63.447 163.761  1.00 41.58           O
HETATM 4783  O   HOH A1368     -25.127  74.111 129.419  1.00 36.25           O
HETATM 4784  O   HOH A1369     -13.764  67.195 148.946  1.00 35.52           O
HETATM 4785  O   HOH A1370     -14.843  54.028 133.271  1.00 26.97           O
HETATM 4786  O   HOH A1371       7.557  80.226 126.942  1.00 24.23           O
HETATM 4787  O   HOH A1372      10.855  91.499 137.875  1.00 44.02           O
HETATM 4788  O   HOH A1373      -0.556  56.991 119.543  1.00 42.75           O
HETATM 4789  O   HOH A1374      30.223  66.088 145.447  1.00 50.67           O
HETATM 4790  O   HOH A1375       0.596  53.435 123.473  1.00 36.71           O
HETATM 4791  O   HOH A1376       8.442  46.105 123.700  1.00 36.40           O
HETATM 4792  O   HOH A1377      21.086  70.696 168.138  1.00 29.22           O
HETATM 4793  O   HOH A1378       5.554  87.647 123.021  1.00 39.44           O
HETATM 4794  O   HOH A1379     -13.300  64.604 165.757  0.77 40.77           O
HETATM 4795  O   HOH A1380      20.830  51.320 141.908  1.00 18.46           O
HETATM 4796  O   HOH A1381     -16.004  88.572 139.433  1.00 35.06           O
HETATM 4797  O   HOH A1382     -10.543  69.618 152.214  1.00 43.86           O
HETATM 4798  O   HOH A1383     -12.071  63.092 118.933  1.00 33.85           O
HETATM 4799  O   HOH A1384      -3.230  45.586 154.897  1.00 38.36           O
HETATM 4800  O   HOH A1385      32.517  60.224 147.521  1.00 34.40           O
HETATM 4801  O   HOH A1386       7.536  47.803 157.036  1.00 33.61           O
HETATM 4802  O   HOH A1387     -25.594  75.301 136.114  1.00 40.95           O
HETATM 4803  O   HOH A1388       6.487  88.879 145.338  1.00 52.49           O
HETATM 4804  O   HOH A1389      13.554  48.544 153.747  1.00 24.25           O
HETATM 4805  O   HOH A1390       6.612  86.094 126.869  1.00 30.13           O
HETATM 4806  O   HOH A1391      17.936  49.456 165.062  1.00 45.77           O
HETATM 4807  O   HOH A1392       6.936  74.863 164.104  1.00 29.15           O
HETATM 4808  O   HOH A1393       5.141  56.723 177.533  1.00 40.64           O
HETATM 4809  O   HOH A1394     -23.559  69.781 127.190  1.00 29.45           O
HETATM 4810  O   HOH A1395       5.753  74.770 161.786  1.00 46.14           O
HETATM 4811  O   HOH A1396      17.080  75.395 156.081  1.00 35.73           O
HETATM 4812  O   HOH A1397      14.186  60.186 123.614  1.00 29.34           O
HETATM 4813  O   HOH A1398      21.871  79.466 144.492  1.00 38.12           O
HETATM 4814  O   HOH A1399       8.020  62.531 121.376  1.00 25.17           O
HETATM 4815  O   HOH A1400     -15.521  64.938 162.217  1.00 39.86           O
HETATM 4816  O   HOH A1401       3.972  46.938 154.770  1.00 39.99           O
HETATM 4817  O   HOH A1402     -10.111  61.085 122.448  1.00 26.58           O
HETATM 4818  O   HOH A1403      13.352  60.291 175.754  1.00 35.19           O
HETATM 4819  O   HOH A1404       3.618  85.219 120.809  1.00 35.16           O
HETATM 4820  O   HOH A1405      -1.267  51.628 123.675  1.00 24.43           O
HETATM 4821  O   HOH A1406       7.688  47.161 151.160  1.00 28.34           O
HETATM 4822  O   HOH A1407      35.201  68.859 170.772  1.00 47.38           O
HETATM 4823  O   HOH A1408      24.404  53.283 142.007  1.00 35.34           O
HETATM 4824  O   HOH A1409      11.159  49.244 172.377  1.00 36.19           O
HETATM 4825  O   HOH A1410      29.339  48.334 156.845  1.00 21.75           O
HETATM 4826  O  AHOH A1411     -13.014  61.950 125.611  0.45 17.92           O
HETATM 4827  O  BHOH A1411     -12.811  60.440 126.594  0.55 29.07           O
HETATM 4828  O   HOH A1412       0.600  45.412 149.583  1.00 23.95           O
HETATM 4829  O   HOH A1413       0.039  41.628 147.657  1.00 33.25           O
HETATM 4830  O   HOH A1414     -12.155  51.642 132.460  1.00 25.39           O
HETATM 4831  O   HOH A1415      17.820  48.079 162.424  1.00 43.58           O
HETATM 4832  O   HOH A1416       6.546  46.076 158.967  1.00 18.09           O
HETATM 4833  O   HOH A1417       9.157  56.764 177.690  1.00 31.95           O
HETATM 4834  O   HOH A1418     -17.782  58.272 146.833  1.00 31.54           O
HETATM 4835  O   HOH A1419     -10.815  56.271 126.357  1.00 36.02           O
HETATM 4836  O   HOH A1420      -1.329  42.311 129.073  1.00 39.10           O
HETATM 4837  O   HOH A1421       9.811  48.685 151.519  1.00 21.79           O
HETATM 4838  O   HOH A1422      -2.596  48.529 127.082  1.00 15.66           O
HETATM 4839  O   HOH A1423      19.165  75.596 149.133  1.00 33.66           O
HETATM 4840  O   HOH A1424     -16.071  40.300 138.140  1.00 37.87           O
HETATM 4841  O   HOH A1425     -19.831  45.120 138.575  1.00 27.64           O
HETATM 4842  O   HOH A1426      -2.382  91.316 119.958  1.00 33.58           O
HETATM 4843  O   HOH A1427      13.291  83.782 129.225  1.00 42.93           O
HETATM 4844  O   HOH A1428       0.364  56.191 122.574  1.00 20.44           O
HETATM 4845  O   HOH A1429      15.260  70.236 171.435  1.00 30.15           O
HETATM 4846  O   HOH A1430     -12.860  86.687 115.260  1.00 25.42           O
HETATM 4847  O   HOH A1431     -19.160  72.951 145.292  1.00 44.29           O
HETATM 4848  O   HOH A1432     -12.038  38.633 137.413  1.00 29.80           O
HETATM 4849  O   HOH A1433      25.750  56.608 135.645  1.00 56.63           O
HETATM 4850  O   HOH A1434      26.484  70.308 156.523  1.00 42.13           O
HETATM 4851  O   HOH A1435      40.233  68.813 173.909  1.00 43.89           O
HETATM 4852  O   HOH A1436       0.866  46.325 153.955  1.00 35.45           O
HETATM 4853  O   HOH A1437     -17.271  43.199 138.269  1.00 50.49           O
HETATM 4854  O   HOH A1438     -11.549  76.556 147.477  1.00 52.35           O
HETATM 4855  O   HOH A1439       5.716  46.532 149.055  1.00 19.99           O
HETATM 4856  O   HOH A1440      13.960  58.279 122.092  1.00 41.30           O
HETATM 4857  O   HOH A1441     -15.980  48.918 135.015  1.00 30.27           O
HETATM 4858  O   HOH A1442      11.096  46.391 124.732  1.00 37.45           O
HETATM 4859  O   HOH A1443      -3.493  80.599 152.187  1.00 43.90           O
HETATM 4860  O   HOH A1444       0.265  91.149 118.879  1.00 32.47           O
HETATM 4861  O   HOH A1445      -9.939  58.994 123.785  1.00 31.65           O
HETATM 4862  O   HOH A1446      -3.370  83.798 152.667  1.00 41.11           O
HETATM 4863  O   HOH A1447       3.470  45.643 157.625  1.00 37.35           O
HETATM 4864  O   HOH A1448      37.245  72.481 147.738  1.00 47.54           O
HETATM 4865  O   HOH A1449      32.779  69.501 147.900  1.00 51.28           O
HETATM 4866  O  AHOH A1450      -4.399  80.521 144.000  0.49 18.49           O
HETATM 4867  O  BHOH A1450      -3.315  81.640 144.925  0.51 22.88           O
HETATM 4868  O   HOH A1451       9.039  42.826 148.959  1.00 33.01           O
HETATM 4869  O   HOH A1452      -8.897  96.189 122.979  1.00 40.04           O
HETATM 4870  O   HOH A1453      42.032  59.767 159.653  1.00 35.59           O
HETATM 4871  O   HOH A1454     -10.109  60.675 119.774  1.00 42.15           O
HETATM 4872  O   HOH A1455      23.149  78.538 141.869  1.00 43.72           O
HETATM 4873  O   HOH A1456      -9.184  33.891 148.380  1.00 59.13           O
HETATM 4874  O   HOH A1457      36.092  58.069 145.357  1.00 60.31           O
HETATM 4875  O   HOH A1458      -9.088  48.055 166.059  1.00 55.27           O
HETATM 4876  O   HOH A1459      15.454  62.359 123.388  1.00 37.93           O
HETATM 4877  O   HOH A1460       9.796  47.316 171.016  1.00 32.92           O
HETATM 4878  O   HOH A1461       3.445  46.651 151.849  1.00 42.88           O
HETATM 4879  O   HOH A1462       6.408  43.785 149.320  1.00 28.65           O
HETATM 4880  O   HOH A1463      21.553  48.861 139.479  1.00 42.79           O
HETATM 4881  O   HOH A1464      -3.574  78.964 145.983  1.00 45.95           O
HETATM 4882  O   HOH A1465     -15.021  50.952 132.768  1.00 29.96           O
HETATM 4883  O   HOH A1466      -5.823  75.711 146.992  1.00 40.30           O
HETATM 4884  O   HOH A1467      -9.573  95.947 125.387  1.00 37.25           O
HETATM 4885  O   HOH A1468      41.226  56.316 157.839  1.00 45.43           O
HETATM 4886  O   HOH A1469      -5.764  84.136 146.813  1.00 50.59           O
HETATM 4887  O   HOH A1470       8.749  40.706 120.958  1.00 61.95           O
HETATM 4888  O   HOH A1471      24.215  46.981 163.358  1.00 45.44           O
HETATM 4889  O   HOH A1472      21.823  78.979 135.202  1.00 59.23           O
HETATM 4890  O   HOH A1473     -15.378  77.659 149.016  1.00 46.44           O
HETATM 4891  O   HOH A1474      -0.607  86.480 109.690  1.00 33.90           O
TER    4892      HOH A1474
ATOM   4893  CA  GLY B   3      80.181  29.594 138.389  1.00 49.73           C
ATOM   4894  C   GLY B   3      78.915  30.112 137.726  1.00 35.37           C
ATOM   4895  O   GLY B   3      78.964  30.729 136.667  1.00 43.19           O
ATOM   4896  N   VAL B   4      77.779  29.857 138.355  1.00 40.32           N
ATOM   4897  CA  VAL B   4      76.503  30.315 137.830  1.00 23.81           C
ATOM   4898  C   VAL B   4      76.241  31.719 138.353  1.00 16.52           C
ATOM   4899  O   VAL B   4      76.852  32.175 139.320  1.00 17.90           O
ATOM   4900  CB  VAL B   4      75.350  29.359 138.192  1.00 34.51           C
ATOM   4901  CG1 VAL B   4      75.776  27.910 137.972  1.00 44.81           C
ATOM   4902  CG2 VAL B   4      74.884  29.579 139.613  1.00 25.93           C
ATOM   4903  N   LYS B   5      75.310  32.405 137.702  1.00 11.89           N
ATOM   4904  CA  LYS B   5      74.918  33.755 138.087  1.00 11.96           C
ATOM   4905  C   LYS B   5      73.643  33.660 138.919  1.00  7.43           C
ATOM   4906  O   LYS B   5      72.663  33.051 138.494  1.00  8.96           O
ATOM   4907  CB  LYS B   5      74.692  34.640 136.866  1.00  8.84           C
ATOM   4908  CG  LYS B   5      73.974  35.961 137.190  1.00  6.61           C
ATOM   4909  CD  LYS B   5      73.894  36.832 135.960  1.00 10.68           C
ATOM   4910  CE  LYS B   5      73.159  38.139 136.272  1.00  9.33           C
ATOM   4911  NZ  LYS B   5      73.112  39.012 135.073  1.00  8.88           N
ATOM   4912  N   ASN B   6      73.695  34.225 140.116  1.00  8.16           N
ATOM   4913  CA  ASN B   6      72.541  34.369 140.991  1.00  8.14           C
ATOM   4914  C   ASN B   6      72.414  35.860 141.275  1.00  7.75           C
ATOM   4915  O   ASN B   6      73.325  36.450 141.848  1.00  8.19           O
ATOM   4916  CB  ASN B   6      72.693  33.572 142.274  1.00 10.77           C
ATOM   4917  CG  ASN B   6      72.815  32.080 142.009  1.00  9.74           C
ATOM   4918  OD1 ASN B   6      72.047  31.518 141.202  1.00 12.27           O
ATOM   4919  ND2 ASN B   6      73.742  31.440 142.680  1.00 12.27           N
ATOM   4920  N   SER B   7      71.292  36.448 140.882  1.00  6.75           N
ATOM   4921  CA  SER B   7      71.131  37.900 140.980  1.00  9.30           C
ATOM   4922  C   SER B   7      69.977  38.279 141.895  1.00  6.05           C
ATOM   4923  O   SER B   7      69.042  37.516 142.122  1.00  6.98           O
ATOM   4924  CB  SER B   7      70.892  38.512 139.595  1.00  7.16           C
ATOM   4925  OG  SER B   7      69.697  38.023 139.032  1.00  8.50           O
ATOM   4926  N   ILE B   8      70.063  39.504 142.404  1.00  5.04           N
ATOM   4927  CA  ILE B   8      68.978  40.159 143.107  1.00  6.57           C
ATOM   4928  C   ILE B   8      68.529  41.331 142.246  1.00  6.99           C
ATOM   4929  O   ILE B   8      69.364  42.098 141.759  1.00  7.21           O
ATOM   4930  CB  ILE B   8      69.400  40.649 144.497  1.00  5.39           C
ATOM   4931  CG1 ILE B   8      69.619  39.475 145.461  1.00  6.71           C
ATOM   4932  CG2 ILE B   8      68.347  41.604 145.063  1.00  9.25           C
ATOM   4933  CD1 ILE B   8      70.323  39.874 146.748  1.00  9.75           C
ATOM   4934  N   ILE B   9      67.230  41.459 142.038  1.00  4.75           N
ATOM   4935  CA  ILE B   9      66.632  42.687 141.516  1.00  4.72           C
ATOM   4936  C   ILE B   9      65.894  43.337 142.681  1.00  5.51           C
ATOM   4937  O   ILE B   9      64.896  42.811 143.196  1.00  6.11           O
ATOM   4938  CB  ILE B   9      65.724  42.448 140.295  1.00  1.84           C
ATOM   4939  CG1 ILE B   9      64.956  43.731 139.914  1.00  4.93           C
ATOM   4940  CG2 ILE B   9      64.693  41.331 140.496  1.00  6.14           C
ATOM   4941  CD1 ILE B   9      65.842  44.910 139.514  1.00  7.24           C
ATOM   4942  N   TRP B  10      66.419  44.453 143.127  1.00  5.14           N
ATOM   4943  CA  TRP B  10      65.969  45.103 144.351  1.00  3.60           C
ATOM   4944  C   TRP B  10      65.042  46.244 143.960  1.00  5.36           C
ATOM   4945  O   TRP B  10      65.474  47.200 143.295  1.00  4.42           O
ATOM   4946  CB  TRP B  10      67.168  45.597 145.156  1.00  5.36           C
ATOM   4947  CG  TRP B  10      66.827  46.380 146.392  1.00  5.38           C
ATOM   4948  CD1 TRP B  10      65.651  46.384 147.076  1.00  5.35           C
ATOM   4949  CD2 TRP B  10      67.696  47.280 147.083  1.00  5.51           C
ATOM   4950  NE1 TRP B  10      65.738  47.229 148.153  1.00  6.51           N
ATOM   4951  CE2 TRP B  10      66.986  47.785 148.186  1.00  6.02           C
ATOM   4952  CE3 TRP B  10      69.009  47.704 146.872  1.00  4.64           C
ATOM   4953  CZ2 TRP B  10      67.527  48.727 149.056  1.00  6.93           C
ATOM   4954  CZ3 TRP B  10      69.559  48.638 147.747  1.00  6.94           C
ATOM   4955  CH2 TRP B  10      68.807  49.136 148.816  1.00  7.13           C
ATOM   4956  N   PHE B  11      63.788  46.120 144.343  1.00  4.09           N
ATOM   4957  CA  PHE B  11      62.788  47.162 144.138  1.00  4.65           C
ATOM   4958  C   PHE B  11      62.774  48.157 145.290  1.00  5.79           C
ATOM   4959  O   PHE B  11      62.818  47.775 146.460  1.00  5.28           O
ATOM   4960  CB  PHE B  11      61.419  46.499 143.996  1.00  4.16           C
ATOM   4961  CG  PHE B  11      61.253  45.749 142.711  1.00  4.21           C
ATOM   4962  CD1 PHE B  11      60.851  46.402 141.565  1.00  4.33           C
ATOM   4963  CD2 PHE B  11      61.524  44.401 142.622  1.00  6.16           C
ATOM   4964  CE1 PHE B  11      60.711  45.738 140.368  1.00  7.00           C
ATOM   4965  CE2 PHE B  11      61.382  43.723 141.407  1.00  7.16           C
ATOM   4966  CZ  PHE B  11      60.973  44.400 140.296  1.00  9.34           C
ATOM   4967  N   ARG B  12      62.687  49.454 144.941  1.00  4.97           N
ATOM   4968  CA  ARG B  12      62.500  50.495 145.945  1.00  3.60           C
ATOM   4969  C   ARG B  12      61.443  51.435 145.368  1.00  3.00           C
ATOM   4970  O   ARG B  12      60.297  51.465 145.831  1.00  6.10           O
ATOM   4971  CB  ARG B  12      63.797  51.215 146.262  1.00  5.28           C
ATOM   4972  CG  ARG B  12      64.963  50.282 146.615  1.00  6.67           C
ATOM   4973  CD  ARG B  12      65.794  49.909 145.377  1.00  5.46           C
ATOM   4974  NE  ARG B  12      66.445  51.080 144.778  1.00  4.95           N
ATOM   4975  CZ  ARG B  12      67.545  51.662 145.234  1.00  6.83           C
ATOM   4976  NH1 ARG B  12      68.193  51.171 146.292  1.00  6.85           N
ATOM   4977  NH2 ARG B  12      68.007  52.759 144.628  1.00  7.68           N
ATOM   4978  N   LYS B  13      61.836  52.206 144.356  1.00  4.69           N
ATOM   4979  CA  LYS B  13      60.893  52.704 143.367  1.00  7.31           C
ATOM   4980  C   LYS B  13      60.893  51.695 142.217  1.00  5.39           C
ATOM   4981  O   LYS B  13      61.239  50.525 142.426  1.00  4.79           O
ATOM   4982  CB  LYS B  13      61.267  54.134 142.955  1.00  5.01           C
ATOM   4983  CG  LYS B  13      61.476  55.080 144.124  1.00  4.43           C
ATOM   4984  CD  LYS B  13      61.538  56.527 143.621  1.00  5.86           C
ATOM   4985  CE  LYS B  13      61.790  57.478 144.762  1.00  7.16           C
ATOM   4986  NZ  LYS B  13      61.918  58.872 144.295  1.00  6.27           N
ATOM   4987  N   GLY B  14      60.528  52.118 141.008  1.00  3.62           N
ATOM   4988  CA  GLY B  14      60.551  51.211 139.867  1.00  3.79           C
ATOM   4989  C   GLY B  14      59.709  49.964 140.058  1.00  5.54           C
ATOM   4990  O   GLY B  14      60.129  48.847 139.682  1.00  4.91           O
ATOM   4991  N   LEU B  15      58.524  50.114 140.649  1.00  4.23           N
ATOM   4992  CA  LEU B  15      57.669  48.978 141.013  1.00  5.67           C
ATOM   4993  C   LEU B  15      56.885  48.511 139.786  1.00  5.30           C
ATOM   4994  O   LEU B  15      55.646  48.615 139.686  1.00  4.66           O
ATOM   4995  CB  LEU B  15      56.750  49.364 142.169  1.00  4.34           C
ATOM   4996  CG  LEU B  15      57.435  49.818 143.453  1.00  3.37           C
ATOM   4997  CD1 LEU B  15      56.396  50.025 144.557  1.00  6.71           C
ATOM   4998  CD2 LEU B  15      58.489  48.861 143.886  1.00  5.46           C
ATOM   4999  N   ARG B  16      57.646  47.979 138.820  1.00  4.67           N
ATOM   5000  CA  ARG B  16      57.089  47.582 137.537  1.00  4.83           C
ATOM   5001  C   ARG B  16      58.031  46.580 136.886  1.00  6.96           C
ATOM   5002  O   ARG B  16      59.221  46.557 137.181  1.00  4.84           O
ATOM   5003  CB  ARG B  16      56.918  48.794 136.629  1.00  4.30           C
ATOM   5004  CG  ARG B  16      58.252  49.482 136.338  1.00  5.49           C
[truncated: 382,318 more chars]
