# Supplementary material for: Direct experimental observation of blue-light-induced conformational change and intermolecular interactions of cryptochrome
Source: Commun Biol. 2022 Oct 18;5:1103. doi: 10.1038/s42003-022-04054-9 (PMC9579160; doi:10.1038/s42003-022-04054-9)
Supplement: Supplementary file 4 — Supplementary Data 1 and 2 [file 42003_2022_4054_MOESM4_ESM.zip › Supplementary Data/Supplementary Data 1/README.txt]

PHR monomer (crystal model): 5ZM0.pdb
PHR dimer (based on 6LZ3 and 5ZM0): phr_dimer.pdb
full CraCRY (dark) : dark_ref0053.pdb
full CraCRY (lit) :  lit_ref0142.pdb

full CraCRY dimer (based on 6LZ3 and dark53): dark53_dimer.pdb
GARP docked to full CraCRY monomer: garp_lit_complex1.pdb
align gst/garp to GARP-CraCRY complex1: lit_gst_garp_m1.pdb

Finally, we recommend opening it with chimera.exe to display these structures more accurately.
