# Supplementary material for: Direct experimental observation of blue-light-induced conformational change and intermolecular interactions of cryptochrome
Source: Commun Biol. 2022 Oct 18;5:1103. doi: 10.1038/s42003-022-04054-9 (PMC9579160; doi:10.1038/s42003-022-04054-9)
Supplement: Supplementary file 4 — Supplementary Data 1 and 2 [file 42003_2022_4054_MOESM4_ESM.zip › Supplementary Data/Supplementary Data 2.xlsx]

## Sheet: FRET
	Fig. 1a	Dark				Lit					Fig. 1c/4e	FRET_E Dark total	FRET_E Lit total	FRET_E dimer total
												0.445103	0.682976	0.853482
		time	Id	Ia		time	Id	Ia				0.720669	0.583804	0.865827
		0.11	543	1778		0.11	1006	2001				0.854447	0.690163	0.878424
		0.22	499	1554		0.22	708	2115				0.830503	0.599747	0.862836
		0.33	577	1807		0.33	886	2201				0.78017	0.604732	0.699077
		0.44	554	1602		0.44	1037	1477				0.598425	0.589833	0.811099
		0.55	512	1328		0.55	1164	3001				0.690987	0.716261	0.749524
		0.66	457	2023		0.66	865	3158				0.73751	0.593472	0.656292
		0.77	485	1642		0.77	936	2202				0.716445	0.623327	0.867995
		0.88	457	1844		0.88	1066	2719				0.792487	0.645774	0.879073
		0.99	493	1899		0.99	961	2262				0.836656	0.667548	0.701017
		1.1	521	1740		1.1	1183	2942				0.783586	0.581717	0.811366
		1.21	417	1875		1.21	750	2546				0.88577	0.444119	0.879556
		1.32	419	2011		1.32	977	2039				0.933946	0.433832	0.859807
		1.43	496	1327		1.43	1021	1669				0.883085	0.638735	0.874299
		1.54	381	1778		1.54	943	1563				0.755129	0.647258	0.772645
		1.65	424	1588		1.65	1020	2410				0.830986	0.591024	0.827631
		1.76	389	1641		1.76	1151	2417				0.392391	0.684903	0.837534
		1.87	485	1250		1.87	956	1179				0.324601	0.649805	0.813275
		1.98	497	1178		1.98	818	1473				0.341591	0.648619	0.806704
		2.09	546	1234		2.09	1022	951				0.432873	0.646654	0.884038
		2.2	479	1555		2.2	908	1082				0.36855	0.655746	0.869392
		2.31	552	1801		2.31	1141	1902				0.220419	0.659714	0.859875
		2.42	361	1091		2.42	1048	2651				0.238159	0.550796	0.797711
		2.53	502	1297		2.53	1240	2298				0.326374	0.342149	0.898033
		2.64	577	1174		2.64	956	2267				0.304274	0.345496	0.858866
		2.75	711	1089		2.75	832	1653				0.289183	0.324416	0.883807
		2.86	495	1105		2.86	772	1999				0.339911	0.345979	0.829286
		2.97	768	1328		2.97	732	1756				0.336304	0.377823	0.865801
		3.08	758	1032		3.08	1032	2373				0.436942	0.263561	0.856094
		3.19	749	1179		3.19	802	1864				0.381517	0.293019	0.796641
		3.3	555	1558		3.3	981	2021				0.29421	0.328262	0.754927
		3.41	615	1562		3.41	877	1468				0.25188	0.292929	0.817239
		3.52	845	1491		3.52	817	1473				0.350021	0.275357	0.826813
		3.63	585	1977		3.63	872	1846				0.275847	0.293607	0.802684
		3.74	442	1472		3.74	690	2165				0.300551	0.331307	0.85314
		3.85	370	2475		3.85	766	1346				0.258653	0.338021	0.821814
		3.96	353	1589		3.96	855	1436				0.30022	0.318795	0.900215
		4.07	436	1764		4.07	1083	1519				0.334078	0.292751	0.862496
		4.18	488	1301		4.18	705	1177				0.323187	0.316588	0.473236
		4.29	550	1176		4.29	810	1184				0.325551	0.443981	0.847082
		4.4	669	2286		4.4	999	1426				0.345054	0.333639	0.780665
		4.51	546	1173		4.51	899	1364				0.287312	0.307944	0.914249
		4.62	395	976		4.62	1025	1879				0.352575	0.308049	0.848633
		4.73	543	1135		4.73	760	1568				0.282109	0.282367	0.851233
		4.84	512	1322		4.84	971	1221				0.214227	0.361967	0.813395
		4.95	512	1441		4.95	695	1278				0.344886	0.428977	0.768855
		5.06	521	1589		5.06	1084	1318				0.308189	0.310023	0.844518
		5.17	583	1257		5.17	680	1346				0.823025	0.42947	0.837267
		5.28	436	1768		5.28	751	1689				0.780107	0.418182	0.860102
		5.39	397	1031		5.39	942	1293				0.699204	0.542812	0.878064
		5.5	319	1032		5.5	830	1486				0.698742	0.528678	0.77821
		5.61	456	1025		5.61	771	1592				0.453959	0.554839	0.900887
		5.72	312	1021		5.72	1016	1228				0.228104	0.412595	0.84466
		5.83	278	1260		5.83	803	1523				0.263464	0.487421	0.860429
		5.94	373	1206		5.94	743	1209				0.285411	0.464099	0.932401
		6.05	393	1041		6.05	874	917				0.354478	0.391505	0.875514
		6.16	576	1444		6.16	770	831				0.614192	0.410794	0.891601
		6.27	764	1379		6.27	674	954				0.712519	0.525237	0.871787
		6.38	827	1706		6.38	782	805				0.612464	0.453313	0.870916
		6.49	621	1024		6.49	1080	897				0.51279	0.360179	0.825524
		6.6	334	1430		6.6	788	941				0.291793	0.489262	0.877108
		6.71	446	1416		6.71	696	893				0.226505	0.595573	0.961449
		6.82	298	2192		6.82	994	3101				0.287145	0.553672	0.909091
		6.93	437	2419		6.93	981	1793				0.41507	0.471503	0.85359
		7.04	343	2348		7.04	992	3224				0.361963	0.558388	0.887278
		7.15	474	1612		7.15	985	2734				0.31629	0.471297	0.869131
		7.26	462	1328		7.26	896	2282				0.342218	0.333664	0.924167
		7.37	458	957		7.37	821	1505				0.344321	0.422105	0.903034
		7.48	454	1305		7.48	813	1679				0.46071	0.612992	0.89045
		7.59	491	1337		7.59	1105	1343				0.321059	0.527527	0.806563
		7.7	464	1422		7.7	860	1213				0.272502	0.496682	0.789143
		7.81	344	1205		7.81	878	1664				0.380544	0.548788	0.768287
		7.92	413	1522		7.92	1015	1319				0.319312	0.509002	0.784775
		8.03	406	1628		8.03	880	1146				0.177328	0.548866	0.693732
		8.14	340	1068		8.14	924	1136				0.324857	0.361111	0.748046
		8.25	439	1456		8.25	956	1414				0.37308	0.530038	0.75931
		8.36	470	1119		8.36	847	1396				0.268435	0.500776	0.755325
		8.47	310	1150		8.47	735	1242				0.25918	0.58525	0.847038
		8.58	618	1245		8.58	847	2377				0.3255	0.485757	0.783138
		8.69	383	928		8.69	832	1298				0.349491	0.477509	0.700561
		8.8	861	1072		8.8	790	1999				0.221881	0.442529	0.782765
		8.91	1264	744		8.91	953	1437				0.372202	0.437234	0.79362
		9.02	591	414		9.02	1033	1663				0.348996	0.379708	0.812818
		9.13	556	667		9.13	701	920				0.44986	0.503009	0.826535
		9.24	2024	607		9.24	617	789				0.454858	0.442647	0.831902
		9.35	994	638		9.35	842	860				0.437751	0.531326	0.795332
		9.46	1473	670		9.46	820	1429				0.569277	0.48569	0.823681
		9.57	941	635		9.57	762	1660				0.404242	0.525672	0.812614
		9.68	1204	362		9.68	813	2916				0.504148	0.515047	0.785772
		9.79	658	556		9.79	903	2546				0.468605	0.269604	0.787265
		9.9	691	805		9.9	907	1532				0.414809	0.545875	0.780842
		10.01	1350	648		10.01	867	1772				0.632083	0.470538	0.782502
		10.12	1216	642		10.12	794	2939				0.691812	0.391477	0.810248
		10.23	615	383		10.23	785	2240				0.388434	0.568533	0.796926
		10.34	926	330		10.34	813	2265				0.261043	0.53029	0.87089
		10.45	628	375		10.45	1124	2296				0.256507	0.609266	0.796968
		10.56	952	600		10.56	850	2482				0.425926	0.37001	0.802585
		10.67	905	638		10.67	887	1538				0.48034	0.407563	0.780166
		10.78	1026	703		10.78	874	1754				0.625703	0.475104	0.85151
		10.89	609	528		10.89	749	1423				0.557722	0.47549	0.809617
		11	726	532		11	659	1316				0.53351	0.526046	0.779171
		11.11	1046	449		11.11	625	1240				0.558707	0.427737	0.780651
		11.22	1005	696		11.22	1025	1290				0.618785	0.530938	0.797027
		11.33	977	367		11.33	908	1488				0.633516	0.528638	0.788773
		11.44	889	450		11.44	792	1347				0.665997	0.579722	0.724138
		11.55	1377	440		11.55	1011	1289				0.749448	0.549724	0.734612
		11.66	1099	293		11.66	1082	1227				0.665083	0.419198	0.814323
		11.77	811	444		11.77	762	1746				0.688051	0.476643	0.807294
		11.88	1038	528		11.88	768	1908				0.74774	0.420021	0.881579
		11.99	1067	539		11.99	1162	1582				0.718864	0.560895	0.761577
		12.1	984	282		12.1	821	1420				0.662191	0.495413	0.818047
		12.21	625	312		12.21	769	1159				0.672656	0.584015	0.799564
		12.32	877	530		12.32	1170	1303				0.67466	0.518689	0.73395
		12.43	911	534		12.43	1493	1105				0.68815	0.566604	0.731311
		12.54	744	449		12.54	976	1740				0.709677	0.564516	0.715521
		12.65	883	641		12.65	896	1573				0.656627	0.567851	0.807625
		12.76	742	714		12.76	959	1500				0.674641	0.506996	0.782759
		12.87	559	474		12.87	761	1330				0.695221	0.498607	0.804706
		12.98	439	602		12.98	720	1474				0.713746	0.580531	0.870409
		13.09	690	667		13.09	831	1680				0.663168	0.526957	0.812737
		13.2	687	368		13.2	940	1232				0.836915	0.376042	0.764302
		13.31	672	505		13.31	736	1374				0.677252	0.55686	0.789259
		13.42	730	655		13.42	618	1413				0.709758	0.364946	0.842756
		13.53	1072	444		13.53	608	1431				0.567182	0.525843	0.793464
		13.64	586	455		13.64	904	1959				0.295296	0.5	0.781132
		13.75	568	659		13.75	1251	2068				0.375661	0.491007	0.650024
		13.86	978	466		13.86	1028	1267				0.261892	0.418287	0.707907
		13.97	1256	427		13.97	1135	1685				0.261182	0.472017	0.846356
		14.08	1061	594		14.08	966	1577				0.304369	0.431	0.80038
		14.19	1054	530		14.19	734	1540				0.260573	0.600429	0.859275
		14.3	1224	318		14.3	873	1680				0.258484	0.499577	0.795082
		14.41	912	444		14.41	736	1523				0.355296	0.532773	0.807318
		14.52	686	330		14.52	814	1846				0.310172	0.518329	0.812152
		14.63	945	554		14.63	826	1788				0.171924	0.579245	0.766862
		14.74	952	514		14.74	687	1574				0.308239	0.618158	0.827451
		14.85	943	685		14.85	1078	1790				0.318259	0.42822	0.809614
		14.96	828	400		14.96	882	2029				0.245081	0.526515	0.812473
		15.07	803	502		15.07	993	1773				0.355734	0.552464	0.790951
		15.18	655	517		15.18	1172	1523				0.454363	0.570156	0.866496
		15.29	641	397		15.29	985	2035				0.392228	0.554177	0.805057
		15.4	772	416		15.4	809	2134				0.454831	0.548358	0.814626
		15.51	755	372		15.51	1530	2079				0.391285	0.362528	0.811535
		15.62	789	353		15.62	736	2387				0.3405	0.556808	0.822941
		15.73	1228	411		15.73	718	1610				0.375463	0.556433	0.803044
		15.84	751	645		15.84	869	1781				0.371201	0.535004	0.73449
		15.95	946	329		15.95	865	2627				0.313043	0.504425	0.819164
		16.06	587	558		16.06	930	2441				0.445854	0.565487	0.832973
		16.17	758	455		16.17	863	2403				0.344389	0.45004	0.826511
		16.28	1141	666		16.28	907	2536				0.322357	0.459311	0.651777
		16.39	946	667		16.39	893	2816				0.253141	0.440225	0.721011
		16.5	703	427		16.5	1329	2241				0.273058	0.447178	0.755506
		16.61	838	369		16.61	1204	968				0.370532	0.361111	0.734328
		16.72	718	396		16.72	1819	803				0.247053	0.550393	0.7125
		16.83	928	716		16.83	1286	774				0.539257	0.442362	0.747213
		16.94	1237	268		16.94	2399	831				0.315709	0.465848	0.698113
		17.05	872	296		17.05	1718	721				0.32403	0.448224	0.683245
		17.16	933	692		17.16	1836	683				0.285416	0.548303	0.73853
		17.27	984	383		17.27	1588	530				0.318243	0.507341	0.715026
		17.38	703	341		17.38	1373	731				0.252998	0.435849	0.70136
		17.49	930	314		17.49	1433	710				0.196016	0.551078	0.713043
		17.6	513	565		17.6	2471	785				0.332747	0.546803	0.702201
		17.71	1108	345		17.71	2364	722				0.304549	0.549734	0.668688
		17.82	591	395		17.82	1725	745				0.379584	0.494276	0.689884
		17.93	779	601		17.93	1140	761				0.222895	0.504085	0.706224
		18.04	625	747		18.04	1375	671				0.353225	0.605634	0.713428
		18.15	705	420		18.15	1553	850				0.268015	0.561205	0.73018
		18.26	812	451		18.26	1637	1041				0.271623	0.569585	0.666794
		18.37	904	610		18.37	1621	468				0.370694	0.520973	0.681659
		18.48	792	401		18.48	1668	416				0.237681	0.563071	0.733651
		18.59	803	330		18.59	1279	703				0.18963	0.628327	0.69503
		18.7	791	668		18.7	1343	695				0.324079	0.557599	0.73556
		18.81	343	361		18.81	1531	1071				0.399613	0.522984	0.851473
		18.92	387	401		18.92	1609	568				0.409377	0.557252	0.608886
		19.03	904	477		19.03	1603	836				0.307797	0.599265	0.684249
		19.14	1104	546		19.14	1206	657				0.305727	0.46771	0.721689
		19.25	726	653		19.25	1379	776				0.281971	0.532735	0.736761
		19.36	699	549		19.36	1321	511				0.451509	0.533276	0.77444
		19.47	888	425		19.47	1292	670				0.330362	0.518822	0.667569
		19.58	703	341		19.58	1668	745				0.413432	0.339547	0.682471
		19.69	679	366		19.69	1598	660				0.33029	0.515228	0.731112
		19.8	689	554		19.8	1592	668				0.294639	0.578337	0.596316
		19.91	1142	561		19.91	1470	712				0.423504	0.597029	0.651065
		20.02	948	679		20.02	1461	766				0.435061	0.527559	0.682201
		20.13	780	636		20.13	1565	754				0.521943	0.402309	0.681376
		20.24	639	262		20.24	1417	742				0.414805	0.590513	0.688108
		20.35	1139	491		20.35	1538	828				0.541475	0.474338	0.658481
		20.46	1167	653		20.46	1566	732				0.460014	0.397087	0.676718
		20.57	800	610		20.57	1546	718				0.550759	0.438878	0.734765
		20.68	964	505		20.68	1784	761				0.541463	0.575904	0.686548
		20.79	1070	583		20.79	1370	793				0.543231	0.536913	0.668101
		20.9	1103	251		20.9	1450	626				0.703775	0.522337	0.768789
		21.01	877	440		21.01	1511	1003				0.586384	0.596308	0.626118
		21.12	740	439		21.12	1320	682				0.328092	0.506063	0.718815
		21.23	631	449		21.23	1360	707				0.350578	0.562401	0.702365
		21.34	660	417		21.34	1836	741				0.329195	0.550247	0.651929
		21.45	723	605		21.45	1247	568				0.378691	0.554545	0.69269
		21.56	797	283		21.56	1312	751				0.473876	0.561285	0.737384
		21.67	804	723		21.67	1414	695				0.470453	0.50461	0.651256
		21.78	605	506		21.78	1265	499				0.472425	0.417611	0.674608
		21.89	824	370		21.89	1477	691				0.537749	0.482721	0.709659
		22	729	744		22	1496	502				0.345033	0.567704	0.612302
		22.11	636	783		22.11	1229	663				0.461195	0.35443	0.687646
		22.22	676	236		22.22	1400	653				0.341752	0.587819	0.678334
		22.33	918	669		22.33	1365	445				0.479419	0.339891	0.680052
		22.44	899	640		22.44	1284	470				0.55198	0.517031	0.675318
		22.55	942	671		22.55	1719	767				0.499037	0.566667	0.720075
		22.66	953	439		22.66	1369	441				0.365651	0.399118	0.718172
		22.77	851	420		22.77	1518	806				0.61908	0.594478	0.765388
		22.88	1167	584		22.88	1123	484				0.395589	0.409091	0.717734
		22.99	731	469		22.99	1725	754				0.361424	0.515611	0.686576
		23.1	660	654		23.1	1814	763				0.301131	0.53604	0.720288
		23.21	1051	702		23.21	1238	777				0.35507	0.521771	0.687879
		23.32	798	652		23.32	1573	736				0.378679	0.589785	0.761042
		23.43	816	660		23.43	1459	337				0.460448	0.575464	0.669211
		23.54	870	358		23.54	1663	690				0.360515	0.504446	0.725717
		23.65	850	531		23.65	1664	774				0.267647	0.530521	0.768774
		23.76	881	460		23.76	1503	784				0.134992	0.547115	0.76632
		23.87	1005	445		23.87	1994	740				0.242462	0.578388	0.715043
		23.98	859	753		23.98	1937	530				0.353839	0.437843	0.672873
		24.09	1138	537		24.09	1477	494				0.396137	0.401384	0.729715
		24.2	753	650		24.2	1551	686				0.396074	0.602339	0.730488
		24.31	847	610		24.31	1795	871				0.351515	0.436872	0.739018
		24.42	855	447		24.42	1873	728				0.240757	0.621665	0.66567
		24.53	963	499		24.53	1544	743				0.340056	0.473844	0.695085
		24.64	840	393		24.64	1575	813				0.31066	0.451233	0.738969
		24.75	936	446		24.75	1763	541				0.273318	0.513514	0.601361
		24.86	708	474		24.86	1494	838				0.362268	0.631274	0.662043
		24.97	679	604		24.97	1394	734				0.365562	0.593636	0.679436
		25.08	632	633		25.08	1502	519				0.31109	0.425355	0.699856
		25.19	743	333		25.19	1247	744				0.25944	0.583253	0.72199
		25.3	741	434		25.3	1575	705				0.260412	0.576225	0.766129
		25.41	617	292		25.41	1267	824				0.31816	0.395973	0.756065
		25.52	664	490		25.52	1238	816				0.380573	0.554007	0.765363
		25.63	748	322		25.63	1151	695				0.265475	0.505804	0.732776
		25.74	852	572		25.74	1993	707				0.262164	0.548077	0.731477
		25.85	737	453		25.85	1465	752				0.309101	0.535088	0.747317
		25.96	995	689		25.96	1362	461				0.370087	0.352183	0.645833
		26.07	868	383		26.07	1355	615				0.362219	0.481865	0.700922
		26.18	505	434		26.18	1246	439				0.286957	0.624551	0.610726
		26.29	1014	653		26.29	1263	716				0.276625	0.48757	0.644705
		26.4	819	613		26.4	1110	833				0.325535	0.496583	0.604264
		26.51	717	350		26.51	742	652				0.361855	0.515873	0.684029
		26.62	853	378		26.62	566	456				0.268373	0.418519	0.628906
		26.73	824	462		26.73	786	368				0.399275	0.462592	0.762756
		26.84	658	402		26.84	446	426				0.314115	0.590137	0.711048
		26.95	687	348		26.95	541	438				0.508216	0.371598	0.633568
		27.06	821	331		27.06	484	620				0.493992	0.492063	0.572156
		27.17	1150	483		27.17	518	321				0.317753	0.514163	0.685838
		27.28	873	617		27.28	703	568				0.425229	0.564865	0.691662
		27.39	902	473		27.39	588	746				0.289275	0.567027	0.673319
		27.5	908	418		27.5	550	656				0.371912	0.320905	0.377824
		27.61	865	385		27.61	722	478				0.303717	0.5	0.686233
		27.72	723	334		27.72	587	437				0.393983	0.358061	0.57373
		27.83	1142	618		27.83	610	592				0.306143	0.548713	0.625868
		27.94	820	361		27.94	686	320				0.307206	0.58393	0.598747
		28.05	1063	648		28.05	626	795				0.372703	0.534884	0.633932
		28.16	1307	604		28.16	510	705				0.302725	0.542797	0.603335
		28.27	1050	281		28.27	682	812				0.330967	0.571994	0.645135
		28.38	886	209		28.38	611	733				0.272615	0.403756	0.619444
		28.49	1013	427		28.49	509	803				0.329029	0.694262	0.589564
		28.6	835	473		28.6	629	770				0.372582	0.506091	0.682071
		28.71	728	562		28.71	686	830				0.306161	0.595725	0.711982
		28.82	987	385		28.82	423	540				0.254822	0.487648	0.675885
		28.93	617	430		28.93	502	654				0.320781	0.550964	0.620019
		29.04	807	586		29.04	509	674				0.320549	0.529699	0.687016
		29.15	530	349		29.15	589	754				0.283642	0.64206	0.687647
		29.26	596	333		29.26	559	690				0.382801	0.487093	0.614797
		29.37	840	535		29.37	610	710				0.311078	0.293528	0.772425
		29.48	960	300		29.48	705	700				0.213304	0.4	0.75177
		29.59	724	270		29.59	726	680				0.329581	0.61524	0.683784
		29.7	551	563		29.7	581	452				0.418495	0.497592	0.768322
		29.81	850	292		29.81	556	782				0.33063	0.567984	0.763127
		29.92	856	672		29.92	448	739				0.256213	0.656604	0.667357
		30.03	749	338		30.03	477	547				0.295343	0.663205	0.636473
		30.14	563	673		30.14	645	845				0.306582	0.672694	0.67678
		30.25	1059	559		30.25	494	475				0.309478	0.579605	0.739294
		30.36	647	689		30.36	485	712				0.209184	0.667289	0.680729
		30.47	1016	341		30.47	554	493				0.206443	0.626524	0.687738
		30.58	901	376		30.58	611	458				0.373069	0.580423	0.662641
		30.69	953	364		30.69	554	213				0.394916	0.62215	0.730769
		30.8	791	330		30.8	662	440				0.246076	0.57346	0.7126
		30.91	832	656		30.91	552	504				0.284998	0.624931	0.682243
		31.02	1061	424		31.02	548	573				0.269807	0.536622	0.784747
		31.13	1003	724		31.13	608	356				0.34928	0.535818	0.739147
		31.24	1116	480		31.24	541	559				0.387391	0.547802	0.683224
		31.35	824	406		31.35	626	684				0.324891	0.540665	0.734965
		31.46	794	411		31.46	551	684				0.303547	0.566329	0.778815
		31.57	905	415		31.57	529	676				0.383886	0.565859	0.722751
		31.68	377	492		31.68	475	335				0.366249	0.509249	0.713235
		31.79	846	365		31.79	482	481				0.301678	0.548162	0.721893
		31.9	686	400		31.9	623	695				0.339331	0.335516	0.784391
		32.01	1160	497		32.01	512	350				0.241834	0.314512	0.719482
		32.12	1289	332		32.12	541	419				0.406701	0.35809	0.65468
		32.23	656	256		32.23	476	657				0.369321	0.429853	0.573006
		32.34	612	738		32.34	614	406				0.275482	0.416133	0.689394
		32.45	519	425		32.45	540	654				0.241905	0.457496	0.686399
		32.56	827	474		32.56	656	662				0.333333	0.460389	0.832688
		32.67	946	491		32.67	517	632				0.552239	0.450809	0.857048
		32.78	656	668		32.78	553	527				0.727123	0.372487	0.741742
		32.89	504	369		32.89	456	688				0.778172	0.423231	0.826875
		33	790	347		33	796	474				0.651252	0.410747	0.731954
		33.11	748	356		33.11	560	389				0.688393	0.460317	0.788024
		33.22	804	385		33.22	535	654				0.712159	0.495352	0.684371
		33.33	836	620		33.33	620	742				0.59292	0.367722	0.687473
		33.44	691	360		33.44	467	697				0.819369	0.356918	0.728651
		33.55	447	310		33.55	538	334				0.511327	0.382656	0.695087
		33.66	658	285		33.66	577	702				0.570048	0.352161	0.713668
		33.77	1057	630		33.77	675	287				0.643376	0.369826	0.750114
		33.88	828	364		33.88	438	722				0.626106	0.406532	0.658509
		33.99	1388	389		33.99	459	682				0.667297	0.352908	0.728964
		34.1	829	707		34.1	565	676				0.810169	0.342706	0.785445
		34.21	789	651		34.21	553	726				0.799031	0.385193	0.727066
		34.32	1103	645		34.32	534	551				0.810651	0.429245	0.721531
		34.43	1261	392		34.43	622	741				0.576536	0.444213	0.658635
		34.54	806	442		34.54	548	776				0.690083	0.446058	0.733792
		34.65	852	699		34.65	453	520				0.769674	0.517513	0.736048
		34.76	993	461		34.76	543	478				0.885221	0.420823	0.73231
		34.87	1026	283		34.87	513	688				0.735746	0.428884	0.714451
		34.98	1030	645		34.98	615	768				0.630009	0.413716	0.77069
		35.09	1248	354		35.09	571	679				0.765258	0.248103	0.695922
		35.2	968	343		35.2	528	707				0.738636	0.362876	0.819876
		35.31	837	271		35.31	718	535				0.804024	0.383214	0.786836
		35.42	1034	331		35.42	508	698				0.605348	0.394883	0.776997
		35.53	370	616		35.53	602	733				0.630372	0.436872	0.628758
		35.64	309	723		35.64	521	384				0.705744	0.470745	0.726261
		35.75	344	780		35.75	480	641				0.698446	0.431115	0.835624
		35.86	440	799		35.86	580	469				0.630965	0.246804	0.704344
		35.97	359	700		35.97	555	737				0.76011	0.223715	0.714286
		36.08	334	649		36.08	478	758				0.586291	0.372931	0.643024
		36.19	342	897		36.19	477	718				0.633962	0.420708	0.666402
		36.3	512	622		36.3	607	658				0.707853	0.40712	0.713222
		36.41	301	748		36.41	647	710				0.612981	0.446541	0.691625
		36.52	293	584		36.52	564	667				0.737456	0.391975	0.648459
		36.63	291	671		36.63	488	726				0.665236	0.275885	0.696532
		36.74	328	683		36.74	628	594				0.754509	0.366244	0.652522
		36.85	448	674		36.85	585	371				0.626804	0.404179	0.712156
		36.96	173	630		36.96	505	864				0.765786	0.268559	0.77597
		37.07	349	657		37.07	617	730				0.67607	0.313008	0.757962
		37.18	359	638		37.18	495	719				0.585981	0.357432	0.67597
		37.29	291	604		37.29	507	651				0.680583	0.426829	0.725304
		37.4	298	763		37.4	578	610				0.672833	0.2634	0.645744
		37.51	414	718		37.51	593	399				0.629442	0.41715	0.615886
		37.62	346	811		37.62	551	726				0.678414	0.386771	0.704896
		37.73	351	745		37.73	497	661				0.709826	0.351365	0.632653
		37.84	531	630		37.84	554	342				0.816807	0.358525	0.763677
		37.95	438	741		37.95	464	817				0.557668	0.362126	0.745712
		38.06	401	294		38.06	493	742				0.704438	0.379057	0.710916
		38.17	334	633		38.17	556	718				0.665563	0.214333	0.587601
		38.28	352	641		38.28	490	751				0.634259	0.262349	0.743429
		38.39	321	660		38.39	474	656				0.592765	0.247761	0.744856
		38.5	363	222		38.5	549	738				0.642157	0.395402	0.76238
		38.61	315	471		38.61	538	553				0.708883	0.191762	0.73682
		38.72	230	497		38.72	612	666				0.728885	0.451613	0.742248
		38.83	188	475		38.83	537	462				0.677686	0.303805	0.679026
		38.94	213	422		38.94	562	943				0.724782	0.328387	0.650118
		39.05	279	677		39.05	673	789				0.580781	0.243336	0.755083
		39.16	323	407		39.16	502	482				0.748184	0.305296	0.785746
		39.27	286	460		39.27	582	563				0.772908	0.337689	0.766482
		39.38	443	349		39.38	507	602				0.651188	0.234733	0.790607
		39.49	301	695		39.49	502	805				0.692451	0.338648	0.662828
		39.6	268	598		39.6	760	760				0.6639	0.362371	0.71694
		39.71	371	350		39.71	437	748				0.75755	0.303528	0.690357
		39.82	289	599		39.82	558	496				0.704062	0.349018	0.73913
		39.93	220	463		39.93	602	683				0.675	0.370021	0.76683
		40.04	143	452		40.04	441	760				0.697028	0.324601	0.766359
		40.15	345	457		40.15	642	549				0.853568	0.285141	0.813343
		40.26	327	302		40.26	531	672				0.748744	0.308111	0.722029
		40.37	288	229		40.37	498	641				0.765609	0.332977	0.736191
		40.48	347	474		40.48	510	693				0.713761	0.268903	0.6547
		40.59	136	617		40.59	460	361				0.724924	0.353737	0.752907
		40.7	365	273		40.7	672	598				0.694832	0.3927	0.737649
		40.81	295	754		40.81	523	569				0.640788	0.304595	0.727581
		40.92	314	501		40.92	500	711				0.658178	0.281503	0.698646
		41.03	345	291		41.03	718	660				0.729927	0.330774	0.724182
		41.14	327	413		41.14	432	792				0.703598	0.349654	0.787013
		41.25	296	681		41.25	504	825				0.770779	0.252362	0.580645
		41.36	299	371		41.36	582	426				0.646654	0.374376	0.766986
		41.47	310	384		41.47	569	541				0.726946	0.250637	0.781457
		41.58	174	348		41.58	485	392				0.554255	0.279129	0.663773
		41.69	287	685		41.69	548	377				0.715511	0.220831	0.712666
		41.8	394	324		41.8	699	695				0.686324	0.361374	0.609846
		41.91	347	431		41.91	393	397				0.733234	0.374731	0.68057
		42.02	282	670		42.02	390	664				0.861305	0.338116	0.706435
		42.13	382	404		42.13	495	692				0.692674	0.385035	0.705175
		42.24	189	321		42.24	487	716				0.741589	0.415627	0.684659
		42.35	299	387		42.35	391	692				0.652	0.347495	0.664066
		42.46	328	616		42.46	437	717				0.678862	0.308086	0.738575
		42.57	508	344		42.57	495	334				0.618523	0.187109	0.729969
		42.68	232	234		42.68	526	603				0.679325	0.234839	0.74683
		42.79	149	650		42.79	451	717				0.793035	0.233938	0.741197
		42.9	312	426		42.9	488	622				0.641791	0.294406	0.733795
		43.01	334	571		43.01	517	1016				0.778027	0.242441	0.7
		43.12	412	661		43.12	450	784				0.737894	0.236125	0.703502
		43.23	242	745		43.23	490	516				0.567096	0.246052	0.749885
		43.34	284	222		43.34	529	452				0.672489	0.309469	0.732699
		43.45	325	424		43.45	537	677				0.746237	0.370822	0.664693
		43.56	355	596		43.56	554	667				0.642445	0.388388	0.708566
		43.67	303	586		43.67	527	481				0.711316	0.359841	0.744937
		43.78	319	637		43.78	788	392				0.699093	0.378908	0.719849
		43.89	352	355		43.89	570	734				0.636731	0.308185	0.727527
		44	417	282		44	426	668				0.828317	0.348624	0.744672
		44.11	305	282		44.11	574	696				0.822181	0.362279	0.704748
		44.22	277	372		44.22	533	661				0.689686	0.312554	0.787255
		44.33	220	462		44.33	466	715				0.7041	0.197055	0.74547
		44.44	281	421		44.44	420	647				0.640145	0.336806	0.68771
		44.55	335	263		44.55	453	696				0.738059	0.333333	0.741953
		44.66	158	543		44.66	718	412				0.710921	0.305063	0.806971
		44.77	365	627		44.77	540	515				0.659639	0.20557	0.772386
		44.88	247	371		44.88	601	499				0.764817	0.307613	0.804959
		44.99	298	413		44.99	486	698				0.721177	0.290546	0.721867
		45.1	304	237		45.1	545	703				0.655892	0.246713	0.788462
		45.21	300	332		45.21	600	869				0.611354	0.335153	0.760522
		45.32	546	286		45.32	455	685				0.599749	0.386191	0.756159
		45.43	296	621		45.43	313	657				0.69378	0.265517	0.684437
		45.54	359	326		45.54	483	869				0.753311	0.399628	0.747455
		45.65	294	448		45.65	516	509				0.765921	0.375876	0.722892
		45.76	282	404		45.76	434	357				0.559551	0.429986	0.733012
		45.87	177	409		45.87	522	739				0.576165	0.512918	0.739066
		45.98	386	368		45.98	496	428				0.727349	0.560976	0.71748
		46.09	404	370		46.09	397	490				0.839319	0.541397	0.699609
		46.2	344	619		46.2	405	659				0.744372	0.410631	0.725
		46.31	340	462		46.31	589	422				0.684577	0.366149	0.747899
		46.42	360	563		46.42	493	697				0.578818	0.36703	0.680462
		46.53	162	290		46.53	475	753				0.809524	0.242051	0.732372
		46.64	320	339		46.64	528	440				0.787456	0.373265	0.72281
		46.75	303	618		46.75	406	682				0.732336	0.356682	0.666105
		46.86	298	528		46.86	701	742				0.780208	0.233507	0.694754
		46.97	285	457		46.97	322	381				0.777551	0.285649	0.749154
		47.08	144	496		47.08	439	748				0.794451	0.391597	0.745763
		47.19	325	498		47.19	518	699				0.756614	0.352908	0.712389
		47.3	329	601		47.3	415	416				0.748148	0.271981	0.63394
		47.41	302	666		47.41	421	365				0.829606	0.261227	0.636445
		47.52	286	533		47.52	430	569				0.658883	0.368664	0.727461
		47.63	337	394		47.63	481	334				0.834197	0.376703	0.714068
		47.74	325	323		47.74	495	439				0.675472	0.215962	0.723772
		47.85	311	334		47.85	443	763				0.754593	0.236507	0.693496
		47.96	284	531		47.96	450	667				0.679227	0.327395	0.631173
		48.07	308	640		48.07	559	531				0.479826	0.267098	0.701202
		48.18	257	300		48.18	442	565				0.631908	0.318648	0.677419
		48.29	196	501		48.29	477	449				0.61191	0.374874	0.802611
		48.4	403	348		48.4	412	733				0.569488	0.35315	0.718199
		48.51	259	246		48.51	468	781				0.643972	0.316774	0.683751
		48.62	344	437		48.62	538	732				0.633475	0.280683	0.787755
		48.73	277	336		48.73	459	660				0.634497	0.301595	0.710072
		48.84	353	331		48.84	483	377				0.572874	0.266027	0.769418
		48.95	288	348		48.95	474	661				0.770256	0.346915	0.679052
		49.06	206	355		49.06	463	835				0.585338	0.276916	0.617825
		49.17	309	431		49.17	408	393				0.797767	0.283575	0.684594
		49.28	161	553		49.28	389	735				0.796748	0.344969	0.665817
		49.39	178	481		49.39	397	776				0.677453	0.195317	0.683168
		49.5	292	326		49.5	213	1029				0.427488	0.274559	0.542617
		49.61	191	610		49.61	568	712				0.436464	0.306437	0.662722
		49.72	280	265		49.72	204	722				0.528849	0.344439	0.709437
		49.83	192	454		49.83	461	532				0.669215	0.301809	0.724362
		49.94	365	747		49.94	591	688				0.7334	0.193095	0.767762
		50.05	171	328								0.574178	0.202191	0.761518
		50.16	231	420								0.553485	0.297075	0.659414
		50.27	199	357								0.484265	0.243174	0.760359
		50.38	127	701								0.508785	0.221675	0.726464
		50.49	279	321								0.39399	0.275137	0.770463
		50.6	287	266								0.393403	0.267049	0.716236
		50.71	201	388								0.4837	0.288297	0.738689
		50.82	154	396								0.465061	0.134959	0.760334
		50.93	280	232								0.611549	0.349308	0.698042
		51.04	166	252								0.73694	0.256209	0.726684
		51.15	153	701								0.62461	0.415811	0.647783
		51.26	321	290								0.624165	0.2875	0.66115
		51.37	362	338								0.567395	0.349308	0.663235
		51.48	286	370								0.566714	0.273227	0.649455
		51.59	305	310								0.629616	0.289345	0.661979
		51.7	258	461								0.559404	0.32154	0.667653
		51.81	155	404								0.636628	0.333714	0.60819
		51.92	360	617								0.658927	0.291304	0.747172
		52.03	203	661								0.642572	0.416722	0.68813
		52.14	277	348								0.705047	0.321717	0.636316
		52.25	176	569								0.623448	0.351549	0.735051
		52.36	369	560								0.612632	0.333333	0.725905
		52.47	144	327								0.682577	0.444659	0.662175
		52.58	282	302								0.598816	0.371016	0.638175
		52.69	305	695								0.635776	0.221863	0.711265
		52.8	290	581								0.650439	0.421808	0.602389
		52.91	200	403								0.608974	0.385321	0.698786
		53.02	289	372								0.708009	0.280702	0.737486
		53.13	164	409								0.691676	0.289108	0.751809
		53.24	420	385								0.658007	0.381579	0.740175
		53.35	371	666								0.659374	0.357623	0.780241
		53.46	226	413								0.653696	0.320393	0.575167
		53.57	324	427								0.594433	0.281846	0.679729
		53.68	290	393								0.553918	0.328081	0.642918
		53.79	365	288								0.558267	0.19483	0.696983
		53.9	291	290								0.626474	0.378136	0.79766
		54.01	224	307								0.546106	0.208106	0.768193
		54.12	221	609								0.655059	0.333655	0.730102
		54.23	230	669								0.540028	0.145667	0.642982
		54.34	336	544								0.633313	0.304029	0.76977
		54.45	349	364								0.584035	0.295962	0.737348
		54.56	183	479								0.49522	0.335642	0.733766
		54.67	283	396								0.364034	0.326198	0.75021
		54.78	169	626								0.343912	0.302609	0.727174
		54.89	190	387								0.350198	0.305945	0.804707
		55	259	301								0.341439	0.351182	0.826392
		55.11	366	389								0.316684	0.22657	0.758422
		55.22	195	621								0.438272	0.280018	0.816896
		55.33	307	425								0.317159	0.307461	0.78044
		55.44	207	374								0.251916	0.280186	0.666526
		55.55	161	338								0.341285	0.305005	0.702184
		55.66	288	399								0.466314	0.390977	0.673451
		55.77	177	438								0.308935	0.367993	0.700818
		55.88	331	277								0.280723	0.322417	0.748813
		55.99	302	363								0.3261	0.2984	0.761396
		56.1	253	441								0.357752	0.322015	0.80206
		56.21	380	435								0.305586	0.286421	0.662032
		56.32	322	619								0.292308	0.32876	0.710871
		56.43	353	367								0.309589	0.308287	0.736817
		56.54	276	514								0.303208	0.190925	0.762349
		56.65	327	711								0.333709	0.335874	0.755643
		56.76	362	335								0.279186	0.291825	0.741886
		56.87	326	344								0.336209	0.30867	0.738986
		56.98	294	517								0.268934	0.265364	0.762689
		57.09	310	357								0.269903	0.262421	0.759291
		57.2	293	467								0.271012	0.30094	0.787921
		57.31	233	424								0.343838	0.300613	0.695202
		57.42	225	431								0.293212	0.216058	0.827346
		57.53	337	382								0.2678	0.14	0.698523
		57.64	293	380								0.337684	0.26801	0.763245
		57.75	301	528								0.267368	0.185927	0.675218
		57.86	279	370								0.265225	0.309872	0.77012
		57.97	269	482								0.290481	0.283678	0.75481
		58.08	216	533								0.290496	0.266607	0.736306
		58.19	137	457								0.337136	0.24056	0.668877
		58.3	300	375								0.263666	0.262738	0.702115
		58.41	304	315								0.315585	0.309674	0.759436
		58.52	259	560								0.300504	0.311936	0.748506
		58.63	390	418								0.306406	0.289256	0.668903
		58.74	322	401								0.253944	0.403265	0.67917
		58.85	289	368								0.226196	0.311296	0.738769
		58.96	278	675								0.276971	0.366006	0.709586
		59.07	154	298								0.253718	0.209184	0.743653
		59.18	326	574								0.298682	0.277728	0.759135
		59.29	155	341								0.27529	0.251356	0.754808
		59.4	282	372								0.266264	0.217123	0.707647
		59.51	370	415								0.276722	0.152666	0.749768
		59.62	328	254								0.361037	0.168259	0.679275
		59.73	295	604								0.261688	0.159296	0.673951
		59.84	303	231								0.366264	0.147831	0.718539
		59.95	130	625								0.271121	0.251299	0.743871
												0.300174	0.196656	0.774697
												0.297319	0.177188	0.705422
												0.277778	0.245149	0.738751
												0.324354	0.298077	0.782669
												0.402256	0.244936	0.766302
												0.36087	0.201572	0.699643
												0.411085	0.230802	0.753566
												0.308567	0.162635	0.757548
												0.252757	0.248302	0.680749
												0.276715	0.238032	0.75178
												0.269682	0.202	0.708612
												0.239882	0.310191	0.727089
												0.204355	0.185318	0.765262
												0.229269	0.221564	0.671561
												0.242146	0.323756	0.72542
												0.227891	0.149212	0.697591
												0.232984	0.211374	0.753521
												0.179744	0.267865	0.676253
												0.331216	0.228594	0.69292
												0.283009	0.196911	0.664931
												0.262769	0.247124	0.660199
												0.283397	0.310231	0.675911
												0.276299	0.20257	0.68306
												0.26065	0.300322	0.688562
												0.232063	0.341387	0.649078
												0.280956	0.314341	0.672743
												0.274055	0.191962	0.68404
												0.241985	0.246764	0.684829
												0.208155	0.175797	0.76971
												0.192757	0.300913	0.615996
												0.30639	0.330087	0.707815
												0.237725	0.408392	0.653752
												0.309285	0.239822	0.60636
												0.336565	0.182206	0.728164
												0.305328	0.373162	0.685567
												0.240634	0.407467	0.722342
												0.285849	0.37935	0.738372
												0.252553	0.156357	0.727871
												0.297821	0.421178	0.69395
												0.275013	0.285938	0.650248
												0.288792	0.470368	0.562112
												0.291022	0.431265	0.591541
												0.283802	0.227136	0.567335
												0.335662	0.338884	0.628501
												0.292455	0.308635	0.630627
												0.24323	0.361186	0.63236
												0.446566	0.254187	0.607016
												0.516089	0.331443	0.651235
												0.627693	0.437171	0.534653
												0.599198	0.397321	0.573718
												0.451435	0.274913	0.600969
												0.464378	0.271114	0.609741
												0.579461	0.388467	0.682314
												0.485019	0.343822	0.522597
												0.592023	0.191991	0.636505
												0.567135	0.246269	0.65362
												0.487805	0.289937	0.696869
												0.434518	0.411552	0.59185
												0.504617	0.230355	0.589431
												0.458463	0.298488	0.636891
												0.509134	0.387039	0.581749
												0.580818	0.290553	0.634438
												0.508392	0.418845	0.581116
												0.616636	0.456279	0.616833
												0.61477	0.372841	0.621711
												0.769231	0.232011	0.616694
												0.739035	0.332175	0.636364
												0.756987	0.377677	0.610315
												0.731162	0.238345	0.715974
												0.631972	0.309954	0.590278
												0.663391	0.372365	0.658249
												0.714063	0.261172	0.706933
												0.70399	0.344902	0.627171
												0.703209	0.486804	0.603306
												0.712721	0.442909	0.592875
												0.661622	0.384236	0.509383
												0.729233	0.386525	0.668821
												0.766764	0.37797	0.686308
												0.754024	0.524226	0.644951
												0.655382	0.511005	0.66777
												0.727739	0.240596	0.690113
												0.72733	0.331823	0.694963
												0.761002	0.456647	0.698188
												0.735605	0.297683	0.659145
												0.730817	0.348	0.704357
												0.670137	0.407254	0.708526
												0.683944	0.527256	0.669773
												0.752375	0.351668	0.673282
												0.729931	0.356575	0.640792
												0.739508	0.320458	0.669674
												0.664993	0.466176	0.670179
												0.685087	0.364486	0.559428
												0.645233	0.494078	0.70937
												0.649733	0.542781	0.703682
												0.685853	0.593452	0.635789
												0.692745	0.441924	0.62919
												0.723754	0.473396	0.732935
												0.713062	0.573935	0.569892
												0.650215	0.433544	0.673258
												0.634372	0.461798	0.643447
												0.748076	0.543273	0.59466
												0.654935	0.346256	0.608883
												0.741367	0.530547	0.729036
												0.683913	0.408143	0.70419
												0.657854	0.277873	0.647961
												0.708692	0.368211	0.650893
												0.837095	0.374699	0.641026
												0.698748	0.525874	0.6867
												0.732345	0.454015	0.715041
												0.708386	0.509863	0.689927
												0.713849	0.342618	0.620294
												0.724559	0.440639	0.638655
												0.770922	0.446018	0.700749
												0.715751	0.616979	0.635603
												0.698784	0.409332	0.621725
												0.692724	0.506557	0.62493
												0.688576	0.488562	0.636411
												0.714388	0.423221	0.679747
												0.763823	0.564982	0.657206
												0.682944	0.398637	0.608847
												0.680577	0.497097	0.671233
												0.659189	0.451908	0.736647
												0.678417	0.465207	0.728455
												0.752424	0.407952	0.717835
												0.714519	0.302326	0.727423
												0.714644	0.486596	0.727273
												0.766798	0.592084	0.757611
												0.730501	0.436314	0.662155
												0.659557	0.492462	0.686585
												0.71981	0.514107	0.675159
												0.750166	0.393116	0.563986
												0.626656	0.483242	0.675843
												0.745714	0.533921	0.661281
												0.726357	0.429343	0.666261
												0.673182	0.442184	0.681845
												0.606615	0.515833	0.592715
												0.710383	0.485459	0.667699
												0.728535	0.20088	0.704971
												0.752976	0.57919	0.614803
												0.669427	0.426854	0.683935
												0.670338	0.205346	0.589846
												0.698496	0.25501	0.614177
												0.742519	0.322845	0.61791
												0.742772	0.299363	0.597718
												0.763238	0.462788	0.521146
												0.705924	0.378965	0.556288
												0.659694	0.405527	0.621806
												0.754505	0.342491	0.664114
												0.750312	0.415584	0.610136
												0.683042	0.435845	0.647116
												0.682206	0.454009	0.625133
												0.739343	0.148325	0.72166
												0.672336	0.343428	0.625175
												0.691883	0.285814	0.597092
												0.740602	0.42699	0.691066
												0.61658	0.511278	0.664919
												0.700935	0.254433	0.69429
												0.73247	0.338583	0.712
												0.733957	0.430261	0.733134
												0.69269	0.261567	0.702542
												0.709848	0.383384	0.649359
												0.712944	0.370301	0.670927
												0.722144	0.361592	0.687845
												0.720191	0.370849	0.716393
												0.690094	0.435393	0.669488
												0.672811	0.327134	0.660298
												0.702724	0.298077	0.708613
												0.734854	0.274725	0.605024
												0.679876	0.330492	0.638727
												0.659389	0.329128	0.550796
												0.729251	0.306122	0.556773
												0.733607	0.371968	0.583898
												0.73169	0.346769	0.63499
												0.822452	0.349122	0.621522
												0.707883	0.26754	0.539608
												0.789205	0.30311	0.529983
												0.713883	0.217256	0.45592
												0.808446	0.34751	0.445234
												0.735142	0.295663	0.524251
												0.679545	0.217245	0.59202
												0.578338	0.225705	0.555904
												0.747613	0.237219	0.656761
												0.832532	0.357264	0.607645
												0.631271	0.327452	0.562388
												0.695584	0.235294	0.715028
												0.693968	0.374672	0.656436
												0.759621	0.409027	0.702091
												0.723175	0.289056	0.560122
												0.673141	0.318493	0.629549
												0.656006	0.223577	0.602206
												0.724771	0.49338	0.676516
												0.687092	0.267589	0.458891
												0.708229	0.200367	0.539432
												0.737624	0.483913	0.661524
												0.690304	0.345317	0.611338
												0.712319	0.385645	0.689534
												0.707952	0.397912	0.693424
												0.720539	0.352078	0.573617
												0.763318	0.270082	0.528287
												0.720945	0.303044	0.578431
												0.719178	0.32477	0.622894
												0.750565	0.178233	0.573021
												0.577026	0.314953	0.588655
												0.806902	0.263873	0.821971
												0.675306	0.493526	0.787671
												0.695513	0.332164	0.776938
												0.668652	0.453515	0.840218
												0.75189	0.395251	0.765804
												0.66223	0.422551	0.845272
												0.718463	0.607467	0.847872
												0.738583	0.599391	0.78966
												0.705128	0.516844	0.870987
												0.765051	0.329327	0.819431
												0.765533	0.468499	0.857862
												0.63325	0.463867	0.810522
												0.739046	0.481576	0.820047
												0.729439	0.541844	0.836343
												0.739655	0.480176	0.861618
												0.679508	0.40121	0.790123
												0.754935	0.565111	0.826749
												0.69419	0.404281	0.814534
												0.697872	0.386228	0.877647
												0.841969	0.426277	0.846761
												0.736334	0.54918	0.879044
												0.773707	0.353139	0.829517
												0.667645	0.343799	0.81448
												0.703448	0.45584	0.821987
												0.831555	0.353288	0.830713
												0.685309	0.604263	0.764223
												0.690967	0.400856	0.78406
												0.647256	0.597345	0.795896
												0.75723	0.446541	0.822684
												0.697752	0.40056	0.829644
												0.756596	0.570906	0.718928
												0.748608	0.538391	0.771676
												0.726855	0.617792	0.791899
												0.735049	0.48996	0.780788
												0.719052	0.511482	0.874635
												0.713526	0.609756	0.792254
												0.740304	0.501309	0.765907
												0.731051	0.398034	0.822495
												0.655218	0.548043	0.815819
												0.815853	0.413965	0.790137
												0.749616	0.465625	0.789077
												0.71	0.596173	0.810772
												0.793396	0.50716	0.835352
												0.728933	0.495346	0.782132
												0.735947	0.57193	0.795895
												0.68131	0.478856	0.771825
												0.758567	0.353881	0.765615
												0.754834	0.343137	0.781797
												0.714173	0.459399	0.898532
												0.63932	0.381847	0.716285
												0.674435	0.43535	0.79692
												0.72607	0.55658	0.846245
												0.711278	0.579256	0.764024
												0.718299	0.37931	0.78735
												0.689938	0.558256	0.810654
												0.740856	0.653751	0.82908
												0.664683	0.536608	0.853462
												0.703704	0.549738	0.790585
												0.720521	0.49848	0.807109
												0.704721	0.505304	0.861348
												0.747344	0.369213	0.839286
												0.711454	0.589744	0.816974
												0.729794	0.447581	0.811033
												0.652956	0.47676	0.815789
												0.748977	0.596591	0.753053
												0.601316	0.572139	0.879747
												0.761905	0.396671	0.848751
												0.710106	0.477221	0.908967
												0.669415	0.442559	0.809453
												0.739715	0.379691	0.737011
												0.671318	0.567488	0.805013
												0.737998	0.506603	0.835979
												0.654237	0.586769	0.865478
												0.705587	0.57457	0.847835
												0.69262	0.654215	0.891726
												0.724441	0.580189	0.857704
												0.685338	0.466667	0.883344
												0.717514	0.502999	0.878761
												0.719388	0.563783	0.832258
												0.702215	0.655286	0.848899
												0.655777	0.446194	0.827714
												0.648612	0.598437	0.816952
												0.675458	0.25107	0.911909
												0.736357	0.686941	0.88017
												0.728132	0.447596	0.779193
												0.689019	0.36063	0.867756
												0.725017	0.577689	0.838298
												0.698127	0.465241	0.857957
												0.661787	0.575818	0.865791
												0.741788	0.611292	0.854839
												0.686196	0.501244	0.923465
												0.714897	0.546296	0.869214
												0.707432	0.441349	0.876068
												0.810599	0.502964	0.872747
												0.701531	0.32967	0.887218
												0.711399	0.553086	0.871188
												0.680436	0.448387	0.824951
												0.723898	0.502862	0.841454
												0.716841	0.529933	0.904338
												0.829498	0.615942	0.897378
												0.702112	0.598886	0.903697
												0.74175	0.588367	0.896694
												0.624085	0.641026	0.883925
												0.78071	0.436202	0.927357
												0.715232	0.642926	0.903323
												0.713713	0.747024	0.925871
												0.662896	0.551365	0.859443
												0.807763	0.478442	0.892879
												0.615981	0.631631	0.862255
												0.746009	0.436782	0.868841
												0.732549	0.404798	0.6783
												0.803571	0.539813	0.722772
												0.699602	0.371537	0.742358
												0.691718	0.645704	0.7578
												0.723063	0.537757	0.710048
												0.70276	0.548305	0.732097
												0.836237	0.454212	0.761201
												0.679745	0.511628	0.747109
												0.734578	0.468521	0.760829
												0.760684	0.557915	0.722666
												0.7141	0.596398	0.775429
												0.663396	0.453714	0.778098
												0.713141	0.546	0.737977
												0.729588	0.433535	0.790715
												0.760755	0.542453	0.786321
												0.834674	0.385333	0.745047
												0.723695	0.515777	0.720346
												0.742152	0.578797	0.76233
												0.726556	0.580224	0.753247
												0.754014	0.591522	0.821219
												0.702008	0.531658	0.787879
												0.705669	0.631481	0.74383
												0.699477	0.443299	0.784933
												0.74918	0.564935	0.807286
												0.71169	0.63093	0.71057
												0.750361	0.612727	0.712175
												0.748382	0.631528	0.742872
												0.712133	0.646377	0.755797
												0.75966	0.504056	0.740676
												0.726815	0.47925	0.762945
												0.704713	0.559226	0.73348
												0.702822	0.43956	0.722444
												0.599301	0.63678	0.762673
												0.746423	0.370701	0.763042
												0.742768	0.598131	0.769051
												0.70593	0.608405	0.773878
												0.766564	0.550102	0.785917
												0.760131	0.508021	0.730561
												0.657504	0.572482	0.748576
												0.635067	0.555678	0.758438
												0.794872	0.606125	0.780616
												0.714403	0.478261	0.809327
												0.768084	0.627451	0.795056
												0.730972	0.531067	0.731915
												0.728395	0.63442	0.78108
												0.575967	0.721111	0.742892
												0.53057	0.495159	0.711921
												0.552381	0.595459	0.783875
												0.617486	0.425299	0.730332
												0.524731	0.590149	0.732925
												0.585012	0.491508	0.708789
												0.598354	0.463576	0.713318
												0.540704	0.483458	0.759048
												0.663342	0.443366	0.746528
												0.654685	0.524104	0.760692
												0.729788	0.502551	0.788607
												0.654278	0.60697	0.782626
												0.761006	0.558567	0.724437
												0.655402	0.622056	0.775862
												0.651016	0.588822	0.687232
												0.722849	0.618857	0.713056
												0.73003	0.45398	0.773288
												0.691294	0.533215	0.74536
												0.682225	0.562079	0.7499
												0.714866	0.614082	0.757181
												0.692365	0.622768	0.843206
												0.707111	0.420798	0.742922
												0.66906	0.54591	0.783142
												0.665038	0.589815	0.794442
												0.653846	0.507586	0.741323
												0.498573	0.480344	0.759798
												0.701004	0.409226	0.747402
												0.619289	0.42341	0.785714
												0.727778	0.512979	0.722681
												0.663087	0.495396	0.789797
												0.734141	0.496318	0.755823
												0.671958	0.521143	0.817444
												0.680625	0.640678	0.799728
												0.579849	0.514825	0.773178
												0.546081	0.534884	0.821934
												0.654278	0.645753	0.799199
												0.66048	0.635066	0.76475
												0.724703	0.478469	0.755702
												0.789815	0.513932	0.816685
												0.695361	0.623365	0.817838
												0.634201	0.383957	0.813788
												0.617036	0.586957	0.790519
												0.755257	0.544379	0.729654
												0.723393	0.665049	0.786477
												0.695776	0.624197	0.795435
												0.725537	0.580296	0.794635
												0.692441	0.506378	0.744871
												0.690434	0.317881	0.774654
												0.735627	0.561384	0.69863
												0.673534	0.577737	0.691147
												0.676788	0.623644	0.777447
												0.709567	0.580494	0.799172
												0.565999	0.659595	0.738302
												0.68642	0.552055	0.78635
												0.730579	0.588384	0.745728
												0.651092	0.366394	0.791143
												0.701269	0.487779	0.789981
												0.754271	0.302941	0.772222
												0.571171	0.649893	0.828603
												0.733703	0.64461	0.763006
												0.642018	0.471063	0.820758
												0.684457	0.749681	0.824183
												0.679977	0.548357	0.760676
												0.736196	0.416168	0.75597
												0.60795	0.495008	0.769364
												0.649479	0.546067	0.795082
												0.687558	0.402667	0.776165
												0.746018	0.529412	0.784585
												0.629571	0.624762	0.786806
												0.600176	0.649475	0.770767
												0.664751	0.550532	0.791652
												0.750573	0.592423	0.809241
												0.638867	0.627517	0.738582
												0.682906	0.649688	0.783182
												0.67971	0.628043	0.733868
												0.691376	0.331671	0.752952
												0.612681	0.511211	0.743373
												0.678068	0.540275	0.769923
												0.743716	0.467066	0.816884
												0.743554	0.556346	0.734859
												0.772431	0.628218	0.731615
												0.709082	0.462079	0.761742
												0.754396	0.580023	0.791637
												0.633648	0.600242	0.794025
												0.780473	0.392814	0.80531
												0.745483	0.457607	0.820341
												0.802523	0.640301	0.749057
												0.719525	0.430155	0.642088
												0.604491	0.484778	0.768826
												0.651877	0.523338	0.69996
												0.716547	0.442211	0.75054
												0.695339	0.553452	0.733222
												0.707332	0.592301	0.752228
												0.715596	0.477189	0.76444
												0.686472	0.643993	0.798709
												0.78274	0.489415	0.793417
												0.698568	0.626569	0.796667
												0.560547	0.521161	0.775532
												0.745752	0.610401	0.817538
												0.701599	0.535681	0.732401
												0.60293	0.706781	0.74177
												0.608387	0.596429	0.729497
												0.599138	0.536957	0.78408
												0.723384	0.636964	0.747621
												0.679763	0.447165	0.748109
												0.71859	0.557398	0.712551
												0.70997	0.503937	0.778213
												0.755799	0.480366	0.779605
												0.799637	0.606372	0.785893
												0.76093	0.584116	0.755528
												0.69449	0.590955	0.811387
												0.746916	0.466954	0.779334
												0.687662	0.493812	0.751125
												0.710725	0.601083	0.753685
												0.595152	0.474002	0.811673
												0.648211	0.464286	0.792412
												0.607885	0.67686	0.762092
												0.714825	0.515385	0.785884
												0.565751	0.709386	0.808077
												0.751409	0.31433	0.787598
												0.716604	0.497442	0.766379
												0.565588	0.637985	0.806931
												0.69724	0.605889	0.775624
												0.621083	0.428571	0.78881
												0.665605	0.611465	0.809367
												0.723362	0.53206	0.796956
												0.690421	0.442911	0.783997
												0.697039	0.418152	0.793424
												0.692478	0.476319	0.772969
												0.792067	0.538961	0.756027
												0.618719	0.557936	0.784753
												0.623762	0.669875	0.762705
												0.704275	0.367816	0.763483
												0.586605	0.506448	0.765383
												0.652011	0.640316	0.816121
												0.556874	0.518272	0.791759
												0.701322	0.522837	0.785965
												0.687835	0.527778	0.759719
												0.727909	0.70302	0.785344
												0.689655	0.620148	0.771132
												0.674507	0.432364	0.75816
												0.651224	0.507322	0.767376
												0.59632	0.299133	0.768219
												0.658462	0.610134	0.762622
												0.858731	0.460882	0.766118
												0.684112	0.598843	0.750642
												0.656805	0.354978	0.636989
												0.662444	0.488095	0.733032
												0.61731	0.373997	0.77609
												0.599574	0.512136	0.804297
												0.728162	0.494152	0.733863
												0.690943	0.520476	0.708013
												0.572687	0.348711	0.707684
												0.712531	0.576087	0.673934
												0.640121	0.57329	0.704617
												0.605449	0.437133	0.707486
												0.656591	0.645771	0.770937
												0.673913	0.410904	0.785374
												0.626561	0.475758	0.755707
												0.696612	0.554855	0.743165
												0.605996	0.509692	0.786918
												0.693271	0.454802	0.7831
												0.587174	0.547043	0.827607
												0.660294	0.488152	0.744169
												0.680402	0.501263	0.788776
												0.618299	0.561594	0.80566
												0.660342	0.57485	0.774316
												0.718805	0.632383	0.774829
												0.640155	0.550067	0.75268
												0.743551	0.390785	0.755071
												0.757913	0.524523	0.727544
												0.733043	0.483683	0.758694
												0.684143	0.353026	0.766823
												0.736156	0.564226	0.750391
												0.821767	0.50625	0.674341
												0.73102	0.56438	0.782506
												0.77362	0.45857	0.797355
												0.562882	0.453125	0.786433
												0.705584	0.488131	0.786541
												0.566355	0.620022	0.798011
												0.694856	0.414462	0.78363
												0.652489	0.454545	0.792333
												0.673729	0.543503	0.769641
												0.720548	0.631414	0.833733
												0.757422	0.471483	0.748428
												0.73107	0.446254	0.768404
												0.63347	0.579864	0.797825
												0.695009	0.755422	0.810382
												0.657262	0.53066	0.778643
												0.702454	0.618481	0.73572
												0.650357	0.590313	0.799703
												0.511601	0.436662	0.810484
												0.700323	0.516052	0.812033
												0.669131	0.611345	0.753408
												0.780161	0.557143	0.777152
												0.652608	0.480183	0.802846
												0.657348	0.479361	0.800366
												0.539919	0.52963	0.787064
												0.746625	0.623824	0.777823
												0.724107	0.585915	0.825538
												0.705786	0.61521	0.806936
												0.703618	0.781772	0.774983
												0.717422	0.676056	0.787269
												0.647468	0.562791	0.786487
												0.6728	0.619335	0.788973
												0.748768	0.556319	0.749081
												0.679439	0.634103	0.783738
												0.651934	0.494041	0.794505
												0.627184	0.494652	0.773349
												0.648232	0.768056	0.458433
												0.806258	0.548628	0.764416
												0.520516	0.518908	0.724397
												0.777858	0.401774	0.76199
												0.623288	0.42283	0.812132
												0.669363	0.495	0.764357
												0.635044	0.570119	0.740348
												0.661491	0.599291	0.796806
												0.830937	0.599398	0.747221
												0.742002	0.429989	0.780449
												0.695848	0.548649	0.832111
												0.654605	0.751572	0.793701
												0.802048	0.469364	0.768282
												0.819502	0.600201	0.809978
												0.745912	0.541272	0.79048
												0.751961	0.563616	0.78823
												0.635321	0.391111	0.73818
												0.64	0.491954	0.728155
												0.664218	0.471867	0.707152
												0.590958	0.612121	0.737568
												0.713781	0.608541	0.779274
												0.652138	0.586833	0.783715
												0.798027	0.414053	0.779968
												0.777894	0.556742	0.797956
												0.677716	0.350669	0.73703
												0.543575	0.783226	0.789665
												0.565217	0.556338	0.775869
												0.599773	0.596107	0.821873
												0.609988	0.566798	0.781177
												0.601952	0.419434	0.767005
												0.663377	0.488162	0.762337
												0.729341	0.423022	0.753941
												0.611268	0.592179	0.81683
												0.653036	0.506135	0.786065
												0.568627	0.598441	0.779984
												0.66413	0.566845	0.770146
												0.620518	0.378462	0.764274
												0.61194	0.522093	0.746825
												0.784076	0.589744	0.799048
												0.555966	0.512575	0.789142
												0.586071	0.613131	0.790779
												0.510507	0.474555	0.800422
												0.598978	0.506073	0.774424
												0.614094	0.530425	0.761105
												0.693097	0.553829	0.778545
												0.580918	0.45512	0.72924
												0.669744	0.43552	0.808175
												0.585395	0.429144	0.775011
												0.584427	0.429144	0.771247
												0.594877	0.466069	0.834697
												0.39408	0.589303	0.711184
												0.34283	0.806202	0.790276
												0.433267	0.563477	0.756098
												0.696997	0.695423	0.763872
												0.847744	0.408716	0.811514
												0.756283	0.504556	0.821969
												0.599382	0.235736	0.827385
												0.58486	0.54902	0.774376
												0.732818	0.580962	0.749871
												0.569726	0.440378	0.689855
												0.788717	0.589377	0.739417
												0.780397	0.612869	0.666171
												0.690598	0.581262	0.720997
												0.695375	0.420922	0.686264
												0.487212	0.554348	0.732381
												0.578548	0.410377	0.701243
												0.735105	0.566667	0.722076
												0.814714	0.678256	0.761044
												0.535865	0.632329	0.65229
												0.618796	0.650734	0.762113
												0.728385	0.698436	0.733706
												0.690941	0.700673	0.726147
												0.593152	0.661775	0.7429
												0.654359	0.588907	0.730876
												0.529724	0.618215	0.741424
												0.634228	0.665257	0.723878
												0.67619	0.730478	0.881773
												0.713889	0.596059	0.929683
												0.634299	0.600472	0.774092
												0.622378	0.619729	0.88941
												0.616029	0.650903	0.858576
												0.294028	0.675565	0.849315
												0.5	0.595786	0.914373
												0.604032	0.628754	0.839545
												0.574347	0.691942	0.868697
												0.625817	0.626961	0.665581
												0.629469	0.572522	0.704124
												0.6625	0.598987	0.68974
												0.631902	0.600857	0.780801
												0.683351	0.542541	0.74055
												0.676218	0.566121	0.833869
												0.80526	0.566066	0.714667
												0.818565	0.646931	0.656322
												0.538546	0.67473	0.696713
												0.532089	0.686485	0.805524
												0.639604	0.530375	0.745595
												0.773839	0.140112	0.711165
												0.58313	0.144734	0.75441
												0.665414	0.137288	0.74973
												0.636364	0.209671	0.756863
												0.66982	0.198566	0.749398
												0.577515	0.163413	0.775371
												0.756148	0.175457	0.784792
												0.715812	0.066363	0.865916
												0.573148	0.139804	0.80479
												0.736446	0.118455	0.678279
												0.823466	0.09973	0.68239
												0.578271	0.15468	0.870588
												0.835905	0.193973	0.835302
												0.801087	0.187754	0.815251
												0.637555	0.193108	0.882557
												0.558344	0.16281	0.869565
												0.600979	0.168339	0.854803
												0.631579	0.162218	0.892363
												0.597132	0.13952	0.764368
												0.457481	0.131559	0.882537
												0.207037	0.170058	0.919285
												0.182686	0.14658	0.753012
												0.24741	0.1491	0.818834
												0.296085	0.163622	0.858752
												0.271616	0.111703	0.812377
												0.29807	0.146831	0.768844
												0.288642	0.182839	0.785808
												0.255319	0.158471	0.839791
												0.434524	0.143297	0.827618
												0.218182	0.175013	0.85
												0.366242	0.224059	0.862584
												0.281648	0.295478	0.849424
												0.353946	0.119302	0.787755
												0.382872	0.14023	0.674208
												0.324808	0.154199	0.809581
												0.290137	0.182171	0.800989
												0.254049	0.235215	0.801561
												0.244973	0.155794	0.719403
												0.287685	0.171115	0.771502
												0.404176	0.231615	0.826568
												0.443274	0.197382	0.777644
												0.260188	0.164455	0.770161
												0.236052	0.207188	0.83725
												0.321791	0.162445	0.837011
												0.245455	0.129069	0.917262
												0.403409	0.156908	0.777778
												0.404236	0.174819	0.804491
												0.280612	0.12576	0.752838
												0.313312	0.107044	0.603286
												0.386346	0.166819	0.693407
												0.245344	0.12789	0.874479
												0.488789	0.109367	0.641246
												0.540845	0.134074	0.741397
												0.581395	0.154176	0.78825
												0.654919	0.148328	0.779101
												0.662264	0.120015	0.844127
												0.558865	0.170889	0.683703
												0.530581	0.12641	0.776173
												0.493653	0.143085	0.696101
												0.439716	0.166377	0.761026
												0.48468	0.166985	0.774936
												0.661626	0.124241	0.766488
												0.520111	0.136184	0.757202
												0.464516	0.166386	0.733807
												0.539363	0.220367	0.785714
												0.560408	0.175686	0.84839
												0.732946	0.230845	0.78265
												0.526502	0.137496	0.644828
												0.523605	0.16582	0.76186
												0.654054	0.183978	0.770101
												0.440115	0.194119	0.830216
												0.534228	0.119985	0.707012
												0.490244	0.195145	0.805208
												0.501845	0.193568	0.802993
												0.700655	0.180813	0.699703
												0.515625	0.166716	0.767315
												0.465232	0.2	0.809586
												0.640943	0.217785	0.844816
												0.576628	0.205892	0.903509
												0.527431	0.174395	0.8709
												0.465565	0.117135	0.707719
												0.449833	0.183964	0.715527
												0.526978	0.258101	0.683243
												0.504988	0.355923	0.734852
												0.301587	0.20389	0.738636
												0.636183	0.222645	0.739015
												0.515646	0.205413	0.725849
												0.513043	0.191409	0.744658
												0.488562	0.266609	0.723719
												0.743028	0.247368	0.684856
												0.432927	0.234168	0.710716
												0.373288	0.303042	0.638475
												0.458256	0.211229	0.686555
												0.61642	0.24646	0.703559
												0.688811	0.234477	0.665861
												0.493333	0.205627	0.760138
												0.345277	0.225683	0.729262
												0.474886	0.137036	0.741878
												0.491279	0.161129	0.816372
												0.663116	0.17487	0.727004
												0.395062	0.166908	0.794274
												0.708551	0.199489	0.547867
												0.501479	0.181084	0.689617
												0.642322	0.201222	0.686738
												0.661342	0.119891	0.692206
												0.667355	0.214422	0.628561
												0.494505	0.185185	0.643357
												0.425422	0.219006	0.666888
												0.501982	0.172836	0.694713
												0.449405	0.314732	0.667285
												0.624765	0.306758	0.65452
												0.512706	0.213444	0.624672
												0.391304	0.319801	0.530402
												0.47438	0.160223	0.691013
												0.496154	0.248557	0.774949
												0.486971	0.211672	0.535826
												0.675105	0.265853	0.61956
												0.496865	0.369253	0.570558
												0.348511	0.163284	0.582946
												0.447661	0.188664	0.62119
												0.437943	0.157594	0.60107
												0.780914	0.201632	0.602815
												0.454834	0.118701	0.5781
												0.619549	0.220257	0.653507
												0.452	0.194263	0.550971
												0.604478	0.158498	0.682916
												0.68431	0.167629	0.656991
												0.642553	0.188729	0.585646
												0.790941	0.143887	0.621893
												0.335271	0.165409	0.527845
												0.367206	0.167962	0.619815
												0.680628	0.184779	0.741634
												0.544081	0.246779	0.633431
												0.712934	0.200181	0.644518
												0.624161	0.207399	0.66739
												0.437398	0.258687	0.570847
												0.410745	0.242076	0.570606
												0.572133	0.194503	0.616985
												0.702782	0.296774	0.697584
												0.663139	0.179159	0.662776
												0.449753	0.167732	0.652246
												0.527197	0.184109	0.656926
												0.477492	0.242274	0.675363
												0.580533	0.251186	0.569409
												0.65812	0.151475	0.665918
												0.526912	0.126173	0.661906
												0.657848	0.190296	0.68174
												0.567251	0.164768	0.661234
												0.535302	0.221705	0.66129
												0.704562	0.187955	0.611175
												0.630698	0.206775	0.651729
												0.552734	0.16768	0.649219
												0.62797	0.180306	0.659218
												0.742167	0.180399	0.665955
												0.695445	0.21073	0.632779
												0.725275	0.181162	0.679907
												0.60957	0.244845	0.610954
												0.603774	0.198386	0.643075
												0.571429	0.160088	0.693919
												0.709145	0.182574	0.650352
												0.615946	0.196726	0.656848
												0.579402	0.196315	0.708254
												0.661098	0.209814	0.727969
												0.651751	0.193	0.730057
												0.662651	0.24111	0.816804
												0.696011	0.251235	0.719171
												0.650213	0.209645	0.767189
												0.682207	0.177135	0.738794
												0.641094	0.214286	0.664174
												0.634859	0.206688	0.70499
												0.741007	0.208813	0.728735
												0.619522	0.19115	0.696539
												0.585073	0.189809	0.722045
												0.673232	0.176647	0.689404
												0.690355	0.184377	0.691508
												0.668988	0.189683	0.757367
												0.634308	0.152124	0.718156
												0.748637	0.199882	0.760829
												0.70733	0.204033	0.730716
												0.666044	0.223123	0.754496
												0.684154	0.161234	0.770962
												0.710924	0.164408	0.713397
												0.780177	0.231946	0.772003
												0.664643	0.185817	0.767277
												0.673278	0.190375	0.708631
												0.663455	0.238295	0.690198
												0.735226	0.206802	0.696983
												0.642418	0.123147	0.74179
												0.757883	0.280997	0.796514
												0.730406	0.211533	0.723644
												0.668732	0.182252	0.61265
												0.675874	0.185745	0.701866
												0.613477	0.207321	0.725011
												0.699826	0.216089	0.743327
												0.72834	0.19893	0.720017
												0.711214	0.171048	0.734323
												0.679194	0.214931	0.673106
												0.693146	0.176772	0.653447
												0.665863	0.109604	0.700678
												0.675108	0.250378	0.685412
												0.670825	0.240145	0.701111
												0.635033	0.148942	0.770284
												0.709001	0.135795	0.709084
												0.723233	0.17915	0.780875
												0.702286	0.207167	0.703823
												0.664029	0.199117	0.728164
												0.705392	0.221599	0.673882
												0.609772	0.197063	0.756116
												0.720524	0.192111	0.718442
												0.55181	0.252431	0.783884
												0.532028	0.230714	0.747354
												0.600476	0.261254	0.741862
												0.619087	0.256299	0.768203
												0.659472	0.306541	0.70999
												0.670918	0.211769	0.691087
												0.522994	0.279489	0.751065
												0.553365	0.263272	0.742677
												0.503377	0.148683	0.731915
												0.451409	0.209869	0.714971
												0.530435	0.23884	0.649472
												0.680502	0.2875	0.698449
												0.614736	0.155859	0.676902
												0.572797	0.220022	0.653581
												0.583548	0.21706	0.718688
												0.608807	0.160639	0.653188
												0.61236	0.254024	0.645199
												0.660891	0.198092	0.705235
												0.594041	0.206125	0.738943
												0.65195	0.178676	0.762198
												0.639795	0.320919	0.718737
												0.715551	0.25	0.630482
												0.641108	0.226682	0.695707
												0.504206	0.200198	0.768797
												0.572745	0.247857	0.704345
												0.556643	0.284047	0.703043
												0.406865	0.220314	0.769667
												0.531601	0.264363	0.713098
												0.485641	0.18522	0.679726
												0.595486	0.247401	0.681671
												0.643427	0.219965	0.652496
												0.508188	0.141951	0.675202
												0.641509	0.206653	0.67972
												0.656823	0.147552	0.689492
												0.648985	0.321285	0.748302
												0.629371	0.151434	0.78153
												0.584217	0.235084	0.744587
												0.756729	0.276936	0.784801
												0.625421	0.273087	0.753755
												0.718735	0.185751	0.817195
												0.593813	0.277239	0.75386
												0.464596	0.2251	0.75418
												0.530403	0.199255	0.713478
												0.646725	0.265787	0.648097
												0.666987	0.313936	0.708317
												0.663397	0.235504	0.664814
												0.658423	0.469786	0.657383
												0.572511	0.421255	0.6757
												0.666319	0.579345	0.670664
												0.712364	0.494054	0.715736
												0.646341	0.420323	0.768338
												0.671024	0.60205	0.622086
												0.722574	0.564614	0.686375
												0.741902	0.526927	0.723381
												0.62051	0.405911	0.763968
												0.620497	0.449786	0.693792
												0.692168	0.441774	0.707976
												0.65755	0.423618	0.699411
												0.667912	0.56702	0.663962
												0.650075	0.412429	0.757388
												0.612267	0.45534	0.761797
												0.579039	0.539232	0.658243
												0.569628	0.612538	0.657498
												0.595225	0.593709	0.756219
												0.601791	0.550131	0.766998
												0.717832	0.366853	0.70098
												0.671255	0.424537	0.720273
												0.655765	0.62467	0.802984
												0.6221	0.5494	0.648117
												0.597118	0.529958	0.768477
												0.587909	0.413658	0.792673
												0.59134	0.346618	0.802659
												0.635036	0.582266	0.723778
												0.578512	0.504618	0.645498
												0.653197	0.471596	0.594307
												0.553287	0.565487	0.707984
												0.714929	0.434365	0.758161
												0.66731	0.481651	0.706366
												0.636689	0.609	0.72195
												0.652938	0.400542	0.722359
												0.614074	0.433493	0.690886
												0.66423	0.408589	0.801686
												0.609644	0.408873	0.790809
												0.627774	0.571157	0.725534
												0.638162	0.312856	0.719948
												0.681577	0.514011	0.796038
												0.661392	0.542803	0.704415
												0.67891	0.581373	0.792339
												0.563665	0.541667	0.696344
												0.616388	0.487844	0.680152
												0.568639	0.524306	0.679082
												0.561684	0.467391	0.624264
												0.679331	0.52641	0.709758
												0.737511	0.521266	0.710106
												0.684211	0.354015	0.693108
												0.630491	0.576955	0.636673
												0.583216	0.601787	0.667513
												0.722322	0.506865	0.729779
												0.55455	0.567731	0.702203
												0.718519	0.572338	0.696344
												0.68705	0.341232	0.708738
												0.665308	0.521739	0.674232
												0.62357	0.300475	0.743637
												0.630992	0.478534	0.709626
												0.619231	0.578404	0.723907
												0.421137	0.47821	0.707095
												0.642464	0.505	0.602723
												0.696745	0.335655	0.532282
												0.595545	0.515403	0.702366
												0.717647	0.628399	0.573399
												0.645283	0.467609	0.475521
												0.642049	0.598653	0.724469
												0.694301	0.369681	0.80825
												0.621165	0.512136	0.767721
												0.715881	0.444867	0.737698
												0.598714	0.504752	0.746861
												0.677439	0.566073	0.817364
												0.624724	0.386364	0.760189
												0.593458	0.464619	0.751617
												0.555491	0.609636	0.820692
												0.677785	0.356241	0.751284
												0.492527	0.480982	0.744526
												0.446174	0.57971	0.730667
												0.622083	0.418265	0.812633
												0.627824	0.535484	0.80124
												0.637344	0.444302	0.704147
												0.621244	0.414326	0.786193
												0.483139	0.597712	0.739273
												0.562027	0.567468	0.628816
												0.589676	0.466398	0.691285
												0.676575	0.437432	0.694027
												0.604765	0.479681	0.692851
												0.519515	0.330976	0.692925
												0.655941	0.515935	0.70845
												0.693103	0.514335	0.683901
												0.693396	0.462908	0.680716
												0.523271	0.559856	0.72669
												0.601614	0.429577	0.768403
												0.60904	0.516098	0.823906
												0.620447	0.516978	0.829903
												0.586891	0.592368	0.741343
												0.587056	0.564941	0.762926
												0.625758	0.612091	0.791117
												0.549104	0.574701	0.825674
												0.525074	0.489499	0.804701
												0.60554	0.475117	0.807427
												0.566038	0.609636	0.720499
												0.571273	0.483896	0.768652
												0.631838	0.579948	0.805127
												0.625	0.432854	0.764278
												0.579217	0.602083	0.736325
												0.581913	0.355615	0.685456
												0.620192	0.557169	0.75539
												0.471751	0.48605	0.723221
												0.596273	0.567773	0.781666
												0.607087	0.588293	0.733981
												0.524917	0.469697	0.717486
												0.490919	0.607919	0.694965
												0.607577	0.541407	0.759372
												0.721239	0.404255	0.785282
												0.615696	0.387578	0.727649
												0.572459	0.558541	0.724438
												0.5125	0.670017	0.759097
												0.676991	0.498012	0.802295
												0.623029	0.609991	0.76087
												0.571643	0.576527	0.724453
												0.580692	0.554206	0.724541
												0.537295	0.576881	0.819836
												0.600939	0.531191	0.744944
												0.576923	0.419192	0.760156
												0.641246	0.550141	0.715076
												0.629032	0.644545	0.75874
												0.715457	0.416883	0.701046
												0.688402	0.539295	0.734247
												0.685478	0.391813	0.588365
												0.583333	0.363777	0.681379
												0.684145	0.504834	0.723668
												0.541016	0.470954	0.760223
												0.621536	0.486023	0.777478
												0.735977	0.663175	0.7244
												0.623	0.570085	0.804143
												0.625144	0.529086	0.726212
												0.619452	0.608811	0.708824
												0.583087	0.586906	0.784622
												0.678306	0.563404	0.84628
												0.578107	0.522466	0.705542
												0.591865	0.462594	0.655044
												0.677379	0.502444	0.735294
												0.567358	0.579147	0.717364
												0.72715	0.527905	0.70744
												0.620359	0.568533	0.759391
												0.628148	0.573803	0.723247
												0.694079	0.627137	0.763109
												0.604447	0.324168	0.785329
												0.497744	0.575024	0.728474
												0.518674	0.497275	0.654757
												0.588804	0.422111	0.70794
												0.671202	0.42303	0.598351
												0.507134	0.467252	0.717215
												0.623894	0.634527	0.735129
												0.671285	0.648191	0.785919
												0.549738	0.586425	0.771667
												0.481903	0.570541	0.716026
												0.725595	0.615652	0.704287
												0.596344	0.515068	0.769353
												0.461756	0.639216	0.765455
												0.398385	0.534133	0.809236
												0.491597	0.344828	0.782855
												0.444209	0.508418	0.697397
												0.492765	0.445591	0.761583
												0.36105	0.474775	0.797046
												0.342599	0.668605	0.77758
												0.387346	0.555961	0.721755
												0.296916	0.466981	0.732274
												0.367783	0.537951	0.7417
												0.46206	0.473684	0.732103
												0.412377	0.570464	0.669246
												0.424939	0.454031	0.787686
												0.471417	0.376574	0.737744
												0.568746	0.495319	0.675356
												0.426939	0.533632	0.79181
												0.513793	0.646939	0.726732
												0.338282	0.543	0.768741
												0.421341	0.510843	0.730606
												0.462381	0.480641	0.663913
												0.349228	0.581336	0.641304
												0.434321	0.535942	0.791874
												0.463824	0.436782	0.729854
												0.525449	0.580036	0.730013
												0.412069	0.612299	0.687801
												0.416555	0.424576	0.732372
												0.359112	0.629094	0.669508
												0.169505	0.460334	0.680317
												0.233402	0.525463	0.664518
												0.222526	0.580396	0.704188
												0.330307	0.578894	0.731685
												0.205745	0.54963	0.748425
												0.41931	0.44958	0.670446
												0.268024	0.382793	0.763844
												0.323668	0.337684	0.738603
												0.409774	0.561317	0.734259
												0.256065	0.578365	0.754621
												0.334856	0.565408	0.740105
												0.362448	0.549787	0.715875
												0.317829	0.557596	0.771907
												0.295218	0.554773	0.763746
												0.277592	0.469087	0.782005
												0.304102	0.55818	0.6756
												0.303327	0.465116	0.758255
												0.319542	0.498042	0.683158
												0.405267	0.584593	0.770047
												0.334163	0.414079	0.755989
												0.479798	0.458478	0.69739
												0.363119	0.465062	0.791649
												0.248561	0.447992	0.748544
												0.292835	0.410506	0.734528
												0.365738	0.606009	0.752582
												0.391199	0.612027	0.763792
												0.212682	0.462594	0.81757
												0.568951	0.567084	0.782952
												0.567568	0.36194	0.673575
												0.387722	0.514821	0.774848
												0.504963	0.458003	0.805306
												0.565104	0.512741	0.719965
												0.669197	0.541971	0.703721
												0.474255	0.272251	0.688838
												0.546374	0.417763	0.687087
												0.475842	0.49542	0.780728
												0.331452	0.456627	0.78323
												0.270833	0.43	0.757282
												0.339829	0.264706	0.74619
												0.207679	0.507719	0.776766
												0.43733	0.455838	0.81508
												0.236304	0.405022	0.793605
												0.336234	0.639282	0.802433
												0.283033	0.516209	0.775344
												0.349509	0.460303	0.649913
												0.330462	0.405983	0.807155
												0.176516	0.51497	0.666941
												0.297436	0.427015	0.749255
												0.319033	0.529183	0.732657
												0.347729	0.542039	0.771812
												0.241686	0.611399	0.784136
												0.292188	0.493779	0.756306
												0.38599	0.548813	0.779418
												0.38974	0.618049	0.803506
												0.307756	0.508634	0.766034
												0.16	0.428712	0.730524
												0.313316	0.547896	0.693973
												0.296517	0.60166	0.803082
												0.22822	0.379391	0.737921
												0.354931	0.593469	0.745259
												0.303581	0.523894	0.797549
												0.381538	0.39899	0.705319
												0.400374	0.473684	0.753052
												0.330733	0.39726	0.755335
												0.15274	0.526602	0.713173
												0.356821	0.543221	0.704289
												0.301128	0.584062	0.719298
												0.254109	0.463606	0.748058
												0.194152	0.55291	0.784345
												0.345915	0.435421	0.772587
												0.222892	0.435864	0.756812
												0.316267	0.519481	0.754557
												0.274903	0.595785	0.831871
												0.376906	0.546971	0.735693
												0.359124	0.60495	0.730753
												0.284024	0.563187	0.811204
												0.334004	0.535004	0.802962
												0.264286	0.469767	0.775314
												0.370828	0.517841	0.72621
												0.330465	0.45605	0.732957
												0.238885	0.451985	0.738727
												0.244794	0.367197	0.629992
												0.369842	0.546488	0.77213
												0.299553	0.487078	0.667454
												0.22042	0.477749	0.71545
												0.478809	0.595707	0.758286
												0.22357	0.332323	0.691708
												0.22808	0.615789	0.815944
												0.242996	0.611504	0.780248
												0.288114	0.516934	0.794222
												0.327656	0.592371	0.700693
												0.363339	0.401522	0.758495
												0.202918	0.57508	0.766217
												0.41662	0.536117	0.737817
												0.24476	0.438326	0.806167
												0.374613	0.511076	0.787315
												0.294479	0.295228	0.811373
												0.448573	0.580247	0.797925
												0.276693	0.516755	0.769268
												0.330971	0.621701	0.790264
												0.268534	0.259305	0.790716
												0.299315	0.452267	0.804444
												0.383797	0.524609	0.794996
												0.224972	0.40264	0.776342
												0.377168	0.475799	0.762852
												0.213359	0.368557	0.767592
												0.28062	0.5161	0.782837
												0.386574	0.468343	0.735925
												0.394591	0.505495	0.821772
												0.2965	0.560112	0.813599
												0.404549	0.404795	0.826343
												0.343122	0.583581	0.768111
												0.295132	0.688291	0.793814
												0.352941	0.448655	0.720225
												0.141739	0.558854	0.793683
												0.225462	0.616129	0.76233
												0.305476	0.55398	0.763118
												0.314173	0.566127	0.731555
												0.184211	0.464088	0.810161
												0.344	0.460021	0.75951
												0.20764	0.621667	0.754308
												0.221716	0.581862	0.762698
												0.392938	0.474438	0.738375
												0.270149	0.453	0.746363
												0.451722	0.489891	0.754355
												0.293304	0.447222	0.790434
												0.222093	0.480874	0.779233
												0.257851	0.337955	0.765115
												0.387896	0.582558	0.73996
												0.354494	0.465859	0.716659
												0.351421	0.553439	0.740989
												0.24092	0.554409	0.785268
												0.351676	0.560449	0.809949
												0.426861	0.447198	0.735151
												0.336836	0.508914	0.773913
												0.38815	0.564444	0.759834
												0.334011	0.617225	0.750864
												0.238926	0.581927	0.777355
												0.396776	0.394895	0.738907
												0.421488	0.72661	0.622664
												0.180116	0.543421	0.792872
												0.382403	0.486346	0.782968
												0.239157	0.549884	0.745974
												0.346473	0.456496	0.741789
												0.33116	0.332174	0.735115
												0.316501	0.615854	0.77356
												0.276137	0.590144	0.80592
												0.391045	0.488067	0.809087
												0.251969	0.560634	0.803291
												0.355207	0.622727	0.773522
												0.255189	0.657648	0.741826
												0.354102	0.606621	0.704701
												0.550207	0.64155	0.698745
												0.71223	0.485236	0.782516
												0.665431	0.48926	0.774555
												0.69115	0.632778	0.719545
												0.682508	0.567227	0.758708
												0.747137	0.635983	0.759203
												0.714575	0.691535	0.787063
												0.541436	0.611848	0.746693
												0.616834	0.701322	0.785409
												0.693898	0.68784	0.753149
												0.737085	0.593611	0.792988
												0.649123	0.545351	0.778981
												0.554849	0.557599	0.792528
												0.708415	0.672973	0.673606
												0.770563	0.523377	0.803983
												0.666144	0.458647	0.820565
												0.68335	0.478723	0.777683
												0.60206	0.590009	0.758871
												0.639801	0.61134	0.775257
												0.627884	0.651639	0.811646
												0.696445	0.401246	0.760072
												0.674027	0.599585	0.795605
												0.671508	0.610956	0.810754
												0.702885	0.547591	0.807922
												0.656948	0.479142	0.771602
												0.643077	0.539759	0.77849
												0.781762	0.560217	0.740331
												0.781732	0.637083	0.78574
												0.598639	0.576125	0.755642
												0.643438	0.506826	0.733304
												0.680636	0.46832	0.781226
												0.690632	0.568922	0.787828
												0.630435	0.585714	0.780178
												0.722048	0.468643	0.819072
												0.624612	0.534259	0.74879
												0.59216	0.453901	0.7474
												0.726434	0.608911	0.816649
												0.754673	0.373766	0.767672
												0.738043	0.579352	0.781454
												0.666043	0.592466	0.750084
												0.649505	0.613704	0.800588
												0.702312	0.667224	0.755962
												0.617371	0.630533	0.777439
												0.58204	0.588837	0.77144
												0.679185	0.582788	0.727824
												0.709497	0.57931	0.695313
												0.725838	0.564255	0.750899
												0.684724	0.590783	0.767491
												0.671024	0.546226	0.778185
												0.605121	0.552783	0.743284
												0.720484	0.573066	0.734152
												0.628289	0.531088	0.764147
												0.457686	0.533485	0.709712
												0.735765	0.631303	0.717287
												0.584281	0.585714	0.789336
												0.565164	0.526659	0.724747
												0.606445	0.398281	0.668951
												0.658059	0.526357	0.70696
												0.641471	0.515179	0.762433
												0.754213	0.599752	0.730175
												0.690722	0.591549	0.768858
												0.539437	0.609496	0.76391
												0.711466	0.536566	0.770598
												0.549784	0.555927	0.740181
												0.709548	0.283476	0.769573
												0.650894	0.505112	0.780397
												0.69254	0.607362	0.700346
												0.657839	0.506683	0.804972
												0.635892	0.397135	0.763666
												0.640657	0.689057	0.711835
												0.690372	0.50051	0.798362
												0.680336	0.573359	0.772091
												0.761724	0.418122	0.710744
												0.681694	0.423529	0.780102
												0.528105	0.506554	0.711027
												0.679204	0.336893	0.738748
												0.653846	0.483676	0.752866
												0.582822	0.432304	0.805328
												0.732026	0.44209	0.658012
												0.719068	0.609016	0.760107
												0.521951	0.575673	0.719838
												0.727362	0.457481	0.762028
												0.631	0.600404	0.74474
												0.698507	0.354452	0.796631
												0.584955	0.547706	0.814945
												0.674081	0.470588	0.813953
												0.759036	0.514865	0.733592
												0.655903	0.60559	0.744819
												0.70359	0.509927	0.792642
												0.550143	0.570217	0.768526
												0.750907	0.594089	0.799002
												0.549296	0.424859	0.850769
												0.492676	0.414773	0.735725
												0.5671	0.59322	0.80262
												0.513302	0.379947	0.813647
												0.569204	0.604247	0.683586
												0.65493	0.37756	0.781416
												0.733396	0.587477	0.698307
												0.705295	0.46843	0.789474
												0.702538	0.44668	0.752245
												0.621308	0.497667	0.81517
												0.790898	0.337	0.812063
												0.66535	0.575214	0.804105
												0.65102	0.384732	0.785241
												0.574438	0.522523	0.838868
												0.681574	0.660987	0.771865
												0.605917	0.423667	0.774554
												0.721504	0.52677	0.779091
												0.631803	0.342213	0.791367
												0.466579	0.448633	0.779329
												0.698905	0.487337	0.765669
												0.675373	0.44765	0.730676
												0.714286	0.57886	0.637343
												0.732877	0.511444	0.767451
												0.655797	0.49759	0.774368
												0.526387	0.433283	0.75742
												0.745283	0.380084	0.773036
												0.705779	0.501927	0.789423
												0.783178	0.461894	0.70229
												0.726306	0.530443	0.768081
												0.779249	0.470291	0.737249
												0.563172	0.553875	0.740104
												0.579425	0.346241	0.725951
												0.653015	0.508323	0.741067
												0.652174	0.47081	0.721841
												0.623545	0.36676	0.713689
												0.619303	0.512979	0.71374
												0.58156	0.437736	0.732467
												0.738841	0.525	0.748651
												0.635908	0.535223	0.751972
												0.678977	0.519104	0.748239
												0.700772	0.653527	0.732077
												0.6902	0.657143	0.685487
												0.657492	0.597561	0.699873
												0.573416	0.593117	0.733245
												0.714579	0.592262	0.774978
												0.648551	0.43659	0.790468
												0.538806	0.470917	0.811427
												0.520492	0.657971	0.792995
												0.534506	0.647984	0.798203
												0.531447	0.504866	0.790081
												0.683628	0.564128	0.75299
												0.752796	0.54918	0.764874
												0.411585	0.64526	0.787916
												0.686335	0.518947	0.750113
												0.429919	0.631746	0.729626
												0.5	0.641607	0.689376
												0.729141	0.620361	0.685275
												0.771335	0.688299	0.758694
												0.548287	0.807537	0.808865
												0.831737	0.589059	0.737908
												0.48722	0.616071	0.789519
												0.706215	0.54375	0.779617
												0.662359	0.476684	0.822306
												0.441261	0.659309	0.802964
												0.788416	0.549724	0.764124
												0.585221	0.56866	0.793331
												0.483163	0.612197	0.791525
												0.594667	0.548696	0.77738
												0.58221	0.579566	0.799484
												0.741573	0.576499	0.773464
												0.649351	0.593712	0.797557
												0.675325	0.557377	0.773592
												0.651892	0.504125	0.70987
												0.642933	0.607143	0.761538
												0.613915	0.638158	0.77476
												0.807245	0.583418	0.813026
												0.445399	0.596364	0.736534
												0.64207	0.626095	0.674124
												0.597531	0.569005	0.788606
												0.565957	0.655615	0.750418
												0.666667	0.618491	0.718611
												0.498013	0.572394	0.693763
												0.458683	0.412873	0.813213
												0.487209	0.681013	0.699489
												0.641189	0.489297	0.733657
												0.80207	0.528671	0.661526
												0.50079	0.567595	0.647401
												0.72617	0.59	0.751964
												0.483129	0.470772	0.789474
												0.575	0.510989	0.7464
												0.641975	0.616203	0.786672
												0.707763	0.525108	0.794577
												0.614657	0.722656	0.734714
												0.598326	0.650735	0.79222
												0.660885	0.433985	0.771415
												0.422956	0.556266	0.839867
												0.85836	0.578598	0.813095
												0.569486	0.502717	0.64083
												0.699187	0.533969	0.699697
												0.753086	0.475943	0.648339
												0.462547	0.530466	0.753827
												0.651786	0.445988	0.802799
												0.71	0.543336	0.660896
												0.556634	0.58562	0.622268
												0.538251	0.728205	0.661502
[truncated: 15,485 more rows]

## Sheet: Photobleaching
	Fig.4b	one step		two steps
		Time	Intensity	Time	Intensity
		0	1001	0	2987
		0.1	1266	0.1	3181
		0.2	1329	0.2	3427
		0.3	1304	0.3	3644
		0.4	1244	0.4	3322
		0.5	909	0.5	4648
		0.6	1004	0.6	3326
		0.7	709	0.7	3324
		0.8	914	0.8	4081
		0.9	977	0.9	3586
		1	1022	1	3441
		1.1	1024	1.1	3648
		1.2	1385	1.2	3917
		1.3	1019	1.3	3665
		1.4	892	1.4	3211
		1.5	836	1.5	3320
		1.6	1056	1.6	3265
		1.7	1105	1.7	3630
		1.8	906	1.8	3892
		1.9	1167	1.9	3382
		2	940	2	4222
		2.1	965	2.1	5012
		2.2	1137	2.2	2527
		2.3	1069	2.3	2199
		2.4	1412	2.4	2173
		2.5	1135	2.5	2277
		2.6	1156	2.6	2470
		2.7	1440	2.7	2289
		2.8	1206	2.8	1904
		2.9	1394	2.9	2029
		3	1155	3	1886
		3.1	1156	3.1	2010
		3.2	1319	3.2	2215
		3.3	1611	3.3	1923
		3.4	1332	3.4	1691
		3.5	1371	3.5	1916
		3.6	1244	3.6	1909
		3.7	1235	3.7	2773
		3.8	1390	3.8	2379
		3.9	1574	3.9	1981
		4	1457	4	2082
		4.1	1297	4.1	2182
		4.2	1770	4.2	2990
		4.3	1260	4.3	2901
		4.4	1769	4.4	3036
		4.5	1189	4.5	2295
		4.6	2293	4.6	2862
		4.7	1162	4.7	3203
		4.8	1169	4.8	2617
		4.9	1096	4.9	2484
		5	1367	5	2452
		5.1	1192	5.1	3141
		5.2	1436	5.2	2605
		5.3	1239	5.3	1994
		5.4	1221	5.4	2706
		5.5	1216	5.5	2513
		5.6	1252	5.6	2734
		5.7	1006	5.7	2405
		5.8	1324	5.8	2404
		5.9	1442	5.9	2848
		6	1253	6	2613
		6.1	1450	6.1	2320
		6.2	1287	6.2	2511
		6.3	1314	6.3	2962
		6.4	1432	6.4	2625
		6.5	1539	6.5	2390
		6.6	1230	6.6	2666
		6.7	1088	6.7	2521
		6.8	1125	6.8	1927
		6.9	1701	6.9	2546
		7	1124	7	2558
		7.1	1169	7.1	2274
		7.2	1193	7.2	2844
		7.3	1556	7.3	2483
		7.4	1422	7.4	2321
		7.5	1349	7.5	2494
		7.6	1472	7.6	2317
		7.7	1292	7.7	2345
		7.8	1370	7.8	2437
		7.9	1417	7.9	3484
		8	1331	8	2275
		8.1	1212	8.1	2768
		8.2	1244	8.2	3126
		8.3	934	8.3	2458
		8.4	1549	8.4	2747
		8.5	1298	8.5	2402
		8.6	1261	8.6	2129
		8.7	1197	8.7	3206
		8.8	488	8.8	2473
		8.9	464	8.9	2743
		9	519	9	2861
		9.1	663	9.1	2171
		9.2	562	9.2	2432
		9.3	420	9.3	2328
		9.4	412	9.4	2183
		9.5	1315	9.5	2963
		9.6	331	9.6	2716
		9.7	515	9.7	2719
		9.8	366	9.8	2318
		9.9	458	9.9	2361
		10	502	10	2095
		10.1	637	10.1	2512
		10.2	502	10.2	2648
		10.3	329	10.3	2129
		10.4	538	10.4	2095
		10.5	658	10.5	3034
		10.6	376	10.6	2527
		10.7	476	10.7	3140
		10.8	499	10.8	2692
		10.9	362	10.9	2745
		11	578	11	2684
		11.1	334	11.1	2878
		11.2	497	11.2	2697
		11.3	744	11.3	2947
		11.4	476	11.4	2417
		11.5	475	11.5	3081
		11.6	537	11.6	3369
		11.7	643	11.7	2716
		11.8	465	11.8	2733
		11.9	403	11.9	2441
		12	370	12	1736
		12.1	565	12.1	1856
		12.2	431	12.2	1622
		12.3	489	12.3	2149
		12.4	272	12.4	2397
		12.5	688	12.5	2363
		12.6	456	12.6	2156
		12.7	600	12.7	2425
		12.8	454	12.8	2452
		12.9	880	12.9	2167
		13	332	13	2256
		13.1	602	13.1	2385
		13.2	369	13.2	2640
		13.3	499	13.3	2061
		13.4	533	13.4	1908
		13.5	400	13.5	2569
		13.6	413	13.6	2482
		13.7	419	13.7	2290
		13.8	349	13.8	2026
		13.9	333	13.9	2201
		14	262	14	2412
		14.1	334	14.1	2380
		14.2	527	14.2	2101
		14.3	514	14.3	1677
		14.4	438	14.4	1020
		14.5	507	14.5	701
		14.6	470	14.6	1168
		14.7	354	14.7	1348
		14.8	348	14.8	1292
		14.9	464	14.9	948
		15	544	15	766
		15.1	356	15.1	1457
		15.2	427	15.2	1392
		15.3	539	15.3	1853
		15.4	676	15.4	1646
		15.5	278	15.5	1634
		15.6	349	15.6	1900
		15.7	524	15.7	2128
		15.8	333	15.8	905
		15.9	365	15.9	937
		16	454	16	1855
		16.1	482	16.1	1806
		16.2	601	16.2	1681
		16.3	438	16.3	1152
		16.4	464	16.4	1083
		16.5	416	16.5	1823
		16.6	354	16.6	2458
		16.7	276	16.7	1772
		16.8	564	16.8	1226
		16.9	489	16.9	1003
		17	498	17	1697
		17.1	548	17.1	1543
		17.2	637	17.2	1121
		17.3	435	17.3	1208
		17.4	359	17.4	1145
		17.5	386	17.5	1061
		17.6	419	17.6	1612
		17.7	486	17.7	1335
		17.8	317	17.8	1704
		17.9	371	17.9	1114
		18	315	18	1466
		18.1	428	18.1	950
		18.2	373	18.2	1068
		18.3	396	18.3	1784
		18.4	430	18.4	1073
		18.5	516	18.5	1334
		18.6	523	18.6	1610
		18.7	323	18.7	1915
		18.8	481	18.8	1832
		18.9	278	18.9	1097
		19	397	19	1179
		19.1	277	19.1	1036
		19.2	357	19.2	1862
		19.3	344	19.3	1957
		19.4	688	19.4	1589
		19.5	421	19.5	1705
		19.6	493	19.6	1788
		19.7	452	19.7	1761
		19.8	433	19.8	1783
		19.9	601	19.9	981
		20	266	20	1290
		20.1	391	20.1	1740
		20.2	527	20.2	1808
		20.3	383	20.3	1402
		20.4	363	20.4	1619
		20.5	402	20.5	1493
		20.6	338	20.6	1640
		20.7	366	20.7	1143
		20.8	388	20.8	1072
		20.9	381	20.9	1905
		21	361	21	1799
		21.1	325	21.1	1632
		21.2	583	21.2	1627
		21.3	548	21.3	1115
		21.4	337	21.4	982
		21.5	338	21.5	930
		21.6	363	21.6	1222
		21.7	399	21.7	1818
		21.8	422	21.8	1338
		21.9	359	21.9	1822
		22	430	22	1712
		22.1	376	22.1	818
		22.2	544	22.2	1794
		22.3	426	22.3	770
		22.4	363	22.4	1036
		22.5	475	22.5	1263
		22.6	296	22.6	1001
		22.7	373	22.7	1924
		22.8	431	22.8	1259
		22.9	386	22.9	1702
		23	544	23	651
		23.1	428	23.1	832
		23.2	347	23.2	1862
		23.3	532	23.3	1014
		23.4	456	23.4	929
		23.5	502	23.5	1079
		23.6	485	23.6	1331
		23.7	503	23.7	1379
		23.8	453	23.8	926
		23.9	576	23.9	626
		24	480	24	1047
		24.1	378	24.1	870
		24.2	420	24.2	1204
		24.3	490	24.3	1139
		24.4	461	24.4	1635
		24.5	427	24.5	1650
		24.6	474	24.6	1046
		24.7	556	24.7	1416
		24.8	476	24.8	1163
		24.9	555	24.9	1139
		25	517	25	1049
		25.1	441	25.1	1646
		25.2	408	25.2	985
		25.3	399	25.3	1324
		25.4	430	25.4	1181
		25.5	358	25.5	1669
		25.6	326	25.6	1009
		25.7	536	25.7	1253
		25.8	337	25.8	1609
		25.9	587	25.9	924
		26	304	26	1811
		26.1	523	26.1	1487
		26.2	616	26.2	1240
		26.3	492	26.3	989
		26.4	391	26.4	914
		26.5	383	26.5	2070
		26.6	415	26.6	763
		26.7	580	26.7	864
		26.8	358	26.8	1133
		26.9	404	26.9	1404
		27	435	27	1766
		27.1	461	27.1	1752
		27.2	681	27.2	1383
		27.3	419	27.3	1420
		27.4	670	27.4	1036
		27.5	425	27.5	1442
		27.6	498	27.6	895
		27.7	418	27.7	1465
		27.8	552	27.8	1005
		27.9	388	27.9	1446
		28	652	28	829
		28.1	388	28.1	1068
		28.2	409	28.2	690
		28.3	218	28.3	578
		28.4	384	28.4	950
		28.5	523	28.5	1785
		28.6	502	28.6	933
		28.7	380	28.7	786
		28.8	455	28.8	905
		28.9	397	28.9	1863
		29	427	29	1006
		29.1	442	29.1	1749
		29.2	506	29.2	950
		29.3	432	29.3	1039
		29.4	583	29.4	1125
		29.5	425	29.5	1112
		29.6	312	29.6	924
		29.7	359	29.7	990
		29.8	461	29.8	1747
		29.9	406	29.9	966
		30	502	30
		30.1	460	30.1
		30.2	475	30.2
		30.3	352	30.3
		30.4	457	30.4	--
		30.5	577	30.5	--
		30.6	453	30.6	--
		30.7	368	30.7	--
		30.8	308	30.8	--
		30.9	405	30.9	--
		31	305	31	--
		31.1	422	31.1	--
		31.2	362	31.2	--
		31.3	609	31.3	--
		31.4	879	31.4	--
		31.5	484	31.5	--
		31.6	459	31.6	--
		31.7	461	31.7	--
		31.8	346	31.8	--
		31.9	262	31.9	--
		32	344	32	--
		32.1	411	32.1	--
		32.2	445	32.2	--
		32.3	509	32.3	--
		32.4	403	32.4	--
		32.5	429	32.5	--
		32.6	374	32.6	--
		32.7	457	32.7	--
		32.8	604	32.8	--
		32.9	424	32.9	--
		33	538	33	--
		33.1	330	33.1	--
		33.2	510	33.2	--
		33.3	492	33.3	--
		33.4	512	33.4	--
		33.5	408	33.5	--
		33.6	488	33.6	--
		33.7	376	33.7	--
		33.8	393	33.8	--
		33.9	416	33.9	--
		34	473	34	--
		34.1	559	34.1	--
		34.2	424	34.2	--
		34.3	551	34.3	--
		34.4	297	34.4	--
		34.5	437	34.5	--
		34.6	645	34.6	--
		34.7	341	34.7	--
		34.8	394	34.8	--
		34.9	317	34.9	--
		35	484	35	--
		35.1	448	35.1	--
		35.2	346	35.2	--
		35.3	475	35.3	--
		35.4	537	35.4	--
		35.5	339	35.5	--
		35.6	499	35.6	--
		35.7	480	35.7	--
		35.8	313	35.8	--
		35.9	593	35.9	--
		36	368	36	--
		36.1	624	36.1	--
		36.2	510	36.2	--
		36.3	461	36.3	--
		36.4	565	36.4	--
		36.5	370	36.5	--
		36.6	386	36.6	--
		36.7	433	36.7	--
		36.8	482	36.8	--
		36.9	400	36.9	--
		37	550	37	--
		37.1	547	37.1	--
		37.2	284	37.2	--
		37.3	497	37.3	--
		37.4	400	37.4	--
		37.5	342	37.5	--
		37.6	467	37.6	--
		37.7	373	37.7	--
		37.8	493	37.8	--
		37.9	350	37.9	--
		38	397	38	--
		38.1	490	38.1	--
		38.2	567	38.2	--
		38.3	292	38.3	--
		38.4	458	38.4	--
		38.5	573	38.5	--
		38.6	677	38.6	--
		38.7	494	38.7	--
		38.8	380	38.8	--
		38.9	366	38.9	--
		39	622	39	--
		39.1	330	39.1	--
		39.2	451	39.2	--
		39.3	643	39.3	--
		39.4	465	39.4	--
		39.5	407	39.5	--
		39.6	299	39.6	--
		39.7	545	39.7	--
		39.8	371	39.8	--
		39.9	425	39.9	--
		40	443	40	--
		40.1	427	40.1	--
		40.2	422	40.2	--
		40.3	518	40.3	--
		40.4	433	40.4	--
		40.5	595	40.5	--
		40.6	506	40.6	--
		40.7	565	40.7	--
		40.8	387	40.8	--
		40.9	351	40.9	--
		41	389	41	--
		41.1	437	41.1	--
		41.2	322	41.2	--
		41.3	324	41.3	--
		41.4	429	41.4	--
		41.5	331	41.5	--
		41.6	460	41.6	--
		41.7	606	41.7	--
		41.8	506	41.8	--
		41.9	325	41.9	--
		42	463	42	--
		42.1	362	42.1	--
		42.2	342	42.2	--
		42.3	373	42.3	--
		42.4	665	42.4	--
		42.5	463	42.5	--
		42.6	519	42.6	--
		42.7	604	42.7	--
		42.8	469	42.8	--
		42.9	471	42.9	--
		43	455	43	--
		43.1	435	43.1	--
		43.2	370	43.2	--
		43.3	737	43.3	--
		43.4	512	43.4	--
		43.5	479	43.5	--
		43.6	346	43.6	--
		43.7	403	43.7	--
		43.8	456	43.8	--
		43.9	495	43.9	--
		44	508	44	--
		44.1	402	44.1	--
		44.2	455	44.2	--
		44.3	497	44.3	--
		44.4	359	44.4	--
		44.5	460	44.5	--
		44.6	454	44.6	--
		44.7	483	44.7	--
		44.8	408	44.8	--
		44.9	336	44.9	--
		45	375	45	--
		45.1	481	45.1	--
		45.2	344	45.2	--
		45.3	482	45.3	--
		45.4	414	45.4	--
		45.5	518	45.5	--
		45.6	322	45.6	--
		45.7	839	45.7	--
		45.8	355	45.8	--
		45.9	455	45.9	--
		46	509	46	--
		46.1	576	46.1	--
		46.2	698	46.2	--
		46.3	505	46.3	--
		46.4	456	46.4	--
		46.5	455	46.5	--
		46.6	485	46.6	--
		46.7	437	46.7	--
		46.8	446	46.8	--
		46.9	584	46.9	--
		47	664	47	--
		47.1	407	47.1	--
		47.2	386	47.2	--
		47.3	486	47.3	--
		47.4	484	47.4	--
		47.5	507	47.5	--
		47.6	856	47.6	--
		47.7	480	47.7	--
		47.8	566	47.8	--
		47.9	531	47.9	--
		48	424	48	--
		48.1	408	48.1	--
		48.2	610	48.2	--
		48.3	500	48.3	--
		48.4	276	48.4	--
		48.5	445	48.5	--
		48.6	331	48.6	--
		48.7	454	48.7	--
		48.8	425	48.8	--
		48.9	474	48.9	--
		49	510	49	--
		49.1	539	49.1	--
		49.2	310	49.2	--
		49.3	370	49.3	--
		49.4	421	49.4	--
		49.5	371	49.5	--
		49.6	0	49.6	--
		49.7	0	49.7	--
		49.8	0	49.8	--
		--	--	--	--
		--	--	--	--
		--	--	--	--
		--	--	--	--
		--	--	--	--
		--	--	--	--
		--	--	--	--
		--	--	--	--
		--	--	--	--
		--	--	--	--
		--	--	--	--
		--	--	--	--
		--	--	--	--
		--	--	--	--
		--	--	--	--
		--	--	--	--
		--	--	--	--
		--	--	--	--
		--	--	--	--
		--	--	--	--
		--	--	--	--
		--	--	--	--
		--	--	--	--
		--	--	--	--
		--	--	--	--
		--	--	--	--
		--	--	--	--
		--	--	--	--
		--	--	--	--
		--	--	--	--
		--	--	--	--
		--	--	--	--
		--	--	--	--
		--	--	--	--
		--	--	--	--
		--	--	--	--
		--	--	--	--
		--	--	--	--
		--	--	--	--
		--	--	--	--
		--	--	--	--
		--	--	--	--
		--	--	--	--
		--	--	--	--
		--	--	--	--
		--	--	--	--
		--		--	--
		--		--	--
		--		--	--
		--		--	--
		--		--	--
		--		--	--
		--		--	--
		--		--	--
		--		--	--
		--		--	--
		--		--	--
		--		--	--
		--		--	--
		--		--	--
		--		--	--
		--		--	--
		--		--	--
		--		--	--
		--		--	--
		--		--	--
		--		--	--
		--		--	--
		--		--	--
		--		--	--
		--		--	--
		--		--	--
		--		--	--
		--		--	--
		--		--	--
		--		--	--
		--		--	--
		--		--	--
		--		--	--
		--		--	--
		--		--	--
		--		--	--
		--		--	--
		--		--	--
		--		--	--
		--		--	--
		--		--	--
		--		--	--
		--		--	--
		--		--	--
		--		--	--
		--		--	--
		--		--	--
		--		--	--
		--		--	--
		--		--	--
		--		--	--
		--		--	--
		--		--	--
		--		--	--
		--		--	--
		--		--	--
		--		--	--
		--		--	--
		--		--	--
		--		--	--
		--		--	--
		--		--	--
		--		--	--
		--		--	--
		--		--	--
		--		--	--
		--		--	--
		--		--	--
		--		--	--
		--		--	--
		--		--	--
		--		--	--
		--		--	--
		--		--	--
		--		--	--
		--		--	--
		--		--	--
		--		--	--
		--		--	--
		--		--	--
		--		--	--
		--		--	--
		--		--	--
		--		--	--
		--		--	--
		--		--	--
		--		--	--
		--		--	--
		--		--	--
		--		--	--
		--		--	--
		--		--	--
		--		--	--
		--		--	--
		--		--	--
		--		--	--
		--		--	--
		--		--	--
		--		--	--
		--		--	--
		--		--	--
		--		--	--
		--		--	--
		--		--	--
		--		--	--
		--		--	--
		--		--	--
		--		--	--
		--		--	--
		--		--	--
		--		--	--
		--		--	--
		--		--	--
		--		--	--
		--		--	--
		--		--	--
		--		--	--
		--		--	--
		--		--	--
		--		--	--
		--		--	--
		--		--	--
		--		--	--
		--		--	--
		--		--	--
		--		--	--
		--		--	--
		--		--	--
		--		--	--
		--		--	--
		--		--	--
		--		--	--
		--		--	--
		--		--	--
		--		--	--
		--		--	--
		--		--	--
		--		--	--
		--		--	--
		--		--	--
		--		--	--
		--		--	--
		--		--	--
		--		--	--
		--		--	--
		--		--	--
		--		--	--
		--		--	--
		--		--	--
		--		--	--
		--		--	--
		--		--	--
		--		--	--
		--		--	--
		--		--	--
		--		--	--
		--		--	--
		--		--	--
		--		--	--
		--		--	--
		--		--	--
		--		--	--
		--		--	--
		--		--	--
		--		--	--
		--		--	--
		--		--	--
		--		--	--
		--		--	--
		--		--	--
		--		--	--
		--		--	--
		--		--	--
		--		--	--
		--		--	--
		--		--	--
		--		--	--
		--		--	--
		--		--	--
		--		--	--
		--		--	--
		--		--	--
		--		--	--
		--		--	--
		--		--	--
		--		--	--
		--		--	--
		--		--	--
		--		--	--
		--		--	--
		--		--	--
		--		--	--
		--		--	--
		--		--	--
		--		--	--
		--		--	--
		--		--	--
		--		--	--
		--		--	--
		--		--	--
		--		--	--
		--		--	--
		--		--	--
		--		--	--
		--		--	--
		--		--	--
		--		--	--
		--		--	--
		--		--	--
		--		--	--
		--		--	--
		--		--	--
		--		--	--
		--		--	--
		--		--	--
		--		--	--
		--		--	--
		--		--	--
		--		--	--
		--		--	--
		--		--	--
		--		--	--
		--		--	--
		--		--	--
		--		--	--
		--		--	--
		--		--	--
		--		--	--
		--		--	--
		--		--	--
		--		--	--
		--		--	--
		--		--	--
		--		--	--
		--		--	--
		--		--	--
		--		--	--
		--		--	--
		--		--	--
		--		--	--
		--		--	--
		--		--	--
		--		--	--
		--		--	--
		--		--	--
		--		--	--
		--		--	--
		--		--	--
		--		--	--
		--		--	--
		--		--	--
		--		--	--
		--		--	--
		--		--	--
		--		--	--
		--		--	--
		--		--	--
		--		--	--
		--		--	--
		--		--	--
		--		--	--
		--		--	--
		--		--	--
		--		--	--
		--		--	--
		--		--	--
		--		--	--
		--		--	--
		--		--	--
		--		--	--
		--		--	--
		--		--	--
		--		--	--
		--		--	--
		--		--	--
		--		--	--
		--		--	--
		--		--	--
		--		--	--
		--		--	--
		--		--	--
		--		--	--
		--		--	--
		--		--	--
		--		--	--
		--		--	--
		--		--	--
		--		--	--
		--		--	--
		--		--	--
		--		--	--
		--		--	--
		--		--	--
		--		--	--
		--		--	--
		--		--	--
		--		--	--
		--		--	--
		--		--	--
		--		--	--
		--		--	--
		--		--	--
		--		--	--
		--		--	--
		--		--	--
		--		--	--
		--		--	--
		--		--	--
		--		--	--
		--		--	--
		--		--	--
		--		--	--
		--		--	--
		--		--	--
		--		--	--
		--		--	--
		--		--	--
		--		--	--
		--		--	--
		--		--	--
		--		--	--
		--		--	--
		--		--	--
		--		--	--
		--		--	--
		--		--	--
		--		--	--
		--		--	--
		--		--	--
		--		--	--
		--		--	--
		--		--	--
		--		--	--
		--		--	--
		--		--	--
		--		--	--
		--		--	--
		--		--	--
		--		--	--
		--		--	--
		--		--	--
		--		--	--
		--		--	--
		--		--	--
		--		--	--
		--		--	--
		--		--	--
		--		--	--
		--		--	--
		--		--	--
		--		--	--
		--		--	--
		--		--	--
		--		--	--
		--		--	--
		--		--	--
		--		--	--
		--		--	--
		--		--	--
		--		--	--
		--		--	--
		--		--	--
		--		--	--
		--		--	--
		--		--	--
		--		--	--
		--		--	--
		--		--	--
		--		--	--
		--		--	--
		--		--	--
		--		--	--
		--		--	--
		--		--	--
		--		--	--
		--		--	--
		--		--	--
		--		--	--
		--		--	--
		--		--	--
		--		--	--
		--		--	--
		--		--	--
		--		--	--
		--		--	--
		--		--	--
		--		--	--
		--		--	--
		--		--	--
		--		--	--
		--		--	--
		--		--	--
		--		--	--
		--		--	--
		--		--	--
		--		--	--
		--		--	--
		--		--	--
		--		--	--
		--		--	--
		--		--	--
		--		--	--
		--		--	--
		--		--	--
		--		--	--
		--		--	--
		--		--	--
		--		--	--
		--		--	--
		--		--	--
		--		--	--
		--		--	--
		--		--	--
		--		--	--
		--		--	--
		--		--	--
		--		--	--
		--		--	--
		--		--	--
		--		--	--
		--		--	--
		--		--	--
		--		--	--
		--		--	--
		--		--	--
		--		--	--
		--		--	--
		--		--	--
		--		--	--
		--		--	--
		--		--	--
		--		--	--
		--		--	--
		--		--	--
		--		--	--
		--		--	--
		--		--	--
		--		--	--
		--		--	--
		--		--	--
		--		--	--
		--		--	--
		--		--	--
		--		--	--
		--		--	--
		--		--	--
		--		--	--
		--		--	--
		--		--	--
		--		--	--
		--		--	--
		--		--	--
		--		--	--
		--		--	--
		--		--	--
		--		--	--
		--		--	--
		--		--	--
		--		--	--
		--		--	--
		--		--	--
		--		--	--
		--		--	--
		--		--	--
		--		--	--
		--		--	--
		--		--	--
		--		--	--
		--		--	--
		--		--	--
		--		--	--
		--		--	--
		--		--	--
		--		--	--
		--		--	--
		--		--	--
		--		--	--
		--		--	--
		--		--	--
		--		--	--
		--		--	--
		--		--	--
		--		--	--
		--		--	--
		--		--	--
		--		--	--
		--		--	--
		--		--	--
		--		--	--
		--		--	--
		--		--	--
		--		--	--
		--		--	--
		--		--	--
		--		--	--
		--		--	--
		--		--	--
		--		--	--
		--		--	--
		--		--	--
		--		--	--
		--		--	--
		--		--	--
		--		--	--
		--		--	--
		--		--	--
		--		--	--
		--		--	--
		--		--	--
		--		--	--
		--		--	--
		--		--	--
		--		--	--
		--		--	--
		--		--	--
		--		--	--
		--		--	--
		--		--	--
		--		--	--
		--		--	--
		--		--	--
		--		--	--
		--		--	--
		--		--	--
		--		--	--
		--		--	--
		--		--	--
		--		--	--
		--		--	--
		--		--	--
		--		--	--
		--		--	--
		--		--	--
		--		--	--
		--		--	--
		--		--	--
		--		--	--
		--		--	--
		--		--	--
		--		--	--
		--		--	--
		--		--	--
		--		--	--
		--		--	--
		--		--	--
		--		--	--
		--		--	--
		--		--	--
		--		--	--
		--		--	--
		--		--	--
		--		--	--
		--		--	--
		--		--	--
		--		--	--
		--		--	--
		--		--	--
		--		--	--
		--		--	--
		--		--	--
		--		--	--
		--		--	--
		--		--	--
		--		--	--
		--		--	--
		--		--	--
		--		--	--
		--		--	--
		--		--	--
		--		--	--
		--		--	--
		--		--	--
		--		--	--
		--		--	--
		--		--	--
		--		--	--
		--		--	--
		--		--	--
		--		--	--
		--		--	--
		--		--	--
		--		--	--
		--		--	--
		--		--	--
		--		--	--
		--		--	--
		--		--	--
		--		--	--
		--		--	--
		--		--	--
		--		--	--
		--		--	--
		--		--	--
		--		--	--
		--		--	--
		--		--	--
		--		--	--
		--		--	--
		--		--	--
		--		--	--
		--		--	--
		--		--	--
		--		--	--
		--		--	--
		--		--	--
		--		--	--
		--		--	--
		--		--	--
		--		--	--
		--		--	--
		--		--	--
		--		--	--
		--		--	--
		--		--	--
		--		--	--
		--		--	--
		--		--	--
		--		--	--
		--		--	--
		--		--	--
		--		--	--
		--		--	--
		--		--	--
		--		--	--
		--		--	--
		--		--	--
		--		--	--
		--		--	--
		--		--	--
		--		--	--
		--		--	--
		--		--	--
		--		--	--
		--		--	--
		--		--	--
		--		--	--
		--		--	--
		--		--	--
		--		--	--
		--		--	--
		--		--	--
		--		--	--
		--		--	--
		--		--	--
		--		--	--
		--		--	--
		--		--	--
		--		--	--
		--		--	--
		--		--	--
		--		--	--
		--		--	--
		--		--	--
		--		--	--
		--		--	--
		--		--	--
		--		--	--
		--		--	--
		--		--	--
		--		--	--
		--		--	--
		--		--	--
		--		--	--
		--		--	--
		--		--	--
		--		--	--
		--		--	--
		--		--	--
		--		--	--
		--		--	--
		--		--	--
		--		--	--
		--		--	--
		--		--	--
		--		--	--
		--		--	--
		--		--	--
		--		--	--
		--		--	--
		--		--	--
		--		--	--
		--		--	--
		--		--	--
		--		--	--
		--		--	--
		--		--	--
		--		--	--
		--		--	--
		--		--	--
		--		--	--
		--		--	--
		--		--	--
		--		--	--
		--		--	--
		--		--	--
		--		--	--
		--		--	--
		--		--	--
		--		--	--
		--		--	--
		--		--	--
		--		--	--
		--		--	--
		--		--	--
		--		--	--
		--		--	--
		--		--	--
		--		--	--
		--		--	--
		--		--	--
		--		--	--
		--		--	--
		--		--	--
		--		--	--
		--		--	--
		--		--	--
		--		--	--
		--		--	--
		--		--	--
		--		--	--
		--		--	--
		--		--	--
		--		--	--
		--		--	--
		--		--	--
		--		--	--
		--		--	--
		--		--	--
		--		--	--
		--		--	--
		--		--	--
		--		--	--
		--		--	--
		--		--	--
		--		--	--
		--		--	--
		--		--	--
		--		--	--
		--		--	--
		--		--	--
		--		--	--
		--		--	--
		--		--	--
		--		--	--
		--		--	--
		--		--	--
		--		--	--
		--		--	--
		--		--	--
		--		--	--
		--		--	--
		--		--	--
		--		--	--
		--		--	--
		--		--	--
		--		--	--
		--		--	--
		--		--	--
		--		--	--
		--		--	--
		--		--	--
		--		--	--
		--		--	--
		--		--	--
		--		--	--
		--		--	--
		--		--	--
		--		--	--
		--		--	--
		--		--	--
		--		--	--
		--		--	--
		--		--	--
		--		--	--
		--		--	--
		--		--	--
		--		--	--
		--		--	--
		--		--	--
		--		--	--
		--		--	--
		--		--	--
		--		--	--
		--		--	--
		--		--	--
		--		--	--
		--		--	--
		--		--	--
		--		--	--
		--		--	--
		--		--	--
		--		--	--
		--		--	--
		--		--	--
		--		--	--
		--		--	--
		--		--	--
		--		--	--
		--		--	--
		--		--	--
		--		--	--
		--		--	--
		--		--	--
		--		--	--
		--		--	--
		--		--	--
		--		--	--
		--		--	--
		--		--	--
		--		--	--
		--		--	--
		--		--	--
		--		--	--
		--		--	--
		--		--	--
		--		--	--
		--		--	--
		--		--	--
		--		--	--
		--		--	--
		--		--	--
		--		--	--
		--		--	--
		--		--	--
		--		--	--
		--		--	--
		--		--	--
		--		--	--
		--		--	--
		--		--	--
		--		--	--
		--		--	--
		--		--	--
		--		--	--
		--		--	--
		--		--	--
		--		--	--
		--		--	--
		--		--	--
		--		--	--
		--		--	--
		--		--	--
		--		--	--
		--		--	--
		--		--	--
		--		--	--
		--		--	--
		--		--	--
		--		--	--
		--		--	--
		--		--	--
		--		--	--
		--		--	--
		--		--	--
		--		--	--
		--		--	--
		--		--	--
		--		--	--
		--		--	--
		--		--	--
		--		--	--
		--		--	--
		--		--	--
		--		--	--
		--		--	--
		--		--	--
		--		--	--
		--		--	--
		--		--	--
		--		--	--
		--		--	--
		--		--	--
		--		--	--
		--		--	--
		--		--	--
		--		--	--
		--		--	--
		--		--	--
		--		--	--
		--		--	--
		--		--	--
		--		--	--
		--		--	--
		--		--	--
		--		--	--
		--		--	--
		--		--	--
		--		--	--
		--		--	--
		--		--	--
		--		--	--
		--		--	--
		--		--	--
		--		--	--
		--		--	--
		--		--	--
		--		--	--
		--		--	--
		--		--	--
		--		--	--
		--		--	--
		--		--	--
		--		--	--
		--		--	--
		--		--	--
		--		--	--
		--		--	--
		--		--	--
		--		--	--
		--		--	--
		--		--	--
		--		--	--
		--		--	--
		--		--	--
		--		--	--
		--		--	--
		--		--	--
		--		--	--
		--		--	--
		--		--	--
		--		--	--
		--		--	--
		--		--	--
		--		--	--
		--		--	--
		--		--	--
		--		--	--
		--		--	--
		--		--	--
		--		--	--
		--		--	--
		--		--	--
		--		--	--
		--		--	--
		--		--	--
		--		--	--
		--		--	--
		--		--	--
		--		--	--
		--		--	--
		--		--	--
		--		--	--
		--		--	--
		--		--	--
		--		--	--
		--		--	--
		--		--	--
		--		--	--
		--		--	--
		--		--	--
		--		--	--
		--		--	--
		--		--	--
		--		--	--
		--		--	--
		--		--	--
		--		--	--
		--		--	--
		--		--	--
		--		--	--
		--		--	--
		--		--	--
		--		--	--
		--		--	--
		--		--	--
		--		--	--
		--		--	--
		--		--	--
		--		--	--
		--		--	--
		--		--	--
		--		--	--
		--		--	--
		--		--	--
		--		--	--
		--		--	--
		--		--	--
		--		--	--
		--		--	--
		--		--	--
		--		--	--
		--		--	--
		--		--	--
		--		--	--
		--		--	--
		--		--	--
		--		--	--
		--		--	--
		--		--	--
		--		--	--
		--		--	--
		--		--	--
		--		--	--
		--		--	--
		--		--	--
		--		--	--
		--		--	--
		--		--	--
		--		--	--
		--		--	--
		--		--	--
		--		--	--
		--		--	--
		--		--	--
		--		--	--
		--		--	--
		--		--	--
		--		--	--
		--		--	--
		--		--	--
		--		--	--
		--		--	--
		--		--	--
		--		--	--
		--		--	--
		--		--	--
		--		--	--
		--		--	--
		--		--	--
		--		--	--
		--		--	--
		--		--	--
		--		--	--
		--		--	--
		--		--	--
		--		--	--
		--		--	--
		--		--	--
		--		--	--
		--		--	--
		--		--	--
		--		--	--
		--		--	--
		--		--	--
		--		--	--
		--		--	--
		--		--	--
		--		--	--
		--		--	--
		--		--	--
		--		--	--
		--		--	--
		--		--	--
		--		--	--
		--		--	--
		--		--	--
		--		--	--
		--		--	--
		--		--	--
		--		--	--
		--		--	--
		--		--	--
		--		--	--
		--		--	--
		--		--	--
		--		--	--
		--		--	--
		--		--	--
		--		--	--
		--		--	--
		--		--	--
		--		--	--
		--		--	--
		--		--	--
		--		--	--
		--		--	--
		--		--	--
		--		--	--
		--		--	--
		--		--	--
		--		--	--
		--		--	--
		--		--	--
		--		--	--
		--		--	--
		--		--	--
		--		--	--
		--		--	--
		--		--	--
		--		--	--
		--		--	--
		--		--	--
		--		--	--
		--		--	--
		--		--	--
		--		--	--
		--		--	--
		--		--	--
		--		--	--
		--		--	--
		--		--	--
		--		--	--
		--		--	--
		--		--	--
		--		--	--
		--		--	--
		--		--	--
		--		--	--
		--		--	--
		--		--	--
		--		--	--
		--		--	--
		--		--	--
		--		--	--
		--		--	--
		--		--	--
		--		--	--
		--		--	--
		--		--	--
		--		--	--
		--		--	--
		--		--	--
		--		--	--
		--		--	--
		--		--	--
		--		--	--
		--		--	--
		--		--	--
		--		--	--
		--		--	--
		--		--	--
		--		--	--
		--		--	--
		--		--	--
		--		--	--
		--		--	--
		--		--	--
		--		--	--
		--		--	--
		--		--	--
		--		--	--
		--		--	--
		--		--	--
		--		--	--
		--		--	--
		--		--	--
		--		--	--
		--		--	--
		--		--	--
		--		--	--
		--		--	--
		--		--	--
		--		--	--
		--		--	--
		--		--	--
		--		--	--
		--		--	--
		--		--	--
		--		--	--
		--		--	--
		--		--	--
		--		--	--
		--		--	--
		--		--	--
		--		--	--
		--		--	--
		--		--	--
		--		--	--
		--		--	--
		--		--	--
		--		--	--
		--		--	--
		--		--	--
		--		--	--
		--		--	--
		--		--	--
		--		--	--
		--		--	--
		--		--	--
		--		--	--
		--		--	--
		--		--	--
		--		--	--
		--		--	--
		--		--	--
		--		--	--
		--		--	--
		--		--	--
		--		--	--
		--		--	--
		--		--	--
		--		--	--
		--		--	--
		--		--	--
		--		--	--
		--		--	--
		--		--	--
		--		--	--
		--		--	--
		--		--	--
		--		--	--
		--		--	--
		--		--	--
		--		--	--
		--		--	--
		--		--	--
		--		--	--
		--		--	--
		--		--	--
		--		--	--
		--		--	--
		--		--	--
		--		--	--
		--		--	--
		--		--	--
		--		--	--
		--		--	--
		--		--	--
		--		--	--
		--		--	--
		--		--	--
		--		--	--
		--		--	--
		--		--	--
		--		--	--
		--		--	--
		--		--	--
		--		--	--
		--		--	--
		--		--	--
		--		--	--
		--		--	--
		--		--	--
		--		--	--
		--		--	--
		--		--	--
		--		--	--
		--		--	--
		--		--	--
		--		--	--
		--		--	--
		--		--	--
		--		--	--
		--		--	--
		--		--	--
		--		--	--
		--		--	--
		--		--	--
		--		--	--
		--		--	--
		--		--	--
		--		--	--
		--		--	--
		--		--	--
		--		--	--
		--		--	--
		--		--	--
		--		--	--
		--		--	--
		--		--	--
		--		--	--
		--		--	--
		--		--	--
		--		--	--
		--		--	--
		--		--	--
		--		--	--
		--		--	--
		--		--	--
		--		--	--
		--		--	--
		--		--	--
		--		--	--
		--		--	--
		--		--	--
		--		--	--
		--		--	--
		--		--	--
		--		--	--
		--		--	--
		--		--	--
		--		--	--
		--		--	--
		--		--	--
		--		--	--
		--		--	--
		--		--	--
		--		--	--
		--		--	--
		--		--	--
		--		--	--
		--		--	--
		--		--	--
		--		--	--
		--		--	--
		--		--	--
		--		--	--
		--		--	--
		--		--	--
		--		--	--
		--		--	--
		--		--	--
		--		--	--
		--		--	--
		--		--	--
		--		--	--
		--		--	--
		--		--	--
		--		--	--
		--		--	--
		--		--	--
		--		--	--
		--		--	--
		--		--	--
		--		--	--
		--		--	--
		--		--	--
		--		--	--
		--		--	--
		--		--	--
		--		--	--
		--		--	--
		--		--	--
		--		--	--
		--		--	--
		--		--	--
		--		--	--
		--		--	--
		--		--	--
		--		--	--
		--		--	--
		--		--	--
		--		--	--
		--		--	--
		--		--	--
		--		--	--
		--		--	--
		--		--	--
		--		--	--
		--		--	--
		--		--	--
		--		--	--
		--		--	--
		--		--	--
		--		--	--
		--		--	--
		--		--	--
		--		--	--
		--		--	--
		--		--	--
		--		--	--
		--		--	--
		--		--	--
		--		--	--
		--		--	--
		--		--	--
		--		--	--
		--		--	--
		--		--	--
		--		--	--
		--		--	--
		--		--	--
		--		--	--
		--		--	--
		--		--	--
		--		--	--
		--		--	--
		--		--	--
		--		--	--
		--		--	--
		--		--	--
		--		--	--
		--		--	--
		--		--	--
		--		--	--
		--		--	--
		--		--	--
		--		--	--
		--		--	--
		--		--	--
		--		--	--
		--		--	--
		--		--	--
		--		--	--
		--		--	--
		--		--	--
		--		--	--
		--		--	--
		--		--	--
		--		--	--
		--		--	--
		--		--	--
		--		--	--
		--		--	--
		--		--	--
		--		--	--
		--		--	--
		--		--	--
		--		--	--
		--		--	--
		--		--	--
		--		--	--
		--		--	--
		--		--	--
		--		--	--
		--		--	--
		--		--	--
		--		--	--
		--		--	--
		--		--	--
		--		--	--
		--		--	--
		--		--	--
		--		--	--
		--		--	--
		--		--	--
		--		--	--
		--		--	--
		--		--	--
		--		--	--
		--		--	--
		--		--	--
		--		--	--
		--		--	--
		--		--	--
		--		--	--
		--		--	--
		--		--	--
		--		--	--
		--		--	--
		--		--	--
		--		--	--
		--		--	--
		--		--	--
		--		--	--
		--		--	--
		--		--	--
		--		--	--
		--		--	--
		--		--	--
		--		--	--
		--		--	--
		--		--	--
		--		--	--
		--		--	--
		--		--	--
		--		--	--
		--		--	--
		--		--	--
		--		--	--
		--		--	--
		--		--	--
		--		--	--
		--		--	--
		--		--	--
		--		--	--
		--		--	--
		--		--	--
		--		--	--
		--		--	--
		--		--	--
		--		--	--
		--		--	--
[truncated: 502 more rows]

## Sheet: BiFC
	Fig.3g	CraCRY::mCitrine(N) & ROC15::mCitrine(C)				Wild Type				ROC15::mCitrine(C)				CraCRY::mCitrine(N)
		lifetime	Dark	Lit		lifetime	Dark	Lit		lifetime	Dark	Lit		lifetime	Dark	Lit
		0	1	1		0	1	1		0	0.07261	0.02842		0	0.0616	0.05646
		35	0.00706	0		35	0.00245	7.11831e-05		35	0.12098	0.02817		35	0.07693	0.10621
		70	0.00797	0.32914		70	0.01506	0.00127		70	0.12201	0.02657		70	0.10173	0.11368
		105	0.06007	0.06276		105	0.08783	0.00244		105	0.10125	0.02843		105	0.11111	0.10148
		140	0.12353	0.12722		140	0.11403	0.00846		140	0.08582	0.02888		140	0.11333	0.10495
		175	0.16583	0.33295		175	0.13905	0.01404		175	0.06719	0.0336		175	0.1093	0.09081
		210	0.19742	0.45554		210	0.13678	0.01213		210	0.05321	0.03538		210	0.09464	0.08619
		245	0.19004	0.48256		245	0.12241	0.01466		245	0.04606	0.03274		245	0.08866	0.07457
		280	0.18832	0.42872		280	0.11936	0.01251		280	0.03658	0.03035		280	0.08086	0.06519
		315	0.17093	0.36156		315	0.11327	0.0133		315	0.03187	0.02756		315	0.06971	0.05696
		350	0.15286	0.29467		350	0.09511	0.01067		350	0.02497	0.0244		350	0.06119	0.04981
		385	0.12925	0.23381		385	0.08356	0.0104		385	0.02136	0.02503		385	0.05344	0.04727
		420	0.10652	0.19527		420	0.07441	0.00976		420	0.01845	0.02328		420	0.04389	0.03991
		455	0.09165	0.16588		455	0.06424	0.00976		455	0.01574	0.02145		455	0.04005	0.036
		490	0.08011	0.14518		490	0.05546	0.0077		490	0.01104	0.02048		490	0.03581	0.03078
		525	0.06701	0.11716		525	0.04529	0.00729		525	0.00999	0.01967		525	0.03514	0.02557
		560	0.05797	0.10822		560	0.04018	0.00668		560	0.00961	0.01722		560	0.02765	0.02395
		595	0.04853	0.09728		595	0.03872	0.0071		595	0.00717	0.0178		595	0.02573	0.02065
		630	0.04334	0.09217		630	0.03226	0.00629		630	0.00663	0.01623		630	0.02192	0.01988
		665	0.03827	0.08031		665	0.03437	0.00662		665	0.00649	0.01558		665	0.01951	0.01588
		700	0.03732	0.07785		700	0.03423	0.00641		700	0.00617	0.01459		700	0.01838	0.01659
		735	0.03155	0.06932		735	0.03182	0.00512		735	0.00575	0.01362		735	0.0153	0.01243
		770	0.02945	0.06468		770	0.03148	0.00593		770	0.00478	0.0134		770	0.01445	0.01216
		805	0.0299	0.05832		805	0.03034	0.00617		805	0.00407	0.0132		805	0.01174	0.01168
		840	0.02997	0.05583		840	0.03024	0.00549		840	0.00358	0.01339		840	0.01255	0.01025
		875	0.03374	0.05478		875	0.03142	0.00496		875	0.00395	0.01504		875	0.00969	0.01016
		910	0.03451	0.05419		910	0.02834	0.00539		910	0.00345	0.01296		910	0.01103	0.00811
		945	0.03554	0.05158		945	0.02872	0.00593		945	0.00389	0.01229		945	0.00942	0.00741
		980	0.0321	0.05132		980	0.02767	0.00654		980	0.00362	0.01212		980	0.00807	0.0076
		1015	0.02921	0.05095		1015	0.02717	0.00672		1015	0.00312	0.01238		1015	0.00674	0.00514
		1050	0.02932	0.05198		1050	0.02643	0.00851		1050	0.003	0.01258		1050	0.00706	0.005
		1085	0.02538	0.05181		1085	0.02492	0.00778		1085	0.00329	0.01343		1085	0.00507	0.00484
		1120	0.02096	0.05267		1120	0.02715	0.00946		1120	0.00433	0.01352		1120	0.00462	0.00473
		1155	0.02057	0.05739		1155	0.02648	0.00923		1155	0.00398	0.0134		1155	0.00354	0.0035
		1190	0.0221	0.05899		1190	0.02538	0.01036		1190	0.00397	0.01469		1190	0.00303	0.00315
		1225	0.02409	0.06818		1225	0.02646	0.01118		1225	0.00435	0.01264		1225	0.0031	0.00332
		1260	0.0267	0.07047		1260	0.02518	0.0135		1260	0.00444	0.01157		1260	0.00291	0.00334
		1295	0.02953	0.08509		1295	0.02384	0.01513		1295	0.00535	0.01266		1295	0.00332	0.00217
		1330	0.03014	0.07803		1330	0.02393	0.0158		1330	0.00686	0.01252		1330	0.00479	0.00218
		1365	0.03283	0.08358		1365	0.02398	0.01883		1365	0.00811	0.01254		1365	0.00323	0.0019
		1400	0.02887	0.08713		1400	0.02228	0.01963		1400	0.00942	0.01025		1400	0.00334	0.00184
		1435	0.02807	0.0907		1435	0.02298	0.0226		1435	0.00802	0.01135		1435	0.00292	0.00123
		1470	0.02855	0.1005		1470	0.02192	0.02526		1470	0.01014	0.01107		1470	0.00269	0.00119
		1505	0.02743	0.10736		1505	0.02291	0.02949		1505	0.00981	0.01002		1505	0.00162	0.000862341
		1540	0.02531	0.11811		1540	0.02334	0.03707		1540	0.00976	0.01005		1540	0.00201	0.000796303
		1575	0.02625	0.1191		1575	0.02349	0.04396		1575	0.00816	0.00958		1575	0.00326	0.000883925
		1610	0.02326	0.12571		1610	0.02478	0.05311		1610	0.0062	0.00961		1610	0.00145	0.000877275
		1645	0.02184	0.12124		1645	0.02603	0.06017		1645	0.00511	0.00944		1645	0.00166	0.00106
		1680	0.01969	0.11722		1680	0.02562	0.073		1680	0.00678	0.01016		1680	0.00131	0.000343373
		1715	0.01957	0.11823		1715	0.02874	0.07513		1715	0.0072	0.01047		1715	0.0022	0.000527835
		1750	0.01817	0.11811		1750	0.02575	0.07951		1750	0.00637	0.01079		1750	0.00176	0.00035399
		1785	0.01896	0.11512		1785	0.02457	0.07659		1785	0.00622	0.0103		1785	0.00139	0.00030662
		1820	0.01878	0.10956		1820	0.02317	0.07462		1820	0.00703	0.01024		1820	0.000820606	0.000363557
		1855	0.0215	0.10812		1855	0.02276	0.07097		1855	0.00779	0.00874		1855	0.0011	4.4803e-05
		1890	0.02071	0.10405		1890	0.02029	0.06245		1890	0.00611	0.00639		1890	0.000351198	0.000133709
		1925	0.02203	0.10301		1925	0.01798	0.05405		1925	0.00553	0.00727		1925	0.000343115	0.000313971
		1960	0.02351	0.09483		1960	0.01577	0.04457		1960	0.00527	0.0064		1960	0.00030553	6.23041e-05
		1995	0.02398	0.07937		1995	0.01432	0.03709		1995	0.00456	0.00618		1995	9.94184e-05	9.85899e-05
		2030	0.02155	0.07306		2030	0.01242	0.02998		2030	0.00424	0.00525		2030	8.30508e-05	4.29362e-05
		2065	0.024	0.06321		2065	0.01038	0.02246		2065	0.00434	0.00485		2065	5.03154e-05	6.69711e-05
		2100	0.02305	0.05753		2100	0.00849	0.01851		2100	0.00287	0.00419		2100	8.72942e-05	0
		2135	0.01847	0.0462		2135	0.00764	0.01271		2135	0.0039	0.00364		2135	3.7585e-05	0.000154244
		2170	0.01819	0.03858		2170	0.00762	0.00893		2170	0.00359	0.00328		2170	3.01084e-05	0
		2205	0.01344	0.02992		2205	0.00629	0.00682		2205	0.00289	0.00247		2205	6.32479e-05	4.84199e-05
		2240	0.01532	0.02501		2240	0.00601	0.00479		2240	0.00309	0.00195		2240	4.36471e-05	0
		2275	0.0143	0.02224		2275	0.00588	0.00476		2275	0.00243	0.00185		2275	0	5.32035e-05
		2310	0.01093	0.01961		2310	0.00406	0.00286		2310	0.00223	0.00125		2310	0	3.82692e-05
		2345	0.00761	0.01886		2345	0.00374	0.00202		2345	0.00241	0.00123		2345	0	5.69371e-05
		2380	0.00528	0.02161		2380	0.00216	0.00152		2380	0.000815537	0.00117		2380	0	0
		2415	0.00371	0.01797		2415	0.00125	0.00144		2415	0.00134	0.00111		2415	3.13209e-05	0
		2450	0.00264	0.01847		2450	0.000698555	0.000876442		2450	0.000964342	0.000796498		2450	3.1725e-05	0
		2485	0.00171	0.01925		2485	0.00107	0.00103		2485	0.000606069	0.000959228		2485	0	0
		2520	0.00176	0.0178		2520	0.000378482	0.000805177		2520	0.000630095	0.000915618		2520	0	7.71218e-05
		2555	0.000842587	0.01422		2555	0.00057931	0.00126		2555	0.000926366	0.000884874		2555	2.76836e-05	0.000130209
		2590	0.000649516	0.01389		2590	0.000228724	0.000857911		2590	0.000719364	0.000649235		2590	0	0
		2625	0.000940843	0.01461		2625	0.00033035	0.000642485		2625	0.000380537	0.000591651		2625	0	0.00010349
		2660	0.000764874	0.00848		2660	0.000435296	0.000470894		2660	0.000653064	0.000642682		2660	0	3.79192e-05
		2695	0.000705136	0.00636		2695	0.000388696	0.000378446		2695	0.000512221	0.000539367		2695	0	0
		2730	0.000824079	0.00645		2730	0.000233064	0.000316038		2730	0.000476992	0.000419765		2730	0	0
		2765	0.000352326	0.00581		2765	3.21094e-05	0.000218039		2765	0.00072655	0.000337026		2765	0	0
		2800	0.000216909	0.00501		2800	0.000250747	0.000455466		2800	0.000154653	0.000407862		2800	0	0
		2835	0.000582897	0.00487		2835	0.000536603	0.000417997		2835	6.27065e-05	0.000412874		2835	0	0
		2870	0.000532267	0.00312		2870	6.27506e-05	0.000116122		2870	0.000421472	0.000270768		2870	3.69788e-05	0
		2905	0.000559157	0.00383		2905	0.000194188	0.000171427		2905	0.000406606	0.000349025		2905	0	0
		2940	0.000194816	0.00348		2940	9.14766e-05	0.000215264		2940	0.000193404	0.00031351		2940	0	0
		2975	0.000346851	0.00343		2975	0.000123905	0.000310569		2975	0.000393783	0.000239735		2975	0	0
		3010	0.000193556	0.00285		3010	5.52179e-05	0.000162121		3010	0.000379057	6.12468e-05		3010	0	0
		3045	0.000281153	0.00248		3045	8.91147e-05	0.000173835		3045	0.000230394	0.000402273		3045	0	0
		3080	0.000529845	0.00365		3080	9.85624e-05	0.000371752		3080	0.000194602	0.000114398		3080	0	0
		3115	0.00033314	0.00244		3115	0	0.00014906		3115	0.000136545	0.000115121		3115	0	0
		3150	0.000541279	0.00227		3150	0	9.38768e-05		3150	0.000205945	0.000324112		3150	0	0
		3185	0.000323789	0.00216		3185	0.000357289	7.02443e-05		3185	0.000233987	0.000321847		3185	0	0
		3220	0.000271076	0.0017		3220	8.72635e-05	0.000322487		3220	0.000289084	0.00013295		3220	0	0
		3255	0.000225388	0.00206		3255	6.81128e-05	0.00022559		3255	9.77235e-05	0.000174296		3255	0	0
		3290	0.000235465	0.0018		3290	0.00028158	0.000261141		3290	0.000126259	7.60887e-05		3290	0	0
		3325	0.000379651	0.00165		3325	8.47739e-05	5.73873e-05		3325	0.000147959	0.000153238		3325	0	0
		3360	0.000369767	0.00241		3360	0.000141013	0.000241304		3360	2.62099e-05	1.2047e-05		3360	0	0
		3395	0.000239777	0.00224		3395	3.71524e-05	0.000101754		3395	0.04128	0.0284		3395	0.05081	0.02713
		3430	0.000510078	0.00259		3430	5.52179e-05	0.000118611		3430	0.04128	0.0284		3430	0.05081	0.02713
		3465	0.000411386	0.00142		3465	0	0.000132244		3465	0.04128	0.0284		3465	0.05081	0.02713
		3500	0	0.00128		3500	4.06634e-05	5.67342e-05		3500	0.04128	0.0284		3500	0.05081	0.02713

## Sheet: SAXS_intensity
	Fig.2a	PHR_monomer_dark		PHR_monomer_lit		CRY-monomer_dark		CRY-monomer_lit		PHR_dimer		CRY-dimer		CRY/GST-GARP
		q	intensity	q	intensity	q	intensity	q	intensity	q	intensity	q	intensity	q	intensity
		0.00972	158719	0.00972	25701.7	0.00972	23700.8	0.00972	1880.84	0.00972	40.0353	0.00972	11.0223	0.01159	1.23079
		0.01023	157711	0.01023	26420.3	0.01023	23199.5	0.01023	1871.28	0.01023	34.9516	0.01023	10.4343	0.01207	1.1696
		0.01074	157438	0.01074	26310.9	0.01074	22689.9	0.01074	1840.52	0.01074	36.8604	0.01074	10.1048	0.01255	1.19935
		0.01126	156501	0.01126	25592.3	0.01126	22657.6	0.01126	1824.84	0.01126	30.8037	0.01126	9.95018	0.01303	1.18513
		0.01177	156546	0.01177	26478	0.01177	21943.6	0.01177	1769.05	0.01177	38.2127	0.01177	10.273	0.01352	1.16121
		0.01228	158842	0.01228	26371.3	0.01228	21499.1	0.01228	1787.97	0.01228	34.7832	0.01228	10.0585	0.014	1.14348
		0.01279	160999	0.01279	25607.3	0.01279	21585.2	0.01279	1763.11	0.01279	33.9537	0.01279	10.4337	0.01448	1.11748
		0.0133	160762	0.0133	26978.9	0.0133	21014.2	0.0133	1774.06	0.0133	31.7309	0.0133	9.79064	0.01496	1.11521
		0.01381	159080	0.01381	26038.8	0.01381	20750.1	0.01381	1701.44	0.01381	31.8932	0.01381	10.0835	0.01545	1.10774
		0.01433	159065	0.01433	26831.4	0.01433	20131.4	0.01433	1670.49	0.01433	33.3191	0.01433	9.26153	0.01593	1.116
		0.01484	161263	0.01484	27357.9	0.01484	20138.2	0.01484	1713.78	0.01484	26.7633	0.01484	9.62154	0.01641	1.07096
		0.01535	157868	0.01535	26966.9	0.01535	20021.6	0.01535	1684.75	0.01535	30.2159	0.01535	9.01019	0.01689	1.07761
		0.01586	162552	0.01586	26746.3	0.01586	19645.1	0.01586	1669.98	0.01586	31.0236	0.01586	9.48228	0.01738	1.05109
		0.01637	161632	0.01637	26405.8	0.01637	19361.9	0.01637	1653.33	0.01637	34.0269	0.01637	9.33111	0.01786	1.04176
		0.01688	161706	0.01688	27176.2	0.01688	19295.4	0.01688	1635.11	0.01688	28.2616	0.01688	9.11398	0.01834	1.01609
		0.0174	161859	0.0174	26327.7	0.0174	19016.4	0.0174	1620.96	0.0174	30.4311	0.0174	9.06763	0.01883	1.00356
		0.01791	161959	0.01791	27292.8	0.01791	18928.3	0.01791	1614.45	0.01791	26.8094	0.01791	8.95663	0.01931	1.01974
		0.01842	162063	0.01842	27314.5	0.01842	18639.2	0.01842	1598.72	0.01842	30.3879	0.01842	8.73923	0.01979	0.97862
		0.01893	162493	0.01893	25991.9	0.01893	18800.4	0.01893	1588.87	0.01893	31.2504	0.01893	8.21017	0.02027	0.98761
		0.01944	162465	0.01944	26851.3	0.01944	18179.9	0.01944	1562.23	0.01944	32.4853	0.01944	8.4271	0.02076	0.94417
		0.01995	159837	0.01995	27480.3	0.01995	18233.5	0.01995	1556.72	0.01995	27.9424	0.01995	8.12557	0.02124	0.94452
		0.02046	159944	0.02046	26420.5	0.02046	17980	0.02046	1532.04	0.02046	27.3194	0.02046	8.48486	0.02172	0.91527
		0.02098	160600	0.02098	27478.2	0.02098	17738.3	0.02098	1524.79	0.02098	28.5323	0.02098	8.19611	0.0222	0.92865
		0.02149	161195	0.02149	26742.8	0.02149	17627.4	0.02149	1514.17	0.02149	23.2644	0.02149	8.1235	0.02269	0.87301
		0.022	158438	0.022	26477.2	0.022	17463.3	0.022	1494.44	0.022	24.3998	0.022	7.80033	0.02317	0.88201
		0.02251	159784	0.02251	26530	0.02251	17022.7	0.02251	1481.1	0.02251	25.2311	0.02251	7.966	0.02365	0.85336
		0.02302	159618	0.02302	26349.9	0.02302	16970.1	0.02302	1458.45	0.02302	25.9436	0.02302	7.95445	0.02414	0.85647
		0.02353	159411	0.02353	26691.8	0.02353	17043.5	0.02353	1454.54	0.02353	26.9013	0.02353	7.50071	0.02462	0.82295
		0.02405	157346	0.02405	26728.6	0.02405	16569.6	0.02405	1455.24	0.02405	25.5404	0.02405	7.29462	0.0251	0.81706
		0.02456	156507	0.02456	26629	0.02456	16588.1	0.02456	1409.3	0.02456	26.8998	0.02456	7.40765	0.02558	0.79849
		0.02507	157006	0.02507	26560.1	0.02507	16651.7	0.02507	1393.95	0.02507	23.8649	0.02507	7.03951	0.02607	0.80541
		0.02558	157493	0.02558	26407.3	0.02558	16452.9	0.02558	1394.15	0.02558	27.7713	0.02558	6.78553	0.02655	0.78818
		0.02609	153425	0.02609	25901.8	0.02609	16335.9	0.02609	1398.14	0.02609	26.6898	0.02609	6.62098	0.02703	0.76856
		0.0266	153878	0.0266	25834.4	0.0266	16080.9	0.0266	1376.48	0.0266	26.2741	0.0266	6.44318	0.02751	0.74032
		0.02712	152984	0.02712	26417.7	0.02712	15893.2	0.02712	1344.79	0.02712	24.2235	0.02712	6.37729	0.028	0.74089
		0.02763	153698	0.02763	25953.6	0.02763	15724.5	0.02763	1348.44	0.02763	26.2706	0.02763	6.61254	0.02848	0.73579
		0.02814	155007	0.02814	25758.6	0.02814	15593.1	0.02814	1347.65	0.02814	26.6781	0.02814	6.29084	0.02896	0.73802
		0.02865	150607	0.02865	25434.6	0.02865	15433.1	0.02865	1318.49	0.02865	23.4776	0.02865	6.37918	0.02945	0.7167
		0.02916	150351	0.02916	25748.3	0.02916	15367.2	0.02916	1319.51	0.02916	23.0457	0.02916	6.16084	0.02993	0.71462
		0.02967	151885	0.02967	25166.6	0.02967	15250.6	0.02967	1298.15	0.02967	24.1243	0.02967	5.85117	0.03041	0.70383
		0.03019	150903	0.03019	25366.4	0.03019	14917.4	0.03019	1286.37	0.03019	25.1686	0.03019	5.83842	0.03089	0.68273
		0.0307	148602	0.0307	25178.9	0.0307	14876.1	0.0307	1255.94	0.0307	22.7867	0.0307	5.61733	0.03138	0.66528
		0.03121	148726	0.03121	24844.5	0.03121	14731.8	0.03121	1248.52	0.03121	22.7852	0.03121	5.53781	0.03186	0.65859
		0.03172	145351	0.03172	24808.6	0.03172	14385.8	0.03172	1236.56	0.03172	21.8536	0.03172	5.33354	0.03234	0.63625
		0.03223	147596	0.03223	23894.6	0.03223	14384.7	0.03223	1227.4	0.03223	21.2385	0.03223	5.42501	0.03282	0.61927
		0.03274	145018	0.03274	23851	0.03274	14156.7	0.03274	1206.36	0.03274	18.4605	0.03274	5.14338	0.03331	0.61439
		0.03326	144520	0.03326	24428.3	0.03326	14086	0.03326	1180.14	0.03326	21.9467	0.03326	5.11664	0.03379	0.61585
		0.03377	143040	0.03377	24371.3	0.03377	13852.8	0.03377	1183.88	0.03377	20.7591	0.03377	4.89158	0.03427	0.605
		0.03428	141453	0.03428	23958	0.03428	13613.4	0.03428	1167.43	0.03428	20.466	0.03428	4.69293	0.03475	0.61076
		0.03479	140825	0.03479	23899.4	0.03479	13649.2	0.03479	1174.45	0.03479	17.5844	0.03479	4.6048	0.03524	0.57647
		0.0353	138550	0.0353	23632.2	0.0353	13396.1	0.0353	1149.55	0.0353	20.8	0.0353	4.60737	0.03572	0.56724
		0.03581	139247	0.03581	23216.9	0.03581	13424.3	0.03581	1138.52	0.03581	17.7986	0.03581	4.67082	0.0362	0.56037
		0.03632	138248	0.03632	22639.3	0.03632	13064.8	0.03632	1120.32	0.03632	19.2866	0.03632	4.75396	0.03669	0.54834
		0.03684	136335	0.03684	23013.3	0.03684	12865.7	0.03684	1116.74	0.03684	19.1512	0.03684	4.52757	0.03717	0.54432
		0.03735	134579	0.03735	22546.8	0.03735	12803.4	0.03735	1097.03	0.03735	15.9658	0.03735	4.33289	0.03765	0.53241
		0.03786	135948	0.03786	22910.8	0.03786	12651.7	0.03786	1087.33	0.03786	16.751	0.03786	4.42844	0.03813	0.50506
		0.03837	134598	0.03837	22576.5	0.03837	12545.9	0.03837	1065.49	0.03837	17.5086	0.03837	4.15757	0.03862	0.50811
		0.03888	132205	0.03888	22347.1	0.03888	12247.5	0.03888	1045.68	0.03888	18.635	0.03888	3.98295	0.0391	0.49953
		0.03939	129800	0.03939	22323.7	0.03939	12276.6	0.03939	1043.88	0.03939	17.0329	0.03939	3.86389	0.03958	0.49542
		0.03991	130283	0.03991	21796.1	0.03991	11928.6	0.03991	1030.53	0.03991	15.1266	0.03991	3.70249	0.04006	0.48393
		0.04042	130246	0.04042	21628.3	0.04042	11934	0.04042	1022.41	0.04042	16.2884	0.04042	3.87988	0.04055	0.4829
		0.04093	129228	0.04093	21824	0.04093	11780.3	0.04093	1011.1	0.04093	16.5912	0.04093	3.65199	0.04103	0.45602
		0.04144	127098	0.04144	21880.4	0.04144	11701.9	0.04144	1002.59	0.04144	17.4128	0.04144	3.6384	0.04151	0.45812
		0.04195	126655	0.04195	21677.3	0.04195	11407.1	0.04195	989.904	0.04195	16.7743	0.04195	3.48259	0.042	0.44583
		0.04246	123620	0.04246	20426.6	0.04246	11418.4	0.04246	974.885	0.04246	14.742	0.04246	3.5692	0.04248	0.4437
		0.04298	121800	0.04298	20159.9	0.04298	11179.9	0.04298	958.825	0.04298	14.5472	0.04298	3.31471	0.04296	0.44019
		0.04349	122757	0.04349	20383.2	0.04349	11129.1	0.04349	927.263	0.04349	16.3669	0.04349	3.19174	0.04344	0.43708
		0.044	119822	0.044	20203.8	0.044	10929.9	0.044	934.735	0.044	15.9608	0.044	3.28515	0.04393	0.40646
		0.04451	118889	0.04451	20088.2	0.04451	10736.6	0.04451	935.921	0.04451	14.8839	0.04451	3.20253	0.04441	0.39569
		0.04502	118989	0.04502	20126	0.04502	10737.5	0.04502	914.115	0.04502	14.9522	0.04502	2.89588	0.04489	0.39742
		0.04553	117384	0.04553	19912.9	0.04553	10501.3	0.04553	889.065	0.04553	13.3596	0.04553	2.74501	0.04537	0.38918
		0.04605	117168	0.04605	20091.3	0.04605	10430.8	0.04605	889.84	0.04605	13.1442	0.04605	2.89894	0.04586	0.39253
		0.04656	115501	0.04656	19324.8	0.04656	10111.9	0.04656	876.862	0.04656	17.922	0.04656	2.92344	0.04634	0.38361
		0.04707	114222	0.04707	19390.7	0.04707	10094.2	0.04707	860.804	0.04707	12.3558	0.04707	2.915	0.04682	0.36945
		0.04758	112319	0.04758	18947.3	0.04758	9864.74	0.04758	855.226	0.04758	14.535	0.04758	2.74939	0.0473	0.3713
		0.04809	112141	0.04809	19051.5	0.04809	9844.66	0.04809	853.017	0.04809	13.3529	0.04809	2.76833	0.04779	0.34386
		0.0486	109827	0.0486	18670.7	0.0486	9717.62	0.0486	820.26	0.0486	12.3578	0.0486	2.32551	0.04827	0.34125
		0.04911	110265	0.04911	18862.3	0.04911	9540.46	0.04911	817.009	0.04911	11.5978	0.04911	2.6116	0.04875	0.339
		0.04963	109215	0.04963	18425.3	0.04963	9598.3	0.04963	816.187	0.04963	14.2996	0.04963	2.35147	0.04924	0.34717
		0.05014	106500	0.05014	18160.3	0.05014	9213.34	0.05014	790.786	0.05014	13.55	0.05014	2.31329	0.04972	0.33343
		0.05065	106218	0.05065	17864	0.05065	9221.7	0.05065	780.206	0.05065	12.2574	0.05065	2.37471	0.0502	0.33308
		0.05116	104576	0.05116	17744.8	0.05116	9018.86	0.05116	783.701	0.05116	10.7115	0.05116	2.04763	0.05068	0.31043
		0.05167	103794	0.05167	17238.1	0.05167	8928.86	0.05167	753.968	0.05167	11.7916	0.05167	2.05021	0.05117	0.30622
		0.05218	103139	0.05218	17031.3	0.05218	8884.74	0.05218	745.055	0.05218	11.2752	0.05218	2.09783	0.05165	0.30693
		0.0527	101795	0.0527	17749.2	0.0527	8780.1	0.0527	744.253	0.0527	15.1737	0.0527	1.84968	0.05213	0.30708
		0.05321	100078	0.05321	16864.3	0.05321	8644.7	0.05321	733.12	0.05321	9.70283	0.05321	1.89961	0.05261	0.29968
		0.05372	100546	0.05372	16415.2	0.05372	8505.14	0.05372	719.54	0.05372	10.7928	0.05372	1.9222	0.0531	0.2904
		0.05423	98018.8	0.05423	16259.2	0.05423	8346.54	0.05423	717.003	0.05423	9.84919	0.05423	1.76029	0.05358	0.27513
		0.05474	96417.9	0.05474	16062.8	0.05474	8176.7	0.05474	711.736	0.05474	11.5924	0.05474	1.84335	0.05406	0.28339
		0.05525	96305.4	0.05525	16155.4	0.05525	8311.82	0.05525	694.995	0.05525	12.0758	0.05525	1.82978	0.05455	0.26819
		0.05577	94833.9	0.05577	16030.5	0.05577	8073.78	0.05577	694.411	0.05577	8.63189	0.05577	1.6735	0.05503	0.26895
		0.05628	92763.7	0.05628	15959.1	0.05628	7866.38	0.05628	680.794	0.05628	10.6429	0.05628	1.84006	0.05551	0.2576
		0.05679	92468.8	0.05679	15327	0.05679	7811.74	0.05679	667.49	0.05679	11.8194	0.05679	1.86895	0.05599	0.25665
		0.0573	92740.7	0.0573	15459.4	0.0573	7812.46	0.0573	650.011	0.0573	8.88611	0.0573	1.57469	0.05648	0.26164
		0.05781	91204.6	0.05781	15478.4	0.05781	7679.06	0.05781	656.673	0.05781	8.63834	0.05781	1.71802	0.05696	0.25109
		0.05832	89666	0.05832	15199.9	0.05832	7491.38	0.05832	641.551	0.05832	8.42807	0.05832	1.64299	0.05744	0.2581
		0.05883	89245.1	0.05883	14963.5	0.05883	7373.22	0.05883	627.229	0.05883	8.73367	0.05883	1.44823	0.05792	0.24288
		0.05935	87824.8	0.05935	14617.1	0.05935	7306.18	0.05935	628.214	0.05935	8.9689	0.05935	1.3246	0.05841	0.25224
		0.05986	86958.3	0.05986	15112.1	0.05986	7234.7	0.05986	612.496	0.05986	9.59538	0.05986	1.43838	0.05889	0.22647
		0.06037	84133.7	0.06037	14620.3	0.06037	7107.86	0.06037	604.018	0.06037	10.5232	0.06037	1.49816	0.05937	0.22603
		0.06088	83522.6	0.06088	14469.2	0.06088	7092.42	0.06088	591.374	0.06088	6.68712	0.06088	1.26741	0.05985	0.23275
		0.06139	83637.7	0.06139	13769.9	0.06139	6891.62	0.06139	585.929	0.06139	7.23294	0.06139	1.2984	0.06034	0.22756
		0.0619	81674.2	0.0619	13848.1	0.0619	6835.82	0.0619	580.538	0.0619	9.26781	0.0619	1.25083	0.06082	0.21817
		0.06242	82115.9	0.06242	13732.2	0.06242	6700.9	0.06242	566.686	0.06242	7.0794	0.06242	1.24249	0.0613	0.21438
		0.06293	80049.1	0.06293	13382.9	0.06293	6587.58	0.06293	568.604	0.06293	9.70059	0.06293	1.29234	0.06179	0.21507
		0.06344	78203	0.06344	13350.5	0.06344	6527.42	0.06344	551.993	0.06344	7.03109	0.06344	1.11516	0.06227	0.21068
		0.06395	78473.4	0.06395	12765.4	0.06395	6440.66	0.06395	543.322	0.06395	7.84802	0.06395	1.11605	0.06275	0.19616
		0.06446	77272.7	0.06446	12817.4	0.06446	6468.18	0.06446	533.875	0.06446	6.89582	0.06446	1.04803	0.06323	0.19468
		0.06497	74294.4	0.06497	12822.5	0.06497	6253.1	0.06497	529.241	0.06497	9.62296	0.06497	1.07133	0.06372	0.20281
		0.06549	74469.7	0.06549	12628	0.06549	6104.14	0.06549	528.586	0.06549	6.11336	0.06549	1.27795	0.0642	0.1907
		0.066	74251.4	0.066	12064	0.066	6033.54	0.066	514.115	0.066	6.20519	0.066	1.156	0.06468	0.19476
		0.06651	72513.2	0.06651	12068.7	0.06651	6059.58	0.06651	513.524	0.06651	6.73216	0.06651	1.03239	0.06516	0.18788
		0.06702	71095.6	0.06702	12318.1	0.06702	5802.62	0.06702	489.192	0.06702	7.55963	0.06702	1.02812	0.06565	0.17719
		0.06753	70322.7	0.06753	11574.8	0.06753	5786.62	0.06753	494.409	0.06753	7.551	0.06753	0.96001	0.06613	0.17912
		0.06804	69383.1	0.06804	11711.8	0.06804	5844.06	0.06804	481.424	0.06804	6.66526	0.06804	0.86627	0.06661	0.17137
		0.06855	67761.3	0.06855	11575	0.06855	5526.62	0.06855	472.72	0.06855	4.65718	0.06855	1.00937	0.06709	0.17386
		0.06907	68004.6	0.06907	11213.1	0.06907	5482.26	0.06907	467.984	0.06907	4.6341	0.06907	0.85725	0.06758	0.1679
		0.06958	65901.3	0.06958	11432.7	0.06958	5448.06	0.06958	472.298	0.06958	6.69993	0.06958	0.9398	0.06806	0.16268
		0.07009	66060.4	0.07009	11216.3	0.07009	5340.86	0.07009	457.49	0.07009	6.98845	0.07009	0.93345	0.06854	0.16531
		0.0706	63859.1	0.0706	10918.5	0.0706	5285.34	0.0706	446.372	0.0706	7.02552	0.0706	0.80574	0.06903	0.16297
		0.07111	63379.5	0.07111	10634.8	0.07111	5184.38	0.07111	436.77	0.07111	4.77104	0.07111	0.72495	0.06951	0.1552
		0.07162	62062.2	0.07162	10725.6	0.07162	5082.14	0.07162	438.056	0.07162	5.83052	0.07162	0.84414	0.06999	0.16245
		0.07214	62481.8	0.07214	10656	0.07214	5103.3	0.07214	431.808	0.07214	4.32692	0.07214	0.86323	0.07047	0.151
		0.07265	61403.2	0.07265	10207.5	0.07265	4943.58	0.07265	427.003	0.07265	6.05361	0.07265	0.91501	0.07096	0.152
		0.07316	60901.1	0.07316	10423.9	0.07316	4753.38	0.07316	413.282	0.07316	4.15845	0.07316	0.80664	0.07144	0.16048
		0.07367	60242.7	0.07367	10582.4	0.07367	4907.94	0.07367	414.2	0.07367	6.58637	0.07367	0.91988	0.07192	0.1474
		0.07418	58767.4	0.07418	9966.72	0.07418	4743.7	0.07418	404.026	0.07418	5.2774	0.07418	0.87974	0.0724	0.14931
		0.07469	57436.1	0.07469	9869.71	0.07469	4537.3	0.07469	402.765	0.07469	3.74831	0.07469	0.90512	0.07289	0.13785
		0.0752	56276.6	0.0752	9524.06	0.0752	4576.62	0.0752	394.41	0.0752	4.49819	0.0752	0.93869	0.07337	0.15198
		0.07572	56126.8	0.07572	9404.92	0.07572	4400.42	0.07572	386.767	0.07572	5.0251	0.07572	0.89138	0.07385	0.14449
		0.07623	55404	0.07623	9545.81	0.07623	4413.54	0.07623	383.137	0.07623	2.6213	0.07623	0.75944	0.07433	0.133
		0.07674	54490.9	0.07674	9312.31	0.07674	4371.54	0.07674	376.649	0.07674	4.69592	0.07674	0.72538	0.07482	0.14005
		0.07725	53010.5	0.07725	9219.22	0.07725	4321.06	0.07725	357.091	0.07725	4.57196	0.07725	0.62209	0.0753	0.13949
		0.07776	51774.9	0.07776	9101.79	0.07776	4222.7	0.07776	364.94	0.07776	3.37055	0.07776	0.69633	0.07578	0.14078
		0.07827	51589	0.07827	8728.82	0.07827	4163.46	0.07827	351.348	0.07827	6.38276	0.07827	0.76076	0.07627	0.1259
		0.07879	50668.3	0.07879	8622.4	0.07879	4154.38	0.07879	361.077	0.07879	5.00014	0.07879	0.68298	0.07675	0.13205
		0.0793	50507.5	0.0793	8549.14	0.0793	4069.5	0.0793	349.439	0.0793	5.60888	0.0793	0.84548	0.07723	0.11454
		0.07981	49583.1	0.07981	8657.92	0.07981	3953.1	0.07981	346.565	0.07981	7.20081	0.07981	0.83265	0.07771	0.12412
		0.08032	48487.9	0.08032	8130.56	0.08032	3925.94	0.08032	333.253	0.08032	3.85937	0.08032	0.79584	0.0782	0.11868
		0.08083	48205.6	0.08083	8171.53	0.08083	3887.06	0.08083	337.073	0.08083	2.47586	0.08083	0.79675	0.07868	0.12153
		0.08134	47027.6	0.08134	7924.54	0.08134	3830.18	0.08134	325.341	0.08134	4.55284	0.08134	0.61479	0.07916	0.12154
		0.08186	45506.4	0.08186	8102.1	0.08186	3765.5	0.08186	314.678	0.08186	5.80988	0.08186	0.60276	0.07964	0.13234
		0.08237	45171.2	0.08237	8084.52	0.08237	3691.06	0.08237	315.061	0.08237	7.40984	0.08237	0.63184	0.08013	0.11996
		0.08288	44809.8	0.08288	7612.4	0.08288	3527.78	0.08288	309.748	0.08288	2.92208	0.08288	0.75471	0.08061	0.10327
		0.08339	44645.8	0.08339	7487.88	0.08339	3536.7	0.08339	303.657	0.08339	4.00769	0.08339	0.52018	0.08109	0.0979
		0.0839	44417.9	0.0839	7201.59	0.0839	3458.58	0.0839	298.964	0.0839	4.20398	0.0839	0.72797	0.08157	0.11639
		0.08441	44060	0.08441	7219.04	0.08441	3300.06	0.08441	288.083	0.08441	2.38512	0.08441	0.66531	0.08206	0.10834
		0.08492	42538.4	0.08492	7154.83	0.08492	3362.78	0.08492	292.639	0.08492	5.28748	0.08492	0.67611	0.08254	0.11763
		0.08544	41153.5	0.08544	7067.33	0.08544	3415.22	0.08544	283.739	0.08544	4.26788	0.08544	0.62339	0.08302	0.10451
		0.08595	40383.6	0.08595	7102.57	0.08595	3219.54	0.08595	277.787	0.08595	4.27331	0.08595	0.62638	0.0835	0.10158
		0.08646	40737.4	0.08646	6834.85	0.08646	3246.9	0.08646	277.823	0.08646	5.63562	0.08646	0.61609	0.08399	0.09889
		0.08697	38439.2	0.08697	6781.61	0.08697	3172.66	0.08697	267.004	0.08697	4.71439	0.08697	0.60288	0.08447	0.11022
		0.08748	39031.1	0.08748	6605.25	0.08748	3102.06	0.08748	267.697	0.08748	5.75239	0.08748	0.63604	0.08495	0.10237
		0.08799	38485.4	0.08799	6218.93	0.08799	3022.62	0.08799	255.643	0.08799	4.13627	0.08799	0.58052	0.08544	0.1027
		0.0885	37321.1	0.0885	6421.6	0.0885	2971.94	0.0885	253.304	0.0885	4.51704	0.0885	0.56499	0.08592	0.1015
		0.08902	37039.5	0.08902	6424.5	0.08902	3005.42	0.08902	257.321	0.08902	3.4326	0.08902	0.67563	0.0864	0.08773
		0.08953	36847.7	0.08953	6320.83	0.08953	2893.94	0.08953	250.548	0.08953	3.75146	0.08953	0.56364	0.08688	0.09956
		0.09004	35468.9	0.09004	6024.94	0.09004	2995.38	0.09004	244.563	0.09004	5.05821	0.09004	0.56181	0.08737	0.10011
		0.09055	34972.9	0.09055	5793.81	0.09055	2855.1	0.09055	241.024	0.09055	3.42481	0.09055	0.52431	0.08785	0.09653
		0.09106	34675.9	0.09106	5777.47	0.09106	2713.14	0.09106	237.12	0.09106	4.02812	0.09106	0.62031	0.08833	0.08406
		0.09157	32923.2	0.09157	5388.75	0.09157	2763.62	0.09157	229.595	0.09157	4.68443	0.09157	0.49545	0.08881	0.09551
		0.09209	32826	0.09209	5564.72	0.09209	2655.9	0.09209	223.803	0.09209	3.59752	0.09209	0.40631	0.0893	0.08147
		0.0926	33366.1	0.0926	5776.32	0.0926	2678.18	0.0926	226.521	0.0926	3.66672	0.0926	0.51537	0.08978	0.08052
		0.09311	32507.6	0.09311	5835.83	0.09311	2557.78	0.09311	222.133	0.09311	1.50526	0.09311	0.5613	0.09026	0.08849
		0.09362	31346.9	0.09362	5475.67	0.09362	2542.02	0.09362	217.168	0.09362	4.47468	0.09362	0.57303	0.09074	0.08831
		0.09413	30439.4	0.09413	5417.18	0.09413	2514.62	0.09413	206.796	0.09413	3.91353	0.09413	0.37157	0.09123	0.07726
		0.09464	30728	0.09464	5307.78	0.09464	2412.66	0.09464	213.109	0.09464	4.01123	0.09464	0.48577	0.09171	0.08182
		0.09515	29788.5	0.09515	5194.3	0.09515	2408.9	0.09515	209.68	0.09515	2.91371	0.09515	0.5318	0.09219	0.07651
		0.09567	29898.7	0.09567	5109.64	0.09567	2219.06	0.09567	207.695	0.09567	4.12418	0.09567	0.69771	0.09267	0.09381
		0.09618	28669.4	0.09618	4738.76	0.09618	2289.78	0.09618	198.248	0.09618	4.144	0.09618	0.39094	0.09316	0.07593
		0.09669	28090	0.09669	4945.76	0.09669	2250.18	0.09669	194.431	0.09669	3.36547	0.09669	0.57917	0.09364	0.08706
		0.0972	27961.7	0.0972	4820.4	0.0972	2214.74	0.0972	190.835	0.0972	2.96551	0.0972	0.43898	0.09412	0.07511
		0.09771	27656.1	0.09771	4813.5	0.09771	2146.26	0.09771	190.827	0.09771	2.1893	0.09771	0.46336	0.09461	0.08033
		0.09822	27532.5	0.09822	4655.37	0.09822	2163.42	0.09822	180.736	0.09822	2.20815	0.09822	0.50406	0.09509	0.07819
		0.09874	25965.8	0.09874	4566.24	0.09874	2171.58	0.09874	182.203	0.09874	2.46505	0.09874	0.50172	0.09557	0.07986
		0.09925	25800.3	0.09925	4313.55	0.09925	2124.14	0.09925	181.306	0.09925	3.83334	0.09925	0.46703	0.09605	0.08203
		0.09976	25463.3	0.09976	4189.24	0.09976	2076.66	0.09976	172.878	0.09976	2.19895	0.09976	0.33603	0.09654	0.07873
		0.10027	24713.9	0.10027	4615.72	0.10027	2008.26	0.10027	179.598	0.10027	3.56192	0.10027	0.38523	0.09702	0.06955
		0.10078	24215	0.10078	4461.09	0.10078	1996.54	0.10078	166.542	0.10078	4.52453	0.10078	0.42716	0.0975	0.08167
		0.10129	24190.8	0.10129	4117.24	0.10129	2018.63	0.10129	167.94	0.10129	3.31233	0.10129	0.46026	0.09798	0.07523
		0.1018	23493.2	0.1018	4130.45	0.1018	1898.38	0.1018	164.092	0.1018	3.3208	0.1018	0.48181	0.09847	0.08022
		0.10232	23204.5	0.10232	3775	0.10232	1946.3	0.10232	165.249	0.10232	3.85639	0.10232	0.52957	0.09895	0.05973
		0.10283	23214.2	0.10283	3732.78	0.10283	1883.94	0.10283	156.135	0.10283	3.88999	0.10283	0.42356	0.09943	0.06728
		0.10334	21718.3	0.10334	3926.04	0.10334	1872.38	0.10334	158.772	0.10334	2.99361	0.10334	0.47641	0.09991	0.072
		0.10385	22097.7	0.10385	3867.83	0.10385	1805.9	0.10385	150.126	0.10385	2.44367	0.10385	0.37373	0.1004	0.06672
		0.10436	21571.8	0.10436	3867.95	0.10436	1707.26	0.10436	155.045	0.10436	2.92355	0.10436	0.39312	0.10088	0.06669
		0.10487	20767.9	0.10487	3612.62	0.10487	1716.94	0.10487	144.362	0.10487	4.59567	0.10487	0.44406	0.10136	0.05528
		0.10538	20709.4	0.10538	3403.55	0.10538	1764.3	0.10538	141.999	0.10538	3.08457	0.10538	0.49525	0.10184	0.06855
		0.1059	21029	0.1059	3633.84	0.1059	1757.9	0.1059	143.903	0.1059	1.45443	0.1059	0.5394	0.10233	0.06635
		0.10641	20198.3	0.10641	3572.38	0.10641	1654.44	0.10641	142.806	0.10641	2.108	0.10641	0.48744	0.10281	0.06003
		0.10692	19241.8	0.10692	3473.26	0.10692	1570.35	0.10692	137.965	0.10692	4.5472	0.10692	0.50082	0.10329	0.06635
		0.10743	18824.7	0.10743	3460.66	0.10743	1581.3	0.10743	132.218	0.10743	3.8631	0.10743	0.3285	0.10377	0.06587
		0.10794	19251.7	0.10794	3098.03	0.10794	1621.54	0.10794	132.112	0.10794	3.72578	0.10794	0.39534	0.10426	0.05698
		0.10845	18967.3	0.10845	3422.36	0.10845	1577.51	0.10845	125.166	0.10845	3.44656	0.10845	0.35985	0.10474	0.05834
		0.10896	18084.2	0.10896	3236.16	0.10897	1486.82	0.10896	122.157	0.10896	4.16646	0.10896	0.45613	0.10522	0.06579
		0.10948	18359.6	0.10948	3162.68	0.10948	1504.07	0.10948	126.546	0.10948	4.14681	0.10948	0.41576	0.1057	0.0663
		0.10999	18951.8	0.10999	3230.51	0.10999	1462.17	0.10999	119.763	0.10999	2.56317	0.10999	0.33203	0.10619	0.05357
		0.1105	17576.4	0.1105	2888.81	0.1105	1373.55	0.1105	122.888	0.1105	2.25106	0.1105	0.38548	0.10667	0.05883
		0.11101	17198.2	0.11101	3249.67	0.11101	1423.46	0.11101	124.425	0.11101	2.44685	0.11101	0.40571	0.10715	0.05432
		0.11152	16335	0.11152	2916.46	0.11152	1375.61	0.11152	119.089	0.11152	1.67434	0.11152	0.47826	0.10764	0.05539
		0.11203	15230.6	0.11203	3025.78	0.11203	1392.69	0.11203	114.308	0.11203	2.92952	0.11203	0.35377	0.10812	0.06002
		0.11255	15281.1	0.11255	2972.89	0.11255	1331.53	0.11255	113.77	0.11255	3.37243	0.11255	0.43444	0.1086	0.05447
		0.11306	15619.8	0.11306	2714.44	0.11306	1251.39	0.11306	117.701	0.11306	4.47719	0.11306	0.49202	0.10908	0.05594
		0.11357	15745.7	0.11357	2851.39	0.11357	1250.09	0.11357	107.629	0.11357	4.03391	0.11357	0.33763	0.10957	0.05602
		0.11408	14827.2	0.11408	2614.62	0.11408	1350.08	0.11408	105.954	0.11408	2.88682	0.11408	0.49827	0.11005	0.05373
		0.11459	15179	0.11459	2576.52	0.11459	1256.98	0.11459	106.859	0.11459	3.52718	0.11459	0.54924	0.11053	0.0539
		0.1151	15697.4	0.1151	2736.36	0.1151	1251.88	0.1151	106.965	0.1151	3.10941	0.1151	0.48143	0.11101	0.05963
		0.11561	13401.9	0.11561	2445.97	0.11561	1267.16	0.11561	104.025	0.11561	2.95043	0.11561	0.42504	0.1115	0.05421
		0.11613	14877.4	0.11613	2748.07	0.11613	1178.88	0.11613	104.507	0.11613	3.01236	0.11613	0.32033	0.11198	0.04642
		0.11664	12905.6	0.11664	2805.76	0.11664	1148.46	0.11664	105.577	0.11664	2.74754	0.11664	0.38215	0.11246	0.04403
		0.11715	13679.1	0.11715	2389	0.11715	1175.96	0.11715	99.8457	0.11715	2.19445	0.11715	0.44147	0.11294	0.05493
		0.11766	14231.3	0.11766	2561.87	0.11766	1072.35	0.11766	95.1252	0.11766	2.90498	0.11766	0.4432	0.11343	0.05182
		0.11817	12835.4	0.11817	2412.41	0.11817	1071.04	0.11817	94.7799	0.11817	3.46617	0.11817	0.36695	0.11391	0.04637
		0.11868	13329.7	0.11868	2534.16	0.11868	1112.28	0.11868	95.4715	0.11868	2.516	0.11868	0.4482	0.11439	0.05308
		0.11919	12591.8	0.11919	2621.92	0.11919	1058.6	0.11919	93.7381	0.11919	1.86738	0.11919	0.46028	0.11487	0.04609
		0.11971	12919.5	0.11971	2461.87	0.11971	1008.56	0.11971	90.0701	0.11971	1.90346	0.11971	0.25259	0.11536	0.04561
		0.12022	12192.3	0.12022	2316.57	0.12022	1014.99	0.12022	90.7701	0.12022	2.32382	0.12022	0.43253	0.11584	0.05461
		0.12073	12601.2	0.12073	2286.71	0.12073	985.556	0.12073	84.2406	0.12073	2.44953	0.12073	0.44857	0.11632	0.04853
		0.12124	11698.7	0.12124	2139.41	0.12124	976.112	0.12124	86.7096	0.12124	1.91796	0.12124	0.34021	0.1168	0.04315
		0.12175	10979.1	0.12175	2460.15	0.12175	991.092	0.12175	89.2465	0.12175	4.2534	0.12175	0.41378	0.11729	0.04769
		0.12226	10696.6	0.12226	2182.93	0.12226	944.22	0.12226	84.7178	0.12226	2.51848	0.12226	0.44388	0.11777	0.05109
		0.12277	10503	0.12277	2085.3	0.12277	907.652	0.12277	72.2178	0.12277	2.95503	0.12277	0.37537	0.11825	0.04465
		0.12329	10586.9	0.12329	1878.4	0.12329	962.364	0.12329	80.9438	0.12329	3.25084	0.12329	0.42641	0.11873	0.04984
		0.1238	10382.6	0.1238	2178.26	0.1238	899.448	0.1238	80.8438	0.1238	3.4331	0.1238	0.33577	0.11922	0.04932
		0.12431	10744.4	0.12431	2132.26	0.12431	906.86	0.12431	78.285	0.12431	2.8575	0.12431	0.40596	0.1197	0.04481
		0.12482	11180.7	0.12482	2154.91	0.12482	819.848	0.12482	76.7509	0.12482	3.3333	0.12482	0.29227	0.12018	0.04573
		0.12533	10207.2	0.12533	2098.79	0.12533	823.676	0.12533	73.0323	0.12533	1.8673	0.12533	0.44949	0.12066	0.03783
		0.12584	9644.23	0.12584	2181.61	0.12584	898.176	0.12584	71.9394	0.12584	1.65246	0.12584	0.39933	0.12115	0.04759
		0.12635	9689.67	0.12635	1834.55	0.12635	875.084	0.12635	75.8113	0.12635	3.57667	0.12635	0.44553	0.12163	0.03741
		0.12687	10130.1	0.12687	1829.71	0.12687	860.296	0.12687	71.9051	0.12687	3.05166	0.12687	0.38521	0.12211	0.03538
		0.12738	9552.61	0.12738	1881.89	0.12738	723.14	0.12738	69.3176	0.12738	2.96495	0.12738	0.2721	0.1226	0.04312
		0.12789	9388.53	0.12789	1788.29	0.12789	792.66	0.12789	68.2782	0.12789	2.14764	0.12789	0.45174	0.12308	0.044
		0.1284	9005.55	0.1284	1587.85	0.1284	862.208	0.1284	64.6265	0.1284	3.7413	0.1284	0.29543	0.12356	0.04077
		0.12891	9604.5	0.12891	1790.2	0.12891	768.392	0.12891	69.2321	0.12891	2.37221	0.12891	0.42531	0.12404	0.03758
		0.12942	9290.23	0.12942	1936.99	0.12942	700.008	0.12942	67.1866	0.12942	4.87425	0.12942	0.30218	0.12453	0.03703
		0.12993	8181	0.12993	1518.5	0.12993	804.496	0.12993	62.8923	0.12993	3.27887	0.12993	0.37961	0.12501	0.04047
		0.13045	8387.42	0.13045	1693.35	0.13045	675.744	0.13045	65.7273	0.13045	2.77791	0.13045	0.37452	0.12549	0.03056
		0.13096	8478.14	0.13096	1629.04	0.13096	739.264	0.13096	63.6617	0.13096	2.70699	0.13096	0.33133	0.12597	0.03957
		0.13147	8203.93	0.13147	1490.03	0.13147	710.244	0.13147	54.2884	0.13147	2.54589	0.13147	0.34669	0.12646	0.03711
		0.13198	8195.06	0.13198	1649.43	0.13198	748.744	0.13198	64.3856	0.13198	2.49477	0.13198	0.504	0.12694	0.03693
		0.13249	8376.17	0.13249	1606.49	0.13249	773.272	0.13249	60.9283	0.13249	1.02676	0.13249	0.34648	0.12742	0.04114
		0.133	8533.64	0.133	1583.72	0.133	695.756	0.133	60.6614	0.133	2.95282	0.133	0.44578	0.1279	0.03395
		0.13351	7676.99	0.13351	1581.61	0.13351	678.632	0.13351	57.7401	0.13351	2.48276	0.13351	0.49121	0.12839	0.02857
		0.13403	7939.18	0.13403	1581.74	0.13403	661.744	0.13403	55.5147	0.13403	2.34157	0.13403	0.44487	0.12887	0.03394
		0.13454	7441.59	0.13454	1570.43	0.13454	644.392	0.13454	55.7781	0.13454	1.82092	0.13454	0.33289	0.12935	0.03563
		0.13505	8281.26	0.13505	1435.06	0.13505	634.452	0.13505	53.5793	0.13505	2.59912	0.13505	0.31902	0.12983	0.03021
		0.13556	8442.65	0.13556	1629.41	0.13556	625.516	0.13556	58.126	0.13556	2.70716	0.13556	0.41927	0.13032	0.03777
		0.13607	6618.13	0.13607	1348.76	0.13607	637.852	0.13607	46.0895	0.13607	2.26421	0.13607	0.187	0.1308	0.02914
		0.13658	6764.51	0.13658	1548.38	0.13658	616.428	0.13658	55.756	0.13658	2.75603	0.13658	0.40217	0.13128	0.04008
		0.13709	7446.59	0.13709	1498.47	0.13709	568.972	0.13709	56.8163	0.13709	3.08291	0.13709	0.42354	0.13176	0.03165
		0.13761	6635.63	0.13761	1353.31	0.13761	582.24	0.13761	49.0237	0.13761	3.68586	0.13761	0.33939	0.13225	0.03781
		0.13812	5939.71	0.13812	1476.26	0.13812	540.416	0.13812	55.193	0.13812	1.64686	0.13812	0.46111	0.13273	0.0318
		0.13863	6715.88	0.13863	1234.66	0.13863	594.7	0.13863	52.3218	0.13863	1.52742	0.13863	0.37061	0.13321	0.02606
		0.13914	6187.86	0.13914	1301.92	0.13914	640.372	0.13914	53.505	0.13914	1.81728	0.13914	0.37298	0.13369	0.03358
		0.13965	6300.25	0.13965	1443.76	0.13965	597.84	0.13965	49.9641	0.13965	3.10721	0.13965	0.32465	0.13418	0.03783
		0.14016	6847.81	0.14016	1301.48	0.14016	652.1	0.14016	43.4051	0.14016	3.01762	0.14016	0.37571	0.13466	0.03431
		0.14067	6760.47	0.14067	1594.4	0.14067	583.576	0.14067	48.0112	0.14067	2.77358	0.14067	0.27013	0.13514	0.02728
		0.14118	5537	0.14118	1215.44	0.14118	571.688	0.14118	47.115	0.14118	1.83325	0.14118	0.46845	0.13562	0.03525
		0.1417	6584.42	0.1417	1129.16	0.1417	510.1	0.1417	49.477	0.1417	1.40301	0.1417	0.38876	0.13611	0.03768
		0.14221	6092.35	0.14221	1078.54	0.14221	516.028	0.14221	43.961	0.14221	2.50836	0.14221	0.39405	0.13659	0.04153
		0.14272	5649.62	0.14272	1240.34	0.14272	510.884	0.14272	47.6925	0.14272	3.26432	0.14272	0.47397	0.13707	0.03882
		0.14323	6072.53	0.14323	1338.07	0.14323	550.996	0.14323	49.7954	0.14323	2.45763	0.14323	0.33198	0.13755	0.03215
		0.14374	5352.5	0.14374	1449.3	0.14374	579.168	0.14374	40.5945	0.14374	2.02538	0.14374	0.2278	0.13804	0.02865
		0.14425	5687.8	0.14425	1499.58	0.14425	520.42	0.14425	46.3351	0.14425	2.71379	0.14425	0.40251	0.13852	0.03888
		0.14476	5760.14	0.14476	1232	0.14476	411.32	0.14476	45.3163	0.14476	3.36732	0.14476	0.31443	0.139	0.02676
		0.14528	5544.27	0.14528	1273.29	0.14528	403.224	0.14528	39.6653	0.14528	2.74177	0.14528	0.36506	0.13948	0.02561
		0.14579	5755.04	0.14579	975.716	0.14579	536.98	0.14579	39.1493	0.14579	2.51139	0.14579	0.2987	0.13997	0.02861
		0.1463	4979.99	0.1463	1523.05	0.1463	516.508	0.1463	44.974	0.1463	2.2145	0.1463	0.43497	0.14045	0.03131
		0.14681	4460.89	0.14681	1075.86	0.14681	545.124	0.14681	42.7545	0.14681	2.4314	0.14681	0.51851	0.14093	0.02759
		0.14732	5139.12	0.14732	1259.91	0.14732	519.896	0.14732	40.318	0.14732	1.73133	0.14732	0.43775	0.14141	0.02787
		0.14783	5222.47	0.14783	1054.19	0.14783	372.392	0.14783	41.3056	0.14783	1.39238	0.14783	0.31806	0.1419	0.02486
		0.14834	5072.82	0.14834	1210.82	0.14834	451.78	0.14834	39.6773	0.14834	2.36814	0.14834	0.42122	0.14238	0.03165
		0.14886	5337.51	0.14886	1210.73	0.14886	411.752	0.14886	36.9306	0.14886	1.97521	0.14886	0.25883	0.14286	0.0345
		0.14937	5137.28	0.14937	1215.1	0.14937	447.244	0.14937	39.2539	0.14937	2.20831	0.14937	0.40817	0.14334	0.02957
		0.14988	4707.38	0.14988	1086.5	0.14988	535.792	0.14988	38.9663	0.14988	3.89634	0.14988	0.3262	0.14383	0.0281
		0.15039	4667.76	0.15039	1034.5	0.15039	444.232	0.15039	39.1911	0.15039	2.79735	0.15039	0.3126	0.14431	0.02775
		0.1509	4267.91	0.1509	1031.91	0.1509	414.756	0.1509	39.4713	0.1509	3.59337	0.1509	0.41045	0.14479	0.03352
		0.15141	4127.43	0.15141	1101.76	0.15141	439.732	0.15141	33.9114	0.15141	2.254	0.15141	0.27783	0.14527	0.03602
		0.15192	4563.75	0.15192	1126.81	0.15192	448.356	0.15192	39.5856	0.15192	2.26139	0.15192	0.36398	0.14576	0.02687
		0.15243	5039.78	0.15243	1094.66	0.15243	416.984	0.15243	38.2668	0.15243	1.61072	0.15243	0.32277	0.14624	0.02593
		0.15295	4541.13	0.15295	1134.41	0.15295	370.192	0.15295	34.0033	0.15295	1.83922	0.15295	0.36868	0.14672	0.03672
		0.15346	4733.29	0.15346	1007.87	0.15346	448.6	0.15346	39.1421	0.15346	1.73	0.15346	0.43237	0.1472	0.03452
		0.15397	5080.97	0.15397	1117.96	0.15397	438.076	0.15397	39.1133	0.15397	2.76234	0.15397	0.39233	0.14769	0.03298
		0.15448	4778.34	0.15448	902.373	0.15448	360.884	0.15448	39.3883	0.15448	1.84582	0.15448	0.30331	0.14817	0.02691
		0.15499	3821.28	0.15499	1236.17	0.15499	428.192	0.15499	25.0532	0.15499	2.68831	0.15499	0.28793	0.14865	0.0235
		0.1555	3961.08	0.1555	856.262	0.1555	398.86	0.1555	34.104	0.1555	3.27958	0.1555	0.47784	0.14913	0.03281
		0.15601	4344.35	0.15601	1060.38	0.15601	366.16	0.15601	35.3058	0.15601	2.35695	0.15601	0.27299	0.14962	0.03324
		0.15653	4011.07	0.15653	1055.8	0.15653	318.428	0.15653	32.2385	0.15653	2.5327	0.15653	0.34984	0.1501	0.02733
		0.15704	4162.44	0.15704	953.367	0.15704	382.304	0.15704	31.6929	0.15704	3.4771	0.15704	0.29788	0.15058	0.03166
		0.15755	4013.47	0.15755	1059.8	0.15755	392.988	0.15755	28.0899	0.15755	1.38535	0.15755	0.20869	0.15106	0.02235
		0.15806	3622.67	0.15806	832.391	0.15806	360.836	0.15806	32.1924	0.15806	3.45315	0.15806	0.32421	0.15155	0.02606
		0.15857	3998.86	0.15857	1128.85	0.15857	337.084	0.15857	33.9018	0.15857	2.36882	0.15857	0.32874	0.15203	0.02885
		0.15908	4316.66	0.15908	1080.94	0.15908	395.16	0.15908	30.9855	0.15908	2.69979	0.15908	0.29228	0.15251	0.03472
		0.15959	3327.71	0.15959	857.915	0.15959	343.336	0.15959	31.5589	0.15959	1.6113	0.15959	0.42898	0.15299	0.03398
		0.1601	4921.78	0.1601	963.719	0.1601	358.34	0.1601	33.9148	0.1601	2.52705	0.1601	0.24661	0.15348	0.02742
		0.16062	3573.02	0.16062	1032.44	0.16062	324.908	0.16062	26.9245	0.16062	3.46085	0.16062	0.31245	0.15396	0.03336
		0.16113	3556.67	0.16113	936.117	0.16113	348.144	0.16113	30.8435	0.16113	2.76312	0.16113	0.29158	0.15444	0.02704
		0.16164	3678.48	0.16164	667.475	0.16164	340.036	0.16164	34.7984	0.16164	2.43915	0.16164	0.35839	0.15492	0.03347
		0.16215	3538.85	0.16215	987.484	0.16215	329.908	0.16215	32.6907	0.16215	1.25533	0.16215	0.39941	0.15541	0.03544
		0.16266	2690.18	0.16266	840.495	0.16266	317.348	0.16266	27.372	0.16266	2.24835	0.16266	0.17371	0.15589	0.02562
		0.16317	4016.59	0.16317	1090.74	0.16317	342.972	0.16317	28.8586	0.16317	3.70216	0.16317	0.38624	0.15637	0.02899
		0.16368	3859.56	0.16368	992.488	0.16368	310.52	0.16368	29.6795	0.16368	2.6779	0.16368	0.40034	0.15685	0.0263
		0.16419	4223.19	0.16419	1038.58	0.1642	338.368	0.16419	27.4637	0.16419	0.64867	0.16419	0.34969	0.15733	0.02952
		0.16471	3521.91	0.16471	801.001	0.16471	320.808	0.16471	30.2849	0.16471	3.48175	0.16471	0.31868	0.15782	0.02925
		0.16522	4175.22	0.16522	892.072	0.16522	387.54	0.16522	31.1778	0.16522	4.15186	0.16522	0.40896	0.1583	0.02825
		0.16573	3748.88	0.16573	1031.95	0.16573	336.08	0.16573	28.8922	0.16573	2.11612	0.16573	0.2854	0.15878	0.03188
		0.16624	3921.38	0.16624	1097.82	0.16624	374.76	0.16624	27.2853	0.16624	2.6118	0.16624	0.33067	0.15926	0.02962
		0.16675	4034.11	0.16675	705.951	0.16675	315.148	0.16675	24.181	0.16675	2.98694	0.16675	0.1987	0.15975	0.03054
		0.16726	2789.99	0.16726	703.287	0.16726	318.06	0.16726	28.8142	0.16726	1.51278	0.16726	0.29471	0.16023	0.0296
		0.16777	2880.04	0.16777	967.567	0.16777	241.576	0.16777	28.5772	0.16777	2.07964	0.16777	0.29687	0.16071	0.02731
		0.16829	3415.52	0.16829	746.755	0.16829	289.268	0.16829	24.7318	0.16829	2.34974	0.16829	0.27346	0.16119	0.02661
		0.1688	3453.67	0.1688	907.891	0.1688	312.564	0.1688	28.3113	0.1688	2.36146	0.1688	0.32068	0.16168	0.03007
		0.16931	3311.01	0.16931	886.489	0.16931	223.892	0.16931	27.2099	0.16931	1.7313	0.16931	0.37267	0.16216	0.02255
		0.16982	3013.07	0.16982	854.13	0.16982	248.144	0.16982	23.9422	0.16982	2.01756	0.16982	0.30987	0.16264	0.02665
		0.17033	3504.65	0.17033	979.117	0.17033	274.548	0.17033	24.6728	0.17033	3.08199	0.17033	0.3443	0.16312	0.03329
		0.17084	2935.6	0.17084	687.454	0.17084	415.08	0.17084	26.7297	0.17084	2.94042	0.17084	0.20252	0.16361	0.02334
		0.17135	3787.12	0.17135	1064.1	0.17135	256.996	0.17135	25.6065	0.17135	1.83853	0.17135	0.35887	0.16409	0.02417
		0.17186	3080.21	0.17186	1027.51	0.17186	286.14	0.17186	25.4824	0.17186	1.64822	0.17186	0.30677	0.16457	0.03502
		0.17238	3564.85	0.17238	940.077	0.17238	244.324	0.17238	25.273	0.17238	2.81028	0.17238	0.26077	0.16505	0.02283
		0.17289	3400.5	0.17289	734.479	0.17289	211.06	0.17289	19.7949	0.17289	1.56549	0.17289	0.27322	0.16554	0.02607
		0.1734	3010.7	0.1734	701.944	0.1734	303.768	0.1734	22.7528	0.1734	1.81771	0.1734	0.31213	0.16602	0.02752
		0.17391	3037.16	0.17391	971.008	0.17391	345.196	0.17391	22.2751	0.17391	2.65713	0.17391	0.36061	0.1665	0.02913
		0.17442	3186.37	0.17442	774.339	0.17442	307.404	0.17442	24.4882	0.17442	2.11006	0.17442	0.24662	0.16698	0.03055
		0.17493	3072.35	0.17493	803.93	0.17493	285.124	0.17493	23.9619	0.17493	2.37454	0.17493	0.32781	0.16747	0.02657
		0.17544	3137.19	0.17544	661.666	0.17544	259.828	0.17544	24.4252	0.17544	1.82251	0.17544	0.41628	0.16795	0.02766
		0.17595	3269.17	0.17595	824.967	0.17595	310.744	0.17595	20.3421	0.17595	1.78741	0.17595	0.28658	0.16843	0.02258
		0.17647	3196.02	0.17647	682.037	0.17647	265.516	0.17647	27.5724	0.17647	1.86235	0.17647	0.35183	0.16891	0.0234
		0.17698	3312.51	0.17698	677.343	0.17698	281.512	0.17698	22.7725	0.17698	1.92467	0.17698	0.46171	0.1694	0.02555
		0.17749	2542.06	0.17749	958.12	0.17749	297.732	0.17749	16.7649	0.17749	2.09173	0.17749	0.20678	0.16988	0.02596
		0.178	3138.56	0.178	723.916	0.178	268.336	0.178	23.2398	0.178	3.3422	0.178	0.36403	0.17036	0.02482
		0.17851	3417.11	0.17851	644.67	0.17851	262.804	0.17851	26.1516	0.17851	2.27093	0.17851	0.3074	0.17084	0.02799
		0.17902	2861.1	0.17902	823.826	0.17902	239.636	0.17902	23.6084	0.17902	3.23051	0.17902	0.17303	0.17133	0.02696
		0.17953	2708.27	0.17953	734.716	0.17953	257.424	0.17953	26.1647	0.17953	2.51275	0.17953	0.37155	0.17181	0.02325
		0.18004	3098.5	0.18004	776.065	0.18004	273.744	0.18004	24.6474	0.18004	1.87694	0.18004	0.35519	0.17229	0.0286
		0.18056	2814.92	0.18056	672.255	0.18056	304.372	0.18056	19.5625	0.18056	2.21389	0.18056	0.27817	0.17277	0.03089
		0.18107	3439.21	0.18107	650.22	0.18107	282.448	0.18107	20.2133	0.18107	1.4289	0.18107	0.26119	0.17325	0.03047
		0.18158	2060.28	0.18158	644.014	0.18158	254.136	0.18158	23.975	0.18158	1.67785	0.18158	0.33513	0.17374	0.02931
		0.18209	3187.59	0.18209	750.914	0.18209	237.848	0.18209	25.9479	0.18209	3.99001	0.18209	0.28857	0.17422	0.02803
		0.1826	2949.06	0.1826	676.476	0.1826	194.092	0.1826	22.9785	0.1826	2.99204	0.1826	0.31142	0.1747	0.02322
		0.18311	2607.28	0.18311	755.901	0.18311	146.228	0.18311	25.6405	0.18311	3.34181	0.18311	0.2503	0.17518	0.03355
		0.18362	2579.35	0.18362	723.237	0.18362	213.308	0.18362	16.6477	0.18362	2.10037	0.18362	0.32294	0.17567	0.02134
		0.18413	3030.27	0.18413	869.413	0.18413	214.044	0.18413	20.9792	0.18413	2.25859	0.18413	0.38362	0.17615	0.02821
		0.18464	2496.07	0.18464	612.617	0.18464	283.868	0.18464	15.9252	0.18464	2.64456	0.18464	0.24434	0.17663	0.02243
		0.18516	2076.55	0.18516	874.007	0.18516	212.176	0.18516	22.8445	0.18516	2.35131	0.18516	0.32646	0.17711	0.02496
		0.18567	2022.04	0.18567	630.813	0.18567	307.616	0.18567	16.5913	0.18567	2.637	0.18567	0.32453	0.1776	0.03337
		0.18618	2671.91	0.18618	697.092	0.18618	246.468	0.18618	19.6481	0.18618	2.53536	0.18618	0.22767	0.17808	0.02505
		0.18669	2986.83	0.18669	550.976	0.18669	210.188	0.18669	24.6132	0.18669	2.75894	0.18669	0.20429	0.17856	0.01821
		0.1872	2982.26	0.1872	787.476	0.1872	300.84	0.1872	19.0598	0.1872	1.42902	0.1872	0.2899	0.17904	0.02645
		0.18771	2014	0.18771	802.38	0.18771	252.616	0.18771	20.6818	0.18771	2.64429	0.18771	0.24052	0.17953	0.02605
		0.18822	3475.27	0.18822	839.996	0.18822	250.204	0.18822	21.1018	0.18822	2.50225	0.18822	0.24829	0.18001	0.03626
		0.18873	2777.86	0.18873	810.499	0.18873	237.852	0.18873	22.7146	0.18873	1.88562	0.18873	0.34527	0.18049	0.02587
		0.18925	2211.9	0.18925	644.616	0.18925	250.528	0.18925	22.25	0.18925	2.15639	0.18925	0.24166	0.18097	0.02707
		0.18976	2615.89	0.18976	1036.23	0.18976	181.996	0.18976	14.7723	0.18976	1.12956	0.18976	0.21221	0.18145	0.03157
		0.19027	2700.47	0.19027	894.489	0.19027	154.764	0.19027	18.4058	0.19027	2.62483	0.19027	0.21767	0.18194	0.02942
		0.19078	2417.42	0.19078	717.457	0.19078	255.496	0.19078	24.6162	0.19078	2.57585	0.19078	0.33216	0.18242	0.02203
		0.19129	2490.2	0.19129	659.697	0.19129	255.604	0.19129	19.0346	0.19129	2.34021	0.19129	0.24166	0.1829	0.02911
		0.1918	2238.04	0.1918	551.532	0.1918	273.72	0.1918	18.2191	0.1918	2.71971	0.1918	0.35815	0.18338	0.02226
		0.19231	3048.8	0.19231	738.042	0.19231	177.364	0.19231	20.1843	0.19231	2.68293	0.19231	0.35903	0.18387	0.03111
		0.19282	2302.03	0.19282	619.174	0.19282	221.8	0.19282	22.7173	0.19282	2.4832	0.19282	0.31766	0.18435	0.02801
		0.19333	2290.95	0.19333	599.191	0.19333	216.588	0.19333	21.182	0.19333	2.88115	0.19333	0.42957	0.18483	0.0254
		0.19385	2683.27	0.19385	971.748	0.19385	255.864	0.19385	13.8985	0.19385	1.957	0.19385	0.21461	0.18531	0.03178
		0.19436	2480.51	0.19436	499.194	0.19436	207.876	0.19436	17.2434	0.19436	2.19107	0.19436	0.30176	0.1858	0.02902
		0.19487	2623.13	0.19487	789.094	0.19487	164.616	0.19487	21.4433	0.19487	1.487	0.19487	0.25818	0.18628	0.0309
		0.19538	1724.83	0.19538	842.898	0.19538	216.648	0.19538	17.369	0.19538	2.5647	0.19538	0.32324	0.18676	0.02834
		0.19589	2730.49	0.19589	671.947	0.19589	217.464	0.19589	11.5255	0.19589	1.51211	0.19589	0.28606	0.18724	0.02313
		0.1964	2791.89	0.1964	796.304	0.1964	243.94	0.1964	21.1007	0.1964	1.44342	0.1964	0.3344	0.18773	0.02155
		0.19691	2743.15	0.19691	757.843	0.19691	228.112	0.19691	14.9097	0.19691	1.71624	0.19691	0.23859	0.18821	0.01978
		0.19742	2424.86	0.19742	868.846	0.19742	213.864	0.19742	17.6113	0.19742	2.91447	0.19742	0.35863	0.18869	0.02551
		0.19794	2093.85	0.19794	489.421	0.19794	163.248	0.19794	15.1358	0.19794	2.38498	0.19794	0.26005	0.18917	0.02162
		0.19845	2636.36	0.19845	665.304	0.19845	167.688	0.19845	18.2178	0.19845	2.32352	0.19845	0.29157	0.18965	0.02745
		0.19896	2401.16	0.19896	887.338	0.19896	242.092	0.19896	16.1627	0.19896	2.69341	0.19896	0.20435	0.19014	0.02944
		0.19947	2288.37	0.19947	557.788	0.19947	211.328	0.19947	19.0039	0.19947	2.59661	0.19947	0.27078	0.19062	0.02526
		0.19998	2913.68	0.19998	556.532	0.19998	197.032	0.19998	20.9048	0.19998	2.00819	0.19998	0.2523	0.1911	0.02538
		0.20049	2153.62	0.20049	674.416	0.20049	153.608	0.20049	20.999	0.20049	2.75501	0.20049	0.36855	0.19158	0.02947
		0.201	2875.84	0.201	648.327	0.201	206.604	0.201	22.5772	0.201	1.21205	0.201	0.32347	0.19207	0.03127
		0.20151	1762.94	0.20151	678.139	0.20151	256.884	0.20151	16.1906	0.20151	2.44552	0.20151	0.28597	0.19255	0.0296
		0.20202	2366.63	0.20202	485.046	0.20202	177.564	0.20202	16.4209	0.20202	2.43117	0.20202	0.29334	0.19303	0.02718
		0.20254	2670.17	0.20254	811.347	0.20254	189.756	0.20254	18.4233	0.20254	2.65578	0.20254	0.34111	0.19351	0.03152
		0.20305	1660.17	0.20305	683.654	0.20305	183.984	0.20305	15.9248	0.20305	1.56986	0.20305	0.29158	0.194	0.02495
		0.20356	1567.21	0.20356	614.176	0.20356	208.148	0.20356	18.7042	0.20356	2.2272	0.20356	0.3175	0.19448	0.02594
		0.20407	2851.27	0.20407	747.926	0.20407	194.908	0.20407	14.8509	0.20407	2.05067	0.20407	0.28204	0.19496	0.02543
		0.20458	1928.3	0.20458	847.588	0.20458	191.372	0.20458	19.0221	0.20458	2.05401	0.20458	0.35114	0.19544	0.02463
		0.20509	1921.36	0.20509	634.702	0.20509	188.36	0.20509	17.4308	0.20509	2.47496	0.20509	0.30939	0.19592	0.02716
		0.2056	2920.46	0.2056	754.513	0.2056	232.38	0.2056	22.0347	0.2056	3.23035	0.2056	0.38584	0.19641	0.02724
		0.20611	2442.24	0.20611	488.818	0.20611	175.124	0.20611	15.0495	0.20611	1.76885	0.20611	0.2928	0.19689	0.02946
		0.20662	1983.73	0.20662	640.601	0.20662	190.348	0.20662	20.3851	0.20662	1.13113	0.20662	0.35031	0.19737	0.02771
		0.20714	2286.27	0.20714	691.605	0.20714	220.612	0.20714	16.1973	0.20714	1.53553	0.20714	0.32565	0.19785	0.01513
		0.20765	2920.66	0.20765	665.053	0.20765	252.356	0.20765	22.45	0.20765	2.78182	0.20765	0.48505	0.19834	0.02476
		0.20816	2027.17	0.20816	727.799	0.20816	146.584	0.20816	20.5485	0.20816	2.10453	0.20816	0.37114	0.19882	0.02328
		0.20867	2739.06	0.20867	581.628	0.20867	198.164	0.20867	13.9706	0.20867	2.60211	0.20867	0.24552	0.1993	0.02884
		0.20918	1354.46	0.20918	566.203	0.20918	155.692	0.20918	13.2442	0.20918	1.87954	0.20918	0.21059	0.19978	0.02533
		0.20969	2388.53	0.20969	835.312	0.20969	204.38	0.20969	19.6652	0.20969	2.59832	0.20969	0.32635	0.20027	0.02315
		0.2102	1776.96	0.2102	671.764	0.2102	174.5	0.2102	17.1173	0.2102	2.45096	0.2102	0.27241	0.20075	0.027
		0.21071	1961.31	0.21071	458.223	0.21071	252.084	0.21071	20.4149	0.21071	3.23259	0.21071	0.46879	0.20123	0.02058
		0.21122	2395.55	0.21122	705.377	0.21122	158.556	0.21122	19.887	0.21122	2.89512	0.21122	0.28371	0.20171	0.02719
		0.21174	2239.7	0.21174	620.186	0.21174	236.444	0.21174	12.7482	0.21174	1.61084	0.21174	0.34948	0.20219	0.02668
		0.21225	2340.55	0.21225	563.975	0.21225	185.72	0.21225	19.1301	0.21225	1.87854	0.21225	0.32443	0.20268	0.0245
		0.21276	1925.86	0.21276	471.556	0.21276	220.22	0.21276	18.5713	0.21276	2.29429	0.21276	0.37733	0.20316	0.02062
		0.21327	2209.52	0.21327	777.271	0.21327	261.632	0.21327	18.5299	0.21327	1.6639	0.21327	0.33665	0.20364	0.01989
		0.21378	2187.05	0.21378	883.732	0.21378	155.708	0.21378	15.0828	0.21378	1.6942	0.21378	0.23018	0.20412	0.01897
		0.21429	1806.16	0.21429	569.249	0.21429	170.028	0.21429	17.1196	0.21429	2.93806	0.21429	0.35204	0.20461	0.02381
		0.2148	2516.54	0.2148	486.681	0.2148	178.588	0.2148	23.3349	0.2148	1.9816	0.2148	0.39375	0.20509	0.01948
		0.21531	2025.89	0.21531	866.307	0.21531	230.636	0.21531	22.9114	0.21531	2.60151	0.21531	0.40808	0.20557	0.02602
		0.21582	1574.45	0.21582	994.453	0.21582	158.024	0.21582	18.7826	0.21582	2.41306	0.21582	0.29483	0.20605	0.02778
		0.21633	1504.4	0.21633	491.493	0.21633	121.968	0.21633	11.2648	0.21633	2.95619	0.21633	0.27273	0.20653	0.02508
		0.21685	2424	0.21685	759.374	0.21685	237.708	0.21685	16.7328	0.21685	2.32546	0.21685	0.28541	0.20702	0.02587
		0.21736	2524.61	0.21736	725.313	0.21736	178.332	0.21736	21.4923	0.21736	1.54837	0.21736	0.26323	0.2075	0.02692
		0.21787	2281.68	0.21787	614.1	0.21787	188.716	0.21787	19.4595	0.21787	1.25962	0.21787	0.31446	0.20798	0.02742
		0.21838	2240.63	0.21838	656.509	0.21838	261.192	0.21838	16.0622	0.21838	2.73643	0.21838	0.30362	0.20846	0.02332
		0.21889	2045.88	0.21889	708.703	0.21889	227.052	0.21889	16.7408	0.21889	2.65158	0.21889	0.30206	0.20895	0.02801
		0.2194	2739.4	0.2194	593.8	0.2194	186.988	0.2194	17.3654	0.2194	2.13184	0.2194	0.2742	0.20943	0.03025
		0.21991	2117.43	0.21991	844.273	0.21991	149.368	0.21991	14.2743	0.21991	1.65167	0.21991	0.26267	0.20991	0.02656
		0.22042	1886.1	0.22042	646.406	0.22042	186.32	0.22042	12.268	0.22042	2.47659	0.22042	0.32535	0.21039	0.02097
		0.22093	2163.41	0.22093	576.438	0.22093	215.892	0.22093	18.1377	0.22093	1.40989	0.22093	0.28514	0.21087	0.02363
		0.22144	1623.33	0.22144	433.872	0.22145	149.52	0.22144	14.5939	0.22144	2.11902	0.22144	0.21552	0.21136	0.02903
		0.22196	1692.47	0.22196	627.167	0.22196	206.784	0.22196	14.9148	0.22196	2.68378	0.22196	0.32952	0.21184	0.02076
		0.22247	1556.57	0.22247	525.681	0.22247	156.972	0.22247	18.7717	0.22247	2.50199	0.22247	0.3073	0.21232	0.02495
		0.22298	1781.61	0.22298	497.057	0.22298	159.568	0.22298	16.8216	0.22298	1.89394	0.22298	0.27389	0.2128	0.0251
		0.22349	2281.03	0.22349	725.714	0.22349	185.452	0.22349	17.4507	0.22349	2.71816	0.22349	0.40201	0.21329	0.02906
		0.224	1838.53	0.224	661.519	0.224	155.344	0.224	15.286	0.224	2.85839	0.224	0.31171	0.21377	0.02915
		0.22451	2082.92	0.22451	781.988	0.22451	178.204	0.22451	16.9921	0.22451	2.15334	0.22451	0.25616	0.21425	0.02399
		0.22502	2070.99	0.22502	589.277	0.22502	176.316	0.22502	16.1416	0.22502	3.0229	0.22502	0.23631	0.21473	0.0266
		0.22553	2388.78	0.22553	696.445	0.22553	180.576	0.22553	15.6595	0.22553	2.25112	0.22553	0.36196	0.21521	0.02712
		0.22604	2086.34	0.22604	507.787	0.22604	197.828	0.22604	14.4529	0.22604	2.78099	0.22604	0.26352	0.2157	0.02286
		0.22656	2194.91	0.22656	658.864	0.22656	145.216	0.22656	14.9014	0.22656	3.30897	0.22656	0.26165	0.21618	0.02621
		0.22707	1666.93	0.22707	619.513	0.22707	216.44	0.22707	14.334	0.22707	1.58272	0.22707	0.22651	0.21666	0.02745
		0.22758	1846.41	0.22758	557.763	0.22758	224.284	0.22758	14.2266	0.22758	2.50296	0.22758	0.26698	0.21714	0.02643
		0.22809	1730.45	0.22809	512.125	0.22809	212.908	0.22809	14.0046	0.22809	3.1939	0.22809	0.30252	0.21763	0.01881
		0.2286	1618.93	0.2286	811.711	0.2286	117.892	0.2286	14.1772	0.2286	2.94613	0.2286	0.21642	0.21811	0.02561
		0.22911	2069.92	0.22911	616.134	0.22911	186.808	0.22911	17.0006	0.22911	1.63497	0.22911	0.39536	0.21859	0.02376
		0.22962	2212.64	0.22962	460.729	0.22962	159.204	0.22962	15.0773	0.22962	1.8466	0.22962	0.29807	0.21907	0.02337
		0.23013	1152.43	0.23013	571.703	0.23013	148.652	0.23013	18.9255	0.23013	2.49722	0.23013	0.25959	0.21955	0.03029
		0.23064	1533.13	0.23064	606.12	0.23064	148.216	0.23064	13.8372	0.23064	2.36427	0.23064	0.25012	0.22004	0.0251
		0.23115	2134.56	0.23115	892.6	0.23115	181.76	0.23115	9.79221	0.23115	3.11909	0.23115	0.23237	0.22052	0.02709
		0.23166	2096.67	0.23166	692.092	0.23166	224.908	0.23166	12.3592	0.23166	3.27162	0.23166	0.13521	0.221	0.02456
		0.23218	1564.89	0.23218	588.651	0.23218	138.032	0.23218	14.6041	0.23218	2.35276	0.23218	0.36076	0.22148	0.02228
		0.23269	1971.67	0.23269	483.017	0.23269	103.828	0.23269	16.738	0.23269	2.44508	0.23269	0.30876	0.22197	0.02245
		0.2332	1936.13	0.2332	611.847	0.2332	161.176	0.2332	15.7608	0.2332	1.14964	0.2332	0.34268	0.22245	0.02635
		0.23371	1579.35	0.23371	818.297	0.23371	161.26	0.23371	12.3531	0.23371	2.53734	0.23371	0.22668	0.22293	0.01877
		0.23422	1601.5	0.23422	628.29	0.23422	160.848	0.23422	15.6452	0.23422	2.76062	0.23422	0.32411	0.22341	0.02317
		0.23473	2292.5	0.23473	455.871	0.23473	107.14	0.23473	15.5668	0.23473	2.67956	0.23473	0.25302	0.22389	0.03055
		0.23524	1361.36	0.23524	563.822	0.23524	99.944	0.23524	13.5238	0.23524	2.05422	0.23524	0.3043	0.22438	0.02427
		0.23575	2015.12	0.23575	622.384	0.23575	158.772	0.23575	11.3073	0.23575	1.68265	0.23575	0.24722	0.22486	0.03132
		0.23626	1900.66	0.23626	420.84	0.23626	45.024	0.23626	14.1542	0.23626	1.77789	0.23626	0.29417	0.22534	0.02519
		0.23677	1493.69	0.23677	574.37	0.23677	184.136	0.23677	19.8417	0.23677	2.76004	0.23677	0.3703	0.22582	0.02918
		0.23729	1760.8	0.23729	489.765	0.23729	156.248	0.23729	14.2928	0.23729	2.93277	0.23729	0.28746	0.2263	0.02948
		0.2378	1855.05	0.2378	533.254	0.2378	171.436	0.2378	19.1733	0.2378	3.69032	0.2378	0.33059	0.22679	0.02081
		0.23831	1827.59	0.23831	655.898	0.23831	213.692	0.23831	18.189	0.23831	1.90795	0.23831	0.34127	0.22727	0.02222
		0.23882	2134.94	0.23882	459.801	0.23882	167.08	0.23882	14.5952	0.23882	3.07253	0.23882	0.26144	0.22775	0.0206
		0.23933	965.378	0.23933	596.347	0.23933	148.856	0.23933	11.766	0.23933	2.6001	0.23933	0.25714	0.22823	0.02084
		0.23984	1611.02	0.23984	543.871	0.23984	155.152	0.23984	14.4309	0.23984	1.76374	0.23984	0.24477	0.22872	0.02646
		0.24035	1959.72	0.24035	588.524	0.24035	93.224	0.24035	16.3025	0.24035	2.09794	0.24035	0.32576	0.2292	0.02327
		0.24086	1816.47	0.24086	377.488	0.24086	237.296	0.24086	11.7052	0.24086	3.63732	0.24086	0.24924	0.22968	0.02853
		0.24137	1766.92	0.24137	737.53	0.24137	170.296	0.24137	12.9275	0.24137	1.67994	0.24137	0.27421	0.23016	0.02425
		0.24188	1716.41	0.24188	548.756	0.24188	115.02	0.24188	14.3609	0.24188	1.50923	0.24188	0.26022	0.23064	0.02735
		0.24239	2127.8	0.24239	781.912	0.24239	75.14	0.24239	16.6245	0.24239	0.87782	0.24239	0.36024	0.23113	0.01586
		0.24291	1893.16	0.24291	633.519	0.24291	201.592	0.24291	14.909	0.24291	2.14673	0.24291	0.37225	0.23161	0.02253
		0.24342	2502.57	0.24342	549.632	0.24342	215.2	0.24342	11.3724	0.24342	2.60262	0.24342	0.31146	0.23209	0.02859
		0.24393	1761.78	0.24393	595.691	0.24393	186.392	0.24393	12.654	0.24393	2.76525	0.24393	0.2568	0.23257	0.02417
		0.24444	1773.27	0.24444	287.593	0.24444	212.788	0.24444	17.0593	0.24444	3.49314	0.24444	0.27046	0.23305	0.02601
		0.24495	2072.84	0.24495	477.078	0.24495	170.064	0.24495	13.9493	0.24495	2.77914	0.24495	0.26041	0.23354	0.01743
		0.24546	1829.85	0.24546	872.663	0.24546	206.332	0.24546	13.3195	0.24546	2.08252	0.24546	0.25724	0.23402	0.02339
		0.24597	1776.04	0.24597	698.237	0.24597	113.496	0.24597	9.94589	0.24597	1.50381	0.24597	0.28766	0.2345	0.02728
		0.24648	2389.16	0.24648	510.298	0.24648	212.448	0.24648	19.7059	0.24648	2.67483	0.24648	0.33868	0.23498	0.0258
		0.24699	1686.25	0.24699	576.314	0.24699	179.744	0.24699	13.7562	0.24699	2.80303	0.24699	0.32279	0.23547	0.02488
		0.2475	1967.09	0.2475	570.457	0.2475	211.832	0.2475	11.2293	0.2475	1.48947	0.2475	0.24391	0.23595	0.02011
		0.24801	1121.88	0.24801	578.69	0.24801	171.728	0.24801	14.8268	0.24801	0.99022	0.24801	0.33957	0.23643	0.02542
		0.24852	1187.74	0.24852	485.656	0.24852	174.4	0.24852	17.6743	0.24852	1.80834	0.24852	0.2722	0.23691	0.02433
		0.24904	1870.73	0.24904	688.11	0.24904	131.532	0.24904	18.9525	0.24904	2.87356	0.24904	0.32673	0.23739	0.0158
		0.24955	1972.4	0.24955	797.401	0.24955	201.136	0.24955	11.8167	0.24955	1.91802	0.24955	0.23513	0.23788	0.02213
		0.25006	1963.29	0.25006	701.983	0.25006	179.26	0.25006	17.27	0.25006	3.83415	0.25006	0.36654	0.23836	0.01688
		0.25057	1456.7	0.25057	665.361	0.25057	192.544	0.25057	14.2465	0.25057	2.57695	0.25057	0.38943	0.23884	0.02208
		0.25108	2003.75	0.25108	501.291	0.25108	209.408	0.25108	14.1882	0.25108	2.92361	0.25108	0.17685	0.23932	0.02538
		0.25159	2146.63	0.25159	659.084	0.25159	77.472	0.25159	11.4934	0.25159	2.5315	0.25159	0.25698	0.2398	0.02022
		0.2521	1770.61	0.2521	598.013	0.2521	65.572	0.2521	11.0529	0.2521	2.70709	0.2521	0.23391	0.24029	0.02061
		0.25261	1792.41	0.25261	715.825	0.25261	121.048	0.25261	13.3614	0.25261	2.93955	0.25261	0.28039	0.24077	0.01737
		0.25312	1732.39	0.25312	792.032	0.25312	178.12	0.25312	12.376	0.25312	1.64707	0.25312	0.28479	0.24125	0.01965
		0.25363	1186.97	0.25363	676.627	0.25363	141.284	0.25363	13.8538	0.25363	2.31023	0.25363	0.37267	0.24173	0.01903
		0.25414	2069.91	0.25414	493.821	0.25414	147.332	0.25414	18.1327	0.25414	2.29105	0.25414	0.35367	0.24221	0.02609
		0.25466	1065.92	0.25466	442.016	0.25466	238.224	0.25466	8.68204	0.25466	1.39814	0.25466	0.22483	0.2427	0.02162
		0.25517	1759.6	0.25517	397.875	0.25517	153.68	0.25517	17.0769	0.25517	1.36368	0.25517	0.33495	0.24318	0.02661
		0.25568	1750.55	0.25568	628.944	0.25568	141.292	0.25568	15.9761	0.25568	2.18948	0.25568	0.30473	0.24366	0.02663
		0.25619	2528.66	0.25619	514.863	0.25619	167.364	0.25619	14.0247	0.25619	2.69423	0.25619	0.33874	0.24414	0.02575
		0.2567	1656.29	0.2567	390.898	0.2567	173.44	0.2567	12.3568	0.2567	3.16722	0.2567	0.31368	0.24463	0.02497
		0.25721	2243.87	0.25721	532.937	0.25721	189.788	0.25721	12.3647	0.25721	1.82242	0.25721	0.34296	0.24511	0.02286
		0.25772	1959.57	0.25772	657.795	0.25772	134.756	0.25772	13.2346	0.25772	1.85996	0.25772	0.31258	0.24559	0.02856
		0.25823	2212.26	0.25823	654.538	0.25823	189.604	0.25823	10.1685	0.25823	2.8762	0.25823	0.16188	0.24607	0.01971
		0.25874	1594.47	0.25874	527.656	0.25874	139.752	0.25874	12.2543	0.25874	2.71562	0.25874	0.26128	0.24655	0.03299
		0.25925	2571.59	0.25925	692.747	0.25925	151.488	0.25925	12.6646	0.25925	2.51891	0.25925	0.31215	0.24704	0.02403
		0.25976	1431.51	0.25976	394.632	0.25976	130.08	0.25976	13.9456	0.25976	1.58261	0.25976	0.2889	0.24752	0.02399
		0.26027	1778.91	0.26027	764.838	0.26027	112.304	0.26027	11.3232	0.26027	1.92172	0.26027	0.25454	0.248	0.02543
		0.26078	2199.01	0.26078	602.943	0.26078	183.672	0.26078	14.6591	0.26078	2.06744	0.26078	0.31696	0.24848	0.0201
		0.2613	2116.92	0.2613	563.134	0.2613	182.824	0.2613	13.4876	0.2613	1.49949	0.2613	0.33692	0.24896	0.0219
		0.26181	1013.62	0.26181	589.694	0.26181	186.868	0.26181	13.7488	0.26181	2.91695	0.26181	0.28148	0.24945	0.02669
		0.26232	737.765	0.26232	626.308	0.26232	248.788	0.26232	17.0839	0.26232	2.28168	0.26232	0.29548	0.24993	0.02361
		0.26283	1875.44	0.26283	447.705	0.26283	176.944	0.26283	10.0222	0.26283	0.9801	0.26283	0.19057	0.25041	0.02245
		0.26334	1843.03	0.26334	270.899	0.26334	173.388	0.26334	11.7438	0.26334	1.79519	0.26334	0.27202	0.25089	0.01986
		0.26385	1378.22	0.26385	755.198	0.26385	90.084	0.26385	7.89732	0.26385	2.07844	0.26385	0.17092	0.25137	0.02145
		0.26436	2228.45	0.26436	460.521	0.26436	94.048	0.26436	13.9403	0.26436	2.41844	0.26436	0.28142	0.25186	0.02112
		0.26487	2476.19	0.26487	631.374	0.26487	185.604	0.26487	12.3605	0.26487	1.49387	0.26487	0.39897	0.25234	0.02372
		0.26538	1546.55	0.26538	599.99	0.26538	135.384	0.26538	8.10616	0.26538	2.19503	0.26538	0.15543	0.25282	0.01842
		0.26589	1647.33	0.26589	730.826	0.26589	147.196	0.26589	12.0234	0.26589	2.28916	0.26589	0.19777	0.2533	0.01986
		0.2664	1771.89	0.2664	536.734	0.2664	171.996	0.2664	14.7423	0.2664	1.21867	0.2664	0.27348	0.25378	0.01298
		0.26691	2024.68	0.26691	585.495	0.26691	153.844	0.26691	11.6076	0.26691	2.23981	0.26691	0.2996	0.25427	0.0199
		0.26742	1720.17	0.26742	547.695	0.26742	168.564	0.26742	10.684	0.26742	2.52924	0.26742	0.27413	0.25475	0.02039
		0.26794	2071.01	0.26794	653.145	0.26794	141.016	0.26794	12.2489	0.26794	1.69427	0.26794	0.29077	0.25523	0.02477
		0.26845	1476.4	0.26845	478.517	0.26845	73.86	0.26845	18.0459	0.26845	1.66009	0.26845	0.27463	0.25571	0.02541
		0.26896	2291.74	0.26896	762.28	0.26896	116.788	0.26896	8.68174	0.26896	1.25695	0.26896	0.24228	0.25619	0.02593
		0.26947	1265.41	0.26947	649.72	0.26947	213.772	0.26947	10.584	0.26947	1.95274	0.26947	0.30233	0.25668	0.02526
		0.26998	1832.08	0.26998	521.805	0.26998	131.34	0.26998	13.0644	0.26998	2.44302	0.26998	0.32129	0.25716	0.02391
		0.27049	1658.22	0.27049	538.442	0.27049	133.096	0.27049	13.33	0.27049	1.96234	0.27049	0.37097	0.25764	0.03193
		0.271	1510.47	0.271	708.19	0.271	149.308	0.271	12.0185	0.271	3.40663	0.271	0.21779	0.25812	0.02288
		0.27151	1428.83	0.27151	613.055	0.27151	186.056	0.27151	15.1461	0.27151	2.98834	0.27151	0.36206	0.2586	0.02091
		0.27202	1553.38	0.27202	457.557	0.27202	103.224	0.27202	12.2662	0.27202	2.03405	0.27202	0.33502	0.25909	0.02421
		0.27253	1561.77	0.27253	681.23	0.27253	167.888	0.27253	10.8915	0.27253	1.84585	0.27253	0.30616	0.25957	0.02346
		0.27304	1926.02	0.27304	544.039	0.27304	112.184	0.27304	12.2563	0.27304	1.90902	0.27304	0.2492	0.26005	0.02475
		0.27355	2115.79	0.27355	663.356	0.27355	101.292	0.27355	15.9069	0.27355	2.50737	0.27355	0.31176	0.26053	0.02253
		0.27406	1789.24	0.27406	429.074	0.27406	119.496	0.27406	13.2109	0.27406	1.16406	0.27406	0.30841	0.26101	0.02448
		0.27457	1099.75	0.27457	722.282	0.27457	146.684	0.27457	13.76	0.27457	1.74217	0.27457	0.35354	0.2615	0.01805
		0.27509	1765.49	0.27509	546.491	0.27509	131.424	0.27509	14.5688	0.27509	3.22155	0.27509	0.40029	0.26198	0.01996
		0.2756	2631.14	0.2756	802.666	0.2756	174.188	0.2756	13.4293	0.2756	1.47503	0.2756	0.30283	0.26246	0.01608
		0.27611	1410.49	0.27611	727.756	0.27611	162.956	0.27611	13.8392	0.27611	2.471	0.27611	0.36623	0.26294	0.01924
		0.27662	1922.8	0.27662	604.718	0.27662	152.648	0.27662	16.119	0.27662	2.65317	0.27662	0.44084	0.26342	0.01793
		0.27713	2006.48	0.27713	676.947	0.27713	109.556	0.27713	13.2807	0.27713	2.18717	0.27713	0.35066	0.26391	0.02192
		0.27764	1614.32	0.27764	654.616	0.27764	174.312	0.27764	10.641	0.27764	2.60079	0.27764	0.31203	0.26439	0.01243
		0.27815	1742.65	0.27815	504.805	0.27815	122.308	0.27815	13.1448	0.27815	1.39427	0.27815	0.36243	0.26487	0.02415
		0.27866	1543.94	0.27866	570.206	0.27866	144.848	0.27866	12.5587	0.27866	2.40794	0.27866	0.20535	0.26535	0.02332
		0.27917	2107.66	0.27917	531.828	0.27917	154.068	0.27917	17.5236	0.27917	0.66449	0.27917	0.4094	0.26583	0.02283
		0.27968	1363.81	0.27968	545.221	0.27968	159.076	0.27968	9.33046	0.27968	0.1342	0.27968	0.25054	0.26632	0.01971
		0.28019	1718.98	0.28019	656.76	0.28019	122.74	0.28019	13.2439	0.28019	1.82428	0.28019	0.3022	0.2668	0.01639
		0.2807	1272.53	0.2807	429.412	0.2807	97.7	0.2807	12.763	0.2807	3.18062	0.2807	0.22743	0.26728	0.02681
		0.28121	1493.75	0.28121	328.95	0.28121	90.968	0.28121	11.536	0.28121	2.90776	0.28121	0.28979	0.26776	0.02337
		0.28172	1832.49	0.28172	585.151	0.28172	88.076	0.28172	11.2543	0.28172	2.60302	0.28172	0.2837	0.26824	0.01784
		0.28223	1247.05	0.28223	575.219	0.28223	146.064	0.28223	18.0505	0.28223	1.73878	0.28223	0.3689	0.26872	0.02653
		0.28275	1600.3	0.28275	531.814	0.28275	175.916	0.28275	10.1288	0.28275	2.70464	0.28275	0.24838	0.26921	0.01963
		0.28326	379.332	0.28326	747.623	0.28326	212.88	0.28326	11.4192	0.28326	0.91623	0.28326	0.21888	0.26969	0.02519
		0.28377	1547.15	0.28377	497.817	0.28377	142.476	0.28377	18.6406	0.28377	1.70518	0.28377	0.42564	0.27017	0.02073
		0.28428	1158.69	0.28428	704.197	0.28428	121.224	0.28428	8.06683	0.28428	2.69885	0.28428	0.24281	0.27065	0.02373
		0.28479	1228.71	0.28479	507.806	0.28479	119.656	0.28479	17.1165	0.28479	2.59209	0.28479	0.29828	0.27113	0.02105
		0.2853	1875.44	0.2853	630.016	0.2853	177.02	0.2853	13.5227	0.2853	1.91908	0.2853	0.43721	0.27162	0.02761
		0.28581	979.318	0.28581	562.142	0.28581	172.744	0.28581	15.4685	0.28581	2.12808	0.28581	0.34344	0.2721	0.02201
		0.28632	2114.11	0.28632	565.85	0.28632	117.176	0.28632	18.0979	0.28632	2.69022	0.28632	0.31229	0.27258	0.02392
		0.28683	1845.69	0.28683	330.685	0.28683	91.596	0.28683	12.1667	0.28683	2.1938	0.28683	0.28497	0.27306	0.01564
		0.28734	1897.37	0.28734	612.229	0.28734	87.496	0.28734	6.45354	0.28734	1.84899	0.28734	0.1998	0.27354	0.02291
		0.28785	1823.23	0.28785	732.709	0.28785	97.2	0.28785	13.4153	0.28785	0.29007	0.28785	0.29017	0.27403	0.02242
		0.28836	2431.1	0.28836	647.094	0.28836	186.92	0.28836	10.2866	0.28836	3.68949	0.28836	0.20967	0.27451	0.01933
		0.28887	1380.74	0.28887	497.323	0.28887	57.272	0.28887	12.261	0.28887	2.96255	0.28887	0.25047	0.27499	0.02232
		0.28938	1825.09	0.28938	555.335	0.28938	153.756	0.28938	18.3705	0.28938	2.47516	0.28938	0.23772	0.27547	0.0248
		0.28989	736.165	0.28989	453.975	0.28989	183.232	0.28989	1.80653	0.28989	1.24769	0.28989	0.15052	0.27595	0.01739
		0.2904	1592.77	0.2904	561.077	0.2904	132.76	0.2904	8.84439	0.2904	1.41532	0.2904	0.31243	0.27644	0.02096
		0.29092	1643.96	0.29092	451.043	0.29092	127.432	0.29092	16.5047	0.29092	2.84111	0.29092	0.38873	0.27692	0.02615
		0.29143	1227.54	0.29143	818.922	0.29143	148.036	0.29143	12.4199	0.29143	1.6954	0.29143	0.40449	0.2774	0.02222
		0.29194	1672	0.29194	888.802	0.29194	188.208	0.29194	14.3359	0.29194	3.12104	0.29194	0.22976	0.27788	0.02303
		0.29245	1923.32	0.29245	386.927	0.29245	182.784	0.29245	9.34555	0.29245	1.33338	0.29245	0.24483	0.27836	0.02212
		0.29296	1902.41	0.29296	785.201	0.29296	113.404	0.29296	14.8697	0.29296	1.87344	0.29296	0.3446	0.27884	0.02293
		0.29347	2405.06	0.29347	685.75	0.29347	90.544	0.29347	7.96647	0.29347	3.29511	0.29347	0.22732	0.27933	0.02099
		0.29398	1628.09	0.29398	481.594	0.29398	160.944	0.29398	14.7478	0.29398	3.0537	0.29398	0.18021	0.27981	0.02702
		0.29449	1912.81	0.29449	756.928	0.29449	130.152	0.29449	12.7196	0.29449	3.70118	0.29449	0.22351	0.28029	0.02314
		0.295	984.954	0.295	532.935	0.295	158.932	0.295	14.5896	0.295	0.18805	0.295	0.32459	0.28077	0.02349
		0.29551	1975.39	0.29551	319.031	0.29551	195.68	0.29551	10.3423	0.29551	1.64918	0.29551	0.14181	0.28125	0.02347
		0.29602	1489.32	0.29602	346.933	0.29602	65.616	0.29602	10.1214	0.29602	2.55348	0.29602	0.24488	0.28174	0.02164
		0.29653	966.245	0.29653	547.205	0.29653	174.844	0.29653	5.64823	0.29653	2.28813	0.29653	0.19302	0.28222	0.01658
		0.29704	1808.94	0.29704	491.95	0.29704	193.964	0.29704	11.7989	0.29704	0.49628	0.29704	0.25954	0.2827	0.01891
		0.29755	1391.33	0.29755	482.781	0.29755	136.432	0.29755	16.1966	0.29755	3.12572	0.29755	0.25189	0.28318	0.01785
		0.29806	694.618	0.29806	712.363	0.29806	142.852	0.29806	16.0779	0.29806	2.40435	0.29806	0.23843	0.28366	0.01447
		0.29857	2270.03	0.29857	687.806	0.29857	113.892	0.29857	13.2896	0.29857	3.04124	0.29857	0.27365	0.28414	0.02219
		0.29908	1441.66	0.29908	761.405	0.29908	143.6	0.29908	16.0314	0.29908	1.41946	0.29908	0.2762	0.28463	0.02689
		0.29959	1538.76	0.29959	370.783	0.29959	168.544	0.29959	16.8466	0.29959	1.2011	0.29959	0.2725	0.28511	0.01717
		0.3001	2262.91	0.3001	466.57	0.3001	131.46	0.3001	16.0621	0.3001	2.69786	0.3001	0.28903	0.28559	0.02512
		0.30062	1409.33	0.30062	413.491	0.30062	74	0.30062	11.5365	0.30062	2.66852	0.30062	0.4339	0.28607	0.01862
		0.30113	1359.48	0.30113	414.33	0.30113	150.068	0.30113	8.02983	0.30113	1.54061	0.30113	0.23344	0.28655	0.01866
		0.30164	1555.72	0.30164	368.645	0.30164	185.512	0.30164	10.3128	0.30164	2.84932	0.30164	0.25991	0.28704	0.01994
		0.30215	1574.23	0.30215	470.651	0.30215	84.96	0.30215	12.5856	0.30215	1.40142	0.30215	0.20434	0.28752	0.0247
		0.30266	891.208	0.30266	340.831	0.30266	74.992	0.30266	8.99944	0.30266	3.37652	0.30266	0.29222	0.288	0.02423
		0.30317	1938.42	0.30317	340.09	0.30317	138.836	0.30317	11.2255	0.30317	1.16445	0.30317	0.18141	0.28848	0.02231
		0.30368	1827.65	0.30368	447.452	0.30368	191.608	0.30368	6.59149	0.30368	2.25788	0.30368	0.09121	0.28896	0.02046
		0.30419	1369.78	0.30419	648.46	0.30419	164.596	0.30419	10.6791	0.30419	1.12199	0.30419	0.21944	0.28945	0.0205
		0.3047	1812.16	0.3047	839.926	0.3047	143.448	0.3047	6.12102	0.3047	0.83533	0.3047	0.33721	0.28993	0.01647
		0.30521	822.25	0.30521	334.226	0.30521	120.692	0.30521	21.8283	0.30521	2.8276	0.30521	0.37279	0.29041	0.02243
		0.30572	674.337	0.30572	699.559	0.30572	65.144	0.30572	10.046	0.30572	1.62925	0.30572	0.27611	0.29089	0.01826
		0.30623	1536.23	0.30623	372.008	0.30623	152.88	0.30623	13.5201	0.30623	1.95236	0.30623	0.31965	0.29137	0.02678
		0.30674	1017.86	0.30674	460.119	0.30674	161.436	0.30674	14.4497	0.30674	0.84403	0.30674	0.3044	0.29185	0.02213
		0.30725	1794.81	0.30725	578.085	0.30725	91.764	0.30725	13.6388	0.30725	3.53184	0.30725	0.27508	0.29234	0.02176
		0.30776	1509.56	0.30776	835.594	0.30776	118.756	0.30776	13.0678	0.30776	2.76272	0.30776	0.31578	0.29282	0.02219
		0.30827	2066.03	0.30827	798.183	0.30827	69.84	0.30827	15.3329	0.30827	2.95383	0.30827	0.31717	0.2933	0.02188
		0.30878	2245.66	0.30878	592.213	0.30878	149.224	0.30878	12.1687	0.30878	2.40865	0.30878	0.26662	0.29378	0.01382
		0.30929	2752.08	0.30929	311.323	0.30929	262.248	0.30929	5.55012	0.30929	2.58259	0.30929	0.37065	0.29426	0.02437
		0.3098	1930.11	0.3098	631.448	0.3098	164.832	0.3098	8.1587	0.3098	2.08512	0.3098	0.0922	0.29474	0.01883
		0.31031	1841.28	0.31031	476.161	0.31031	145.952	0.31031	9.15786	0.31031	3.01988	0.31031	0.33213	0.29523	0.02245
		0.31082	1147.47	0.31082	719.298	0.31082	111.36	0.31082	4.74458	0.31082	2.04864	0.31082	0.1444	0.29571	0.02269
		0.31134	1012.12	0.31134	774.82	0.31134	104.92	0.31134	10.9671	0.31134	2.8495	0.31134	0.26119	0.29619	0.02167
		0.31185	1615.74	0.31185	492	0.31185	161.664	0.31185	14.1177	0.31185	1.84857	0.31185	0.31655	0.29667	0.02654
		0.31236	1385.72	0.31236	692.058	0.31236	63.016	0.31236	6.50723	0.31236	3.40016	0.31236	0.30525	0.29715	0.02197
		0.31287	2254.98	0.31287	550.1	0.31287	48.908	0.31287	12.3038	0.31287	0.63693	0.31287	0.20911	0.29764	0.0175
		0.31338	1090.71	0.31338	330.206	0.31338	123.416	0.31338	11.1653	0.31338	1.66336	0.31338	0.34671	0.29812	0.02054
		0.31389	1594.08	0.31389	784.22	0.31389	92	0.31389	11.6189	0.31389	2.46879	0.31389	0.19399	0.2986	0.01748
		0.3144	2650.24	0.3144	659.458	0.3144	70.404	0.3144	14.5897	0.3144	2.55806	0.3144	0.38951	0.29908	0.01954
		0.31491	2017.11	0.31491	438.688	0.31491	92.444	0.31491	9.45401	0.31491	2.33156	0.31491	0.35538	0.29956	0.01868
		0.31542	1894.42	0.31542	348.753	0.31542	126.488	0.31542	6.20163	0.31542	0.75806	0.31542	0.24878	0.30004	0.01901
		0.31593	1385.81	0.31593	507.706	0.31593	36.672	0.31593	8.08882	0.31593	1.50589	0.31593	0.28116	0.30053	0.02389
		0.31644	2195.87	0.31644	557.177	0.31644	186.48	0.31644	17.935	0.31644	1.338	0.31644	0.34525	0.30101	0.01941
		0.31695	1666.06	0.31695	356.551	0.31695	121.512	0.31695	11.4272	0.31695	2.36552	0.31695	0.27757	0.30149	0.02176
		0.31746	1446.42	0.31746	602.151	0.31746	75.508	0.31746	6.56128	0.31746	3.61491	0.31746	0.15822	0.30197	0.01786
		0.31797	2367.74	0.31797	426.117	0.31797	61.22	0.31797	15.6449	0.31797	1.76024	0.31797	0.30662	0.30245	0.01801
		0.31848	1989.85	0.31848	560.471	0.31848	144.38	0.31848	12.9139	0.31848	2.96879	0.31848	0.17923	0.30293	0.02002
		0.31899	1667.19	0.31899	533.508	0.31899	248.092	0.31899	16.2094	0.31899	2.3771	0.31899	0.32462	0.30342	0.01763
		0.3195	2459.05	0.3195	442.651	0.3195	116.316	0.3195	8.2602	0.3195	1.21146	0.3195	0.20197	0.3039	0.02087
		0.32001	1870.82	0.32001	281.262	0.32001	48.82	0.32001	13.7498	0.32001	2.85991	0.32001	0.26709	0.30438	0.02482
		0.32052	1344.51	0.32052	416.205	0.32052	97.008	0.32052	11.4121	0.32052	3.13353	0.32052	0.26797	0.30486	0.02229
		0.32103	1884.33	0.32103	644.556	0.32103	135.508	0.32103	10.4771	0.32103	2.11953	0.32103	0.22114	0.30534	0.02535
		0.32154	1607.43	0.32154	609.974	0.32154	126.412	0.32154	16.7411	0.32154	2.42587	0.32154	0.2444	0.30582	0.02462
		0.32205	2083.96	0.32205	465.994	0.32205	106.436	0.32205	14.5697	0.32205	1.99815	0.32205	0.31431	0.30631	0.01975
		0.32256	1591.23	0.32256	433.771	0.32256	185.376	0.32256	16.2846	0.32256	2.12942	0.32256	0.39633	0.30679	0.01982
		0.32307	1941.93	0.32307	296.166	0.32307	131.796	0.32307	11.5289	0.32307	2.06649	0.32307	0.3074	0.30727	0.01501
		0.32358	757.49	0.32358	321.258	0.32358	156.62	0.32358	14.2944	0.32358	3.0472	0.32358	0.39601	0.30775	0.02008
		0.32409	1508.28	0.32409	549.631	0.32409	134.716	0.32409	19.377	0.32409	3.18302	0.32409	0.35277	0.30823	0.01976
		0.32461	2017.99	0.32461	322.254	0.32461	198.136	0.32461	8.55198	0.32461	2.5965	0.32461	0.22973	0.30871	0.02714
		0.32512	1625.15	0.32512	444.582	0.32512	129.92	0.32512	6.4241	0.32512	1.80901	0.32512	0.13777	0.3092	0.02397
		0.32563	1955.94	0.32563	588.794	0.32563	163.524	0.32563	9.37289	0.32563	2.35432	0.32563	0.30783	0.30968	0.01656
		0.32614	2071.41	0.32614	292.594	0.32614	227.752	0.32614	10.9179	0.32614	2.59709	0.32614	0.28745	0.31016	0.0237
		0.32665	2187.85	0.32665	557.949	0.32665	212.608	0.32665	15.1135	0.32665	1.80382	0.32665	0.19033	0.31064	0.02868
		0.32716	2925.95	0.32716	679.978	0.32716	184.752	0.32716	6.12351	0.32716	1.67826	0.32716	0.06004	0.31112	0.01737
		0.32767	1536.12	0.32767	623.199	0.32767	74.044	0.32767	12.5499	0.32767	1.5123	0.32767	0.31986	0.3116	0.02519
		0.32818	2019.79	0.32818	498.79	0.32818	134.988	0.32818	6.04698	0.32818	2.82116	0.32818	0.25125	0.31209	0.01792
		0.32869	1710.19	0.32869	614.544	0.32869	146.564	0.32869	10.7628	0.32869	2.30552	0.32869	0.25629	0.31257	0.02292
		0.3292	2041.8	0.3292	462.417	0.3292	137.772	0.3292	12.1767	0.3292	3.09204	0.3292	0.45619	0.31305	0.01859
		0.32971	1722.18	0.32971	786.453	0.32971	190.62	0.32971	10.6591	0.32971	2.57608	0.32971	0.23924	0.31353	0.02031
		0.33022	806.125	0.33022	937.044	0.33022	111.944	0.33022	13.2582	0.33022	2.57754	0.33022	0.355	0.31401	0.0219
		0.33073	1564.64	0.33073	513.934	0.33073	149.912	0.33073	11.197	0.33073	3.45589	0.33073	0.26387	0.31449	0.0213
		0.33124	1596.88	0.33124	848.988	0.33124	69.516	0.33124	12.3825	0.33124	3.73187	0.33124	0.2697	0.31498	0.02263
		0.33175	970.661	0.33175	602.591	0.33175	145.064	0.33175	16.0137	0.33175	2.25783	0.33175	0.30619	0.31546	0.0212
		0.33226	1524.46	0.33226	510.807	0.33226	152.632	0.33226	8.37775	0.33226	3.37806	0.33226	0.14558	0.31594	0.02442
		0.33277	2592.72	0.33277	545.172	0.33277	81.656	0.33277	13.4052	0.33277	1.90381	0.33277	0.31884	0.31642	0.02437
		0.33328	1390.29	0.33328	485.116	0.33328	148.672	0.33328	13.7343	0.33328	2.28956	0.33328	0.41297	0.3169	0.02236
		0.33379	1668.58	0.33379	528.017	0.33379	86.416	0.33379	6.04594	0.33379	2.78908	0.33379	0.17542	0.31738	0.01566
		0.3343	1594.13	0.3343	859.715	0.3343	54.076	0.3343	17.0871	0.3343	1.57582	0.3343	0.30761	0.31787	0.01982
		0.33481	1732.47	0.33481	520.003	0.33481	122.86	0.33481	12.0605	0.33481	1.27774	0.33481	0.22078	0.31835	0.02439
		0.33532	1907.77	0.33532	445.293	0.33532	127.616	0.33532	8.97317	0.33532	2.00157	0.33532	0.21744	0.31883	0.02015
		0.33583	1459.91	0.33583	495.161	0.33583	162.592	0.33583	11.5819	0.33583	2.40103	0.33583	0.29443	0.31931	0.01741
		0.33634	1793.59	0.33634	336.136	0.33634	158.332	0.33634	14.986	0.33634	3.31151	0.33634	0.26007	0.31979	0.01374
		0.33685	1387.05	0.33685	855.207	0.33685	149.3	0.33685	9.22737	0.33685	2.03304	0.33685	0.25607	0.32027	0.02075
		0.33736	2036.26	0.33736	319.019	0.33736	109.268	0.33736	11.9719	0.33736	2.04891	0.33736	0.13622	0.32076	0.02001
		0.33787	1694.36	0.33787	585.5	0.33787	2.288	0.33787	11.5986	0.33787	2.32851	0.33787	0.2653	0.32124	0.01507
		0.33838	1399.19	0.33838	466.637	0.33838	197.008	0.33838	8.37252	0.33838	2.18264	0.33838	0.35478	0.32172	0.02441
		0.33889	2397.42	0.33889	478.166	0.33889	109.948	0.33889	13.8614	0.33889	2.43176	0.33889	0.27855	0.3222	0.02304
		0.3394	1197.71	0.3394	545.094	0.3394	149.552	0.3394	14.4218	0.3394	0.90313	0.3394	0.28372	0.32268	0.02115
		0.33991	804.19	0.33991	572.48	0.33991	82.444	0.33991	17.4571	0.33991	0.46352	0.33991	0.31732	0.32316	0.01924
		0.34042	1003.64	0.34042	514.379	0.34042	196.388	0.34042	12.5331	0.34042	0.64201	0.34042	0.37307	0.32365	0.02308
		0.34093	1803.56	0.34093	795.456	0.34093	104.348	0.34093	7.94886	0.34093	2.22689	0.34093	0.26183	0.32413	0.02588
		0.34144	1862.18	0.34144	718.28	0.34144	152.452	0.34144	11.1963	0.34144	0.90699	0.34144	0.25217	0.32461	0.03034
		0.34195	625.331	0.34195	650.476	0.34195	150.788	0.34195	17.5242	0.34195	2.57885	0.34195	0.36263	0.32509	0.02701
		0.34246	1771.56	0.34246	684.642	0.34246	130.86	0.34246	15.2999	0.34246	2.48289	0.34246	0.33134	0.32557	0.02796
		0.34297	2399.44	0.34297	553.66	0.34297	187.964	0.34297	6.73999	0.34297	1.57804	0.34297	0.26806	0.32605	0.02292
		0.34348	2085.78	0.34348	565.597	0.34348	123.008	0.34348	12.2575	0.34348	2.37715	0.34348	0.42722	0.32653	0.02172
		0.34399	1206.1	0.34399	832.274	0.34399	112.844	0.34399	18.4094	0.34399	-0.23386	0.34399	0.31716	0.32702	0.02289
		0.3445	1168.75	0.3445	808.306	0.3445	124.58	0.3445	16.9564	0.3445	2.00563	0.3445	0.3027	0.3275	0.02213
		0.34501	1538.64	0.34501	434.542	0.34501	150.08	0.34501	14.3031	0.34501	2.56886	0.34501	0.35177	0.32798	0.02393
		0.34553	1787.09	0.34553	647.122	0.34553	178.26	0.34553	10.5396	0.34553	1.85461	0.34553	0.18785	0.32846	0.01846
		0.34604	2265.51	0.34604	488.668	0.34604	129.232	0.34604	14.6416	0.34604	2.27774	0.34604	0.42912	0.32894	0.03052
		0.34655	1820.08	0.34655	707.608	0.34655	184.048	0.34655	16.7722	0.34655	3.76863	0.34655	0.34562	0.32942	0.02673
		0.34706	2344.13	0.34706	587.359	0.34706	99.532	0.34706	10.786	0.34706	2.24889	0.34706	0.36873	0.32991	0.02546
		0.34757	1225.46	0.34757	255.445	0.34757	66.236	0.34757	7.65193	0.34757	1.65187	0.34757	0.2752	0.33039	0.01586
		0.34808	1679.71	0.34808	256.826	0.34808	169.82	0.34808	13.7532	0.34808	1.30315	0.34808	0.28102	0.33087	0.02755
		0.34859	2481.2	0.34859	925.233	0.34859	130.568	0.34859	11.6448	0.34859	1.43333	0.34859	0.31366	0.33135	0.02069
		0.3491	1431.12	0.3491	364.449	0.3491	88.848	0.3491	17.8879	0.3491	1.23069	0.3491	0.28026	0.33183	0.01651
		0.34961	1345.53	0.34961	616.785	0.34961	173.004	0.34961	11.9997	0.34961	3.37837	0.34961	0.26634	0.33231	0.01794
		0.35012	1361.76	0.35012	679.177	0.35012	86.272	0.35012	14.942	0.35012	0.95065	0.35012	0.33981	0.33279	0.0172
		0.35063	1032.82	0.35063	900.701	0.35063	160.108	0.35063	18.1238	0.35063	2.1109	0.35063	0.25195	0.33328	0.01703
		0.35114	1453.55	0.35114	403.233	0.35114	250.544	0.35114	9.55946	0.35114	3.13951	0.35114	0.29783	0.33376	0.02559
		0.35165	1259.75	0.35165	822.47	0.35165	185.904	0.35165	14.4993	0.35165	3.31709	0.35165	0.22604	0.33424	0.0157
		0.35216	1855.97	0.35216	354.629	0.35216	253.3	0.35216	15.3198	0.35216	2.44446	0.35216	0.32848	0.33472	0.0207
		0.35267	1218.02	0.35267	238.245	0.35267	61.296	0.35267	15.5284	0.35267	0.75613	0.35267	0.32067	0.3352	0.01989
		0.35318	1573.54	0.35318	251.819	0.35318	154.316	0.35318	11.9797	0.35318	2.96938	0.35318	0.29423	0.33568	0.02088
		0.35369	1421.95	0.35369	483.399	0.35369	116.544	0.35369	8.38099	0.35369	2.70372	0.35369	0.25406	0.33616	0.02074
		0.3542	1308.13	0.3542	604.583	0.3542	109.444	0.3542	7.28358	0.3542	1.94969	0.3542	0.24194	0.33665	0.02246
		0.35471	2682.47	0.35471	630.968	0.35471	112.588	0.35471	10.51	0.35471	2.98377	0.35471	0.20946	0.33713	0.01842
		0.35522	2294.04	0.35522	379.841	0.35522	143.044	0.35522	12.9225	0.35522	2.42643	0.35522	0.4137	0.33761	0.01805
		0.35573	1931.53	0.35573	535.579	0.35573	178.844	0.35573	15.6364	0.35573	0.54645	0.35573	0.34195	0.33809	0.02352
		0.35624	1766.38	0.35624	410.937	0.35624	101.244	0.35624	10.5489	0.35624	1.11167	0.35624	0.29014	0.33857	0.02283
		0.35675	1239.13	0.35675	515.081	0.35675	62.396	0.35675	11.5725	0.35675	2.52703	0.35675	0.27825	0.33905	0.02775
		0.35726	1328.6	0.35726	634.303	0.35726	57.332	0.35726	9.61119	0.35726	2.66999	0.35726	0.24864	0.33954	0.01731
		0.35777	1599.01	0.35777	434.68	0.35777	189.532	0.35777	14.3363	0.35777	2.53012	0.35777	0.38151	0.34002	0.02582
		0.35828	1572.37	0.35828	598.543	0.35828	114.204	0.35828	8.37294	0.35828	2.80647	0.35828	0.39327	0.3405	0.02359
		0.35879	1962.87	0.35879	578.677	0.35879	159.012	0.35879	13.4539	0.35879	1.81407	0.35879	0.29447	0.34098	0.01645
		0.3593	1778.54	0.3593	327.655	0.3593	150.172	0.3593	8.6966	0.3593	1.2528	0.3593	0.23974	0.34146	0.02057
		0.35981	1266.21	0.35981	639.248	0.35981	119.324	0.35981	12.9355	0.35981	2.31058	0.35981	0.25377	0.34194	0.02221
		0.36032	2059.4	0.36032	774.315	0.36032	82.608	0.36032	5.60748	0.36032	2.87729	0.36032	0.31594	0.34242	0.02477
		0.36083	2236.64	0.36083	895.945	0.36083	122.388	0.36083	6.7576	0.36083	1.43732	0.36083	0.26926	0.34291	0.02448
		0.36134	1918.9	0.36134	762.391	0.36134	86.584	0.36134	8.42074	0.36134	1.19902	0.36134	0.29347	0.34339	0.01554
		0.36185	1100.16	0.36185	449.648	0.36185	138.248	0.36185	9.46007	0.36185	2.87972	0.36185	0.22527	0.34387	0.02531
		0.36236	1176.69	0.36236	602.023	0.36236	88.864	0.36236	9.53931	0.36236	0.68066	0.36236	0.21274	0.34435	0.01596
		0.36287	1777.12	0.36287	560.644	0.36287	70.424	0.36287	11.3665	0.36287	1.07835	0.36287	0.30349	0.34483	0.02275
		0.36338	1609.48	0.36338	199.005	0.36338	128.712	0.36338	8.6095	0.36338	2.14894	0.36338	0.22164	0.34531	0.02316
		0.36389	1574.46	0.36389	717.712	0.36389	81.196	0.36389	6.91513	0.36389	2.35706	0.36389	0.32631	0.34579	0.02741
		0.3644	2127.81	0.3644	303.359	0.3644	96.56	0.3644	8.71724	0.3644	2.96322	0.3644	0.28335	0.34628	0.02242
		0.36491	2134.21	0.36491	475.694	0.36491	195.696	0.36491	8.25956	0.36491	3.35255	0.36491	0.33034	0.34676	0.01373
		0.36542	2279.17	0.36542	638.027	0.36542	121.376	0.36542	9.4538	0.36542	1.53477	0.36542	0.24775	0.34724	0.01926
		0.36593	1185.23	0.36593	589.938	0.36593	66.6	0.36593	12.6417	0.36593	4.11728	0.36593	0.38708	0.34772	0.0206
		0.36644	1720.89	0.36644	663.676	0.36644	158.056	0.36644	9.50173	0.36644	1.6141	0.36644	0.19533	0.3482	0.02587
		0.36695	1752.52	0.36695	704.86	0.36695	137.208	0.36695	8.31099	0.36695	1.78192	0.36695	0.34767	0.34868	0.02106
		0.36746	2011.49	0.36746	402.591	0.36746	90.044	0.36746	12.9231	0.36746	2.1953	0.36746	0.20263	0.34916	0.02264
		0.36797	1544.47	0.36797	581.102	0.36797	73.636	0.36797	15.1933	0.36797	0.6298	0.36797	0.40134	0.34964	0.01729
		0.36848	2038.04	0.36848	707.914	0.36848	124.992	0.36848	8.59433	0.36848	1.87017	0.36848	0.26023	0.35013	0.02193
		0.36899	1481.33	0.36899	795.185	0.36899	101.908	0.36899	15.9747	0.36899	1.36634	0.36899	0.46078	0.35061	0.02403
		0.3695	1545.93	0.3695	586.864	0.3695	73.604	0.3695	9.45287	0.3695	0.92316	0.3695	0.32181	0.35109	0.0202
		0.37001	1600.69	0.37001	918.546	0.37001	65.264	0.37001	10.5035	0.37001	4.21907	0.37001	0.29732	0.35157	0.02457
		0.37052	1266.46	0.37052	542.818	0.37052	133.992	0.37052	9.95909	0.37052	1.68611	0.37052	0.34773	0.35205	0.02135
		0.37103	1724.45	0.37103	572.405	0.37103	114.216	0.37103	10.9017	0.37103	2.81658	0.37103	0.24269	0.35253	0.02589
		0.37154	1683.73	0.37154	542	0.37154	141.544	0.37154	12.5274	0.37154	1.30136	0.37154	0.13919	0.35301	0.02459
		0.37205	1064.94	0.37205	548.192	0.37205	179.388	0.37205	12.0597	0.37205	2.08246	0.37205	0.24744	0.3535	0.02145
		0.37256	1199.5	0.37256	522.513	0.37256	156.852	0.37256	13.6665	0.37256	2.63682	0.37256	0.25633	0.35398	0.01146
		0.37307	1538.47	0.37307	767.793	0.37307	80.532	0.37307	9.53824	0.37307	2.46259	0.37307	0.32839	0.35446	0.02054
		0.37358	1472.87	0.37358	763.98	0.37358	143.592	0.37358	8.15142	0.37358	2.69112	0.37358	0.24459	0.35494	0.02077
		0.37409	1604.18	0.37409	323.586	0.37409	108.516	0.37409	9.08478	0.37409	1.91727	0.37409	0.32342	0.35542	0.01741
		0.3746	1521.15	0.3746	423.945	0.3746	177.38	0.3746	11.7806	0.3746	3.85509	0.3746	0.19253	0.3559	0.02131
		0.37511	1457.58	0.37511	634.876	0.37511	41.548	0.37511	8.25617	0.37511	2.81791	0.37511	0.27255	0.35638	0.02363
		0.37562	2097.54	0.37562	512.187	0.37562	51.324	0.37562	8.65934	0.37562	0.8137	0.37562	0.13918	0.35687	0.01916
		0.37613	1614.06	0.37613	294.84	0.37613	178.256	0.37613	11.1875	0.37613	2.08127	0.37613	0.23435	0.35735	0.0199
		0.37664	1990.3	0.37664	771.003	0.37664	71.472	0.37664	9.35376	0.37664	1.97112	0.37664	0.19267	0.35783	0.02111
		0.37715	2004.35	0.37715	685.068	0.37715	205.48	0.37715	12.9529	0.37715	1.29207	0.37715	0.28948	0.35831	0.01444
		0.37766	988.293	0.37766	670.043	0.37766	119.716	0.37766	10.6182	0.37766	2.87226	0.37766	0.23853	0.35879	0.02121
		0.37817	1359.13	0.37817	517.48	0.37817	119.852	0.37817	16.7299	0.37817	1.56802	0.37817	0.25862	0.35927	0.01966
		0.37868	1832.8	0.37868	525.568	0.37868	170.988	0.37868	7.95226	0.37868	2.499	0.37868	0.16471	0.35975	0.01787
		0.37919	1646.66	0.37919	702.582	0.37919	81.196	0.37919	12.5911	0.37919	2.32979	0.37919	0.3314	0.36023	0.02386
		0.3797	2224.99	0.3797	658.798	0.3797	102.736	0.3797	14.1139	0.3797	1.55357	0.3797	0.22705	0.36072	0.01981
		0.38021	1006.79	0.38021	880.671	0.38021	89.768	0.38021	13.0416	0.38021	0.50687	0.38021	0.36454	0.3612	0.01879
		0.38072	2744.26	0.38072	697.437	0.38072	123.2	0.38072	10.5004	0.38072	1.7604	0.38072	0.32114	0.36168	0.02141
		0.38122	1691.54	0.38122	884.789	0.38122	162.128	0.38122	9.72038	0.38122	2.68849	0.38122	0.22271	0.36216	0.02084
		0.38173	1762.56	0.38173	660.542	0.38173	60.024	0.38173	11.2073	0.38173	2.15618	0.38173	0.2198	0.36264	0.02109
		0.38224	1376.33	0.38224	537.669	0.38224	73.012	0.38224	9.36577	0.38224	2.34332	0.38224	0.26509	0.36312	0.02338
		0.38275	849.466	0.38275	744.695	0.38275	98.032	0.38275	14.8871	0.38275	2.68359	0.38275	0.36637	0.3636	0.02493
		0.38326	1058.36	0.38326	502.038	0.38326	103.984	0.38326	11.3882	0.38326	2.31724	0.38326	0.28228	0.36408	0.02195
		0.38377	2120.84	0.38377	703.564	0.38377	140.196	0.38377	18.7618	0.38377	2.99743	0.38377	0.48996	0.36457	0.02093
		0.38428	2056.51	0.38428	460.264	0.38428	189.292	0.38428	12.0339	0.38428	2.78578	0.38428	0.30735	0.36505	0.01719
		0.38479	1737.34	0.38479	715.654	0.38479	85	0.38479	6.23097	0.38479	1.56509	0.38479	0.22119	0.36553	0.02277
		0.3853	1753.25	0.3853	649.604	0.3853	81.736	0.3853	8.84475	0.3853	4.32036	0.3853	0.19864	0.36601	0.0253
		0.38581	2310.54	0.38581	828.55	0.38581	48.572	0.38581	7.8935	0.38581	1.01605	0.38581	0.25624	0.36649	0.02001
		0.38632	1237.65	0.38632	504.734	0.38632	161.936	0.38632	10.2064	0.38632	1.65175	0.38632	0.23338	0.36697	0.02208
		0.38683	1280.54	0.38683	527.849	0.38683	150.456	0.38683	12.6365	0.38683	3.69858	0.38683	0.36065	0.36745	0.01873
		0.38734	1951.31	0.38734	591.005	0.38734	190.656	0.38734	13.2453	0.38734	1.18004	0.38734	0.34969	0.36794	0.01531
		0.38785	2065.84	0.38785	444.146	0.38785	168.256	0.38785	12.8852	0.38785	2.54731	0.38785	0.20348	0.36842	0.01858
		0.38836	1144.87	0.38836	566.775	0.38836	194.324	0.38836	12.426	0.38836	1.444	0.38836	0.35276	0.3689	0.01958
		0.38887	1225.9	0.38887	339.575	0.38887	171.712	0.38887	8.35143	0.38887	2.64389	0.38887	0.0962	0.36938	0.02513
		0.38938	1765.22	0.38938	556.899	0.38938	193.188	0.38938	10.6581	0.38938	1.94483	0.38938	0.22655	0.36986	0.02163
		0.38989	2143.08	0.38989	892.856	0.38989	191.652	0.38989	6.98114	0.38989	3.0429	0.38989	0.27329	0.37034	0.02267
		0.3904	2215.7	0.3904	606.803	0.3904	166.86	0.3904	6.43157	0.3904	0.74997	0.3904	0.29608	0.37082	0.02515
		0.39091	1116.04	0.39091	647.243	0.39091	178.944	0.39091	12.6898	0.39091	3.2257	0.39091	0.2991	0.3713	0.0195
		0.39142	1826.8	0.39142	459.01	0.39142	85.72	0.39142	12.6322	0.39142	1.88463	0.39142	0.22853	0.37178	0.02527
		0.39193	1538.03	0.39193	924.112	0.39193	156.788	0.39193	13.9263	0.39193	2.14436	0.39193	0.28068	0.37227	0.02125
		0.39244	1781.52	0.39244	485.237	0.39244	11.692	0.39244	8.2804	0.39244	1.76301	0.39244	0.17893	0.37275	0.02662
		0.39295	2874.82	0.39295	346.899	0.39295	144.04	0.39295	11.4658	0.39295	1.07767	0.39295	0.29355	0.37323	0.02632
		0.39346	1286.24	0.39346	589.105	0.39346	107.448	0.39346	13.0912	0.39346	3.06012	0.39346	0.08346	0.37371	0.02281
		0.39397	1121.03	0.39397	635.881	0.39397	64.86	0.39397	16.2702	0.39397	0.00494	0.39397	0.37922	0.37419	0.02337
		0.39448	1729.13	0.39448	731.267	0.39448	130.108	0.39448	12.112	0.39448	1.13991	0.39448	0.18633	0.37467	0.02694
		0.39499	2088.19	0.39499	625.102	0.39499	175.828	0.39499	8.21492	0.39499	1.68987	0.39499	0.18466	0.37515	0.0227
		0.3955	1447.08	0.3955	533.101	0.3955	111.968	0.3955	10.3329	0.3955	3.96552	0.3955	0.2136	0.37563	0.01711
		0.39601	1871.27	0.39601	385.755	0.39601	115.664	0.39601	12.4204	0.39601	2.09745	0.39601	0.26101	0.37612	0.02037
		0.39652	1424.12	0.39652	798.116	0.39652	129.264	0.39652	5.7533	0.39652	1.53571	0.39652	0.26427	0.3766	0.01715
		0.39703	1992.78	0.39703	620.723	0.39703	205.204	0.39703	13.6733	0.39703	2.82609	0.39703	0.30766	0.37708	0.02227
		0.39754	2780.55	0.39754	674.872	0.39754	161.396	0.39754	10.9242	0.39754	2.41671	0.39754	0.23168	0.37756	0.02126
		0.39805	1861.18	0.39805	413.929	0.39805	83.812	0.39805	13.2458	0.39805	1.72801	0.39805	0.32655	0.37804	0.01612
		0.39856	1763.15	0.39856	710.921	0.39856	130.016	0.39856	10.8833	0.39856	1.16677	0.39856	0.38956	0.37852	0.02686
		0.39907	1464.67	0.39907	555.007	0.39907	152.2	0.39907	8.78748	0.39907	2.59249	0.39907	0.23294	0.379	0.02015
		0.39958	1445.02	0.39958	624.277	0.39958	107.576	0.39958	8.97319	0.39958	2.86805	0.39958	0.33048	0.37948	0.02298
		0.40009	2112.33	0.40009	625.59	0.40009	133.336	0.40009	3.56884	0.40009	3.16106	0.40009	0.22279	0.37996	0.02341
		0.4006	2259.74	0.4006	1069.63	0.4006	132.776	0.4006	6.28833	0.4006	0.43672	0.4006	0.2192	0.38045	0.01373
		0.4011	2119.09	0.4011	321.374	0.4011	99.404	0.4011	17.151	0.4011	-0.56202	0.4011	0.40623	0.38093	0.02258
		0.40161	1967.58	0.40161	705.283	0.40161	142.72	0.40161	14.8911	0.40161	1.63299	0.40161	0.09035	0.38141	0.02014
		0.40212	2067.09	0.40212	394.802	0.40212	81.38	0.40212	10.4548	0.40212	1.78797	0.40212	0.40122	0.38189	0.01667
		0.40263	1582.91	0.40263	308.539	0.40263	75.344	0.40263	9.24083	0.40263	2.18539	0.40263	0.21172	0.38237	0.01795
		0.40314	1630.4	0.40314	441.264	0.40314	178.08	0.40314	15.8821	0.40314	2.18075	0.40314	0.47581	0.38285	0.02186
		0.40365	1031.33	0.40365	473.424	0.40365	83.004	0.40365	13.5839	0.40365	2.47192	0.40365	0.30041	0.38333	0.02201
		0.40416	2136.85	0.40416	568.589	0.40416	113.152	0.40416	13.2556	0.40416	2.8333	0.40416	0.3689	0.38381	0.02081
		0.40467	1679.22	0.40467	159.65	0.40467	92.544	0.40467	12.201	0.40467	2.70512	0.40467	0.17666	0.3843	0.02558
		0.40518	1814.7	0.40518	597.521	0.40518	200.676	0.40518	8.62016	0.40518	1.45732	0.40518	0.34839	0.38478	0.02648
		0.40569	1539.39	0.40569	735.716	0.40569	241.212	0.40569	10.1124	0.40569	4.7608	0.40569	0.29827	0.38526	0.01728
		0.4062	1949.03	0.4062	864.47	0.4062	78.408	0.4062	5.9095	0.4062	3.03194	0.4062	0.18054	0.38574	0.01773
		0.40671	1858.22	0.40671	1022.83	0.40671	94.332	0.40671	9.97902	0.40671	2.11954	0.40671	0.2323	0.38622	0.01944
		0.40722	2199.87	0.40722	523.224	0.40722	186.388	0.40722	8.16184	0.40722	4.2849	0.40722	0.2244	0.3867	0.02323
		0.40773	1177.78	0.40773	620.302	0.40773	121.68	0.40773	9.6293	0.40773	2.6974	0.40773	0.27237	0.38718	0.01417
		0.40824	1867.73	0.40824	586.273	0.40824	201.436	0.40824	13.0691	0.40824	1.6716	0.40824	0.14513	0.38766	0.02357
		0.40875	1924.34	0.40875	592.869	0.40875	74.192	0.40875	14.0032	0.40875	3.14896	0.40875	0.28882	0.38814	0.02312
		0.40926	1460.15	0.40926	705.51	0.40926	132.268	0.40926	9.19327	0.40926	4.17327	0.40926	0.18044	0.38862	0.02114
		0.40977	1607.55	0.40977	633.126	0.40977	98.944	0.40977	5.98751	0.40977	0.11254	0.40977	0.10417	0.38911	0.02484
		0.41028	2871.07	0.41028	811.554	0.41028	129.536	0.41028	7.12351	0.41028	-0.53589	0.41028	0.21309	0.38959	0.0119
		0.41079	2080.88	0.41079	280.684	0.41079	88.072	0.41079	1.93642	0.41079	3.05242	0.41079	0.18422	0.39007	0.01909
		0.4113	1913.42	0.4113	600.422	0.4113	81.516	0.4113	6.63571	0.4113	2.74226	0.4113	0.1411	0.39055	0.01936
		0.41181	1675.8	0.41181	636.499	0.41181	148.816	0.41181	5.51853	0.41181	3.85453	0.41181	0.13033	0.39103	0.02466
		0.41232	1307.71	0.41232	652.412	0.41232	169.132	0.41232	18.3451	0.41232	0.9509	0.41232	0.24616	0.39151	0.01563
		0.41283	1896.32	0.41283	771.124	0.41283	72.988	0.41283	13.8022	0.41283	1.75878	0.41283	0.41812	0.39199	0.02354
		0.41333	914.5	0.41333	680.882	0.41333	82.092	0.41333	14.0336	0.41333	3.19974	0.41333	0.36176	0.39247	0.01927
		0.41384	2806.79	0.41384	501.026	0.41384	127.112	0.41384	5.43827	0.41384	3.62999	0.41384	0.13643	0.39295	0.02015
		0.41435	2667.77	0.41435	630.228	0.41435	151.976	0.41435	7.82934	0.41435	2.53766	0.41435	0.22493	0.39344	0.0197
		0.41486	2952.24	0.41486	883.016	0.41486	191.256	0.41486	17.8691	0.41486	1.75389	0.41486	0.20887	0.39392	0.01909
		0.41537	1687.51	0.41537	568.716	0.41537	33.288	0.41537	11.9876	0.41537	-0.26801	0.41537	0.21726	0.3944	0.01785
		0.41588	1764.65	0.41588	494.769	0.41588	98.264	0.41588	16.5512	0.41588	3.19229	0.41588	0.39269	0.39488	0.02212
		0.41639	1774.53	0.41639	857.257	0.41639	93.472	0.41639	8.38429	0.41639	3.80868	0.41639	0.12239	0.39536	0.02179
		0.4169	673.197	0.4169	303.071	0.4169	62.368	0.4169	10.0659	0.4169	3.19036	0.4169	0.26565	0.39584	0.02115
		0.41741	1083.79	0.41741	591.007	0.41741	212.956	0.41741	22.7933	0.41741	-0.31037	0.41741	0.29402	0.39632	0.01813
		0.41792	2277.52	0.41792	506.682	0.41792	157.428	0.41792	16.2663	0.41792	2.0923	0.41792	0.30097	0.3968	0.02653
		0.41843	2628.25	0.41843	512.415	0.41843	120.236	0.41843	11.0911	0.41843	2.6619	0.41843	0.3714	0.39728	0.01697
		0.41894	1239.74	0.41894	494.824	0.41894	104.836	0.41894	13.961	0.41894	1.66405	0.41894	0.29069	0.39776	0.02066
		0.41945	2109.04	0.41945	685.058	0.41945	15.128	0.41945	17.2454	0.41945	3.81815	0.41945	0.37982	0.39825	0.03208
		0.41996	2835.43	0.41996	307.289	0.41996	84.952	0.41996	8.49305	0.41996	1.88783	0.41996	0.12625	0.39873	0.02401
		0.42047	1345.98	0.42047	813.775	0.42047	171.5	0.42047	10.2309	0.42047	0.99129	0.42047	0.17943	0.39921	0.01831
		0.42098	1791.99	0.42098	557.092	0.42098	141.02	0.42098	-0.54595	0.42098	2.86901	0.42098	0.26122	0.39969	0.01406
		0.42149	1010.19	0.42149	756.12	0.42149	181.656	0.42149	8.8999	0.42149	1.50766	0.42149	0.28678	0.40017	0.01921
		0.422	1812.26	0.422	902.848	0.422	133.608	0.422	8.15146	0.422	3.24942	0.422	0.43913	0.40065	0.0187
		0.42251	2639.89	0.42251	543.192	0.42251	122.752	0.42251	4.59925	0.42251	4.89499	0.42251	0.06037	0.40113	0.01239
		0.42301	1387.22	0.42301	720.399	0.42301	13.076	0.42301	11.0927	0.42301	2.0396	0.42301	0.42586	0.40161	0.02426
		0.42352	2235.64	0.42352	801.433	0.42352	177.984	0.42352	17.4024	0.42352	2.20991	0.42352	0.18412	0.40209	0.02539
		0.42403	1113.26	0.42403	496.648	0.42403	207.908	0.42403	9.37204	0.42403	4.04039	0.42403	0.21404	0.40257	0.01839
		0.42454	1366.39	0.42454	477.03	0.42454	212.336	0.42454	9.20247	0.42454	0.74086	0.42454	0.18568	0.40306	0.01825
		0.42505	2034.48	0.42505	35.6901	0.42505	131.916	0.42505	14.2341	0.42505	-0.3695	0.42505	0.35773	0.40354	0.02285
		0.42556	421.561	0.42556	113.835	0.42556	124.216	0.42556	6.57214	0.42556	-0.08135	0.42556	0.18813	0.40402	0.01869
		0.42607	1286.76	0.42607	1063.41	0.42607	142.684	0.42607	11.9672	0.42607	0.25567	0.42607	0.36989	0.4045	0.01806
		0.42658	2716.28	0.42658	753.407	0.42658	27.68	0.42658	13.7676	0.42658	3.4268	0.42658	0.54135	0.40498	0.02007
		0.42709	1887.96	0.42709	383.099	0.42709	252.812	0.42709	15.8445	0.42709	2.34066	0.42709	0.25926	0.40546	0.02085
		0.4276	2747	0.4276	1154.97	0.4276	170.968	0.4276	5.8849	0.4276	0.86764	0.4276	0.22012	0.40594	0.01442
		0.42811	505.124	0.42811	785.236	0.42811	221.724	0.42811	24.3174	0.42811	1.96901	0.42811	0.42177	0.40642	0.01896
		0.42862	2252.21	0.42862	486.465	0.42862	106.532	0.42862	12.3445	0.42862	2.66081	0.42862	0.1191	0.4069	0.01764
		0.42913	1596.41	0.42913	452.948	0.42913	94.16	0.42913	18.1085	0.42913	1.47624	0.42913	0.11147	0.40738	0.02202
		0.42964	3105.37	0.42964	951.511	0.42964	229.94	0.42964	3.78407	0.42964	1.89861	0.42964	0.19252	0.40786	0.01334
		0.43015	1837.32	0.43015	713.941	0.43015	73.26	0.43015	18.2798	0.43015	1.72839	0.43015	0.52617	0.40835	0.02047
		0.43066	756.916	0.43066	535.253	0.43066	113.628	0.43066	9.15323	0.43066	3.66051	0.43066	0.30475	0.40883	0.02174
		0.43116	561.437	0.43116	473.033	0.43116	220.672	0.43116	11.0355	0.43116	0.35391	0.43116	0.02533	0.40931	0.02216
		0.43167	1209.72	0.43167	417.285	0.43167	165.692	0.43167	15.7328	0.43167	0.39567	0.43167	0.53927	0.40979	0.01578
		0.43218	1002.35	0.43218	57.7176	0.43218	211.624	0.43218	16.4308	0.43218	3.55628	0.43218	0.15766	0.41027	0.02228
		0.43269	1447.08	0.43269	611.299	0.43269	-24.584	0.43269	13.3826	0.43269	2.10258	0.43269	0.31021	0.41075	0.01772
		0.4332	-281.007	0.4332	404.448	0.4332	229.372	0.4332	12.237	0.4332	3.28542	0.4332	0.43377	0.41123	0.01592
		0.43371	2584.73	0.43371	832.167	0.43371	230.78	0.43371	14.6524	0.43371	-1.11087	0.43371	0.45099	0.41171	0.02273
		0.43422	1783.82	0.43422	280	0.43422	179.384	0.43422	2.90189	0.43422	2.90234	0.43422	0.16874	0.41219	0.01807
		0.43473	2294.8	0.43473	603.754	0.43473	119.292	0.43473	14.3436	0.43473	6.69754	0.43473	0.46923	0.41267	0.01973
		0.43524	2080.91	0.43524	173.681	0.43524	14.236	0.43524	9.57065	0.43524	3.39644	0.43524	0.43275	0.41315	0.02351
		0.43575	2248.34	0.43575	595.846	0.43575	156.176	0.43575	5.35079	0.43575	2.54239	0.43575	0.05592	0.41363	0.01974
		0.43626	2496.21	0.43626	827.374	0.43626	93.064	0.43626	17.4427	0.43626	2.4175	0.43626	0.30227	0.41412	0.0263
		0.43677	2260	0.43677	1111.66	0.43677	261.704	0.43677	14.6622	0.43677	2.50248	0.43677	0.29963	0.4146	0.01947
		0.43728	1308.33	0.43728	208.079	0.43728	178.144	0.43728	3.54444	0.43728	-0.62853	0.43728	0.34946	0.41508	0.02162
		0.43779	1736.92	0.43779	1414.22	0.43779	-30.74	0.43779	22.909	0.43779	-0.12121	0.43779	0.52537	0.41556	0.02103
		0.4383	2739.02	0.4383	1439.18	0.4383	271.72	0.4383	8.22271	0.4383	1.13299	0.4383	0.3169	0.41604	0.01697
		0.4388	2258.29	0.4388	756.327	0.4388	287.408	0.4388	9.07187	0.4388	1.98047	0.4388	0.06746	0.41652	0.02546
		0.43931	1555.59	0.43931	505.753	0.43931	230.66	0.43931	8.14773	0.43931	2.46689	0.43931	0.22618	0.417	0.02164
		0.43982	623.701	0.43982	544.024	0.43982	89.236	0.43982	25.6828	0.43982	1.49095	0.43982	0.49534	0.41748	0.02089
		0.44033	3176.41	0.44033	1009.08	0.44033	69.696	0.44033	20.149	0.44033	2.14925	0.44033	0.28558	0.41796	0.01911
		0.44084	2476.56	0.44084	877.645	0.44084	145.02	0.44084	3.53397	0.44084	0.37062	0.44084	0.54157	0.41844	0.02323
		0.44135	2642.26	0.44135	674.134	0.44135	268.764	0.44135	13.5068	0.44135	1.04849	0.44135	0.26915	0.41892	0.01777
		0.44186	3390.82	0.44186	1250.17	0.44186	267.168	0.44186	12.2396	0.44186	0.67279	0.44186	0.03359	0.4194	0.01477
		0.44237	2587.5	0.44237	1047.65	0.44237	225.604	0.44237	12.4666	0.44237	0.55561	0.44237	0.20969	0.41989	0.01735
		0.44288	672.961	0.44288	240.165	0.44288	228.78	0.44288	2.14705	0.44288	-1.61219	0.44288	0.11899	0.42037	0.02201
		0.44339	544.076	0.44339	312.741	0.44339	179.34	0.44339	22.6782	0.44339	3.1213	0.44339	0.28062	0.42085	0.0177
		0.4439	655.554	0.4439	1140.8	0.4439	22.288	0.4439	17.0852	0.4439	0.97865	0.4439	-0.16572	0.42133	0.01798
		0.44441	1149.74	0.44441	360.222	0.44441	95.156	0.44441	9.5552	0.44441	3.95453	0.44441	0.03389	0.42181	0.0336
		0.44492	3670.79	0.44492	93.5409	0.44492	-7.228	0.44492	13.537	0.44492	1.75453	0.44492	0.10477	0.42229	0.02098
		0.44542	2987.32	0.44542	1265.11	0.44542	-50.2	0.44542	26.4264	0.44542	2.34928	0.44542	0.36139	0.42277	0.01706
		0.44593	1879.83	0.44593	432.478	0.44593	244.764	0.44593	-1.89039	0.44593	-1.51826	0.44593	0.13928	0.42325	0.01957
		0.44644	3348.22	0.44644	413.978	0.44644	78.816	0.44644	13.1446	0.44644	3.52286	0.44644	0.27094	0.42373	0.01519
		0.44695	2307.59	0.44695	841.372	0.44695	149.748	0.44695	19.871	0.44695	3.89535	0.44695	0.20773	0.42421	0.02046
		0.44746	1441.3	0.44746	1006.44	0.44746	125.984	0.44746	16.9312	0.44746	0.71084	0.44746	0.44253	0.42469	0.02352
		0.44797	3188.38	0.44797	-131.942	0.44797	6.52	0.44797	3.265	0.44797	3.24442	0.44797	-0.31886	0.42517	0.02304
		0.44848	1597.1	0.44848	546.551	0.44848	-54.848	0.44848	13.5503	0.44848	1.35985	0.44848	0.40738	0.42565	0.01536
		0.44899	2261.81	0.44899	847.212	0.44899	147.384	0.44899	6.16822	0.44899	-0.72111	0.44899	0.32818	0.42614	0.01876
		0.4495	478.057	0.4495	17.8105	0.4495	78.676	0.4495	20.5447	0.4495	1.71858	0.4495	0.24669	0.42662	0.02057
		0.45001	2548.66	0.45001	631.439	0.45001	86.128	0.45001	6.90911	0.45001	2.23771	0.45001	0.2424	0.4271	0.01737
		0.45052	2114.25	0.45052	566.612	0.45052	85.896	0.45052	11.6039	0.45052	2.04733	0.45052	-0.07944	0.42758	0.02731
		0.45102	3191.57	0.45102	1262.5	0.45103	-80.144	0.45102	7.74924	0.45102	-0.10042	0.45102	0.57979	0.42806	0.01914
		0.45153	455.018	0.45153	224.67	0.45153	162.368	0.45153	15.0692	0.45153	2.31607	0.45153	0.53235	0.42854	0.02277
		0.45204	2066.77	0.45204	-229.897	0.45204	116.856	0.45204	18.078	0.45204	0.39494	0.45204	-0.11542	0.42902	0.01151
		0.45255	1770.96	0.45255	156.483	0.45255	55.344	0.45255	26.4477	0.45255	-1.28794	0.45255	0.28562	0.4295	0.02445
		0.45306	922.723	0.45306	564.453	0.45306	-96.112	0.45306	12.6437	0.45306	3.54255	0.45306	0.57241	0.42998	0.02231
		0.45357	2454.25	0.45357	436.1	0.45357	65.612	0.45357	24.7586	0.45357	2.00348	0.45357	0.51424	0.43046	0.01577
		0.45408	-869.983	0.45408	236.728	0.45408	-50.328	0.45408	15.7732	0.45408	4.02444	0.45408	0.44606	0.43094	0.01374
		0.45459	2137.59	0.45459	154.992	0.45459	103.716	0.45459	15.2566	0.45459	5.70067	0.45459	0.62297	0.43142	0.02382
		0.4551	3087.87	0.4551	683.174	0.4551	45.896	0.4551	12.58	0.4551	1.61536	0.4551	0.15793	0.4319	0.01886
		0.45561	3043.1	0.45561	1461.75	0.45561	269.528	0.45561	14.6157	0.45561	-0.73349	0.45561	0.35631	0.43238	0.02544
		0.45612	3011.54	0.45612	-540.826	0.45612	42.984	0.45612	12.0733	0.45612	2.70692	0.45612	0.02344	0.43287	0.01582
		0.45662	3441.22	0.45662	353.394	0.45663	91.668	0.45662	4.24925	0.45662	1.7985	0.45662	-0.05471	0.43335	0.02621
		0.45713	2331.32	0.45713	956.21	0.45713	153.892	0.45713	23.815	0.45713	3.45787	0.45713	0.31422	0.43383	0.02056
		0.45764	4889.94	0.45764	-189.302	0.45764	192.484	0.45764	10.1074	0.45764	3.09515	0.45764	0.1701	0.43431	0.02096
		0.45815	1599.75	0.45815	424.536	0.45815	71.504	0.45815	20.7657	0.45815	-0.79702	0.45815	0.51382	0.43479	0.01839
		0.45866	4987.63	0.45866	-397.243	0.45866	-103.052	0.45866	20.1602	0.45866	0.39599	0.45866	0.45728	0.43527	0.01524
		0.45917	4921.93	0.45917	669.757	0.45917	-174.068	0.45917	22.2116	0.45917	3.17028	0.45917	0.46871	0.43575	0.01688
		0.45968	2240.17	0.45968	328.78	0.45968	113.276	0.45968	8.72979	0.45968	0.0559	0.45968	0.60238	0.43623	0.0185
		0.46019	1918.01	0.46019	248.518	0.46019	81.332	0.46019	12.954	0.46019	-5.19227	0.46019	0.15424	0.43671	0.02262
			--											0.43719	0.01971
		--	--											0.43767	0.01684
		--	--											0.43815	0.01839
		--	--											0.43863	0.01782
		--	--											0.43911	0.02358
		--	--											0.43959	0.02385
		--	--											0.44008	0.01995
		--	--											0.44056	0.0186
		--	--											0.44104	0.01151
		--	--											0.44152	0.01764
		--	--											0.442	0.02093
		--	--											0.44248	0.0229
		--	--											0.44296	0.01585
		--	--											0.44344	0.02039
		--	--											0.44392	0.01555
		--	--											0.4444	0.01284
		--	--											0.44488	0.01463
		--	--											0.44536	0.01958
		--	--											0.44584	0.02763
		--	--											0.44632	0.01719
		--	--											0.4468	0.02151
		--	--											0.44728	0.02006
		--	--											0.44776	0.02104
		--	--											0.44825	0.02089
		--	--											0.44873	0.02066
		--	--											0.44921	0.0192
		--	--											0.44969	0.0177
		--	--											0.45017	0.01769
		--	--											0.45065	0.02449
		--	--											0.45113	0.02638
		--	--											0.45161	0.01819
		--	--											0.45209	0.01956
		--	--											0.45257	0.01585
		--	--											0.45305	0.01741
		--	--											0.45353	0.01852
		--	--											0.45401	0.01704
		--	--											0.45449	0.02141
		--	--											0.45497	0.02505
		--	--											0.45545	0.0199
		--	--											0.45593	0.01584
		--	--											0.45641	0.01727
		--	--											0.45689	0.02057
		--	--											0.45737	0.01672
		--	--
		--	--
		--	--
		--	--
		--	--
		--	--
		--	--
		--	--
		--	--
		--	--
		--	--
		--	--
		--	--
		--	--
		--	--
		--	--
		--	--
		--	--
		--	--
		--	--
		--	--
		--	--
		--	--
		--	--
		--	--
		--	--
		--	--
		--	--
		--	--
		--	--
		--	--
		--	--
		--	--
		--	--
		--	--
		--	--
		--	--
		--	--
		--	--
		--	--
		--	--
		--	--
		--	--
		--	--
		--	--
		--	--
		--	--
		--	--
		--	--
		--	--
		--	--
		--	--
		--	--
		--	--
		--	--
		--	--
		--	--
		--	--
		--	--
		--	--
		--	--
		--	--
		--	--
		--	--
		--	--
		--	--
		--	--
		--	--
		--	--
		--	--
		--	--
		--	--
		--	--
		--	--
		--	--
		--	--
		--	--
		--	--
		--	--
		--	--
		--	--
		--	--
		--	--
		--	--
		--	--
		--	--
		--	--
		--	--
		--	--
		--	--
		--	--
		--	--
		--	--
		--	--
		--	--
		--	--
		--	--
		--	--
		--	--
		--	--
		--	--
		--	--
		--	--
		--	--
		--	--
		--	--
		--	--
		--	--
		--	--
		--	--
		--	--
		--	--
		--	--
		--	--
		--	--
		--	--
		--	--
		--	--
		--	--
		--	--
		--	--
		--	--
		--	--
		--	--
		--	--
		--	--
		--	--
		--	--
		--	--
		--	--
		--	--
		--	--
		--	--
		--	--
		--	--
		--	--
		--	--
		--	--
		--	--
		--	--
		--	--
		--	--
		--	--
		--	--
		--	--
		--	--
		--	--
		--	--
		--	--
		--	--
		--	--
		--	--
		--	--
		--	--
		--	--
		--	--
		--	--
		--	--
		--	--
		--	--
		--	--
		--	--
		--	--
		--	--
		--	--
		--	--
		--	--
		--	--
		--	--
		--	--
		--	--
		--	--
		--	--
		--	--
		--	--
		--	--
		--	--
		--	--
		--	--
		--	--
		--	--
		--	--
		--	--
		--	--
		--	--
		--	--
		--	--
		--	--
		--	--
		--	--
		--	--
		--	--
		--	--
		--	--
		--	--
		--	--
		--	--
		--	--
		--	--
		--	--
		--	--
		--	--
		--	--
		--	--
		--	--
		--	--
		--	--
		--	--
		--	--
		--	--
		--	--
		--	--
		--	--
		--	--
		--	--
		--	--
		--	--
		--	--
		--	--
		--	--
		--	--
		--	--
		--	--
		--	--
		--	--
		--	--
		--	--
		--	--
		--	--
		--	--
		--	--
		--	--
		--	--
		--	--
		--	--
		--	--
		--	--
		--	--
		--	--
		--	--
		--	--
		--	--
		--	--
		--	--
		--	--
		--	--
		--	--
		--	--
		--	--
		--	--
		--	--
		--	--
		--	--
		--	--
		--	--
		--	--
		--	--
		--	--
		--	--
		--	--
		--	--
		--	--
		--	--
		--	--
		--	--
		--	--
		--	--
		--	--
		--	--
		--	--
		--	--
		--	--
		--	--
		--	--
		--	--
		--	--
		--	--
		--	--
		--	--
		--	--
		--	--
		--	--
		--	--
		--	--
		--	--
		--	--
		--	--
		--	--
		--	--
		--	--
		--	--
		--	--
		--	--
		--	--
		--	--
		--	--
		--	--
		--	--
		--	--
		--	--
		--	--
		--	--
		--	--
		--	--
		--	--
		--	--
		--	--
		--	--
		--	--
		--	--
		--	--
		--	--
		--	--
		--	--
		--	--
		--	--
		--	--
		--	--
		--	--
		--	--
		--	--
		--	--
		--	--
		--	--
		--	--
		--	--
		--	--
		--	--
		--	--
		--	--
		--	--
		--	--
		--	--
		--	--
		--	--
		--	--
		--	--
		--	--
		--	--
		--	--
		--	--
		--	--
		--	--
		--	--
		--	--
		--	--
		--	--
		--	--
		--	--
		--	--
		--	--
		--	--
		--	--
		--	--
		--	--
		--	--
		--	--
		--	--
		--	--
		--	--
		--	--
		--	--
		--	--
		--	--
		--	--
		--	--
		--	--
		--	--
		--	--
		--	--
		--	--
		--	--
		--	--
		--	--
		--	--
		--	--
		--	--
		--	--
		--	--
		--	--
		--	--
		--	--
		--	--
		--	--
		--	--
		--	--
		--	--
		--	--
		--	--
		--	--
		--	--
		--	--
		--	--
		--	--
		--	--
		--	--
		--	--
		--	--
		--	--
		--	--
		--	--
		--	--
		--	--
		--	--
		--	--
		--	--
		--	--
		--	--
		--	--
		--	--
		--	--
		--	--
		--	--
		--	--
		--	--
		--	--
		--	--
		--	--
		--	--
		--	--
		--	--
		--	--
		--	--
		--	--
		--	--
		--	--
		--	--
		--	--
		--	--
		--	--
		--	--
		--	--
		--	--
		--	--
		--	--
		--	--
		--	--
		--	--
		--	--
		--	--
		--	--
		--	--
		--	--
		--	--
		--	--
		--	--
		--	--
		--	--
		--	--
		--	--
		--	--
		--	--
		--	--
		--	--
		--	--
		--	--
		--	--
		--	--
		--	--
		--	--
		--	--
		--	--
		--	--
		--	--
		--	--
		--	--
		--	--
		--	--
		--	--
		--	--
		--	--
		--	--
		--	--
		--	--
		--	--
		--	--
		--	--
		--	--
		--	--
		--	--
		--	--
		--	--
		--	--
		--	--
		--	--
		--	--
		--	--
		--	--
		--	--
		--	--
		--	--
		--	--
		--	--
		--	--
		--	--
		--	--
		--	--
		--	--
		--	--
		--	--
		--	--
		--	--
		--	--
		--	--
		--	--
		--	--
		--	--
		--	--
		--	--
		--	--
		--	--
		--	--
		--	--
		--	--
		--	--
		--	--
		--	--
		--	--
		--	--
		--	--
		--	--
		--	--
		--	--
		--	--
		--	--
		--	--
		--	--
		--	--
		--	--
		--	--
		--	--
		--	--
		--	--
		--	--
		--	--
		--	--
		--	--
		--	--
		--	--
		--	--
		--	--
		--	--
		--	--
		--	--
		--	--
		--	--
		--	--
		--	--
		--	--
		--	--
		--	--
		--	--
		--	--
		--	--
		--	--
		--	--
		--	--
		--	--
		--	--
		--	--
		--	--
		--	--
		--	--
		--	--
		--	--
		--	--
		--	--
		--	--
		--	--
		--	--
		--	--
		--	--
		--	--
		--	--
		--	--
		--	--
		--	--
		--	--
		--	--
		--	--
		--	--
		--	--
		--	--
		--	--
		--	--
		--	--
		--	--
		--	--
		--	--
		--	--
		--	--
		--	--
		--	--
		--	--
		--	--
		--	--
		--	--
		--	--
		--	--
		--	--
		--	--
		--	--
		--	--
		--	--
		--	--
		--	--
		--	--
		--	--
		--	--
		--	--
		--	--
		--	--
		--	--
		--	--
		--	--
		--	--
		--	--
		--	--
		--	--
		--	--
		--	--
		--	--
		--	--
		--	--
		--	--
		--	--
		--	--
		--	--
		--	--
		--	--
		--	--
		--	--
		--	--
		--	--
		--	--
		--	--
		--	--
		--	--
		--	--
		--	--
		--	--
		--	--
		--	--
		--	--
		--	--
		--	--
		--	--
		--	--
		--	--
		--	--
		--	--
		--	--
		--	--
		--	--
		--	--
		--	--
		--	--
		--	--
		--	--
		--	--
		--	--
		--	--
		--	--
		--	--
		--	--
		--	--
		--	--
		--	--
		--	--
		--	--
		--	--
		--	--
		--	--
		--	--
		--	--
		--	--
		--	--
		--	--
		--	--
		--	--
		--	--
		--	--
		--	--
		--	--
		--	--
		--	--
		--	--
		--	--
		--	--
		--	--
		--	--
		--	--
		--	--
		--	--
		--	--
		--	--
		--	--
		--	--
		--	--
		--	--
		--	--
		--	--
		--	--
		--	--
		--	--
		--	--
		--	--
		--	--
		--	--
		--	--
		--	--
		--	--
		--	--
		--	--
		--	--
		--	--
		--	--
		--	--
		--	--
		--	--
		--	--
		--	--
		--	--
		--	--
		--	--
		--	--
		--	--
		--	--
		--	--
		--	--
		--	--
		--	--
		--	--
		--	--
		--	--
		--	--
		--	--
		--	--
		--	--
		--	--
		--	--
		--	--
		--	--
		--	--
		--	--
		--	--
		--	--
		--	--
		--	--
		--	--
		--	--
		--	--
		--	--
		--	--
		--	--
		--	--
		--	--
		--	--
		--	--
		--	--
		--	--
		--	--
		--	--
		--	--
		--	--
		--	--
		--	--
		--	--
		--	--
		--	--
		--	--
		--	--
		--	--
		--	--
		--	--
		--	--
		--	--
		--	--
		--	--
		--	--
		--	--
		--	--
		--	--
		--	--
		--	--
		--	--
		--	--
		--	--
		--	--
		--	--
		--	--
		--	--
		--	--
		--	--
		--	--
		--	--
		--	--
		--	--
		--	--
		--	--
		--	--
		--	--
		--	--
		--	--
		--	--
		--	--
		--	--
		--	--
		--	--
		--	--
		--	--
		--	--
		--	--
		--	--
		--	--
		--	--
		--	--
		--	--
		--	--
		--	--
		--	--
		--	--
		--	--
		--	--
		--	--
		--	--
		--	--
		--	--
		--	--
		--	--
		--	--
		--	--
		--	--
		--	--
		--	--
		--	--
		--	--
		--	--
		--	--
		--	--
		--	--
		--	--
		--	--
		--	--
		--	--
		--	--
		--	--
		--	--
		--	--
		--	--
		--	--
		--	--
		--	--
		--	--
		--	--
		--	--
		--	--
		--	--
		--	--
		--	--
		--	--
		--	--
		--	--
		--	--
		--	--
		--	--
		--	--
		--	--
		--	--
		--	--
		--	--
		--	--
		--	--
		--	--
		--	--
		--	--
		--	--
		--	--
		--	--
		--	--
		--	--
		--	--
		--	--
		--	--
		--	--
		--	--
		--	--
		--	--
		--	--
		--	--
		--	--
		--	--
		--	--
		--	--
		--	--
		--	--
		--	--
		--	--
		--	--
		--	--
		--	--
		--	--
		--	--
		--	--
		--	--
		--	--
		--	--
		--	--
		--	--
		--	--
		--	--
		--	--
		--	--
		--	--
		--	--
		--	--
		--	--
		--	--
		--	--
		--	--
		--	--
		--	--
		--	--
		--	--
		--	--
		--	--
		--	--
		--	--
		--	--
		--	--
		--	--
		--	--
		--	--
		--	--
		--	--
		--	--
		--	--
		--	--
		--	--
		--	--
		--	--
		--	--
		--	--
		--	--
		--	--
		--	--
		--	--
		--	--
		--	--
		--	--
		--	--
		--	--
		--	--
		--	--
		--	--
		--	--
		--	--
		--	--
		--	--
		--	--
		--	--
		--	--
		--	--
		--	--
		--	--
		--	--
		--	--
		--	--
		--	--
		--	--
		--	--
		--	--
		--	--
		--	--
		--	--
		--	--
		--	--
		--	--
		--	--
		--	--
		--	--
		--	--
		--	--
		--	--
		--	--
		--	--
		--	--
		--	--
		--	--
		--	--
		--	--
		--	--
		--	--
		--	--
		--	--
		--	--
		--	--
		--	--
		--	--
		--	--
		--	--
		--	--
		--	--
		--	--
		--	--
		--	--
		--	--
		--	--
		--	--
		--	--
		--	--
		--	--
		--	--
		--	--
		--	--
		--	--
		--	--
		--	--
		--	--
		--	--
		--	--
		--	--
		--	--
		--	--
		--	--
		--	--
		--	--
		--	--
		--	--
		--	--
		--	--
		--	--
		--	--
		--	--
		--	--
		--	--
		--	--
		--	--
		--	--
		--	--
		--	--
		--	--
		--	--
		--	--
		--	--
		--	--
		--	--
		--	--
		--	--
		--	--
		--	--
		--	--
		--	--
		--	--
		--	--
		--	--
		--	--
		--	--
		--	--
		--	--
		--	--
		--	--
		--	--
		--	--
		--	--
		--	--
		--	--
		--	--
		--	--
		--	--
		--	--
		--	--
[truncated: 4,232 more rows]

## Sheet: SAXS_K plot
	Fig.2b up	PHR_monomer_dark		PHR_monomer_lit		CRY_monomer_dark		CRY_monomer_lit				Fig.2b down	PHR_dimer		CRY_dimer		CRY/GST-GARP
		q*Rg		q*Rg		q*Rg		q*Rg					q*Rg		q*Rg		q*Rg
		0.24662	0.05058	0.24351	0.04758	0.32604	0.11632	0.33158	0.10937				0.35607	0.14742	0.45017	0.19373	0.50279	0.25343
		0.2596	0.05569	0.25632	0.05419	0.3432	0.12616	0.34903	0.12057				0.37481	0.14261	0.47386	0.20321	0.52374	0.26132
		0.27258	0.06129	0.26914	0.0595	0.36036	0.13604	0.36648	0.13075				0.39355	0.16581	0.49756	0.21696	0.54469	0.28983
		0.28556	0.06686	0.28195	0.06352	0.37751	0.14909	0.38393	0.14227				0.41229	0.15208	0.52125	0.23447	0.56564	0.30884
		0.29854	0.0731	0.29477	0.07183	0.39467	0.15782	0.40138	0.15075				0.43104	0.2062	0.54494	0.26459	0.58659	0.32544
		0.31152	0.08076	0.30759	0.0779	0.41183	0.16836	0.41883	0.1659				0.44978	0.20437	0.56864	0.28208	0.60754	0.34377
		0.3245	0.08882	0.3204	0.08207	0.42899	0.18341	0.43628	0.17751				0.46852	0.21646	0.59233	0.31749	0.62849	0.35952
		0.33748	0.09593	0.33322	0.09353	0.44615	0.19313	0.45374	0.19318				0.48726	0.2188	0.61602	0.32224	0.64944	0.38311
		0.35045	0.10237	0.34603	0.09734	0.46331	0.20566	0.47119	0.1998				0.506	0.23716	0.63971	0.3579	0.67039	0.40549
		0.36343	0.11008	0.35885	0.10787	0.48047	0.21458	0.48864	0.21097				0.52474	0.26646	0.66341	0.35352	0.69134	0.43445
		0.37641	0.11972	0.37167	0.11799	0.49763	0.23026	0.50609	0.23217				0.54348	0.22959	0.6871	0.39397	0.71229	0.44257
		0.38939	0.12542	0.38448	0.12446	0.51479	0.24498	0.52354	0.24425				0.56222	0.27739	0.71079	0.39482	0.73324	0.4719
		0.40237	0.13789	0.3973	0.13181	0.53195	0.25667	0.54099	0.25852				0.58096	0.30411	0.73449	0.44366	0.75419	0.48696
		0.41535	0.1461	0.41011	0.13866	0.54911	0.26955	0.55844	0.27272				0.5997	0.35542	0.75818	0.46521	0.77514	0.50982
		0.42833	0.15544	0.42293	0.15177	0.56627	0.28568	0.57589	0.28683				0.61844	0.31394	0.78187	0.48323	0.79609	0.5245
		0.44131	0.16516	0.43575	0.15607	0.58343	0.29887	0.59335	0.30185				0.63718	0.35883	0.80557	0.51035	0.81704	0.54566
		0.45429	0.17513	0.44856	0.17145	0.60059	0.31524	0.6108	0.31858				0.65592	0.335	0.82926	0.53419	0.83799	0.58325
		0.46727	0.1854	0.46138	0.18153	0.61775	0.32842	0.62825	0.33376				0.67466	0.40172	0.85295	0.55144	0.85894	0.58807
		0.48025	0.19636	0.47419	0.18247	0.63491	0.34992	0.6457	0.35039				0.6934	0.43639	0.87665	0.54723	0.87988	0.62277
		0.49323	0.20708	0.48701	0.19883	0.65207	0.3569	0.66315	0.36338				0.71214	0.47849	0.90034	0.59246	0.90083	0.62407
		0.50621	0.2146	0.49983	0.21434	0.66923	0.37704	0.6806	0.38141				0.73088	0.43352	0.92403	0.60173	0.92178	0.65367
		0.51919	0.22589	0.51264	0.21678	0.68639	0.39111	0.69805	0.39486				0.74962	0.44587	0.94772	0.66097	0.94273	0.66256
		0.53217	0.2383	0.52546	0.23687	0.70355	0.40539	0.7155	0.41289				0.76837	0.48924	0.97142	0.6708	0.96368	0.70245
		0.54515	0.251	0.53827	0.24192	0.72071	0.42275	0.73296	0.43025				0.78711	0.41861	0.99511	0.69768	0.98463	0.68938
		0.55813	0.25859	0.55109	0.25105	0.73787	0.43899	0.75041	0.44511				0.80585	0.46019	1.0188	0.70221	1.00558	0.72644
		0.57111	0.27306	0.56391	0.26339	0.75503	0.44805	0.76786	0.4619				0.82459	0.49826	1.0425	0.75086	1.02653	0.73244
		0.58409	0.28531	0.57672	0.27363	0.77219	0.4672	0.78531	0.47574				0.84333	0.53588	1.06619	0.78424	1.04748	0.76541
		0.59707	0.29775	0.58954	0.28963	0.78935	0.4903	0.80276	0.49579				0.86207	0.58064	1.08988	0.77274	1.06843	0.76517
		0.61005	0.30681	0.60235	0.30278	0.80651	0.49762	0.82021	0.51782				0.88081	0.57549	1.11357	0.78454	1.08938	0.78977
		0.62303	0.3183	0.61517	0.31463	0.82367	0.5196	0.83766	0.52304				0.89955	0.63219	1.13727	0.83096	1.11033	0.8018
		0.63601	0.33275	0.62799	0.32702	0.84082	0.54355	0.85511	0.53913				0.91829	0.58448	1.16096	0.8229	1.13128	0.83955
		0.64899	0.34755	0.6408	0.33855	0.85798	0.55921	0.87257	0.56144				0.93703	0.70819	1.18465	0.82592	1.15223	0.85231
		0.66197	0.35225	0.65362	0.34548	0.87514	0.57766	0.89002	0.58579				0.95577	0.70811	1.20835	0.83845	1.17318	0.86158
		0.67495	0.36728	0.66643	0.35823	0.8923	0.59116	0.90747	0.59955				0.97451	0.72468	1.23204	0.84825	1.19413	0.85983
		0.68793	0.37933	0.67925	0.38054	0.90946	0.60695	0.92492	0.60849				0.99325	0.69407	1.25573	0.87217	1.21508	0.89095
		0.70091	0.39561	0.69207	0.3881	0.92662	0.62338	0.94237	0.63339				1.01199	0.78139	1.27942	0.93879	1.23602	0.91559
		0.71389	0.41389	0.70488	0.39958	0.94378	0.64128	0.95982	0.65668				1.03073	0.82318	1.30312	0.9265	1.25697	0.94976
		0.72687	0.4169	0.7177	0.40903	0.96094	0.65799	0.97727	0.66605				1.04947	0.751	1.32681	0.97399	1.27792	0.95332
		0.73985	0.43119	0.73051	0.429	0.9781	0.67879	0.99472	0.69058				1.06821	0.76375	1.3505	0.97455	1.29887	0.98198
		0.75282	0.45101	0.74333	0.43415	0.99526	0.69748	1.01217	0.70344				1.08695	0.8278	1.37419	0.95832	1.31982	0.99861
		0.7658	0.46368	0.75615	0.45281	1.01242	0.70597	1.02963	0.7213				1.10569	0.89367	1.39789	0.98949	1.34077	0.99966
		0.77878	0.47222	0.76896	0.46483	1.02958	0.72808	1.04708	0.72832				1.12443	0.83675	1.42158	0.98457	1.36172	1.00479
		0.79176	0.48849	0.78178	0.47407	1.04674	0.74525	1.06453	0.74835				1.14317	0.86482	1.44527	1.00325	1.38267	1.02552
		0.80474	0.49319	0.79459	0.48903	1.0639	0.75181	1.08198	0.76568				1.16191	0.85688	1.46897	0.99819	1.40362	1.02098
		0.81772	0.51709	0.80741	0.48633	1.08106	0.77619	1.09943	0.78473				1.18065	0.85984	1.49266	1.04832	1.42457	1.02363
		0.8307	0.52432	0.82022	0.50098	1.09822	0.78833	1.11688	0.79595				1.19939	0.77129	1.51635	1.0257	1.44552	1.04564
		0.84368	0.53897	0.83304	0.52926	1.11538	0.8091	1.13433	0.80317				1.21813	0.94582	1.54004	1.0525	1.46647	1.07873
		0.85666	0.54999	0.84586	0.5444	1.13254	0.82038	1.15178	0.8307				1.23687	0.92237	1.56374	1.03741	1.48742	1.09021
		0.86964	0.5605	0.85867	0.55151	1.14969	0.83081	1.16923	0.84417				1.25561	0.93711	1.58743	1.02566	1.50836	1.13182
		0.88262	0.57479	0.87149	0.5667	1.16685	0.85805	1.18668	0.87478				1.27435	0.82938	1.61112	1.03667	1.52931	1.09815
		0.8956	0.58226	0.8843	0.57697	1.18401	0.86708	1.20413	0.8816				1.29309	1.01012	1.63481	1.06798	1.55026	1.11038
		0.90858	0.60227	0.89712	0.58338	1.20117	0.89428	1.22159	0.89864				1.31183	0.8896	1.65851	1.11429	1.57121	1.12679
		0.92156	0.61516	0.90993	0.58524	1.21833	0.89538	1.23904	0.90972				1.33057	0.99171	1.6822	1.16676	1.59216	1.13219
		0.93454	0.62385	0.92275	0.61178	1.23549	0.90674	1.25649	0.93254				1.34931	1.01267	1.70589	1.14272	1.61311	1.15366
		0.94752	0.63304	0.93557	0.61614	1.25265	0.92759	1.27394	0.94169				1.36805	0.86785	1.72958	1.12417	1.63406	1.15791
		0.9605	0.65712	0.94838	0.64336	1.26981	0.94188	1.29139	0.95912				1.3868	0.93565	1.75328	1.18066	1.65501	1.12677
		0.97348	0.6683	0.9612	0.65122	1.28697	0.95942	1.30884	0.96542				1.40554	1.00458	1.77697	1.1386	1.67596	1.16246
		0.98646	0.67404	0.97401	0.66191	1.30413	0.96174	1.32629	0.97291				1.42428	1.09791	1.80066	1.12006	1.69691	1.17156
		0.99943	0.67931	0.98683	0.67873	1.32129	0.98956	1.34374	0.99696				1.44301	1.0301	1.82435	1.11536	1.71785	1.1908
		1.01241	0.69966	0.99964	0.68001	1.33845	0.98665	1.36119	1.00994				1.46175	0.93873	1.84804	1.09671	1.7388	1.19173
		1.02539	0.71751	1.01246	0.69219	1.3556	1.01256	1.37864	1.02783				1.48049	1.03691	1.87174	1.17891	1.75975	1.21802
		1.03837	0.73004	1.02528	0.71625	1.37276	1.02499	1.39609	1.04237				1.49923	1.08309	1.89543	1.13793	1.7807	1.17777
		1.05135	0.73607	1.03809	0.73616	1.38992	1.04378	1.41354	1.05959				1.51797	1.16532	1.91912	1.16222	1.80165	1.2112
		1.06433	0.75172	1.05091	0.74745	1.40708	1.04276	1.43099	1.07217				1.53671	1.15048	1.94281	1.14009	1.8226	1.20628
		1.07731	0.75171	1.06372	0.72161	1.42424	1.06941	1.44845	1.08182				1.55545	1.0359	1.96651	1.19711	1.84355	1.22827
		1.09029	0.7586	1.07654	0.72945	1.4414	1.07245	1.4659	1.08979				1.57419	1.04699	1.9902	1.1387	1.8645	1.2464
		1.10327	0.78287	1.08935	0.75519	1.45856	1.09315	1.48335	1.07916				1.59293	1.20617	2.01389	1.12272	1.88545	1.26556
		1.11625	0.78224	1.10217	0.76626	1.47572	1.09899	1.5008	1.1136				1.61167	1.20408	2.03758	1.18293	1.90639	1.20318
		1.12923	0.7943	1.11498	0.7797	1.49288	1.1048	1.51825	1.14109				1.63041	1.1491	2.06127	1.18015	1.92734	1.1972
		1.14221	0.81335	1.1278	0.79923	1.51004	1.13044	1.5357	1.14027				1.64915	1.18107	2.08497	1.09182	1.94829	1.22872
		1.15519	0.82072	1.14062	0.80884	1.52719	1.13085	1.55315	1.13437				1.66789	1.07939	2.10866	1.05859	1.96924	1.22926
		1.16816	0.83772	1.15343	0.83452	1.54435	1.14864	1.5706	1.16102				1.68663	1.08599	2.13235	1.14322	1.99019	1.26634
		1.18114	0.84426	1.16625	0.82062	1.56151	1.1384	1.58805	1.16965				1.70537	1.51382	2.15604	1.17864	2.01114	1.26378
		1.19412	0.85335	1.17906	0.84162	1.57867	1.16152	1.6055	1.1736				1.72411	1.06672	2.17973	1.20121	2.03209	1.24262
		1.2071	0.85748	1.19188	0.84035	1.59583	1.15993	1.62295	1.19148				1.74285	1.28228	2.20343	1.15773	2.05304	1.2747
		1.22008	0.87463	1.20469	0.86324	1.61299	1.18259	1.6404	1.2141				1.76159	1.20346	2.22712	1.1909	2.07398	1.20472
		1.23306	0.8749	1.21751	0.86408	1.63015	1.1923	1.65785	1.19245				1.78033	1.13761	2.25081	1.02181	2.09493	1.21984
		1.24604	0.89698	1.23032	0.89142	1.64731	1.19534	1.6753	1.21286				1.79907	1.09023	2.2745	1.17179	2.11588	1.23615
		1.25902	0.90704	1.24314	0.889	1.66447	1.22777	1.69275	1.23701				1.81781	1.37236	2.29819	1.07717	2.13683	1.29116
		1.272	0.90283	1.25595	0.89437	1.68162	1.20295	1.7102	1.22335				1.83655	1.32737	2.32189	1.08164	2.15778	1.26446
		1.28498	0.9189	1.26877	0.89783	1.69878	1.22874	1.72765	1.23174				1.85529	1.22538	2.34558	1.13314	2.17873	1.2878
		1.29796	0.92306	1.28158	0.90994	1.71594	1.22611	1.7451	1.26238				1.87403	1.09258	2.36927	0.9969	2.19968	1.22341
		1.31094	0.93458	1.2944	0.90173	1.7331	1.23827	1.76255	1.23889				1.89277	1.22692	2.39296	1.01822	2.22062	1.22991
		1.32391	0.94716	1.30722	0.90864	1.75026	1.25667	1.78	1.24861				1.91151	1.19653	2.41665	1.06261	2.24157	1.25615
		1.33689	0.95324	1.32003	0.96559	1.76742	1.26634	1.79745	1.27184				1.93025	1.64198	2.44034	0.95537	2.26252	1.28035
		1.34987	0.95544	1.33285	0.93536	1.78458	1.27113	1.8149	1.27726				1.94899	1.07044	2.46404	1.0003	2.28347	1.27274
		1.36285	0.97846	1.34566	0.92804	1.80173	1.27478	1.83235	1.27782				1.96773	1.2137	2.48773	1.03175	2.30442	1.25608
		1.37583	0.97212	1.35848	0.93681	1.81889	1.27495	1.8498	1.29768				1.98647	1.12878	2.51142	0.96293	2.32537	1.21177
		1.38881	0.97437	1.37129	0.94304	1.83605	1.27268	1.86726	1.31257				2.00521	1.35376	2.53511	1.02748	2.34631	1.2707
		1.40179	0.99151	1.38411	0.96629	1.85321	1.31801	1.88471	1.30576				2.02394	1.43669	2.5588	1.03907	2.36726	1.22412
		1.41477	0.99452	1.39692	0.97665	1.87037	1.30408	1.90216	1.32894				2.04268	1.04606	2.58249	0.968	2.38821	1.24945
		1.42775	0.99074	1.40974	0.99022	1.88753	1.294	1.91961	1.32689				2.06142	1.31354	2.60618	1.08396	2.40916	1.21777
		1.44072	1.00563	1.42255	0.96837	1.90469	1.30848	1.93706	1.32472				2.08016	1.48538	2.62988	1.12109	2.43011	1.23448
		1.4537	1.02684	1.43537	0.99441	1.92184	1.33228	1.95451	1.31338				2.0989	1.13696	2.65357	0.96167	2.45106	1.28026
		1.46668	1.02795	1.44818	1.01349	1.939	1.33302	1.97196	1.35064				2.11764	1.12508	2.67726	1.06802	2.472	1.24976
		1.47966	1.02857	1.461	1.01295	1.95616	1.32356	1.98941	1.34299				2.13638	1.11721	2.70095	1.03954	2.49295	1.3065
		1.49264	1.04178	1.47381	1.01476	1.97332	1.32563	2.00686	1.33615				2.15512	1.17811	2.72464	0.93245	2.5139	1.25022
		1.50562	1.04311	1.48663	1.00859	1.99048	1.33652	2.02431	1.36162				2.17386	1.23098	2.74833	0.86775	2.53485	1.32012
		1.5186	1.0507	1.49944	1.0608	2.00764	1.34636	2.04176	1.35054				2.1926	1.33976	2.77202	0.95861	2.5558	1.20492
		1.53158	1.03402	1.51226	1.04389	2.02479	1.34546	2.05921	1.35471				2.21134	1.49453	2.79571	1.01558	2.57674	1.22236
		1.54455	1.04398	1.52507	1.05069	2.04195	1.36539	2.07666	1.34892				2.23008	0.96589	2.8194	0.87378	2.59769	1.27928
		1.55753	1.06306	1.53789	1.01679	2.05911	1.34913	2.0941	1.35906				2.24881	1.06236	2.8431	0.91026	2.61864	1.27098
		1.57051	1.05548	1.5507	1.03967	2.07627	1.3606	2.11155	1.36909				2.26755	1.38401	2.86679	0.89158	2.63959	1.23814
		1.58349	1.0788	1.56352	1.04808	2.09343	1.35588	2.129	1.3586				2.28629	1.07475	2.89048	0.90033	2.66054	1.23597
		1.59647	1.06895	1.57633	1.03823	2.11059	1.35489	2.14645	1.38564				2.30503	1.49692	2.91417	0.95187	2.68148	1.25958
		1.60945	1.06135	1.58915	1.05263	2.12774	1.36443	2.1639	1.36712				2.32377	1.1027	2.93786	0.83478	2.70243	1.2532
		1.62243	1.08226	1.60196	1.0228	2.1449	1.3681	2.18135	1.36743				2.34251	1.25075	2.96155	0.84897	2.72338	1.18501
		1.6354	1.08282	1.61478	1.04345	2.16206	1.39601	2.1988	1.36524				2.36125	1.11665	2.98524	0.81004	2.74433	1.19421
		1.64838	1.05768	1.62759	1.06051	2.17922	1.3711	2.21625	1.37495				2.37999	1.58309	3.00893	0.84124	2.76528	1.26318
		1.66136	1.07693	1.64041	1.06093	2.19638	1.35959	2.2337	1.39496				2.39873	1.02162	3.03262	1.01935	2.78622	1.20581
		1.67434	1.09062	1.65322	1.02944	2.21353	1.36495	2.25115	1.37805				2.41746	1.05323	3.05631	0.93654	2.80717	1.25009
		1.68732	1.08167	1.66604	1.04587	2.23069	1.39217	2.2686	1.39789				2.4362	1.16046	3.08	0.84941	2.82812	1.22399
		1.7003	1.0769	1.67885	1.08396	2.24785	1.35372	2.28605	1.35222				2.45494	1.32322	3.1037	0.85896	2.84907	1.17146
		1.71328	1.08151	1.69167	1.03416	2.26501	1.37068	2.3035	1.38758				2.47368	1.34196	3.12739	0.81435	2.87001	1.20175
		1.72625	1.08329	1.70448	1.06233	2.28217	1.40534	2.32095	1.37169				2.49242	1.20256	3.15108	0.74601	2.89096	1.1666
		1.73923	1.07394	1.71729	1.06576	2.29932	1.34906	2.3384	1.36722				2.51116	0.85294	3.17477	0.88237	2.91191	1.20072
		1.75221	1.09394	1.73011	1.0479	2.31648	1.35828	2.35585	1.3738				2.5299	0.86143	3.19846	0.76061	2.93286	1.17635
		1.76519	1.07587	1.74292	1.08432	2.33364	1.36987	2.3733	1.40707				2.54863	1.26396	3.22215	0.84625	2.9538	1.15609
		1.77817	1.09438	1.75574	1.07949	2.3508	1.36274	2.39075	1.38307				2.56737	1.33785	3.24584	0.85294	2.97475	1.19153
		1.79115	1.07341	1.76855	1.06622	2.36795	1.36833	2.4082	1.36923				2.58611	1.36465	3.26953	0.74703	2.9957	1.19121
		1.80412	1.08084	1.78137	1.05362	2.38511	1.36171	2.42565	1.35926				2.60485	0.94021	3.29322	0.68191	3.01665	1.15034
		1.8171	1.07366	1.79418	1.07796	2.40227	1.35413	2.4431	1.38295				2.62359	1.16559	3.31691	0.80548	3.03759	1.22089
		1.83008	1.09642	1.807	1.08632	2.41943	1.37927	2.46055	1.38277				2.64233	0.8774	3.3406	0.8355	3.05854	1.15056
		1.84306	1.09282	1.81981	1.05541	2.43659	1.35512	2.47799	1.38684				2.66107	1.24501	3.36429	0.89823	3.07949	1.1741
		1.85604	1.09921	1.83263	1.09301	2.45374	1.32139	2.49544	1.36125				2.6798	0.86733	3.38798	0.80304	3.10044	1.25651
		1.86901	1.10258	1.84544	1.12521	2.4709	1.38351	2.51289	1.38342				2.69854	1.393	3.41167	0.92862	3.12138	1.16972
		1.88199	1.09057	1.85825	1.07451	2.48806	1.35584	2.53034	1.36824				2.71728	1.13171	3.43536	0.90047	3.14233	1.20083
		1.89497	1.08062	1.87107	1.07878	2.50522	1.3148	2.54779	1.38285				2.73602	0.81493	3.45905	0.93928	3.16328	1.12348
		1.90795	1.07335	1.88388	1.05531	2.52237	1.34442	2.56524	1.37277				2.75476	0.99141	3.48274	0.9875	3.18423	1.25511
		1.92093	1.08511	1.8967	1.05633	2.53953	1.3103	2.58269	1.36455				2.77349	1.12266	3.50643	0.95053	3.20517	1.20904
		1.9339	1.08566	1.90951	1.08669	2.55669	1.33203	2.60014	1.37007				2.79223	0.59356	3.53012	0.82082	3.22612	1.12747
		1.94688	1.08215	1.92233	1.07439	2.57385	1.33712	2.61759	1.36501				2.81097	1.07766	3.55381	0.79456	3.24707	1.20268
		1.95986	1.06683	1.93514	1.07787	2.591	1.33936	2.63504	1.31144				2.82971	1.06325	3.5775	0.69053	3.26801	1.21341
		1.97284	1.05581	1.94795	1.07828	2.60816	1.32626	2.65248	1.35807				2.84845	0.79426	3.60119	0.78321	3.28896	1.24039
		1.98582	1.0659	1.96077	1.04775	2.62532	1.32492	2.66993	1.32475				2.86718	1.52394	3.62488	0.86698	3.30991	1.12344
		1.99879	1.06061	1.97358	1.04855	2.64247	1.33937	2.68738	1.37929				2.88592	1.20948	3.64857	0.78854	3.33085	1.19324
		2.01177	1.07101	1.9864	1.05318	2.65963	1.32909	2.70483	1.35222				2.90466	1.3744	3.67226	0.98888	3.3518	1.0481
		2.02475	1.06502	1.99921	1.08039	2.67679	1.30779	2.72228	1.35846				2.9234	1.78733	3.69595	0.98647	3.37275	1.14997
		2.03773	1.05489	2.01203	1.02763	2.69395	1.31551	2.73973	1.32308				2.94214	0.97026	3.71964	0.95499	3.3937	1.11332
		2.05071	1.06215	2.02484	1.046	2.7111	1.31912	2.75718	1.35534				2.96087	0.6304	3.74333	0.9683	3.41464	1.15413
		2.06368	1.04935	2.03765	1.02727	2.72826	1.31632	2.77463	1.32478				2.97961	1.17395	3.76702	0.75665	3.43559	1.16849
		2.07666	1.02822	2.05047	1.06354	2.74542	1.31042	2.79207	1.29753				2.99835	1.51698	3.79071	0.7512	3.45654	1.28789
		2.08964	1.03344	2.06328	1.07453	2.76257	1.30062	2.80952	1.31539				3.01709	1.95899	3.81439	0.79732	3.47748	1.18155
		2.10262	1.03795	2.0761	1.02439	2.77973	1.25857	2.82697	1.30932				3.03582	0.78216	3.83808	0.96423	3.49843	1.02943
		2.11559	1.04695	2.08891	1.02011	2.79689	1.27738	2.84442	1.29947				3.05456	1.08603	3.86177	0.67282	3.51938	0.98766
		2.12857	1.05443	2.10172	0.99318	2.81404	1.26454	2.86187	1.29513				3.0733	1.15324	3.88546	0.95318	3.54032	1.18818
		2.14155	1.05872	2.11454	1.00776	2.8312	1.22134	2.87932	1.26326				3.09204	0.66229	3.90915	0.88178	3.56127	1.11915
		2.15453	1.03459	2.12735	1.01094	2.84836	1.25968	2.89677	1.29884				3.11077	1.48605	3.93284	0.90699	3.58222	1.22951
		2.16751	1.013	2.14017	1.01064	2.86552	1.29478	2.91421	1.27455				3.12951	1.21398	3.95653	0.84637	3.60316	1.10512
		2.18048	1.00599	2.15298	1.02788	2.88267	1.23525	2.93166	1.2628				3.14825	1.23013	3.98022	0.86064	3.62411	1.08665
		2.19346	1.02691	2.16579	1.00095	2.89983	1.26062	2.94911	1.27804				3.16699	1.64165	4.00391	0.85662	3.64505	1.07013
		2.20644	0.98048	2.17861	1.00494	2.91699	1.24642	2.96656	1.24285				3.18572	1.3896	4.0276	0.84819	3.666	1.20655
		2.21942	1.00732	2.19142	0.99035	2.93414	1.23306	2.98401	1.26078				3.20446	1.71556	4.05129	0.90541	3.68695	1.13343
		2.23239	1.00489	2.20423	0.94337	2.9513	1.21557	3.00145	1.21813				3.2232	1.24805	4.07497	0.83607	3.70789	1.15
		2.24537	0.98585	2.21705	0.98547	2.96846	1.20913	3.0189	1.22106				3.24194	1.37883	4.09866	0.82318	3.72884	1.14949
		2.25835	0.98976	2.22986	0.99734	2.98561	1.23692	3.03635	1.2548				3.26067	1.05995	4.12235	0.99579	3.74979	1.00474
		2.27132	0.99598	2.24268	0.99256	3.00277	1.20477	3.0538	1.23585				3.27941	1.17176	4.14604	0.84031	3.77073	1.15297
		2.2843	0.9697	2.25549	0.95694	3.01992	1.26129	3.07125	1.22016				3.29815	1.59803	4.16973	0.84718	3.79168	1.17232
		2.29728	0.96703	2.2683	0.93071	3.03708	1.21592	3.0887	1.2162				3.31688	1.09432	4.19342	0.79964	3.81262	1.14292
		2.31026	0.96968	2.28112	0.9386	3.05424	1.16856	3.10614	1.21006				3.33562	1.30168	4.21711	0.95678	3.83357	1.00623
		2.32323	0.93104	2.29393	0.88531	3.07139	1.20371	3.12359	1.18486				3.35436	1.53082	4.24079	0.7728	3.85452	1.15581
		2.33621	0.93869	2.30674	0.92447	3.08855	1.16975	3.14104	1.16791				3.37309	1.1888	4.26448	0.64087	3.87546	0.99659
		2.34919	0.96477	2.31956	0.97031	3.10571	1.1927	3.15849	1.19526				3.39183	1.22516	4.28817	0.82193	3.89641	0.99571
		2.36217	0.95036	2.33237	0.99117	3.12286	1.1517	3.17593	1.18509				3.41057	0.50853	4.31186	0.90509	3.91735	1.10607
		2.37514	0.92652	2.34518	0.94024	3.14002	1.15722	3.19338	1.17137				3.4293	1.52835	4.33555	0.9342	3.9383	1.11565
		2.38812	0.90956	2.358	0.94039	3.15717	1.15729	3.21083	1.12764				3.44804	1.35133	4.35924	0.6124	3.95925	0.98639
		2.4011	0.92819	2.37081	0.93144	3.17433	1.12246	3.22828	1.17474				3.46678	1.40016	4.38292	0.80934	3.98019	1.05572
		2.41407	0.90956	2.38362	0.92141	3.19149	1.13286	3.24573	1.16836				3.48551	1.02808	4.40661	0.89563	4.00114	0.99767
		2.42705	0.92277	2.39644	0.91616	3.20864	1.05483	3.26317	1.16977				3.50425	1.47088	4.4303	1.18772	4.02208	1.23611
		2.44003	0.89431	2.40925	0.85877	3.2258	1.10012	3.28062	1.12854				3.52299	1.49379	4.45399	0.67264	4.04303	1.01089
		2.453	0.88558	2.42206	0.90584	3.24296	1.09262	3.29807	1.11862				3.54172	1.22609	4.47768	1.00712	4.06397	1.1712
		2.46598	0.89089	2.43488	0.89225	3.26011	1.08682	3.31552	1.10958				3.56046	1.09184	4.50136	0.77145	4.08492	1.0208
		2.47896	0.89045	2.44769	0.90037	3.27727	1.06433	3.33296	1.12124				3.5792	0.81456	4.52505	0.82289	4.10586	1.10299
		2.49194	0.89578	2.4605	0.87993	3.29442	1.0841	3.35041	1.07309				3.59793	0.8302	4.54874	0.90455	4.12681	1.08467
		2.50491	0.85363	2.47332	0.8721	3.31158	1.09956	3.36786	1.0931				3.61667	0.93646	4.57243	0.90977	4.14776	1.11907
		2.51789	0.857	2.48613	0.8324	3.32873	1.08671	3.3853	1.09901				3.63541	1.4714	4.59611	0.85566	4.1687	1.16104
		2.53087	0.85454	2.49894	0.81676	3.34589	1.0734	3.40275	1.05876				3.65414	0.85277	4.6198	0.622	4.18965	1.12561
		2.54384	0.83792	2.51176	0.90917	3.36305	1.04871	3.4202	1.11122				3.67288	1.39555	4.64349	0.72041	4.21059	1.00429
		2.55682	0.8294	2.52457	0.8877	3.3802	1.05326	3.43765	1.04098				3.69162	1.79083	4.66718	0.80701	4.23154	1.19115
		2.5698	0.83701	2.53738	0.82761	3.39736	1.07575	3.45509	1.0604				3.71035	1.32438	4.69086	0.87837	4.25248	1.10808
		2.58277	0.8211	2.55019	0.83867	3.41451	1.02191	3.47254	1.04659				3.72909	1.34121	4.71455	0.92881	4.27343	1.19328
		2.59575	0.81918	2.56301	0.77422	3.43167	1.05826	3.48999	1.06459				3.74782	1.57321	4.73824	1.03117	4.29437	0.89721
		2.60873	0.82773	2.57582	0.77324	3.44882	1.03462	3.50743	1.01596				3.76656	1.60282	4.76193	0.83301	4.31532	1.02056
		2.6217	0.78212	2.58863	0.82138	3.46598	1.03853	3.52488	1.04342				3.7853	1.24578	4.78561	0.9463	4.33626	1.10269
		2.63468	0.80368	2.60145	0.81723	3.48313	1.01159	3.54233	0.99639				3.80403	1.02702	4.8093	0.7497	4.35721	1.03172
		2.64765	0.7923	2.61426	0.82533	3.50029	0.96578	3.55978	1.0392				3.82277	1.24083	4.83299	0.7964	4.37815	1.04122
		2.66063	0.77027	2.62707	0.77842	3.51744	0.9808	3.57722	0.9771				3.8415	1.9697	4.85667	0.90843	4.3991	0.87128
		2.67361	0.77561	2.63988	0.74054	3.5346	1.01771	3.59467	0.97051				3.86024	1.33497	4.88036	1.02306	4.42004	1.09086
		2.68658	0.79525	2.6527	0.79834	3.55176	1.02389	3.61212	0.99309				3.87897	0.63559	4.90405	1.12511	4.44099	1.0658
		2.69956	0.77123	2.66551	0.79244	3.56891	0.97296	3.62956	0.99507				3.89771	0.93012	4.92773	1.02657	4.46193	0.97338
		2.71254	0.74179	2.67832	0.77788	3.58607	0.93241	3.64701	0.9706				3.91645	2.0257	4.95142	1.06492	4.48288	1.08596
		2.72551	0.73267	2.69114	0.78249	3.60322	0.94791	3.66446	0.93908				3.93518	1.73745	4.97511	0.70521	4.50382	1.08835
		2.73849	0.75643	2.70395	0.70718	3.62037	0.98131	3.6819	0.94729				3.95392	1.69169	4.99879	0.8568	4.52477	0.9502
		2.75147	0.75234	2.71676	0.78864	3.63753	0.96373	3.69935	0.90601				3.97265	1.57977	5.02248	0.78729	4.54571	0.98194
		2.76444	0.72409	2.72957	0.75278	3.65469	0.91692	3.7168	0.89259				3.99139	1.9278	5.04617	1.00736	4.56666	1.11752
		2.77742	0.74204	2.74238	0.74261	3.67184	0.93628	3.73424	0.93336				4.01012	1.93676	5.06985	0.92685	4.5876	1.13651
		2.79039	0.77315	2.7552	0.76564	3.68899	0.91872	3.75169	0.8916				4.02886	1.20834	5.09354	0.74711	4.60854	0.92673
		2.80337	0.72372	2.76801	0.69104	3.70615	0.87109	3.76913	0.9234				4.04759	1.0711	5.11723	0.87549	4.62949	1.02704
		2.81635	0.71472	2.78082	0.78457	3.72331	0.91112	3.78658	0.94362				4.06633	1.17506	5.14091	0.92996	4.65043	0.95679
		2.82932	0.68512	2.79363	0.71063	3.74046	0.88862	3.80403	0.9115				4.08506	0.8115	5.1646	1.10639	4.67138	0.98453
		2.8423	0.64467	2.80645	0.74405	3.75761	0.90793	3.82147	0.88295				4.1038	1.4329	5.18828	0.82593	4.69232	1.07646
		2.85527	0.65273	2.81926	0.73773	3.77477	0.876	3.83892	0.88684				4.12253	1.66463	5.21197	1.02354	4.71327	0.98554
		2.86825	0.67327	2.83207	0.67973	3.79192	0.83077	3.85637	0.92583				4.14127	2.23008	5.23566	1.16976	4.73421	1.0212
		2.88123	0.68485	2.84488	0.7205	3.80908	0.83744	3.87381	0.85428				4.16	2.0275	5.25934	0.80999	4.75515	1.03179
		2.8942	0.65073	2.8577	0.66664	3.82623	0.91259	3.89126	0.84858				4.17874	1.46405	5.28303	1.20615	4.7761	0.99827
		2.90718	0.67215	2.87051	0.66283	3.84339	0.85729	3.9087	0.86352				4.19747	1.80489	5.30671	1.34149	4.79704	1.01026
		2.92015	0.70132	2.88332	0.71024	3.86054	0.86145	3.92615	0.87211				4.21621	1.60535	5.3304	1.18638	4.81799	1.12743
		2.93313	0.6041	2.89613	0.64052	3.87769	0.87973	3.94359	0.85569				4.23494	1.53684	5.35409	1.05675	4.83893	1.0338
		2.9461	0.67656	2.90894	0.72602	3.89485	0.8257	3.96104	0.86728				4.25368	1.58301	5.37777	0.80347	4.85987	0.89294
		2.95908	0.59207	2.92176	0.7478	3.912	0.81149	3.97849	0.88389				4.27241	1.45659	5.40146	0.96701	4.88082	0.85432
		2.97205	0.63307	2.93457	0.64232	3.92916	0.83823	3.99593	0.84326				4.29115	1.1736	5.42514	1.12692	4.90176	1.0749
		2.98503	0.66439	2.94738	0.69483	3.94631	0.77106	4.01338	0.81042				4.30988	1.56719	5.44883	1.14125	4.9227	1.02274
		2.99801	0.60445	2.96019	0.65999	3.96347	0.77684	4.03082	0.81452				4.32861	1.88623	5.47251	0.95312	4.94365	0.92314
		3.01098	0.63317	2.973	0.69931	3.98062	0.81374	4.04827	0.82758				4.34735	1.38104	5.4962	1.17427	4.96459	1.06552
		3.02396	0.60328	2.98581	0.72978	3.99777	0.78116	4.06571	0.81957				4.36608	1.03386	5.51988	1.21634	4.98554	0.93305
		3.03693	0.6243	2.99863	0.69113	4.01493	0.75063	4.08316	0.79427				4.38482	1.0629	5.54357	0.67325	5.00648	0.93124
		3.04991	0.59421	3.01144	0.6559	4.03208	0.76189	4.1006	0.8073				4.40355	1.30875	5.56725	1.16272	5.02742	1.12413
		3.06288	0.61938	3.02425	0.65297	4.04923	0.7461	4.11805	0.75561				4.42229	1.39131	5.59094	1.21611	5.04837	1.00749
		3.07586	0.5799	3.03706	0.6161	4.06639	0.74523	4.13549	0.78436				4.44102	1.09863	5.61462	0.93017	5.06931	0.90316
		3.08883	0.54883	3.04987	0.71445	4.08354	0.76306	4.15294	0.81414				4.45975	2.457	5.63831	1.14087	5.09025	1.00641
		3.10181	0.53921	3.06268	0.63928	4.10069	0.73309	4.17039	0.77933				4.47849	1.46706	5.66199	1.23417	5.11119	1.0872
		3.11478	0.53389	3.0755	0.61581	4.11785	0.71061	4.18783	0.66991				4.49722	1.7358	5.68568	1.05245	5.13214	0.9578
		3.12776	0.54265	3.08831	0.55934	4.135	0.75974	4.20528	0.75713				4.51596	1.9255	5.70936	1.20551	5.15308	1.07799
		3.14073	0.5366	3.10112	0.65402	4.15215	0.71597	4.22272	0.76248				4.53469	2.05036	5.73305	0.95716	5.17402	1.07549
		3.15371	0.55989	3.11393	0.64551	4.16931	0.72785	4.24017	0.74446				4.55342	1.72072	5.75673	1.16684	5.19497	0.98501
		3.16668	0.58743	3.12674	0.65775	4.18646	0.66344	4.25761	0.73589				4.57216	2.02379	5.78041	0.84699	5.21591	1.01337
		3.17966	0.54069	3.13955	0.64588	4.20362	0.67201	4.27506	0.70598				4.59089	1.14303	5.8041	1.31328	5.23685	0.84498
		3.19263	0.51505	3.15236	0.67686	4.22077	0.73878	4.2925	0.70111				4.60962	1.01979	5.82778	1.17628	5.25779	1.07156
		3.20561	0.52169	3.16518	0.57382	4.23792	0.72565	4.30994	0.74486				4.62836	2.22526	5.85147	1.32306	5.27874	0.84901
		3.21858	0.54982	3.17799	0.57695	4.25508	0.71917	4.32739	0.71221				4.64709	1.91402	5.87515	1.15322	5.29968	0.8093
		3.23156	0.52267	3.1908	0.59819	4.27223	0.6094	4.34483	0.69213				4.66582	1.87466	5.89884	0.82117	5.32062	0.99422
		3.24453	0.51783	3.20361	0.57301	4.28938	0.67336	4.36228	0.68723				4.68456	1.36882	5.92252	1.37428	5.34156	1.02256
		3.25751	0.50068	3.21642	0.51287	4.30654	0.73831	4.37972	0.65569				4.70329	2.40366	5.9462	0.90596	5.36251	0.95485
		3.27048	0.53824	3.22923	0.58284	4.32369	0.66323	4.39717	0.70803				4.72202	1.53624	5.96989	1.31464	5.38345	0.88701
		3.28346	0.52477	3.24204	0.63564	4.34084	0.60901	4.41461	0.69257				4.74076	3.18164	5.99357	0.94149	5.40439	0.88083
		3.29643	0.46578	3.25485	0.50226	4.35799	0.70545	4.43206	0.65344				4.75949	2.15721	6.01725	1.19208	5.42533	0.97027
		3.30941	0.48129	3.26766	0.56451	4.37515	0.59723	4.4495	0.68828				4.77822	1.84204	6.04094	1.18537	5.44628	0.7384
		3.32238	0.49032	3.28047	0.54734	4.3923	0.6585	4.46694	0.67189				4.79696	1.80911	6.06462	1.05693	5.46722	0.96332
		3.33535	0.47818	3.29328	0.50455	4.40945	0.6376	4.48439	0.57744				4.81569	1.71476	6.0883	1.11458	5.48816	0.91052
		3.34833	0.48138	3.3061	0.56288	4.42661	0.6774	4.50183	0.69018				4.83442	1.69343	6.11199	1.63292	5.5091	0.91292
		3.3613	0.49584	3.31891	0.55248	4.44376	0.70502	4.51928	0.65819				4.85316	0.70237	6.13567	1.1313	5.53005	1.02482
		3.37428	0.50907	3.33172	0.54886	4.46091	0.63926	4.53672	0.66038				4.87189	2.03554	6.15935	1.46678	5.55099	0.85205
		3.38725	0.4615	3.34453	0.55236	4.47806	0.62833	4.55417	0.63342				4.89062	1.72469	6.18304	1.6287	5.57193	0.72237
		3.40023	0.48092	3.35734	0.55664	4.49522	0.61739	4.57161	0.61368				4.90935	1.63909	6.20672	1.48637	5.59287	0.86481
		3.4132	0.45422	3.37015	0.55688	4.51237	0.6058	4.58905	0.62131				4.92809	1.28439	6.2304	1.12075	5.61382	0.9147
		3.42617	0.50933	3.38296	0.51276	4.52952	0.601	4.6065	0.60136				4.94682	1.84725	6.25409	1.08221	5.63476	0.78131
		3.43915	0.52319	3.39577	0.58662	4.54667	0.59703	4.62394	0.65734				4.96555	1.93864	6.27777	1.43312	5.6557	0.98414
		3.45212	0.41323	3.40858	0.48925	4.56382	0.61341	4.64138	0.52516				4.98428	1.63369	6.30145	0.64402	5.67664	0.76472
		3.4651	0.42555	3.42139	0.56589	4.58098	0.59727	4.65883	0.64009				5.00302	2.00353	6.32513	1.39548	5.69758	1.05985
		3.47807	0.47197	3.4342	0.55176	4.59813	0.55542	4.67627	0.65716				5.02175	2.25797	6.34882	1.48066	5.71852	0.84293
		3.49105	0.42372	3.44701	0.50203	4.61528	0.57262	4.69372	0.57126				5.04048	2.71976	6.3725	1.19533	5.73946	1.01456
		3.50402	0.3821	3.45982	0.55172	4.63243	0.53545	4.71116	0.64794				5.05921	1.22425	6.39618	1.63613	5.7604	0.85958
		3.51699	0.43524	3.47263	0.46485	4.64958	0.5936	4.7286	0.61879				5.07794	1.14388	6.41986	1.32477	5.78134	0.70939
		3.52997	0.40398	3.48544	0.4938	4.66674	0.64392	4.74604	0.63746				5.09668	1.37102	6.44355	1.34311	5.80229	0.92088
		3.54294	0.41435	3.49825	0.55163	4.68389	0.60558	4.76349	0.59966				5.11541	2.36145	6.46723	1.17766	5.82323	1.04477
		3.55591	0.45367	3.51106	0.50091	4.70104	0.66539	4.78093	0.52476				5.13414	2.31019	6.49091	1.3729	5.84417	0.95455
		3.56889	0.45115	3.52387	0.61814	4.71819	0.59982	4.79837	0.58469				5.15287	2.13889	6.51459	0.99431	5.86511	0.76443
		3.58186	0.3722	3.53668	0.47465	4.73534	0.59188	4.81582	0.57796				5.1716	1.42403	6.53827	1.73685	5.88605	0.99468
		3.59484	0.44582	3.54949	0.44416	4.75249	0.53195	4.83326	0.61134				5.19034	1.09774	6.56196	1.45183	5.90699	1.07082
		3.60781	0.41548	3.5623	0.42731	4.76965	0.54202	4.8507	0.54711				5.20907	1.97677	6.58564	1.48223	5.92793	1.18855
		3.62078	0.38807	3.57511	0.49496	4.7868	0.54048	4.86815	0.59782				5.2278	2.59107	6.60932	1.7957	5.94888	1.11904
		3.63376	0.42011	3.58792	0.53779	4.80395	0.58711	4.88559	0.62866				5.24653	1.96475	6.633	1.26678	5.96982	0.93328
		3.64673	0.37295	3.60073	0.58666	4.8211	0.62154	4.90303	0.51617				5.26526	1.63078	6.65668	0.87546	5.99076	0.8374
		3.6597	0.39913	3.61354	0.61134	4.83825	0.56247	4.92047	0.59336				5.28399	2.20064	6.68036	1.55794	6.0117	1.14446
		3.67268	0.40708	3.62635	0.50582	4.8554	0.44771	4.93792	0.58444				5.30272	2.74998	6.70404	1.22566	6.03264	0.79326
		3.68565	0.3946	3.63916	0.52648	4.87255	0.44201	4.95536	0.51518				5.32146	2.25496	6.72773	1.43309	6.05358	0.76456
		3.69862	0.41249	3.65197	0.40628	4.8897	0.59278	4.9728	0.51206				5.34019	2.08005	6.75141	1.18085	6.07452	0.85978
		3.7116	0.35944	3.66478	0.63864	4.90686	0.57419	4.99025	0.59238				5.35892	1.84705	6.77509	1.73164	6.09546	0.94752
		3.72457	0.32423	3.67759	0.45429	4.92401	0.61024	5.00769	0.56709				5.37765	2.04216	6.79877	2.07869	6.1164	0.84069
		3.73754	0.37613	3.6904	0.53571	4.94116	0.58606	5.02513	0.5385				5.39638	1.4643	6.82245	1.76717	6.13734	0.85501
		3.75051	0.38489	3.70321	0.45136	4.95831	0.42271	5.04257	0.55553				5.41511	1.18582	6.84613	1.29292	6.15828	0.76782
		3.76349	0.37645	3.71602	0.52202	4.97546	0.51637	5.06001	0.53733				5.43384	2.03081	6.86981	1.72412	6.17922	0.9842
		3.77646	0.39883	3.72883	0.52558	4.99261	0.47387	5.07746	0.50359				5.45257	1.70555	6.89349	1.06677	6.20016	1.08029
		3.78943	0.38651	3.74164	0.53111	5.00976	0.51826	5.0949	0.53895				5.4713	1.91995	6.91717	1.69385	6.2211	0.93227
		3.80241	0.3566	3.75445	0.47815	5.02691	0.62513	5.11234	0.53867				5.49003	3.41079	6.94085	1.36294	6.24204	0.89169
		3.81538	0.35601	3.76725	0.45838	5.04406	0.52185	5.12978	0.54548				5.50876	2.46549	6.96453	1.31507	6.26298	0.8867
		3.82835	0.32773	3.78006	0.46035	5.06121	0.49054	5.14722	0.55313				5.52749	3.18865	6.98821	1.73847	6.28392	1.07812
		3.84132	0.3191	3.79287	0.49485	5.07836	0.52361	5.16467	0.47844				5.54622	2.0137	7.01189	1.18475	6.30486	1.16616
		3.8543	0.35522	3.80568	0.50952	5.09551	0.53749	5.18211	0.56227				5.56495	2.03398	7.03557	1.56261	6.3258	0.87569
		3.86727	0.39491	3.81849	0.49832	5.11266	0.50325	5.19955	0.5472				5.58369	1.45851	7.05925	1.39502	6.34674	0.85062
		3.88024	0.35823	3.8313	0.51989	5.12981	0.44978	5.21699	0.4895				5.60242	1.67661	7.08293	1.60415	6.36768	1.21273
		3.89322	0.37589	3.84411	0.46499	5.14696	0.5487	5.23443	0.56726				5.62115	1.58761	7.10661	1.89388	6.38862	1.14759
		3.90619	0.4062	3.85692	0.51922	5.16411	0.5394	5.25187	0.57062				5.63988	2.5519	7.13029	1.72999	6.40956	1.10342
		3.91916	0.38454	3.86973	0.42189	5.18126	0.44731	5.26932	0.57846				5.65861	1.71654	7.15397	1.34635	6.4305	0.9065
		3.93213	0.30956	3.88253	0.58178	5.19841	0.53426	5.28676	0.37037				5.67734	2.51661	7.17765	1.28653	6.45144	0.79679
		3.9451	0.32301	3.89534	0.40565	5.21556	0.50095	5.3042	0.50751				5.69607	3.09041	7.20133	2.14923	6.47238	1.11955
		3.95808	0.35659	3.90815	0.50565	5.23271	0.46291	5.32164	0.52885				5.71479	2.23563	7.22501	1.23594	6.49332	1.14136
		3.97105	0.3314	3.92096	0.50678	5.24986	0.40521	5.33908	0.48608				5.73352	2.4181	7.24869	1.59427	6.51425	0.94448
		3.98402	0.34616	3.93377	0.4606	5.26701	0.48968	5.35652	0.48098				5.75225	3.3415	7.27237	1.36638	6.53519	1.1013
		3.99699	0.33595	3.94658	0.51536	5.28416	0.50664	5.37396	0.42908				5.77098	1.34	7.29605	0.96349	6.55613	0.78262
		4.00997	0.3052	3.95939	0.40741	5.30131	0.46822	5.3914	0.49494				5.78971	3.36184	7.31973	1.50656	6.57707	0.91808
		4.02294	0.33908	3.97219	0.55609	5.31846	0.44023	5.40884	0.5246				5.80844	2.32113	7.34341	1.53752	6.59801	1.02286
		4.03591	0.36839	3.985	0.53593	5.33561	0.51941	5.42629	0.48257				5.82717	2.66252	7.36709	1.37584	6.61895	1.23894
		4.04888	0.28582	3.99781	0.42809	5.35276	0.4542	5.44373	0.49466				5.8459	1.59929	7.39076	2.0323	6.63989	1.22031
		4.06185	0.42545	4.01062	0.48397	5.36991	0.47709	5.46117	0.535				5.86463	2.52431	7.41444	1.17581	6.66083	0.99103
		4.07482	0.31084	4.02343	0.5218	5.38706	0.43535	5.47861	0.42745				5.88336	3.47922	7.43812	1.49926	6.68176	1.21318
		4.0878	0.31139	4.03624	0.47614	5.40421	0.46946	5.49605	0.49279				5.90209	2.7955	7.4618	1.40804	6.7027	0.98942
		4.10077	0.3241	4.04904	0.34166	5.42136	0.46144	5.51349	0.55951				5.92082	2.48341	7.48548	1.74169	6.72364	1.23246
		4.11374	0.31377	4.06185	0.50866	5.4385	0.45053	5.53093	0.52895				5.93955	1.28621	7.50916	1.95331	6.74458	1.31298
		4.12671	0.24003	4.07466	0.43568	5.45565	0.43611	5.54837	0.44569				5.95828	2.31821	7.53283	0.8549	6.76552	0.9553
		4.13968	0.36064	4.08747	0.56896	5.4728	0.4743	5.56581	0.47285				5.977	3.84123	7.55651	1.9128	6.78646	1.08764
		4.15265	0.34872	4.10028	0.52095	5.48995	0.43211	5.58325	0.48936				5.99573	2.79593	7.58019	1.9951	6.80739	0.99278
		4.16563	0.38396	4.11308	0.54856	5.5071	0.47381	5.60069	0.45566				6.01446	0.68149	7.60387	1.7536	6.82833	1.12099
		4.1786	0.3222	4.12589	0.42571	5.52425	0.45203	5.61813	0.5056				6.03319	3.68077	7.62755	1.60806	6.84927	1.11763
		4.19157	0.38434	4.1387	0.47706	5.54139	0.54945	5.63557	0.52374				6.05192	4.41648	7.65122	2.0764	6.87021	1.08591
		4.20454	0.34723	4.15151	0.55529	5.55854	0.47944	5.65301	0.48836				6.07065	2.26495	7.6749	1.45806	6.89115	1.23311
		4.21751	0.36545	4.16431	0.59438	5.57569	0.53793	5.67045	0.46404				6.08937	2.81276	7.69858	1.69975	6.91208	1.15265
		4.23048	0.37828	4.17712	0.38457	5.59284	0.45515	5.68789	0.41378				6.1081	3.23659	7.72226	1.02766	6.93302	1.19546
		4.24345	0.26322	4.18993	0.38547	5.60999	0.46217	5.70533	0.49609				6.12683	1.64929	7.74593	1.53358	6.95396	1.16607
		4.25642	0.27338	4.20274	0.53357	5.62714	0.35318	5.72277	0.49503				6.14556	2.28118	7.76961	1.55431	6.9749	1.08231
		4.2694	0.32619	4.21554	0.41432	5.64429	0.42549	5.74021	0.43103				6.16429	2.59319	7.79329	1.44046	6.99583	1.06076
		4.28237	0.33184	4.22835	0.50679	5.66143	0.46255	5.75765	0.49642				6.18302	2.62198	7.81696	1.69952	7.01677	1.206
		4.29534	0.32006	4.24116	0.49784	5.67858	0.33334	5.77509	0.48				6.20174	1.93396	7.84064	1.987	7.03771	0.90973
		4.30831	0.29302	4.25397	0.48257	5.69573	0.37168	5.79253	0.42491				6.22047	2.26737	7.86432	1.66215	7.05865	1.08152
		4.32128	0.34289	4.26677	0.55652	5.71288	0.41371	5.80997	0.44052				6.2392	3.48447	7.888	1.85797	7.07958	1.35914
		4.33425	0.28894	4.27958	0.39309	5.73002	0.62924	5.82741	0.48011				6.25793	3.3444	7.91167	1.09947	7.10052	0.95844
		4.34722	0.37499	4.29239	0.61211	5.74717	0.39193	5.84484	0.46269				6.27665	2.10365	7.93535	1.95994	7.12146	0.99843
		4.36019	0.30681	4.3052	0.59459	5.76432	0.43898	5.86228	0.4632				6.29538	1.89717	7.95903	1.68539	7.14239	1.45511
		4.37316	0.3572	4.318	0.54724	5.78147	0.37706	5.87972	0.46213				6.31411	3.25403	7.9827	1.4412	7.16333	0.95423
		4.38613	0.34276	4.33081	0.4301	5.79862	0.32766	5.89716	0.36411				6.33284	1.82345	8.00638	1.51901	7.18427	1.09584
		4.3991	0.30526	4.34362	0.41348	5.81576	0.47438	5.9146	0.421				6.35156	2.12978	8.03005	1.74558	7.20521	1.1636
		4.41207	0.30977	4.35642	0.57535	5.83291	0.54226	5.93204	0.41459				6.37029	3.13169	8.05373	2.02865	7.22614	1.23872
		4.42504	0.3269	4.36923	0.46152	5.85006	0.48574	5.94948	0.45847				6.38902	2.50155	8.07741	1.39555	7.24708	1.30705
		4.43801	0.31705	4.38204	0.48197	5.86721	0.45318	5.96692	0.45125				6.40774	2.83164	8.10108	1.86586	7.26802	1.14327
		4.45098	0.32564	4.39484	0.399	5.88435	0.41539	5.98435	0.46267				6.42647	2.18606	8.12476	2.38327	7.28895	1.19687
		4.46395	0.34132	4.40765	0.50038	5.9015	0.49969	6.00179	0.38757				6.4452	2.15648	8.14843	1.65031	7.30989	0.98285
		4.47692	0.33562	4.42046	0.41609	5.91865	0.42944	6.01923	0.52839				6.46392	2.25997	8.17211	2.03784	7.33082	1.02446
		4.48989	0.34987	4.43326	0.41563	5.93579	0.45796	6.03667	0.43894				6.48265	2.34915	8.19578	2.68982	7.35176	1.12478
		4.50286	0.27005	4.44607	0.59132	5.95294	0.48715	6.05411	0.32501				6.50138	2.56782	8.21946	1.21163	7.3727	1.14954
		4.51583	0.33534	4.45888	0.44935	5.97009	0.44158	6.07155	0.45313				6.5201	4.12657	8.24313	2.14532	7.39363	1.10521
		4.5288	0.3672	4.47168	0.40246	5.98723	0.43497	6.08898	0.51284				6.53883	2.82002	8.26681	1.82204	7.41457	1.25356
		4.54177	0.30922	4.48449	0.51726	6.00438	0.3989	6.10642	0.46563				6.55756	4.03463	8.29048	1.03149	7.43551	1.21421
		4.55474	0.29437	4.49729	0.46395	6.02153	0.43096	6.12386	0.51899				6.57628	3.15615	8.31416	2.22757	7.45644	1.05288
		4.56771	0.33871	4.5101	0.49285	6.03867	0.46089	6.1413	0.49168				6.59501	2.37099	8.33783	2.14162	7.47738	1.30224
		4.58068	0.30946	4.52291	0.42936	6.05582	0.51537	6.15874	0.39247				6.61373	2.81253	8.36151	1.68676	7.49831	1.4147
		4.59365	0.38024	4.53571	0.41764	6.07297	0.48096	6.17617	0.40782				6.63246	1.82558	8.38518	1.59277	7.51925	1.40304
		4.60662	0.22907	4.54852	0.41599	6.09011	0.4352	6.19361	0.48645				6.65119	2.15576	8.40886	2.05525	7.54018	1.3572
		4.61959	0.35641	4.56132	0.48778	6.10726	0.4096	6.21105	0.52945				6.66991	5.1554	8.43253	1.77969	7.56112	1.30544
		4.63256	0.33159	4.57413	0.44189	6.1244	0.33613	6.22849	0.4715				6.68864	3.88768	8.45621	1.93138	7.58205	1.0874
		4.64553	0.29481	4.58694	0.49655	6.14155	0.25466	6.24592	0.52907				6.70736	4.36649	8.47988	1.56101	7.60299	1.57951
		4.6585	0.29328	4.59974	0.47774	6.1587	0.37356	6.26336	0.34543				6.72609	2.75975	8.50355	2.0253	7.62393	1.01014
		4.67147	0.34647	4.61255	0.57751	6.17584	0.37694	6.2808	0.43774				6.74481	2.98418	8.52723	2.41928	7.64486	1.34293
		4.68444	0.28698	4.62535	0.40919	6.19299	0.50268	6.29824	0.33413				6.76354	3.51357	8.5509	1.54949	7.66579	1.07374
		4.69741	0.24007	4.63816	0.58702	6.21013	0.37781	6.31567	0.48197				6.78227	3.14129	8.57458	2.08174	7.68673	1.20125
		4.71038	0.23506	4.65096	0.42602	6.22728	0.55078	6.33311	0.35197				6.80099	3.54244	8.59825	2.08086	7.70766	1.61459
		4.72335	0.31232	4.66377	0.47338	6.24442	0.44373	6.35055	0.41912				6.81972	3.42468	8.62192	1.4679	7.7286	1.2185
		4.73632	0.35105	4.67657	0.37622	6.26157	0.38049	6.36798	0.52792				6.83844	3.74718	8.6456	1.32436	7.74953	0.89093
		4.74928	0.35244	4.68938	0.54065	6.27871	0.54758	6.38542	0.41105				6.85717	1.95153	8.66927	1.88968	7.77047	1.30059
		4.76225	0.23931	4.70219	0.5539	6.29586	0.46232	6.40286	0.44847				6.87589	3.63091	8.69294	1.57638	7.7914	1.28802
		4.77522	0.4152	4.71499	0.58303	6.31301	0.4604	6.42029	0.46007				6.89462	3.4546	8.71662	1.63619	7.81234	1.80275
		4.78819	0.33368	4.7278	0.56561	6.33015	0.44005	6.43773	0.49793				6.91334	2.61745	8.74029	2.2876	7.83327	1.29312
		4.80116	0.26714	4.7406	0.45229	6.3473	0.46602	6.45517	0.49039				6.93206	3.00954	8.76396	1.60985	7.85421	1.35993
		4.81413	0.31764	4.75341	0.731	6.36444	0.34037	6.4726	0.32734				6.95079	1.58498	8.78763	1.42131	7.87514	1.59488
		4.8271	0.32968	4.76621	0.63441	6.38159	0.291	6.49004	0.41006				6.96951	3.703	8.81131	1.4657	7.89607	1.49425
		4.84007	0.29671	4.77902	0.51159	6.39873	0.483	6.50747	0.55137				6.98824	3.65345	8.83498	2.24871	7.91701	1.12446
		4.85303	0.30729	4.79182	0.47293	6.41588	0.48579	6.52491	0.42864				7.00696	3.33705	8.85865	1.64483	7.93794	1.49384
		4.866	0.27765	4.80463	0.3975	6.43302	0.52301	6.54235	0.41247				7.02569	3.89896	8.88232	2.4507	7.95887	1.1487
		4.87897	0.38025	4.81743	0.53476	6.45016	0.3407	6.55978	0.4594				7.04441	3.86675	8.906	2.46984	7.97981	1.61344
		4.89194	0.28864	4.83024	0.45102	6.46731	0.42833	6.57722	0.5198				7.06313	3.59794	8.92967	2.1969	8.00074	1.46058
		4.90491	0.28877	4.84304	0.43878	6.48445	0.42049	6.59465	0.48724				7.08186	4.19669	8.95334	2.9866	8.02168	1.33118
		4.91788	0.34002	4.85584	0.71537	6.5016	0.49937	6.61209	0.3214				7.10058	2.86567	8.97701	1.49998	8.04261	1.6743
		4.93084	0.31598	4.86865	0.36943	6.51874	0.40785	6.62953	0.40085				7.11931	3.22537	9.00068	2.12024	8.06354	1.53699
		4.94381	0.33591	4.88145	0.58705	6.53589	0.32468	6.64696	0.50111				7.13803	2.20048	9.02436	1.82362	8.08448	1.64523
		4.95678	0.22204	4.89426	0.63037	6.55303	0.42955	6.6644	0.40803				7.15675	3.81519	9.04803	2.29515	8.10541	1.51654
		4.96975	0.35334	4.90706	0.50516	6.57017	0.43342	6.68183	0.27217				7.17548	2.26117	9.0717	2.0418	8.12634	1.24418
		4.98271	0.36317	4.91987	0.60177	6.58732	0.48873	6.69927	0.5009				7.1942	2.16973	9.09537	2.39927	8.14728	1.16511
		4.99568	0.35869	4.93267	0.57569	6.60446	0.4594	6.7167	0.35578				7.21292	2.59328	9.11904	1.72077	8.16821	1.07505
		5.00865	0.31872	4.94547	0.66345	6.6216	0.43295	6.73414	0.42243				7.23165	4.42671	9.14271	2.6	8.18914	1.39345
		5.02162	0.27664	4.95828	0.37566	6.63875	0.33219	6.75157	0.36493				7.25037	3.64128	9.16638	1.89506	8.21008	1.18708
		5.03459	0.35012	4.97108	0.5133	6.65589	0.34299	6.76901	0.44151				7.26909	3.56579	9.19005	2.13573	8.23101	1.51455
		5.04755	0.32053	4.98389	0.68814	6.67304	0.49774	6.78644	0.39373				7.28782	4.15475	9.21372	1.50459	8.25194	1.6328
		5.06052	0.30704	4.99669	0.43479	6.69018	0.43672	6.80388	0.46532				7.30654	4.02603	9.23739	2.00393	8.27287	1.40798
		5.07349	0.39295	5.00949	0.43604	6.70732	0.40927	6.82131	0.51449				7.32526	3.12967	9.26107	1.87676	8.29381	1.42212
		5.08646	0.29193	5.0223	0.53111	6.72446	0.3207	6.83875	0.51945				7.34398	4.31553	9.28474	2.75552	8.31474	1.65951
		5.09942	0.39182	5.0351	0.51317	6.74161	0.43355	6.85618	0.56135				7.36271	1.90829	9.30841	2.43088	8.33567	1.76982
		5.11239	0.24142	5.04791	0.5395	6.75875	0.5418	6.87362	0.4046				7.38143	3.8699	9.33208	2.15997	8.3566	1.68373
		5.12536	0.32573	5.06071	0.38784	6.7759	0.37641	6.89105	0.41244				7.40015	3.86673	9.35575	2.22691	8.37754	1.55369
		5.13832	0.36937	5.07351	0.65204	6.79304	0.40429	6.90848	0.46508				7.41887	4.24538	9.37942	2.60263	8.39847	1.81073
		5.15129	0.23082	5.08632	0.55219	6.81018	0.39398	6.92592	0.40404				7.4376	2.52216	9.40309	2.23601	8.4194	1.44033
		5.16426	0.21899	5.09912	0.49858	6.82733	0.44797	6.94335	0.47695				7.45632	3.5963	9.42676	2.44705	8.44033	1.5049
		5.17722	0.40042	5.11192	0.6102	6.84447	0.42158	6.96079	0.3806				7.47504	3.3279	9.45043	2.18464	8.46126	1.48293
		5.19019	0.27216	5.12473	0.69498	6.86161	0.41601	6.97822	0.48994				7.49376	3.35004	9.47409	2.73357	8.4822	1.44329
		5.20316	0.27254	5.13753	0.52303	6.87875	0.41151	6.99565	0.4512				7.51248	4.05679	9.49776	2.42056	8.50313	1.59945
		5.21612	0.41632	5.15033	0.62486	6.89589	0.51021	7.01309	0.57322				7.5312	5.3214	9.52143	3.03378	8.52406	1.61199
		5.22909	0.34988	5.16314	0.40684	6.91304	0.38642	7.03052	0.39345				7.54993	2.92835	9.5451	2.31367	8.54499	1.7521
		5.24206	0.28561	5.17594	0.53581	6.93018	0.42209	7.04795	0.53559				7.56865	1.8819	9.56877	2.78186	8.56592	1.65603
		5.25502	0.3308	5.18874	0.58134	6.94732	0.49163	7.06539	0.42767				7.58737	2.56737	9.59244	2.59884	8.58685	0.90843
		5.26799	0.42467	5.20154	0.56178	6.96446	0.56515	7.08282	0.59569				7.60609	4.67412	9.61611	3.89006	8.60778	1.49449
		5.28096	0.29621	5.21435	0.61782	6.98161	0.32989	7.10025	0.54793				7.62481	3.55354	9.63978	2.99118	8.62871	1.41197
		5.29392	0.4022	5.22715	0.49616	6.99875	0.44816	7.11769	0.37436				7.64353	4.41531	9.66345	1.98846	8.64965	1.75761
		5.30689	0.19986	5.23995	0.48537	7.01589	0.35384	7.13512	0.35664				7.66225	3.20488	9.68711	1.71396	8.67058	1.5512
		5.31986	0.35417	5.25275	0.71957	7.03303	0.46676	7.15255	0.53213				7.68097	4.45218	9.71078	2.66909	8.69151	1.42441
		5.33282	0.26477	5.26556	0.58151	7.05017	0.40047	7.16999	0.46544				7.6997	4.22018	9.73445	2.2388	8.71244	1.6695
		5.34579	0.29366	5.27836	0.39859	7.06731	0.58133	7.18742	0.55781				7.71842	5.59312	9.75812	3.87151	8.73337	1.27827
		5.35875	0.36042	5.29116	0.61655	7.08446	0.36742	7.20485	0.54603				7.73714	5.03356	9.78179	2.35439	8.7543	1.69709
		5.37172	0.33861	5.30396	0.54472	7.1016	0.55057	7.22228	0.35172				7.75586	2.81423	9.80545	2.91428	8.77523	1.67346
		5.38469	0.35557	5.31677	0.49774	7.11874	0.43455	7.23972	0.53034				7.77458	3.29778	9.82912	2.71845	8.79616	1.54423
		5.39765	0.29398	5.32957	0.41818	7.13588	0.51775	7.25715	0.51733				7.7933	4.04706	9.85279	3.17693	8.81709	1.30587
		5.41062	0.3389	5.34237	0.69261	7.15302	0.61807	7.27458	0.51866				7.81202	2.94917	9.87646	2.84813	8.83802	1.26571
		5.42358	0.33706	5.35517	0.79125	7.17016	0.36961	7.29201	0.4242				7.83074	3.0173	9.90012	1.9567	8.85895	1.21286
		5.43655	0.27969	5.36798	0.51212	7.1873	0.40553	7.30945	0.48379				7.84946	5.25761	9.92379	3.00694	8.87988	1.52945
		5.44951	0.39156	5.38078	0.43993	7.20444	0.42798	7.32688	0.66258				7.86818	3.56296	9.94746	3.37927	8.90081	1.25698
		5.46248	0.31672	5.39358	0.78682	7.22158	0.55535	7.34431	0.65366				7.8869	4.69987	9.97112	3.51891	8.92174	1.6869
		5.47544	0.24731	5.40638	0.9075	7.23872	0.38231	7.36174	0.53841				7.90562	4.38014	9.99479	2.55443	8.94267	1.80918
		5.48841	0.23743	5.41918	0.45064	7.25586	0.29648	7.37917	0.32444				7.92434	5.39146	10.0185	2.37416	8.9636	1.64097
		5.50138	0.38438	5.43198	0.69955	7.273	0.58055	7.39661	0.48421				7.94306	4.26121	10.0421	2.49625	8.98453	1.7007
		5.51434	0.40222	5.44479	0.67133	7.29014	0.4376	7.41404	0.62487				7.96178	2.85064	10.0658	2.31319	9.00546	1.77799
		5.52731	0.36523	5.45759	0.57107	7.30729	0.46526	7.43147	0.56843				7.9805	2.32995	10.0895	2.77632	9.02639	1.8199
		5.54027	0.36034	5.47039	0.61337	7.32442	0.64696	7.4489	0.4714				7.99922	5.08542	10.1131	2.69319	9.04732	1.55463
		5.55324	0.33056	5.48319	0.66524	7.34156	0.56503	7.46633	0.49361				8.01793	4.95082	10.1368	2.69196	9.06825	1.87579
		5.5662	0.44469	5.49599	0.55999	7.35871	0.46751	7.48376	0.51442				8.03665	3.99901	10.1605	2.45508	9.08918	2.03574
		5.57916	0.34533	5.50879	0.79992	7.37585	0.37519	7.50119	0.42483				8.05537	3.11274	10.1841	2.36284	9.11011	1.79556
		5.59213	0.30903	5.52159	0.61529	7.39298	0.47019	7.51863	0.36682				8.07409	4.6891	10.2078	2.94024	9.13103	1.4239
		5.60509	0.35611	5.5344	0.55124	7.41012	0.54734	7.53606	0.54484				8.09281	2.68183	10.2315	2.58882	9.15196	1.61233
		5.61806	0.26845	5.5472	0.41683	7.42727	0.38083	7.55349	0.44041				8.11153	4.04938	10.2551	1.96584	9.17289	1.98945
		5.63102	0.28117	5.56	0.60531	7.4444	0.52911	7.57092	0.45218				8.13025	5.15232	10.2788	3.01948	9.19382	1.42909
		5.64399	0.25979	5.5728	0.5097	7.46154	0.40351	7.58835	0.57173				8.14897	4.82546	10.3025	2.82888	9.21475	1.72526
		5.65695	0.29872	5.5856	0.48417	7.47868	0.41207	7.60578	0.5147				8.16768	3.66955	10.3261	2.53295	9.23568	1.7437
		5.66992	0.38421	5.5984	0.71014	7.49582	0.48111	7.62321	0.53639				8.1864	5.29064	10.3498	3.73483	9.2566	2.02803
		5.68288	0.31109	5.6112	0.65028	7.51296	0.40484	7.64064	0.47201				8.20512	5.58906	10.3734	2.90917	9.27753	2.0436
		5.69584	0.35406	5.624	0.77222	7.5301	0.46654	7.65807	0.52709				8.22384	4.2297	10.3971	2.40165	9.29846	1.68914
		5.70881	0.35363	5.6368	0.58457	7.54724	0.4637	7.6755	0.50299				8.24256	5.96479	10.4208	2.22559	9.31939	1.88157
		5.72177	0.40975	5.6496	0.69402	7.56438	0.47707	7.69293	0.49018				8.26127	4.46211	10.4444	3.42459	9.34032	1.92702
		5.73474	0.3595	5.6624	0.50831	7.58152	0.52501	7.71036	0.45447				8.27999	5.53741	10.4681	2.5045	9.36125	1.63187
		5.7477	0.37992	5.6752	0.66253	7.59865	0.38713	7.72779	0.47069				8.29871	6.61853	10.4918	2.49797	9.38217	1.87895
		5.76066	0.28983	5.688	0.62578	7.61579	0.57961	7.74522	0.45481				8.31743	3.18002	10.5154	2.17222	9.4031	1.97709
		5.77363	0.32248	5.7008	0.56594	7.63293	0.60333	7.76265	0.45344				8.33615	5.05163	10.5391	2.57191	9.42403	1.91167
		5.78659	0.30359	5.7136	0.52197	7.65007	0.5753	7.78008	0.44837				8.35486	6.47512	10.5627	2.92743	9.44496	1.36709
		5.79956	0.2853	5.7264	0.83102	7.66721	0.31999	7.79751	0.45593				8.37358	5.99959	10.5864	2.10367	9.46588	1.86925
		5.81252	0.36641	5.7392	0.63362	7.68435	0.50931	7.81494	0.54918				8.3923	3.3444	10.6101	3.86011	9.48681	1.74168
		5.82548	0.39342	5.752	0.47592	7.70148	0.43599	7.83237	0.48922				8.41101	3.79418	10.6337	2.9232	9.50774	1.72061
		5.83845	0.20582	5.7648	0.59318	7.71862	0.4089	7.8498	0.61682				8.42973	5.15385	10.6574	2.55715	9.52867	2.24032
		5.85141	0.27503	5.7776	0.63169	7.73576	0.40952	7.86723	0.45299				8.44845	4.90116	10.6811	2.47488	9.54959	1.86425
		5.86437	0.38462	5.7904	0.93438	7.7529	0.50443	7.88466	0.32199				8.46716	6.4946	10.7047	2.30945	9.57052	2.02136
		5.87734	0.37947	5.8032	0.72769	7.77004	0.62694	7.90209	0.4082				8.48588	6.84234	10.7284	1.34972	9.59144	1.84049
		5.8903	0.28447	5.816	0.62166	7.78717	0.38647	7.91951	0.48447				8.5046	4.94235	10.7521	3.61719	9.61237	1.6768
		5.90326	0.36	5.8288	0.51235	7.80431	0.29198	7.93694	0.55771				8.52331	5.1589	10.7757	3.10949	9.6333	1.6971
		5.91622	0.35506	5.8416	0.65186	7.82145	0.45525	7.95437	0.52746				8.54203	2.4363	10.7994	3.46625	9.65423	2.00003
		5.92919	0.2909	5.8544	0.87564	7.83859	0.45748	7.9718	0.41523				8.56075	5.4007	10.8231	2.30298	9.67515	1.43087
		5.94215	0.29627	5.8672	0.67526	7.85572	0.45831	7.98923	0.52819				8.57946	5.90167	10.8467	3.30721	9.69608	1.77433
		5.95511	0.42596	5.88	0.49209	7.87286	0.30661	8.00666	0.52783				8.59818	5.75339	10.8704	2.59308	9.717	2.34947
		5.96808	0.25405	5.8928	0.61127	7.89	0.28726	8.02409	0.46056				8.61689	4.42992	10.894	3.13219	9.73793	1.87421
		5.98104	0.37769	5.9056	0.6777	7.90714	0.45834	8.04151	0.38675				8.63561	3.64441	10.9177	2.55578	9.75885	2.42982
		5.994	0.35778	5.9184	0.46023	7.92427	0.13054	8.05894	0.48622				8.65433	3.86739	10.9413	3.05426	9.77978	1.96212
		6.00696	0.28239	5.93119	0.63085	7.94141	0.53617	8.07637	0.68455				8.67304	6.02984	10.965	3.8614	9.80071	2.28279
		6.01992	0.33433	5.94399	0.54025	7.95855	0.45693	8.0938	0.49524				8.69176	6.43489	10.9887	3.01054	9.82163	2.31612
		6.03289	0.35374	5.95679	0.59076	7.97568	0.50351	8.11122	0.66722				8.71047	8.13196	11.0123	3.47709	9.84256	1.64223
		6.04585	0.35001	5.96959	0.72975	7.99282	0.63032	8.12865	0.63568				8.72919	4.22242	11.036	3.60495	9.86348	1.7608
		6.05881	0.41062	5.98239	0.51377	8.00995	0.49494	8.14608	0.51227				8.7479	6.8289	11.0597	2.77347	9.88441	1.63941
		6.07177	0.18647	5.99519	0.6692	8.02709	0.44285	8.16351	0.41474				8.76662	5.80365	11.0833	2.73957	9.90533	1.66524
		6.08474	0.31251	6.00799	0.61292	8.04423	0.46355	8.18093	0.51085				8.78533	3.95366	11.107	2.61892	9.92626	2.12346
		6.0977	0.38177	6.02079	0.66607	8.06136	0.27972	8.19836	0.57957				8.80405	4.72287	11.1306	3.50031	9.94718	1.87564
		6.11066	0.35537	6.03358	0.42904	8.0785	0.71503	8.21579	0.4179				8.82276	8.22315	11.1543	2.6895	9.96811	2.30934
		6.12362	0.34715	6.04638	0.84182	8.09563	0.51532	8.23322	0.4635				8.84148	3.81409	11.178	2.9715	9.98904	1.97095
		6.13658	0.33865	6.05918	0.62901	8.11277	0.34953	8.25064	0.51707				8.86019	3.44102	11.2016	2.83183	10.01	2.2317
		6.14954	0.4216	6.07198	0.90005	8.1299	0.2293	8.26807	0.60111				8.8789	2.00989	11.2253	3.93695	10.0309	1.30015
		6.16251	0.37669	6.08478	0.73231	8.14704	0.6178	8.2855	0.54135				8.89762	4.93598	11.2489	4.08535	10.0518	1.85399
		6.17547	0.50004	6.09757	0.63802	8.16418	0.66228	8.30292	0.41468				8.91633	6.00939	11.2726	3.43265	10.0727	2.36246
		6.18843	0.3535	6.11037	0.69439	8.18131	0.57603	8.32035	0.46335				8.93505	6.41174	11.2963	2.84207	10.0937	2.00576
		6.20139	0.3573	6.12317	0.33665	8.19845	0.66036	8.33778	0.62727				8.95376	8.13344	11.3199	3.00581	10.1146	2.16772
		6.21435	0.41941	6.13597	0.56079	8.21558	0.52998	8.3552	0.51507				8.97247	6.49803	11.3436	2.90622	10.1355	1.458
		6.22731	0.37179	6.14876	1.03008	8.23272	0.64569	8.37263	0.49386				8.99119	4.88957	11.3672	2.88282	10.1564	1.96551
		6.24027	0.36236	6.16156	0.82762	8.24985	0.35665	8.39005	0.37031				9.0099	3.54553	11.3909	3.23724	10.1774	2.30116
		6.25323	0.48948	6.17436	0.60737	8.26699	0.67038	8.40748	0.73676				9.02861	6.33267	11.4146	3.82721	10.1983	2.18537
		6.26619	0.34691	6.18716	0.68879	8.28412	0.56953	8.42491	0.51645				9.04733	6.66372	11.4382	3.66279	10.2192	2.11619
		6.27915	0.40636	6.19995	0.68462	8.30126	0.67399	8.44233	0.42332				9.06604	3.55561	11.4619	2.77921	10.2401	1.71789
		6.29212	0.23271	6.21275	0.69737	8.31839	0.54864	8.45976	0.56125				9.08475	2.3736	11.4855	3.88513	10.261	2.18008
		6.30508	0.24739	6.22555	0.58767	8.33553	0.55948	8.47718	0.6718				9.10347	4.35252	11.5092	3.12715	10.282	2.09475
		6.31804	0.39125	6.23835	0.83608	8.35266	0.42369	8.49461	0.72335				9.12218	6.94489	11.5328	3.76904	10.3029	1.36627
		6.331	0.41421	6.25114	0.97285	8.36979	0.65056	8.51203	0.45285				9.14089	4.65456	11.5565	2.72359	10.3238	1.92085
		6.34396	0.41399	6.26394	0.85994	8.38693	0.58218	8.52946	0.66456				9.1596	9.34267	11.5802	4.26304	10.3447	1.47131
		6.35692	0.30842	6.27674	0.81841	8.40406	0.62788	8.54689	0.55045				9.17832	6.30493	11.6038	4.54786	10.3657	1.93224
		6.36988	0.42598	6.28953	0.61912	8.4212	0.68567	8.56431	0.55044				9.19703	7.18229	11.6275	2.07375	10.3866	2.2303
		6.38284	0.45821	6.30233	0.81732	8.43833	0.2547	8.58173	0.44771				9.21574	6.24433	11.6511	3.02557	10.4075	1.78367
		6.3958	0.37948	6.31513	0.7446	8.45546	0.21645	8.59916	0.4323				9.23445	6.7046	11.6748	2.76518	10.4284	1.82539
		6.40876	0.38571	6.32792	0.89491	8.4726	0.4012	8.61658	0.52471				9.25317	7.30986	11.6984	3.32804	10.4494	1.54491
		6.42172	0.37431	6.34072	0.99419	8.48973	0.59275	8.63401	0.48798				9.27188	4.1124	11.7221	3.39401	10.4703	1.7543
		6.43468	0.2575	6.35352	0.85276	8.50686	0.47207	8.65143	0.54845				9.29059	5.79148	11.7458	4.45924	10.4912	1.70562
		6.44764	0.45085	6.36631	0.62488	8.524	0.49426	8.66886	0.72075				9.3093	5.76656	11.7694	4.24889	10.5121	2.34799
		6.4606	0.2331	6.37911	0.56157	8.54113	0.80239	8.68628	0.34649				9.32801	3.53328	11.7931	2.71198	10.533	1.95347
		6.47356	0.38635	6.3919	0.50752	8.55826	0.51971	8.70371	0.68425				9.34672	3.46003	11.8167	4.05647	10.554	2.41457
		6.48652	0.3859	6.4047	0.80549	8.57539	0.47973	8.72113	0.6427				9.36544	5.57756	11.8404	3.70531	10.5749	2.42564
		6.49948	0.55967	6.4175	0.66202	8.59253	0.57053	8.73855	0.56646				9.38415	6.89083	11.864	4.13527	10.5958	2.35443
		6.51244	0.36805	6.43029	0.50463	8.60966	0.5936	8.75598	0.50108				9.40286	8.1329	11.8877	3.84467	10.6167	2.29241
		6.52539	0.5006	6.44309	0.69074	8.62679	0.65214	8.7734	0.5034				9.42157	4.69832	11.9114	4.22023	10.6377	2.10664
		6.53835	0.43891	6.45588	0.85595	8.64393	0.46488	8.79083	0.54096				9.44028	4.81417	11.935	3.86176	10.6586	2.64259
		6.55131	0.49748	6.46868	0.85509	8.66106	0.65669	8.80825	0.41728				9.45899	7.47406	11.9587	2.00781	10.6795	1.83085
		6.56427	0.35997	6.48147	0.69207	8.67819	0.48595	8.82567	0.50487				9.4777	7.08473	11.9823	3.25352	10.7004	3.07641
		6.57723	0.58287	6.49427	0.91219	8.69532	0.52884	8.8431	0.52384				9.49641	6.59749	12.006	3.90235	10.7213	2.24969
		6.59019	0.32574	6.50707	0.52169	8.71245	0.45589	8.86052	0.5791				9.51512	4.16152	12.0296	3.62593	10.7423	2.25466
		6.60315	0.40639	6.51986	1.01507	8.72959	0.39514	8.87794	0.47205				9.53383	5.0731	12.0533	3.20725	10.7632	2.39973
		6.61611	0.50433	6.53266	0.80335	8.74672	0.64879	8.89536	0.61352				9.55254	5.47922	12.0769	4.00947	10.7841	1.90354
		6.62907	0.4874	6.54545	0.75325	8.76385	0.64833	8.91279	0.5667				9.57125	3.98959	12.1006	4.27872	10.805	2.08204
		6.64202	0.23429	6.55825	0.79186	8.78098	0.66526	8.93021	0.57994				9.58996	7.79131	12.1242	3.58864	10.8259	2.5476
		6.65498	0.1712	6.57104	0.84432	8.79811	0.88916	8.94763	0.72344				9.60867	6.11829	12.1479	3.78183	10.8469	2.26284
		6.66794	0.43689	6.58384	0.6059	8.81524	0.63486	8.96506	0.42605				9.62738	2.63836	12.1715	2.44864	10.8678	2.15951
		6.6809	0.43101	6.59663	0.36804	8.83237	0.62452	8.98248	0.50118				9.64609	4.85132	12.1952	3.50871	10.8887	1.91813
		6.69386	0.32356	6.60943	1.03	8.84951	0.32573	8.9999	0.33834				9.6648	5.63861	12.2189	2.21324	10.9096	2.07911
		6.70682	0.52519	6.62222	0.63053	8.86664	0.34138	9.01732	0.59955				9.68351	6.5864	12.2425	3.65823	10.9305	2.0557
		6.71977	0.58583	6.63501	0.8678	8.88377	0.67632	9.03474	0.53366				9.70222	4.08417	12.2662	5.20636	10.9515	2.31689
		6.73273	0.36731	6.64781	0.82785	8.9009	0.49523	9.05217	0.35133				9.72093	6.02427	12.2898	2.03609	10.9724	1.8064
		6.74569	0.39275	6.6606	1.01225	8.91803	0.54051	9.06959	0.52312				9.73964	6.30681	12.3135	2.60077	10.9933	1.95449
		6.75865	0.42407	6.6734	0.74628	8.93516	0.63401	9.08701	0.64388				9.75835	3.37045	12.3371	3.61022	11.0142	1.28298
		6.7716	0.48643	6.68619	0.8172	8.95229	0.56927	9.10443	0.50891				9.77705	6.21835	12.3608	3.97013	11.0351	1.97355
		6.78456	0.41485	6.69899	0.76737	8.96942	0.62613	9.12185	0.47022				9.79576	7.04879	12.3844	3.64648	11.0561	2.02963
		6.79752	0.50138	6.71178	0.91862	8.98655	0.52581	9.13927	0.54115				9.81447	4.73985	12.4081	3.88267	11.077	2.47505
		6.81048	0.35879	6.72457	0.67558	9.00368	0.27645	9.1567	0.8003				9.83318	4.66195	12.4317	3.68122	11.0979	2.54855
		6.82343	0.55905	6.73737	1.0803	9.02081	0.43879	9.17412	0.38648				9.85189	3.54327	12.4554	3.25995	11.1188	2.61072
		6.83639	0.30986	6.75016	0.92428	9.03794	0.80623	9.19154	0.47296				9.8706	5.52559	12.479	4.08336	11.1397	2.55283
		6.84935	0.45032	6.76296	0.74513	9.05507	0.49722	9.20896	0.58601				9.8893	6.93914	12.5027	4.35589	11.1607	2.4261
		6.86231	0.40913	6.77575	0.7718	9.0722	0.50578	9.22638	0.60019				9.90801	5.59493	12.5263	5.04843	11.1816	3.25211
		6.87526	0.37409	6.78854	1.01895	9.08933	0.56953	9.2438	0.54319				9.92672	9.74955	12.55	2.97501	11.2025	2.33904
		6.88822	0.3552	6.80134	0.88539	9.10646	0.71238	9.26122	0.68712				9.94543	8.5847	12.5737	4.96455	11.2234	2.1454
		6.90118	0.38762	6.81413	0.66331	9.12359	0.39672	9.27864	0.55857				9.96413	5.86527	12.5973	4.61108	11.2443	2.49364
		6.91413	0.39118	6.82692	0.99127	9.14072	0.64767	9.29606	0.49783				9.98284	5.34259	12.621	4.22966	11.2652	2.42456
		6.92709	0.48422	6.83972	0.79461	9.15785	0.4344	9.31348	0.56232				10.0015	5.54615	12.6446	3.45564	11.2862	2.56832
		6.94005	0.53392	6.85251	0.97251	9.17498	0.39369	9.3309	0.73254				10.0203	7.31179	12.6683	4.33941	11.3071	2.34608
		6.953	0.45321	6.8653	0.63139	9.19211	0.46618	9.34832	0.61065				10.039	3.40722	12.6919	4.30872	11.328	2.55904
		6.96596	0.2796	6.8781	1.06682	9.20924	0.57438	9.36574	0.63841				10.0577	5.11838	12.7156	4.95766	11.3489	1.89362
		6.97892	0.45053	6.89089	0.81018	9.22636	0.51654	9.38316	0.67845				10.0764	9.49994	12.7392	5.63424	11.3698	2.10166
		6.99187	0.67393	6.90368	1.19439	9.24349	0.68717	9.40058	0.62771				10.0951	4.36585	12.7629	4.27823	11.3907	1.69948
		7.00483	0.36262	6.91647	1.08693	9.26062	0.64524	9.418	0.64927				10.1138	7.3409	12.7865	5.19317	11.4117	2.04078
		7.01778	0.49615	6.92927	0.90652	9.27775	0.60666	9.43542	0.75903				10.1325	7.91125	12.8102	6.27422	11.4326	1.90834
		7.03074	0.51966	6.94206	1.01854	9.29488	0.43701	9.45284	0.62768				10.1512	6.54583	12.8338	5.00928	11.4535	2.34226
		7.0437	0.41964	6.95485	0.98858	9.31201	0.69789	9.47026	0.50478				10.1699	7.81245	12.8575	4.47382	11.4744	1.33285
		7.05665	0.45466	6.96764	0.76515	9.32913	0.49148	9.48768	0.62585				10.1886	4.20364	12.8811	5.21558	11.4953	2.59982
		7.06961	0.4043	6.98044	0.86745	9.34626	0.5842	9.5051	0.60014				10.2073	7.28645	12.9047	2.96602	11.5162	2.51963
		7.08256	0.55394	6.99323	0.81203	9.36339	0.62366	9.52251	0.84047				10.226	2.01814	12.9284	5.93492	11.5372	2.47492
		7.09552	0.35975	7.00602	0.83553	9.38051	0.64629	9.53993	0.44915				10.2447	0.40908	12.952	3.64517	11.5581	2.14449
		7.10847	0.4551	7.01881	1.01014	9.39764	0.50049	9.55735	0.63987				10.2634	5.58118	12.9757	4.41298	11.579	1.79011
		7.12143	0.33813	7.0316	0.66287	9.41477	0.39984	9.57477	0.61888				10.2821	9.76622	12.9993	3.33328	11.5999	2.93825
		7.13438	0.39836	7.0444	0.50964	9.4319	0.37364	9.59219	0.56142				10.3009	8.9609	13.023	4.26258	11.6208	2.57096
		7.14734	0.49047	7.05719	0.90987	9.44902	0.36308	9.60961	0.5497				10.3195	8.05094	13.0466	4.18825	11.6417	1.96942
		7.16029	0.33499	7.06998	0.89767	9.46615	0.60431	9.62702	0.88485				10.3383	5.39743	13.0703	5.46585	11.6627	2.9389
		7.17325	0.43144	7.08277	0.83294	9.48328	0.73046	9.64444	0.49832				10.357	8.426	13.0939	3.6934	11.6836	2.18228
		7.1862	0.10264	7.09556	1.17518	9.50041	0.88714	9.66186	0.56383				10.3757	2.86474	13.1176	3.26655	11.7045	2.81106
		7.19916	0.42012	7.10835	0.78534	9.51753	0.59588	9.67928	0.92372				10.3944	5.35075	13.1412	6.37513	11.7254	2.32174
		7.21211	0.31577	7.12114	1.11492	9.53466	0.50883	9.6967	0.40119				10.4131	8.49932	13.1649	3.64981	11.7463	2.6669
		7.22507	0.33606	7.13394	0.80687	9.55178	0.50405	9.71411	0.85431				10.4318	8.19246	13.1885	4.49972	11.7672	2.37443
		7.23802	0.51478	7.14673	1.00465	9.56891	0.74837	9.73153	0.67736				10.4505	6.08713	13.2122	6.61925	11.7881	3.12501
		7.25098	0.26977	7.15952	0.89963	9.58604	0.73291	9.74895	0.77761				10.4692	6.77427	13.2358	5.21825	11.8091	2.49988
		7.26393	0.58446	7.17231	0.9088	9.60316	0.49893	9.76637	0.91304				10.4879	8.59434	13.2595	4.76197	11.83	2.72654
		7.27689	0.51207	7.1851	0.533	9.62029	0.3914	9.78378	0.616				10.5066	7.03347	13.2831	4.36078	11.8509	1.78895
		7.28984	0.52829	7.19789	0.99031	9.63741	0.37522	9.8012	0.32791				10.5253	5.9491	13.3068	3.06845	11.8718	2.62948
		7.30279	0.50945	7.21068	1.18941	9.65454	0.41831	9.81862	0.68406				10.544	0.93661	13.3304	4.47207	11.8927	2.58252
		7.31575	0.68171	7.22347	1.05416	9.67166	0.80729	9.83603	0.52639				10.5627	11.9554	13.3541	3.24284	11.9136	2.23503
		7.3287	0.38855	7.23626	0.81305	9.68879	0.24823	9.85345	0.62965				10.5814	9.63387	13.3777	3.88773	11.9345	2.58882
		7.34165	0.51541	7.24905	0.9111	9.70592	0.66877	9.87087	0.94673				10.6001	8.07739	13.4013	3.7029	11.9555	2.88764
		7.35461	0.20863	7.26184	0.74744	9.72304	0.79979	9.88828	0.09343				10.6188	4.08607	13.425	2.3529	11.9764	2.03214
		7.36756	0.45298	7.27463	0.92703	9.74017	0.58153	9.9057	0.45902				10.6375	4.65138	13.4486	4.90096	11.9973	2.45719
		7.38052	0.46919	7.28742	0.74785	9.75729	0.56016	9.92311	0.85961				10.6562	9.37005	13.4723	6.11932	12.0182	3.07634
		7.39347	0.35157	7.30021	1.36258	9.77442	0.65301	9.94053	0.64913				10.6749	5.61113	13.4959	6.38972	12.0391	2.62295
		7.40642	0.48055	7.313	1.48404	9.79154	0.83313	9.95795	0.7519				10.6936	10.3657	13.5196	3.64229	12.06	2.72832
		7.41938	0.55471	7.32579	0.64832	9.80867	0.81195	9.97536	0.49188				10.7123	4.44394	13.5432	3.89471	12.0809	2.62902
		7.43233	0.5506	7.33858	1.32024	9.82579	0.50552	9.99278	0.78536				10.731	6.26571	13.5669	5.501	12.1019	2.73558
		7.44528	0.69851	7.35137	1.15705	9.84291	0.40502	10.0102	0.42223				10.7497	11.0589	13.5905	3.64155	12.1228	2.5123
		7.45823	0.4745	7.36416	0.81541	9.86004	0.72244	10.0276	0.78437				10.7684	10.2844	13.6141	2.89682	12.1437	3.24601
		7.47119	0.55941	7.37695	1.28605	9.87716	0.58626	10.045	0.67885				10.7871	12.5084	13.6378	3.60551	12.1646	2.7888
		7.48414	0.28906	7.38974	0.90862	9.89429	0.71838	10.0624	0.78135				10.8058	0.63772	13.6614	5.25417	12.1855	2.8414
		7.49709	0.58173	7.40253	0.54581	9.91141	0.88754	10.0799	0.55581				10.8245	5.61223	13.6851	2.3035	12.2064	2.84783
		7.51005	0.4401	7.41532	0.5956	9.92853	0.29864	10.0973	0.54581				10.8432	8.71964	13.7087	3.99132	12.2273	2.63574
		7.523	0.28652	7.42811	0.94266	9.94566	0.79853	10.1147	0.30564				10.8619	7.8405	13.7324	3.15699	12.2483	2.02555
		7.53595	0.53825	7.4409	0.85039	9.96278	0.8889	10.1321	0.64067				10.8806	1.70642	13.756	4.2596	12.2692	2.31862
		7.5489	0.41541	7.45369	0.83741	9.9799	0.62739	10.1495	0.88249				10.8993	10.7844	13.7797	4.14819	12.2901	2.19604
		7.56185	0.20811	7.46647	1.23988	9.99703	0.65917	10.1669	0.87903				10.918	8.32405	13.8033	3.94006	12.311	1.78604
		7.57481	0.68243	7.47926	1.20125	10.0142	0.52734	10.1843	0.72908				10.9367	10.5651	13.8269	4.53752	12.3319	2.74875
		7.58776	0.43488	7.49205	1.33434	10.0313	0.66717	10.2018	0.8825				10.9554	4.94801	13.8506	4.59546	12.3528	3.34176
		7.60071	0.46576	7.50484	0.65201	10.0484	0.78574	10.2192	0.93055				10.9741	4.20114	13.8742	4.54936	12.3737	2.14147
		7.61366	0.68728	7.51763	0.82324	10.0655	0.61495	10.2366	0.89024				10.9928	9.46864	13.8979	4.84193	12.3946	3.14334
		7.62661	0.4295	7.53042	0.73207	10.0826	0.34734	10.254	0.64159				11.0115	9.39755	13.9215	7.29339	12.4155	2.33794
		7.63957	0.41571	7.54321	0.73605	10.0998	0.70678	10.2714	0.44809				11.0302	5.44391	13.9451	3.93728	12.4365	2.35126
		7.65252	0.47733	7.55599	0.65711	10.1169	0.87667	10.2888	0.57744				11.0489	10.1025	13.9688	4.39862	12.4574	2.52025
		7.66547	0.48465	7.56878	0.84178	10.134	0.40285	10.3062	0.70708				11.0676	4.9857	13.9924	3.46981	12.4783	3.13256
		7.67842	0.2753	7.58157	0.61165	10.1511	0.35679	10.3237	0.50731				11.0863	12.0529	14.0161	4.97887	12.4992	3.08326
		7.69137	0.60081	7.59436	0.61238	10.1683	0.66278	10.3411	0.63494				11.105	4.17069	14.0397	3.10134	12.5201	2.84829
		7.70432	0.56839	7.60715	0.80842	10.1854	0.91778	10.3585	0.37409				11.1237	8.11429	14.0633	1.56464	12.541	2.6209
		7.71727	0.42742	7.61993	1.17553	10.2025	0.79105	10.3759	0.60811				11.1424	4.04574	14.087	3.77676	12.5619	2.63455
		7.73022	0.56736	7.63272	1.52774	10.2196	0.69173	10.3933	0.34973				11.1611	3.0222	14.1106	5.82332	12.5828	2.12443
		7.74318	0.2583	7.64551	0.60996	10.2367	0.58395	10.4107	1.25134				11.1798	10.2645	14.1343	6.45933	12.6037	2.90159
		7.75613	0.21254	7.6583	1.28096	10.2539	0.31624	10.4281	0.57783				11.1985	5.93413	14.1579	4.80018	12.6246	2.36997
		7.76908	0.48582	7.67108	0.68346	10.271	0.74464	10.4455	0.78026				11.2172	7.13476	14.1815	5.57571	12.6456	3.48778
		7.78203	0.32297	7.68387	0.84816	10.2881	0.78894	10.4629	0.83669				11.2359	3.09475	14.2052	5.32731	12.6665	2.892
		7.79498	0.57138	7.69666	1.06916	10.3052	0.44994	10.4804	0.79236				11.2546	12.9931	14.2288	4.83019	12.6874	2.85271
		7.80793	0.48218	7.70944	1.55057	10.3223	0.58423	10.4978	0.76172				11.2733	10.1974	14.2525	5.56342	12.7083	2.91861
		7.82088	0.66211	7.72223	1.48606	10.3395	0.34472	10.5152	0.89671				11.292	10.939	14.2761	5.60646	12.7292	2.88731
		7.83383	0.72206	7.73502	1.10624	10.3566	0.739	10.5326	0.71402				11.3107	8.94956	14.2997	4.72846	12.7501	1.83032
		7.84678	0.88782	7.7478	0.58347	10.3737	1.30302	10.55	0.32674				11.3294	9.62763	14.3234	6.59524	12.771	3.23742
		7.85973	0.62471	7.76059	1.18734	10.3908	0.8217	10.5674	0.4819				11.3481	7.79877	14.347	1.64606	12.7919	2.51008
		7.87268	0.59792	7.77338	0.8983	10.4079	0.72998	10.5848	0.5427				11.3668	11.3322	14.3707	5.94893	12.8128	3.00226
		7.88563	0.37385	7.78616	1.36146	10.4251	0.5588	10.6022	0.28209				11.3855	7.71294	14.3943	2.5949	12.8337	3.04443
		7.89858	0.33083	7.79895	1.47137	10.4422	0.52822	10.6197	0.6542				11.4042	10.7633	14.4179	4.70909	12.8546	2.9164
		7.91153	0.52988	7.81174	0.93737	10.4593	0.81656	10.6371	0.84489				11.4229	7.00546	14.4416	5.72589	12.8756	3.58391
		7.92448	0.45593	7.82452	1.32284	10.4764	0.31934	10.6545	0.39071				11.4416	12.9277	14.4652	5.53953	12.8965	2.97681
		7.93743	0.74436	7.83731	1.05493	10.4936	0.24865	10.6719	0.74117				11.4603	2.42958	14.4888	3.80736	12.9174	2.37795
		7.95038	0.36122	7.85009	0.63531	10.5107	0.62951	10.6893	0.67478				11.479	6.36565	14.5125	6.33328	12.9383	2.80006
		7.96332	0.52964	7.86288	1.51373	10.5278	0.4708	10.7067	0.70449				11.4977	9.47881	14.5361	3.55501	12.9592	2.3908
		7.97627	0.88342	7.87567	1.27706	10.5449	0.36145	10.7241	0.88749				11.5164	9.85352	14.5598	7.1614	12.9801	2.68087
		7.98922	0.67456	7.88845	0.85229	10.562	0.47615	10.7415	0.57696				11.5351	9.01024	14.5834	6.5551	13.001	2.57103
		8.00217	0.63558	7.90124	0.67976	10.5791	0.65361	10.7589	0.3797				11.5538	2.939	14.607	4.60367	13.0219	2.62566
		8.01512	0.46645	7.91402	0.99279	10.5963	0.19011	10.7763	0.49685				11.5725	5.85726	14.6307	5.21985	13.0428	3.31062
		8.02807	0.7415	7.92681	1.09305	10.6134	0.96986	10.7937	1.1052				11.5912	5.22106	14.6543	6.43038	13.0637	2.69859
		8.04102	0.56441	7.93959	0.70173	10.6305	0.63401	10.8112	0.70645				11.6099	9.26039	14.6779	5.18654	13.0846	3.0338
		8.05397	0.49158	7.95238	1.18891	10.6476	0.39525	10.8286	0.40694				11.6286	14.197	14.7016	2.96601	13.1055	2.49809
		8.06691	0.80729	7.96516	0.84405	10.6647	0.32149	10.846	0.97343				11.6473	6.93534	14.7252	5.76626	13.1264	2.52773
		8.07986	0.68063	7.97795	1.11374	10.6819	0.76063	10.8634	0.80609				11.666	11.7346	14.7488	3.38138	13.1473	2.8179
		8.09281	0.57209	7.99073	1.06356	10.699	1.3112	10.8808	1.01504				11.6846	9.42597	14.7725	6.14406	13.1683	2.49063
		8.10576	0.84652	8.00352	0.88526	10.7161	0.61671	10.8982	0.51891				11.7034	4.81924	14.7961	3.83493	13.1892	2.95646
		8.11871	0.64608	8.0163	0.5643	10.7332	0.25967	10.9156	0.86654				11.722	11.4132	14.8198	5.08751	13.2101	3.52781
		8.13165	0.4658	8.02909	0.8377	10.7503	0.51763	10.933	0.72151				11.7407	12.545	14.8434	5.12071	13.231	3.17806
		8.1446	0.65491	8.04187	1.30144	10.7674	0.72537	10.9504	0.6645				11.7594	8.51257	14.867	4.23916	13.2519	3.62545
		8.15755	0.56045	8.05466	1.23553	10.7846	0.67884	10.9678	1.06518				11.7781	9.77391	14.8907	4.70012	13.2728	3.53323
		8.1705	0.7289	8.06744	0.94689	10.8017	0.57338	10.9853	0.92997				11.7968	8.07619	14.9143	6.06371	13.2937	2.84283
		8.18344	0.55832	8.08022	0.88421	10.8188	1.0018	11.0026	1.04272				11.8155	8.63405	14.9379	7.67018	13.3146	2.86234
		8.19639	0.68353	8.09301	0.60562	10.8359	0.7145	11.0201	0.74055				11.8342	8.40543	14.9616	5.96811	13.3355	2.17408
		8.20934	0.26747	8.10579	0.65901	10.853	0.85177	11.0375	0.92109				11.8529	12.4336	14.9852	7.7127	13.3564	2.91785
		8.22229	0.53426	8.11858	1.13104	10.8701	0.73496	11.0549	1.25254				11.8716	13.0288	15.0088	6.89214	13.3773	2.88081
		8.23523	0.71705	8.13136	0.66523	10.8873	1.08436	11.0723	0.55455				11.8903	10.6616	15.0325	4.50242	13.3982	3.96896
		8.24818	0.57928	8.14414	0.92064	10.9044	0.71326	11.0897	0.41788				11.909	7.4514	15.0561	2.70862	13.4191	3.51596
		8.26113	0.69938	8.15693	1.22311	10.9215	0.90057	11.1071	0.6116				11.9277	9.72803	15.0797	6.07124	13.44	2.4368
		8.27407	0.743	8.16971	0.60972	10.9386	1.25822	11.1245	0.71465				11.9464	10.7648	15.1034	5.68702	13.4609	3.49796
		8.28702	0.78722	8.18249	1.16631	10.9557	1.17824	11.1419	0.99239				11.9651	7.50016	15.127	3.77734	13.4818	4.24637
		8.29997	1.05609	8.19528	1.42584	10.9728	1.02707	11.1593	0.40334				11.9838	6.99993	15.1506	1.19521	13.5027	2.57923
		8.31291	0.55618	8.20806	1.31086	10.99	0.41291	11.1767	0.82921				12.0024	6.32738	15.1743	6.38769	13.5236	3.75268
		8.32586	0.73358	8.22084	1.05244	11.0071	0.75511	11.1941	0.40079				12.0211	11.8404	15.1979	5.0332	13.5445	2.67816
		8.33881	0.62307	8.23363	1.30072	11.0242	0.82242	11.2115	0.71557				12.0398	9.70638	15.2215	5.15025	13.5655	3.43502
		8.35175	0.74619	8.24641	0.98177	11.0413	0.77548	11.2289	0.81209				12.0585	13.0581	15.2452	9.19571	13.5863	2.7946
		8.3647	0.63133	8.25919	1.67493	11.0584	1.07628	11.2463	0.71308				12.0772	10.9129	15.2688	4.83746	13.6073	3.06355
		8.37764	0.29643	8.27197	2.00183	11.0755	0.63402	11.2637	0.88971				12.0959	10.9529	15.2924	7.20032	13.6282	3.31283
		8.39059	0.57714	8.28476	1.10132	11.0926	0.85168	11.2812	0.75371				12.1146	14.7308	15.3161	5.36857	13.6491	3.23253
		8.40354	0.59085	8.29754	1.82494	11.1098	0.39616	11.2986	0.83609				12.1333	15.9563	15.3397	5.50418	13.67	3.4443
		8.41648	0.36026	8.31032	1.29929	11.1269	0.82923	11.316	1.08461				12.152	9.68351	15.3633	6.26807	13.6909	3.23614
		8.42943	0.56753	8.3231	1.10478	11.144	0.87518	11.3334	0.56917				12.1707	14.5326	15.3869	2.98927	13.7118	3.7398
		8.44237	0.9682	8.33589	1.18273	11.1611	0.46965	11.3508	0.91353				12.1894	8.2155	15.4106	6.56726	13.7327	3.74315
		8.45532	0.52077	8.34867	1.05567	11.1782	0.85772	11.3682	0.93883				12.2081	9.91041	15.4342	8.53217	13.7536	3.44506
		8.46826	0.62693	8.36145	1.15255	11.1953	0.50008	11.3856	0.41454				12.2267	12.1096	15.4578	3.6354	13.7745	2.41953
		8.48121	0.60079	8.37423	1.88232	11.2124	0.31389	11.403	1.17518				12.2454	6.86282	15.4815	6.39433	13.7954	3.07289
		8.49415	0.65492	8.38701	1.14201	11.2296	0.71533	11.4204	0.832				12.2641	5.58164	15.5051	4.60352	13.8163	3.79139
		8.5071	0.72339	8.39979	0.98092	11.2467	0.74529	11.4378	0.62091				12.2828	8.7703	15.5287	4.54752	13.8372	3.143
		8.52004	0.55525	8.41258	1.09409	11.2638	0.95244	11.4552	0.80387				12.3015	10.5526	15.5524	6.17648	13.8581	2.72293
		8.53299	0.68424	8.42536	0.74497	11.2809	0.93031	11.4726	1.04329				12.3202	14.5985	15.576	5.47229	13.879	2.15633
		8.54593	0.53075	8.43814	1.90113	11.298	0.8799	11.49	0.64434				12.3389	8.98972	15.5996	5.40446	13.8999	3.26558
		8.55888	0.78154	8.45092	0.71133	11.3151	0.64593	11.5074	0.83852				12.3576	9.08735	15.6232	2.88363	13.9208	3.15841
		8.57182	0.65228	8.4637	1.30947	11.3322	0.01357	11.5248	0.81483				12.3763	10.3587	15.6469	5.63338	13.9417	2.38622
		8.58476	0.54027	8.47648	1.04679	11.3493	1.17165	11.5422	0.58997				12.3949	9.73911	15.6705	7.55601	13.9626	3.87618
		8.59771	0.92852	8.48926	1.07589	11.3665	0.65586	11.5596	0.9797				12.4136	10.8835	15.6941	5.95043	13.9835	3.6695
		8.61065	0.46527	8.50204	1.23017	11.3836	0.89479	11.577	1.02237				12.4323	4.05417	15.7178	6.07923	14.0044	3.37827
		8.6236	0.31334	8.51482	1.29587	11.4007	0.49476	11.5944	1.24127				12.451	2.08702	15.7414	6.81954	14.0253	3.08214
		8.63654	0.39223	8.5276	1.16785	11.4178	1.18209	11.6118	0.89383				12.4697	2.89935	15.765	8.04185	14.0462	3.70901
		8.64948	0.70696	8.54038	1.81142	11.4349	0.62997	11.6292	0.5686				12.4884	10.0869	15.7886	5.66084	14.0671	4.17085
		8.66243	0.73212	8.55316	1.64057	11.452	0.92314	11.6466	0.80329				12.5071	4.12063	15.8123	5.46842	14.088	4.90474
		8.67537	0.24659	8.56595	1.49015	11.4691	0.9158	11.664	1.26105				12.5258	11.7512	15.8359	7.88711	14.1089	4.38
		8.68831	0.70066	8.57873	1.5731	11.4863	0.79714	11.6814	1.10428				12.5445	11.3477	15.8595	7.22807	14.1298	4.54747
		8.70126	0.95182	8.59151	1.27594	11.5034	1.14841	11.6989	0.48791				12.5632	7.23374	15.8831	5.86515	14.1507	3.73882
		8.7142	0.82986	8.60429	1.30733	11.5205	0.75378	11.7163	0.88997				12.5818	10.9293	15.9068	9.37533	14.1716	3.55235
		8.72714	0.48129	8.61706	1.92945	11.5376	0.69355	11.7337	1.34061				12.6005	-1.07838	15.9304	6.98075	14.1925	3.75469
		8.74009	0.46777	8.62984	1.87945	11.5547	0.76796	11.7511	1.23846				12.6192	9.27604	15.954	6.68235	14.2134	3.64111
		8.75303	0.61764	8.64262	1.01338	11.5718	0.92789	11.7685	1.04777				12.6379	11.9162	15.9776	7.7886	14.2343	3.94908
		8.76597	0.71949	8.6554	1.51359	11.5889	1.10538	11.7859	0.77436				12.6566	8.62847	16.0013	4.17151	14.2552	3.05521
		8.77891	0.91481	8.66818	1.14635	11.606	0.80373	11.8033	1.07892				12.6753	10.6284	16.0249	9.55742	14.2761	5.06657
		8.79186	0.73711	8.68096	1.66486	11.6231	1.14802	11.8207	1.23957				12.694	17.637	16.0485	7.72034	14.297	4.44959
		8.8048	0.95214	8.69374	1.38601	11.6402	0.62267	11.8381	0.7995				12.7126	10.5557	16.0721	8.26101	14.3179	4.25139
		8.81774	0.49922	8.70652	0.60455	11.6573	0.41559	11.8555	0.56886				12.7313	7.77628	16.0958	6.18366	14.3388	2.65512
		8.83068	0.68629	8.7193	0.60961	11.6745	1.06865	11.8729	1.02544				12.75	6.15266	16.1194	6.33294	14.3597	4.62716
		8.84362	1.01673	8.73208	2.2026	11.6916	0.82405	11.8903	0.87079				12.7687	6.78716	16.143	7.08916	14.3806	3.4844
		8.85657	0.58815	8.74486	0.87014	11.7087	0.56239	11.9077	1.34156				12.7874	5.84468	16.1666	6.35299	14.4015	2.78893
		8.86951	0.55459	8.75763	1.47692	11.7258	1.09828	11.9251	0.90259				12.8061	16.0911	16.1903	6.05504	14.4224	3.03867
		8.88245	0.56292	8.77041	1.63107	11.7429	0.54928	11.9425	1.12718				12.8248	4.54116	16.2139	7.74778	14.4433	2.92207
		8.89539	0.42819	8.78319	2.16937	11.76	1.02235	11.9599	1.37119				12.8434	10.113	16.2375	5.76145	14.4642	2.90209
		8.90833	0.60437	8.79597	0.97403	11.7771	1.60448	11.9773	0.72534				12.8621	15.0846	16.2611	6.83042	14.4851	4.37304
		8.92127	0.52532	8.80875	1.99249	11.7942	1.19399	11.9947	1.10337				12.8808	15.9842	16.2848	5.199	14.506	2.6904
		8.93422	0.77618	8.82153	0.86161	11.8113	1.63157	12.0121	1.16919				12.8995	11.8134	16.3084	7.577	14.5269	3.55876
		8.94716	0.51086	8.8343	0.58052	11.8284	0.39597	12.0295	1.18854				12.9182	3.66476	16.332	7.41846	14.5478	3.42863
		8.9601	0.66189	8.84708	0.61537	11.8455	0.99975	12.0469	0.91958				12.9369	14.4335	16.3556	6.82643	14.5687	3.60942
		8.97304	0.59985	8.85986	1.1847	11.8627	0.75723	12.0643	0.6452				12.9556	13.1802	16.3792	5.91148	14.5896	3.59605
		8.98598	0.55343	8.87264	1.48597	11.8798	0.71315	12.0817	0.56233				12.9742	9.53187	16.4029	5.64583	14.6105	3.90476
		8.99892	1.13814	8.88541	1.55529	11.8969	0.73575	12.0991	0.81377				12.9929	14.6294	16.4265	4.90177	14.6313	3.2115
		9.01186	0.97614	8.89819	0.93897	11.914	0.93747	12.1165	1.00344				13.0116	11.931	16.4501	9.70951	14.6522	3.15674
		9.0248	0.82425	8.91097	1.32777	11.9311	1.17546	12.1339	1.21767				13.0303	2.69469	16.4737	8.04847	14.6731	4.12368
		9.03774	0.75593	8.92375	1.02169	11.9482	0.66734	12.1513	0.82385				13.049	5.49762	16.4974	6.84863	14.694	4.01551
		9.05068	0.53181	8.93652	1.28428	11.9653	0.41245	12.1686	0.90637				13.0677	12.5329	16.521	6.5869	14.7149	4.89366
		9.06362	0.57185	8.9493	1.58607	11.9824	0.38006	12.186	0.75492				13.0863	13.2799	16.5446	5.90284	14.7358	3.06165
		9.07656	0.6902	8.96208	1.09002	11.9995	1.26003	12.2035	1.12927				13.105	12.6202	16.5682	9.083	14.7567	4.57929
		9.0895	0.68064	8.97485	1.50522	12.0166	0.76141	12.2209	0.66142				13.1237	14.0385	16.5918	9.38974	14.7776	4.19528
		9.10244	0.8521	8.98763	1.4594	12.0337	1.06317	12.2383	1.06582				13.1424	9.10019	16.6155	7.0508	14.7985	2.9339
		9.11538	0.77428	9.00041	0.82869	12.0509	1.00692	12.2556	0.6909				13.1611	6.30247	16.6391	5.75677	14.8194	3.67939
		9.12832	0.5528	9.01318	1.62134	12.0679	0.80235	12.273	1.03059				13.1798	11.6569	16.6627	6.11099	14.8403	3.98351
		9.14126	0.90164	9.02596	1.96949	12.0851	0.55705	12.2904	0.44802				13.1984	14.5572	16.6863	7.62959	14.8612	4.45581
		9.1542	0.98201	9.03873	2.28531	12.1022	0.82763	12.3078	0.54144				13.2171	7.29246	16.7099	6.52075	14.8821	4.41536
		9.16714	0.84489	9.05151	1.95015	12.1193	0.58717	12.3252	0.67661				13.2358	6.10063	16.7336	7.12704	14.903	2.81176
		9.18008	0.48577	9.06429	1.15342	12.1364	0.94017	12.3426	0.76226				13.2545	14.6935	16.7572	5.48634	14.9239	4.59212
		9.19302	0.52103	9.07706	1.54865	12.1535	0.60604	12.36	0.77082				13.2732	3.48278	16.7808	5.19573	14.9448	2.9027
		9.20596	0.78911	9.08984	1.44627	12.1706	0.48163	12.3774	0.92105				13.2919	5.5332	16.8044	7.43307	14.9657	4.14938
		9.21889	0.71668	9.10261	0.51481	12.1877	0.88274	12.3948	0.69961				13.3105	11.0576	16.828	5.44353	14.9866	4.23621
		9.23183	0.70305	9.11539	1.86187	12.2048	0.55843	12.4122	0.5635				13.3292	12.1626	16.8516	8.0368	15.0075	5.02767
		9.24477	0.95281	9.12816	0.78917	12.2219	0.66596	12.4296	0.71234				13.3479	15.3334	16.8753	6.99831	15.0283	4.12339
		9.25771	0.95836	9.14094	1.24096	12.239	1.35346	12.447	0.67683				13.3666	17.3966	16.8989	8.18182	15.0492	2.5331
		9.27065	1.02631	9.15371	1.6691	12.2561	0.8418	12.4644	0.77686				13.3852	7.9863	16.9225	6.15349	15.0701	3.56332
		9.28359	0.5352	9.16649	1.54761	12.2732	0.46319	12.4818	1.04173				13.4039	21.4844	16.9461	9.64074	15.091	3.82153
		9.29652	0.77925	9.17926	1.7459	12.2903	1.10232	12.4992	0.78517				13.4226	8.44604	16.9697	4.87863	15.1119	4.81285
		9.30946	0.79578	9.19204	1.85941	12.3074	0.95959	12.5166	0.68868				13.4413	9.35016	16.9933	8.70768	15.1328	3.92806
		9.3224	0.91592	9.20481	1.06498	12.3245	0.63149	12.534	1.07384				13.46	11.5513	17.017	5.0892	15.1537	4.23373
		9.33534	0.70521	9.21759	1.54147	12.3416	0.51785	12.5514	1.26599				13.4787	3.32311	17.0406	10.1076	15.1746	3.24282
		9.34828	0.93316	9.23036	1.88307	12.3587	0.88146	12.5688	0.71811				13.4973	9.89522	17.0642	6.57208	15.1955	4.12405
		9.36121	0.68014	9.24314	2.12107	12.3758	0.72066	12.5862	1.33849				13.516	7.24944	17.0878	11.6692	15.2164	4.53214
		9.37415	0.71176	9.25591	1.56973	12.3929	0.52194	12.6036	0.79423				13.5347	4.91161	17.1114	8.17229	15.2373	3.81984
		9.38709	0.73901	9.26869	2.46369	12.4101	0.46408	12.621	0.88494				13.5534	22.5091	17.135	7.57113	15.2582	4.65899
		9.40002	0.58631	9.28146	1.45994	12.4271	0.95542	12.6384	0.84139				13.5721	9.02037	17.1587	8.87943	15.279	4.06008
		9.41296	0.80054	9.29423	1.54376	12.4443	0.81665	12.6557	0.92356				13.5907	15.1097	17.1823	6.21421	15.2999	4.93717
		9.4259	0.78379	9.30701	1.46578	12.4614	1.01483	12.6731	1.06421				13.6094	7.00042	17.2059	3.57391	15.3208	4.70188
		9.43884	0.4971	9.31978	1.4866	12.4785	1.28969	12.6905	1.02729				13.6281	11.2329	17.2295	6.37067	15.3417	4.11167
		9.45177	0.56145	9.33255	1.42085	12.4956	1.13077	12.7079	1.16736				13.6468	14.2623	17.2531	6.61759	15.3626	2.20285
		9.46471	0.72208	9.34533	2.09354	12.5127	0.58216	12.7253	0.81696				13.6654	13.3563	17.2767	8.5014	15.3835	3.95821
		9.47764	0.69318	9.3581	2.08884	12.5298	1.04085	12.7427	0.70009				13.6841	14.6357	17.3003	6.34914	15.4044	4.01354
		9.49058	0.75704	9.37087	0.88715	12.5469	0.78874	12.7601	0.78238				13.7028	10.4556	17.324	8.41852	15.4253	3.37374
		9.50352	0.71982	9.38365	1.16547	12.564	1.2928	12.7775	1.01731				13.7215	21.0806	17.3476	5.02521	15.4462	4.1404
		9.51645	0.69162	9.39642	1.7501	12.5811	0.30364	12.7949	0.7149				13.7401	15.451	17.3712	7.13296	15.4671	4.60404
		9.52939	0.99798	9.40919	1.41573	12.5982	0.3761	12.8123	0.75185				13.7588	4.47376	17.3948	3.65246	15.488	3.74362
		9.54232	0.77003	9.42196	0.81718	12.6153	1.30981	12.8297	0.97401				13.7775	11.4741	17.4184	6.16661	15.5089	3.89906
		9.55526	0.95211	9.43474	2.14271	12.6324	0.5266	12.8471	0.81656				13.7962	10.8963	17.442	5.08358	15.5297	4.14652
		9.5682	0.96142	9.44751	1.90905	12.6495	1.51805	12.8644	1.13383				13.8149	7.16186	17.4656	7.65889	15.5506	2.8443
		9.58113	0.47534	9.46028	1.87223	12.6666	0.88683	12.8819	0.93197				13.8335	15.9639	17.4892	6.32777	15.5715	4.18972
		9.59407	0.65546	9.47305	1.44985	12.6837	0.89024	12.8992	1.47237				13.8522	8.7385	17.5129	6.87938	15.5924	3.89317
		9.607	0.88628	9.48583	1.47648	12.7008	1.2735	12.9166	0.70175				13.8709	13.9644	17.5365	4.39313	15.6133	3.54831
		9.61994	0.79842	9.4986	1.97909	12.7179	0.60637	12.934	1.11411				13.8896	13.0539	17.5601	8.86287	15.6342	4.74973
		9.63287	1.08174	9.51137	1.86074	12.735	0.76929	12.9514	1.25221				13.9082	8.72818	17.5837	6.08846	15.6551	3.95546
		9.64581	0.49079	9.52414	2.4941	12.7521	0.67399	12.9688	1.16018				13.9269	2.85531	17.6073	9.80164	15.676	3.76099
		9.65874	1.34137	9.53691	1.98047	12.7692	0.92749	12.9862	0.93662				13.9456	9.94334	17.6309	8.65799	15.6968	4.2962
		9.67168	0.82903	9.54968	2.51922	12.7863	1.22382	13.0036	0.86937				13.9643	15.2263	17.6545	6.02046	15.7177	4.19395
		9.68461	0.86614	9.56246	1.88576	12.8034	0.4543	13.021	1.00504				13.9829	12.2442	17.6781	5.95763	15.7386	4.25605
		9.69755	0.67815	9.57523	1.53908	12.8205	0.55408	13.0384	0.84214				14.0016	13.3424	17.7018	7.20443	15.7595	4.72883
		9.71048	0.41967	9.588	2.13739	12.8376	0.74594	13.0557	1.34218				14.0203	15.3207	17.7254	9.9835	15.7804	5.0569
		9.72341	0.52427	9.60077	1.44477	12.8547	0.79334	13.0731	1.02946				14.039	13.2644	17.749	7.7125	15.8013	4.46414
		9.73635	1.05337	9.61354	2.03011	12.8718	1.07247	13.0905	1.70053				14.0576	17.2037	17.7726	13.4225	15.8222	4.26694
		9.74928	1.02414	9.62631	1.3316	12.8889	1.45189	13.1079	1.09363				14.0763	16.0314	17.7962	8.44221	15.8431	3.51386
		9.76222	0.86749	9.63908	2.07598	12.906	0.65369	13.1253	0.56777				14.095	9.03062	17.8198	6.09173	15.864	4.66642
		9.77515	0.87775	9.65185	1.88938	12.9231	0.63026	13.1427	0.80807				14.1137	24.9946	17.8434	5.48536	15.8848	5.19945
		9.78808	1.15982	9.66462	2.41622	12.9402	0.37552	13.1601	0.72307				14.1323	5.89377	17.867	7.09458	15.9057	4.1228
		9.80102	0.6229	9.67739	1.4758	12.9573	1.25528	13.1775	0.93742				14.151	9.60652	17.8906	6.47871	15.9266	4.56222
		9.81395	0.64619	9.69016	1.54746	12.9744	1.16937	13.1949	1.16368				14.1697	21.5677	17.9142	10.0382	15.9475	3.88025
		9.82688	0.98728	9.70293	1.73718	12.9915	1.48573	13.2123	1.22296				14.1884	6.89937	17.9378	9.75882	15.9684	3.17882
		9.83982	1.04798	9.7157	1.30895	13.0086	1.31462	13.2296	1.19284				14.207	14.9326	17.9614	5.69344	15.9893	3.86897
		9.85275	0.58231	9.72847	1.67475	13.0257	1.52229	13.247	1.15336				14.2257	8.48719	17.9851	9.89637	16.0101	4.08826
		9.86568	0.62516	9.74124	1.00603	13.0428	1.34869	13.2644	0.7772				14.2444	15.5804	18.0087	2.70594	16.031	5.25989
		9.87861	0.90255	9.75401	1.65421	13.0599	1.52135	13.2818	0.99447				14.263	11.4909	18.0323	6.38915	16.0519	4.54037
		9.89155	1.09862	9.76678	2.65909	13.077	1.51321	13.2992	0.65309				14.2817	18.0259	18.0559	7.7273	16.0728	4.76958
		9.90448	1.13882	9.77955	1.8119	13.0941	1.32091	13.3166	0.60325				14.3004	4.4544	18.0795	8.3938	16.0937	5.30504
		9.91741	0.57512	9.79232	1.9377	13.1112	1.42027	13.334	1.19336				14.3191	19.2089	18.1031	8.50159	16.1146	4.12511
		9.93034	0.94385	9.80509	1.37776	13.1282	0.68213	13.3514	1.19104				14.3377	11.2522	18.1267	6.51267	16.1355	5.35793
		9.94327	0.79672	9.81786	2.78104	13.1454	1.25092	13.3688	1.31648				14.3564	12.8362	18.1503	8.01953	16.1563	4.51739
		9.95621	0.92525	9.83063	1.46408	13.1624	0.09353	13.3861	0.7848				14.3751	10.5809	18.1739	5.12561	16.1772	5.67533
		9.96914	1.49695	9.84339	1.0494	13.1795	1.15519	13.4035	1.08952				14.3938	6.48457	18.1975	8.43088	16.1981	5.62401
		9.98207	0.6715	9.85616	1.78672	13.1966	0.86396	13.4209	1.24721				14.4124	18.4612	18.2211	2.40312	16.219	4.88634
		9.995	0.58677	9.86893	1.93359	13.2137	0.52288	13.4383	1.55409				14.4311	0.0299	18.2447	10.948	16.2399	5.02016
		10.0079	0.9074	9.8817	2.2294	13.2308	1.0516	13.4557	1.15991				14.4498	6.91258	18.2683	5.39329	16.2608	5.80234
		10.0209	1.09866	9.89447	1.91067	13.2479	1.4248	13.4731	0.78874				14.4684	10.2741	18.2919	5.35873	16.2816	4.90162
		10.0338	0.76331	9.90724	1.63366	13.265	0.90966	13.4904	0.99465				14.4871	24.1719	18.3155	6.21455	16.3025	3.70493
		10.0467	0.98962	9.92	1.18518	13.2821	0.94211	13.5078	1.19868				14.5058	12.8181	18.3391	7.61349	16.3234	4.41977
		10.0597	0.75508	9.93277	2.45842	13.2992	1.0556	13.5252	0.55668				14.5244	9.40925	18.3627	7.7286	16.3443	3.73088
		10.0726	1.05931	9.94554	1.91692	13.3163	1.68006	13.5426	1.3264				14.5431	17.3599	18.3863	9.02054	16.3652	4.85716
		10.0855	1.48186	9.95831	2.08949	13.3334	1.32479	13.56	1.06244				14.5618	14.8834	18.4099	6.81034	16.3861	4.64908
		10.0984	0.99444	9.97107	1.28487	13.3505	0.68972	13.5774	1.29154				14.5805	10.6693	18.4336	9.6237	16.4069	3.5337
		10.1114	0.94448	9.98384	2.21241	13.3676	1.07269	13.5948	1.06389				14.5991	7.22251	18.4571	11.5102	16.4278	5.90432
		10.1243	0.7866	9.99661	1.73162	13.3847	1.25893	13.6121	0.86122				14.6178	16.089	18.4808	6.90004	16.4487	4.43981
		10.1372	0.77803	10.0094	1.95272	13.4018	0.8921	13.6295	0.88167				14.6365	17.8446	18.5044	9.81437	16.4696	5.07744
		10.1502	1.14022	10.0221	1.96182	13.4189	1.10854	13.6469	0.35155				14.6551	19.7179	18.528	6.63306	16.4905	5.18625
		10.1631	1.2229	10.0349	3.36286	13.436	1.1067	13.6643	0.62102				14.6738	2.73109	18.5516	6.54301	16.5114	3.04866
		10.176	1.14971	10.0477	1.01296	13.4531	0.83065	13.6817	1.6981				14.6925	-3.52362	18.5752	12.1567	16.5322	5.02611
		10.189	1.07022	10.0604	2.22867	13.4702	1.19564	13.6991	1.4781				14.7111	10.2642	18.5988	2.71051	16.5531	4.49552
		10.2019	1.1272	10.0732	1.25073	13.4872	0.6835	13.7165	1.04039				14.7298	11.2668	18.6224	12.0676	16.574	3.72992
		10.2148	0.86537	10.086	0.97993	13.5043	0.6344	13.7338	0.92191				14.7485	13.8061	18.646	6.38419	16.5949	4.02714
		10.2278	0.89358	10.0987	1.40502	13.5214	1.50325	13.7512	1.58849				14.7671	13.8117	18.6696	14.3837	16.6158	4.91681
		10.2407	0.56668	10.1115	1.51123	13.5385	0.70245	13.7686	1.36207				14.7858	15.6954	18.6932	9.1044	16.6366	4.962
		10.2536	1.17709	10.1243	1.8196	13.5556	0.96	13.786	1.33252				14.8045	18.0354	18.7168	11.2082	16.6575	4.70255
		10.2665	0.92734	10.137	0.5122	13.5727	0.78714	13.8034	1.22959				14.8231	17.263	18.7404	5.38104	16.6784	5.79552
		10.2795	1.00468	10.1498	1.92184	13.5898	1.71117	13.8208	0.87091				14.8418	9.32342	18.764	10.6387	16.6993	6.01432
		10.2924	0.8544	10.1626	2.37228	13.6069	2.062	13.8381	1.02424				14.8605	30.5347	18.7876	9.13118	16.7202	3.93419
		10.3053	1.08448	10.1753	2.79445	13.624	0.67195	13.8555	0.60006				14.8791	19.4951	18.8112	5.54093	16.741	4.04774
		10.3183	1.03655	10.1881	3.31465	13.6411	0.81045	13.8729	1.01582				14.8978	13.6626	18.8348	7.14719	16.7619	4.44917
		10.3312	1.23021	10.2009	1.69985	13.6582	1.60537	13.8903	0.83293				14.9165	27.6898	18.8584	6.92144	16.7828	5.3296
		10.3441	0.66029	10.2136	2.02028	13.6753	1.05066	13.9077	0.98514				14.9351	17.4748	18.882	8.42211	16.8037	3.25847
		10.357	1.0497	10.2264	1.91423	13.6923	1.74367	13.9251	1.3404				14.9538	10.8564	18.9056	4.49895	16.8246	5.43339
		10.37	1.08422	10.2392	1.9406	13.7094	0.64382	13.9424	1.4398				14.9725	20.5023	18.9292	8.97557	16.8454	5.34403
		10.3829	0.82473	10.2519	2.31506	13.7265	1.15066	13.9598	0.9476				14.9911	27.2391	18.9528	5.62155	16.8663	4.8975
		10.3958	0.91025	10.2647	2.08272	13.7436	0.86291	13.9772	0.6187				15.0098	0.73637	18.9764	3.25344	16.8872	5.76906
		10.4087	1.62975	10.2775	2.67631	13.7607	1.13251	13.9946	0.73792				15.0285	-3.51524	19	6.67171	16.9081	2.77022
		10.4217	1.18414	10.2902	0.92793	13.7778	0.77191	14.012	0.20109				15.0471	20.0724	19.0236	5.78205	16.929	4.45629
		10.4346	1.09155	10.303	1.9899	13.7949	0.71623	14.0293	0.69081				15.0658	18.0776	19.0471	4.43981	16.9498	4.53047
		10.4475	0.95836	10.3157	2.1147	13.812	1.31079	14.0467	0.57593				15.0845	25.4729	19.0708	4.11109	16.9707	5.78419
		10.4604	0.74971	10.3285	2.17293	13.8291	1.49342	14.0641	1.91928				15.1031	6.29963	19.0943	7.78396	16.9916	3.67435
		10.4734	1.08985	10.3413	2.57466	13.8462	0.64607	14.0815	1.44758				15.1218	11.6806	19.1179	13.2541	17.0125	5.55013
		10.4863	0.52688	10.354	2.27898	13.8633	0.72845	14.0989	1.47548				15.1405	21.303	19.1415	11.4959	17.0333	4.55307
		10.4992	1.62109	10.3668	1.68112	13.8803	1.13073	14.1162	0.57318				15.1591	24.2271	19.1651	4.34601	17.0542	4.77241
		10.5122	1.54459	10.3796	2.11985	13.8974	1.35524	14.1336	0.82723				15.1778	16.9784	19.1887	7.183	17.0751	4.67723
		10.5251	1.7135	10.3923	2.97744	13.9145	1.70971	14.151	1.89265				15.1965	11.7635	19.2123	6.68666	17.096	4.5451
		10.538	0.98185	10.4051	1.92237	13.9316	0.29831	14.1684	1.27282				15.2151	-1.80196	19.2359	6.97246	17.1168	4.26074
		10.5509	1.02925	10.4178	1.67651	13.9487	0.88274	14.1858	1.76169				15.2338	21.5162	19.2595	12.6332	17.1377	5.29232
		10.5639	1.03756	10.4306	2.91192	13.9658	0.84175	14.2031	0.8946				15.2524	25.7336	19.2831	3.94719	17.1586	5.22489
		10.5768	0.39458	10.4434	1.03199	13.9829	0.56302	14.2205	1.07666				15.2711	21.6086	19.3067	8.58798	17.1795	5.08436
		10.5897	0.63679	10.4561	2.01736	14	1.92715	14.2379	2.44395				15.2898	-2.10733	19.3303	9.52848	17.2004	4.36778
		10.6026	1.34144	10.4689	1.73375	14.017	1.42813	14.2553	1.74837				15.3084	14.2408	19.3539	9.77771	17.2212	6.40748
		10.6156	1.55179	10.4817	1.75764	14.0341	1.0934	14.2726	1.19503				15.3271	18.1618	19.3775	12.0951	17.2421	4.10964
		10.6285	0.73376	10.4944	1.70144	14.0512	0.95567	14.29	1.50792				15.3458	11.3812	19.4011	9.48981	17.263	5.01542
		10.6414	1.25131	10.5072	2.36129	14.0683	0.13824	14.3074	1.86719				15.3644	26.1777	19.4247	12.4297	17.2839	7.80503
		10.6543	1.68637	10.5199	1.06175	14.0854	0.77819	14.3248	0.9218				15.3831	12.9747	19.4483	4.14153	17.3047	5.85527
		10.6673	0.80246	10.5327	2.8186	14.1025	1.57481	14.3422	1.11311				15.4017	6.82948	19.4719	5.90035	17.3256	4.47624
		10.6802	1.07096	10.5455	1.93423	14.1196	1.29806	14.3595	-0.05954				15.4204	19.8139	19.4955	8.61078	17.3465	3.44711
		10.6931	0.60519	10.5582	2.63162	14.1367	1.67616	14.3769	0.973				15.439	10.4374	19.519	9.4763	17.3673	4.71941
		10.706	1.08833	10.571	3.14989	14.1538	1.2358	14.3943	0.89333				15.4577	22.5499	19.5426	14.5457	17.3882	4.60624
		10.719	1.58918	10.5838	1.89969	14.1708	1.13813	14.4117	0.50526				15.4764	34.0517	19.5662	2.0045	17.4091	3.05764
		10.7319	0.8371	10.5965	2.5255	14.1879	0.12153	14.429	1.22154				15.495	14.2225	19.5898	14.1742	17.43	6.00405
		10.7448	1.35232	10.6093	2.81636	14.205	1.65819	14.4464	1.92099				15.5137	15.4473	19.6134	6.14284	17.4508	6.29687
		10.7577	0.67503	10.622	1.7495	14.2221	1.94164	14.4638	1.03704				15.5323	28.3104	19.637	7.15838	17.4717	4.57304
		10.7707	0.8305	10.6348	1.68443	14.2392	1.98776	14.4812	1.02072				15.551	5.20355	19.6606	6.225	17.4926	4.54831
		10.7836	1.23954	10.6476	0.12633	14.2563	1.23788	14.4985	1.58262				15.5697	-2.60145	19.6842	12.0215	17.5135	5.70899
		10.7965	0.25746	10.6603	0.40389	14.2734	1.16842	14.5159	0.73247				15.5883	-0.57412	19.7078	6.33736	17.5343	4.68038
		10.8094	0.78774	10.6731	3.78206	14.2904	1.34536	14.5333	1.33695				15.607	1.8087	19.7314	12.4898	17.5552	4.53245
		10.8224	1.66686	10.6859	2.68594	14.3075	0.26162	14.5507	1.54177				15.6257	24.3004	19.755	18.3232	17.5761	5.0504
		10.8353	1.16133	10.6986	1.36903	14.3246	2.39516	14.568	1.77859				15.6443	16.6379	19.7785	8.79621	17.597	5.25771
		10.8482	1.69377	10.7114	4.13724	14.3417	1.62363	14.5854	0.66218				15.663	6.18208	19.8021	7.48621	17.6178	3.64476
		10.8611	0.3122	10.7241	2.8195	14.3588	2.11066	14.6028	2.74274				15.6816	14.063	19.8257	14.3781	17.6387	4.80595
		10.874	1.39532	10.7369	1.75088	14.3758	1.01653	14.6202	1.39564				15.7003	19.0492	19.8493	4.06998	17.6596	4.47965
		10.887	0.99138	10.7496	1.63412	14.3929	0.90061	14.6375	2.05218				15.7189	10.5938	19.8729	3.81818	17.6804	5.60704
		10.8999	1.93303	10.7624	3.44097	14.41	2.20453	14.6549	0.42985				15.7376	13.6571	19.8965	6.60999	17.7013	3.4036
		10.9128	1.14641	10.7752	2.58797	14.4271	0.70404	14.6723	2.08143				15.7563	12.4622	19.9201	18.1084	17.7222	5.23576
		10.9257	0.4734	10.7879	1.94484	14.4442	1.09457	14.6897	1.04471				15.7749	26.4559	19.9437	10.513	17.7431	5.57327
		10.9387	0.35197	10.8007	1.72283	14.4613	2.13075	14.707	1.26252				15.7936	2.56388	19.9672	0.87594	17.7639	5.69466
		10.9516	0.76019	10.8134	1.52338	14.4784	1.60366	14.7244	1.80417				15.8122	2.87319	19.9908	18.6913	17.7848	4.06535
		10.9645	0.63136	10.8262	0.21121	14.4954	2.05305	14.7418	1.88867				15.8309	25.8854	20.0144	5.47748	17.8057	5.75373
		10.9774	0.91364	10.839	2.24222	14.5125	-0.23906	14.7592	1.54191				15.8495	15.3403	20.038	10.8028	17.8265	4.58531
		10.9903	-0.17784	10.8517	1.48699	14.5296	2.23573	14.7765	1.41324				15.8682	24.0267	20.0616	15.1413	17.8474	4.1297
		11.0033	1.63961	10.8645	3.06674	14.5467	2.25475	14.7939	1.69617				15.8869	-8.14303	20.0852	15.7793	17.8683	5.91064
		11.0162	1.13421	10.8772	1.03429	14.5638	1.75672	14.8113	0.33671				15.9055	21.3251	20.1088	5.91775	17.8892	4.71092
		11.0291	1.46254	10.89	2.23544	14.5808	1.17098	14.8286	1.66823				15.9242	49.3261	20.1324	16.4948	17.91	5.15399
		11.042	1.32933	10.9027	0.64457	14.5979	0.14007	14.846	1.11573				15.9428	25.0727	20.1559	15.2481	17.9309	6.15541
		11.0549	1.43965	10.9155	2.21651	14.615	1.54023	14.8634	0.62524				15.9615	18.812	20.1795	1.97506	17.9518	5.18165
		11.0679	1.6021	10.9283	3.08498	14.6321	0.91995	14.8808	2.04296				15.9801	17.9298	20.2031	10.7006	17.9726	6.91979
		11.0808	1.45389	10.941	4.15467	14.6492	2.59303	14.8981	1.72131				15.9988	18.6034	20.2267	10.6319	17.9935	5.13309
		11.0937	0.84363	10.9538	0.77948	14.6663	1.76922	14.9155	0.41708				16.0174	-4.68341	20.2503	12.4289	18.0144	5.7156
		11.1066	1.1226	10.9665	5.31014	14.6833	-0.306	14.9329	2.70202				16.0361	-0.90528	20.2739	18.729	18.0352	5.57188
		11.1196	1.7744	10.9793	5.41641	14.7004	2.71114	14.9503	0.97209				16.0547	8.48163	20.2975	11.3234	18.0561	4.507
		11.1325	1.46637	10.9921	2.85309	14.7175	2.87434	14.9676	1.07497				16.0734	14.8604	20.321	2.41595	18.077	6.77679
		11.1454	1.01244	11.0048	1.91228	14.7346	2.31217	14.985	0.96771				16.0921	18.5533	20.3446	8.1193	18.0978	5.7742
		11.1583	0.40687	11.0176	2.06176	14.7517	0.89659	15.0024	3.05743				16.1107	11.2394	20.3682	17.823	18.1187	5.58447
		11.1712	2.07692	11.0303	3.83311	14.7687	0.70189	15.0197	2.40422				16.1294	16.2393	20.3918	10.2992	18.1396	5.12263
		11.1842	1.62307	11.0431	3.34155	14.7858	1.46383	15.0371	0.42266				16.148	2.80683	20.4154	19.5768	18.1604	6.24133
		11.1971	1.73567	11.0558	2.57263	14.8029	2.71917	15.0545	1.61911				16.1667	7.95894	20.4389	9.75195	18.1813	4.78578
		11.21	2.23253	11.0686	4.78192	14.82	2.70926	15.0718	1.47061				16.1853	5.11882	20.4625	1.21967	18.2022	3.98517
		11.2229	1.70755	11.0814	4.01651	14.8371	2.29305	15.0892	1.50134				16.204	4.23699	20.4861	7.63268	18.223	4.6935
		11.2358	0.44512	11.0941	0.92288	14.8541	2.33069	15.1066	0.25916				16.2226	-12.3227	20.5097	4.34129	18.2439	5.96623
		11.2487	0.3607	11.1069	1.20452	14.8712	1.83122	15.124	2.74369				16.2413	23.9124	20.5333	10.2615	18.2648	4.80877
		11.2617	0.43561	11.1196	4.40391	14.8883	0.2281	15.1413	2.07178				16.2599	7.51468	20.5569	-6.07363	18.2856	4.89738
		11.2746	0.76574	11.1324	1.39378	14.9054	0.9761	15.1587	1.16134				16.2786	30.4352	20.5804	1.245	18.3065	9.17122
		11.2875	2.4504	11.1451	0.36276	14.9224	-0.07431	15.1761	1.64905				16.2972	13.5343	20.604	3.85763	18.3274	5.73863
		11.3004	1.99872	11.1579	4.91744	14.9395	-0.51731	15.1934	3.2266				16.3159	18.1637	20.6276	13.3368	18.3482	4.67818
		11.3133	1.26061	11.1706	1.68488	14.9566	2.52805	15.2108	-0.23134				16.3345	-11.7654	20.6512	5.15183	18.3691	5.37849
		11.3262	2.25045	11.1834	1.61649	14.9737	0.81591	15.2282	1.61226				16.3532	27.3621	20.6748	10.0445	18.39	4.18438
		11.3392	1.55454	11.1961	3.29286	14.9908	1.55375	15.2455	2.44287				16.3718	30.3242	20.6983	7.71886	18.4108	5.64987
		11.3521	0.97317	11.2089	3.94788	15.0078	1.31016	15.2629	2.08621				16.3905	5.54627	20.7219	16.4807	18.4317	6.50838
		11.365	2.1577	11.2217	-0.51873	15.0249	0.06796	15.2803	0.40322				16.4092	25.3721	20.7455	-11.902	18.4526	6.39104
		11.3779	1.08327	11.2344	2.15367	15.042	-0.57298	15.2976	1.67724				16.4278	10.6585	20.7691	15.2406	18.4734	4.26813
		11.3908	1.53762	11.2472	3.34601	15.0591	1.54319	15.315	0.76523				16.4464	-5.6649	20.7927	12.3056	18.4943	5.22586
		11.4038	0.32573	11.2599	0.0705	15.0762	0.82565	15.3324	2.55455				16.4651	13.5315	20.8162	9.27116	18.5151	5.74235
		11.4167	1.7405	11.2727	2.50515	15.0932	0.9059	15.3497	0.86103				16.4838	17.6589	20.8398	9.1306	18.536	4.86048
		11.4296	1.4471	11.2854	2.25304	15.1103	0.9055	15.3671	1.44938				16.5024	16.1931	20.8634	-2.99892	18.5569	7.66046
		11.4425	2.18941	11.2982	5.0315	15.1274	-0.84678	15.3845	0.97011				16.521	-0.79606	20.887	21.9379	18.5777	5.38066
		11.4554	0.31285	11.3109	0.89741	15.1445	1.71941	15.4018	1.89074				16.5397	18.4015	20.9105	20.1885	18.5986	6.4146
		11.4683	1.42421	11.3237	-0.92036	15.1615	1.24025	15.4192	2.27337				16.5583	3.14495	20.9341	-4.38704	18.6195	3.24944
		11.4812	1.22312	11.3364	0.62787	15.1786	0.58872	15.4366	3.33338				16.577	-10.2791	20.9577	10.8807	18.6403	6.91922
		11.4942	0.63872	11.3492	2.26989	15.1957	-1.02468	15.4539	1.59716				16.5956	28.3369	20.9813	21.8545	18.6612	6.32826
		11.5071	1.70267	11.3619	1.75768	15.2128	0.70108	15.4713	3.13455				16.6143	16.0619	21.0049	19.678	18.6821	4.48395
		11.52	-0.60492	11.3747	0.95626	15.2298	-0.53898	15.4887	2.00144				16.6329	32.3363	21.0284	17.1071	18.7029	3.91506
		11.5329	1.48965	11.3874	0.6275	15.2469	1.11322	15.506	1.94024				16.6516	45.9076	21.052	23.9456	18.7238	6.80303
		11.5458	2.15671	11.4002	2.77207	15.264	0.49372	15.5234	1.60343				16.6702	13.0377	21.0756	6.08424	18.7447	5.39692
		11.5587	2.13019	11.413	5.94453	15.2811	2.90591	15.5407	1.86707				16.6889	-5.93327	21.0992	13.7574	18.7655	7.29821
		11.5717	2.11282	11.4257	-2.20431	15.2981	0.46447	15.5581	1.54574				16.7075	21.9456	21.1227	0.90693	18.7864	4.54691
		11.5846	2.41966	11.4385	1.44359	15.3152	0.99274	15.5755	0.54524				16.7262	14.6134	21.1463	-2.12177	18.8072	7.5502
		11.5975	1.6429	11.4512	3.91475	15.3323	1.67032	15.5928	3.06265				16.7448	28.1591	21.1699	12.2135	18.8281	5.93504
		11.6104	3.45366	11.464	-0.77673	15.3493	2.09385	15.6102	1.30272				16.7635	25.2613	21.1934	6.62659	18.8489	6.06594
		11.6233	1.13239	11.4767	1.74581	15.3664	0.77956	15.6276	2.68241				16.7821	-6.51947	21.217	20.0608	18.8698	5.3342
		11.6362	3.53835	11.4895	-1.63721	15.3835	-1.126	15.6449	2.60998				16.8008	3.24633	21.2406	17.8933	18.8907	4.4306
		11.6492	3.49949	11.5022	2.76649	15.4006	-1.90618	15.6623	2.88195				16.8194	26.0476	21.2642	18.3811	18.9115	4.91667
		11.6621	1.5963	11.515	1.36106	15.4176	1.24321	15.6797	1.1352				16.838	0.46027	21.2877	23.6756	18.9324	5.40139
		11.675	1.36976	11.5277	1.03108	15.4347	0.8946	15.697	1.68824				16.8567	-42.8499	21.3113	6.07551	18.9533	6.61694
			--											--			18.9741	5.78077
		--	--										--	--			18.995	4.94987
		--	--										--	--			19.0158	5.41744
		--	--										--	--			19.0367	5.26127
		--	--										--	--			19.0575	6.97507
		--	--										--	--			19.0784	7.06928
		--	--										--	--			19.0993	5.92766
		--	--										--	--			19.1201	5.53919
		--	--										--	--			19.141	3.43626
		--	--										--	--			19.1618	5.27497
		--	--										--	--			19.1827	6.27422
		--	--										--	--			19.2036	6.87923
		--	--										--	--			19.2244	4.77121
		--	--										--	--			19.2453	6.14986
		--	--										--	--			19.2661	4.70143
		--	--										--	--			19.287	3.8909
		--	--										--	--			19.3078	4.44075
		--	--										--	--			19.3287	5.95796
		--	--										--	--			19.3496	8.42609
		--	--										--	--			19.3704	5.25271
		--	--										--	--			19.3913	6.58827
		--	--										--	--			19.4121	6.15778
		--	--										--	--			19.433	6.47285
		--	--										--	--			19.4538	6.43897
		--	--										--	--			19.4747	6.38115
		--	--										--	--			19.4956	5.94362
		--	--										--	--			19.5164	5.48983
		--	--										--	--			19.5373	5.50118
		--	--										--	--			19.5581	7.63136
		--	--										--	--			19.579	8.236
		--	--										--	--			19.5998	5.69037
		--	--										--	--			19.6207	6.13206
		--	--										--	--			19.6415	4.9803
		--	--										--	--			19.6624	5.48153
		--	--										--	--			19.6832	5.84501
		--	--										--	--			19.7041	5.38898
		--	--										--	--			19.7249	6.78526
		--	--										--	--			19.7458	7.95637
		--	--										--	--			19.7666	6.33423
		--	--										--	--			19.7875	5.05301
		--	--										--	--			19.8083	5.51887
		--	--										--	--			19.8292	6.58636
		--	--										--	--			19.85	5.36642
		--	--										--	--
		--	--										--	--
		--	--										--	--
		--	--										--	--
		--	--										--	--
		--	--										--	--
		--	--										--	--
		--	--										--	--
		--	--										--	--
		--	--										--	--
		--	--										--	--
		--	--										--	--
		--	--										--	--
		--	--										--	--
		--	--										--	--
		--	--										--	--
		--	--										--	--
		--	--										--	--
		--	--										--	--
		--	--										--	--
		--	--										--	--
		--	--										--	--
		--	--										--	--
		--	--										--	--
		--	--										--	--
		--	--										--	--
		--	--										--	--
		--	--										--	--
		--	--										--	--
		--	--										--	--
		--	--										--	--
		--	--										--	--
		--	--										--	--
		--	--										--	--
		--	--										--	--
		--	--										--	--
		--	--										--	--
		--	--										--	--
		--	--										--	--
		--	--										--	--
		--	--										--	--
		--	--										--	--
		--	--										--	--
		--	--										--	--
		--	--										--	--
		--	--										--	--
		--	--										--	--
		--	--										--	--
		--	--										--	--
		--	--										--	--
		--	--										--	--
		--	--										--	--
		--	--										--	--
		--	--										--	--
		--	--										--	--
		--	--										--	--
		--	--										--	--
		--	--										--	--
		--	--										--	--
		--	--										--	--
		--	--										--	--
		--	--										--	--
		--	--										--	--
		--	--										--	--
		--	--										--	--
		--	--										--	--
		--	--										--	--
		--	--										--	--
		--	--										--	--
		--	--										--	--
		--	--										--	--
		--	--										--	--
		--	--										--	--
		--	--										--	--
		--	--										--	--
		--	--										--	--
		--	--										--	--
		--	--										--	--
		--	--										--	--
		--	--										--	--
		--	--										--	--
		--	--										--	--
		--	--										--	--
		--	--										--	--
		--	--										--	--
		--	--										--	--
		--	--										--	--
		--	--										--	--
		--	--										--	--
		--	--										--	--
		--	--										--	--
		--	--										--	--
		--	--										--	--
		--	--										--	--
		--	--										--	--
		--	--										--	--
		--	--										--	--
		--	--										--	--
		--	--										--	--
		--	--										--	--
		--	--										--	--
		--	--										--	--
		--	--										--	--
		--	--										--	--
		--	--										--	--
		--	--										--	--
		--	--										--	--
		--	--										--	--
		--	--										--	--
		--	--										--	--
		--	--										--	--
		--	--										--	--
		--	--										--	--
		--	--										--	--
		--	--										--	--
		--	--										--	--
		--	--										--	--
		--	--										--	--
		--	--										--	--
		--	--										--	--
		--	--										--	--
		--	--										--	--
		--	--										--	--
		--	--										--	--
		--	--										--	--
		--	--										--	--
		--	--										--	--
		--	--										--	--
		--	--										--	--
		--	--										--	--
		--	--										--	--
		--	--										--	--
		--	--										--	--
		--	--										--	--
		--	--										--	--
		--	--										--	--
		--	--										--	--
		--	--										--	--
		--	--										--	--
		--	--										--	--
		--	--										--	--
		--	--										--	--
		--	--										--	--
		--	--										--	--
		--	--										--	--
		--	--										--	--
		--	--										--	--
		--	--										--	--
		--	--										--	--
		--	--										--	--
		--	--										--	--
		--	--										--	--
		--	--										--	--
		--	--										--	--
		--	--										--	--
		--	--										--	--
		--	--										--	--
		--	--										--	--
		--	--										--	--
		--	--										--	--
		--	--										--	--
		--	--										--	--
		--	--										--	--
		--	--										--	--
		--	--										--	--
		--	--										--	--
		--	--										--	--
		--	--										--	--
		--	--										--	--
		--	--										--	--
		--	--										--	--
		--	--										--	--
		--	--										--	--
		--	--										--	--
		--	--										--	--
		--	--										--	--
		--	--										--	--
		--	--										--	--
		--	--										--	--
		--	--										--	--
		--	--										--	--
		--	--										--	--
		--	--										--	--
		--	--										--	--
		--	--										--	--
		--	--										--	--
		--	--										--	--
		--	--										--	--
		--	--										--	--
		--	--										--	--
		--	--										--	--
		--	--										--	--
		--	--										--	--
		--	--										--	--
		--	--										--	--
		--	--										--	--
		--	--										--	--
		--	--										--	--
		--	--										--	--
		--	--										--	--
		--	--										--	--
		--	--										--	--
		--	--										--	--
		--	--										--	--
		--	--										--	--
		--	--										--	--
		--	--										--	--
		--	--										--	--
		--	--										--	--
		--	--										--	--
		--	--										--	--
		--	--										--	--
		--	--										--	--
		--	--										--	--
		--	--										--	--
		--	--										--	--
		--	--										--	--
		--	--										--	--
		--	--										--	--
		--	--										--	--
		--	--										--	--
		--	--										--	--
		--	--										--	--
		--	--										--	--
		--	--										--	--
		--	--										--	--
		--	--										--	--
		--	--										--	--
		--	--										--	--
		--	--										--	--
		--	--										--	--
		--	--										--	--
		--	--										--	--
		--	--										--	--
		--	--										--	--
		--	--										--	--
		--	--										--	--
		--	--										--	--
		--	--										--	--
		--	--										--	--
		--	--										--	--
		--	--										--	--
		--	--										--	--
		--	--										--	--
		--	--										--	--
		--	--										--	--
		--	--										--	--
		--	--										--	--
		--	--										--	--
		--	--										--	--
		--	--										--	--
		--	--										--	--
		--	--										--	--
		--	--										--	--
		--	--										--	--
		--	--										--	--
		--	--										--	--
		--	--										--	--
		--	--										--	--
		--	--										--	--
		--	--										--	--
		--	--										--	--
		--	--										--	--
		--	--										--	--
		--	--										--	--
		--	--										--	--
		--	--										--	--
		--	--										--	--
		--	--										--	--
		--	--										--	--
		--	--										--	--
		--	--										--	--
		--	--										--	--
		--	--										--	--
		--	--										--	--
		--	--										--	--
		--	--										--	--
		--	--										--	--
		--	--										--	--
		--	--										--	--
		--	--										--	--
		--	--										--	--
		--	--										--	--
		--	--										--	--
		--	--										--	--
		--	--										--	--
		--	--										--	--
		--	--										--	--
		--	--										--	--
		--	--										--	--
		--	--										--	--
		--	--										--	--
		--	--										--	--
		--	--										--	--
		--	--										--	--
		--	--										--	--
		--	--										--	--
		--	--										--	--
		--	--										--	--
		--	--										--	--
		--	--										--	--
		--	--										--	--
		--	--										--	--
		--	--										--	--
		--	--										--	--
		--	--										--	--
		--	--										--	--
		--	--										--	--
		--	--										--	--
		--	--										--	--
		--	--										--	--
		--	--										--	--
		--	--										--	--
		--	--										--	--
		--	--										--	--
		--	--										--	--
		--	--										--	--
		--	--										--	--
		--	--										--	--
		--	--										--	--
		--	--										--	--
		--	--										--	--
		--	--										--	--
		--	--										--	--
		--	--										--	--
		--	--										--	--
		--	--										--	--
		--	--										--	--
		--	--										--	--
		--	--										--	--
		--	--										--	--
		--	--										--	--
		--	--										--	--
		--	--										--	--
		--	--										--	--
		--	--										--	--
		--	--										--	--
		--	--										--	--
		--	--										--	--
		--	--										--	--
		--	--										--	--
		--	--										--	--
		--	--										--	--
		--	--										--	--
		--	--										--	--
		--	--										--	--
		--	--										--	--
		--	--										--	--
		--	--										--	--
		--	--										--	--
		--	--										--	--
		--	--										--	--
		--	--										--	--
		--	--										--	--
		--	--										--	--
		--	--										--	--
		--	--										--	--
		--	--										--	--
		--	--										--	--
		--	--										--	--
		--	--										--	--
		--	--										--	--
		--	--										--	--
		--	--										--	--
		--	--										--	--
		--	--										--	--
		--	--										--	--
		--	--										--	--
		--	--										--	--
		--	--										--	--
		--	--										--	--
		--	--										--	--
		--	--										--	--
		--	--										--	--
		--	--										--	--
		--	--										--	--
		--	--										--	--
		--	--										--	--
		--	--										--	--
		--	--										--	--
		--	--										--	--
		--	--										--	--
		--	--										--	--
		--	--										--	--
		--	--										--	--
		--	--										--	--
		--	--										--	--
		--	--										--	--
		--	--										--	--
		--	--										--	--
		--	--										--	--
		--	--										--	--
		--	--										--	--
		--	--										--	--
		--	--										--	--
		--	--										--	--
		--	--										--	--
		--	--										--	--
		--	--										--	--
		--	--										--	--
		--	--										--	--
		--	--										--	--
		--	--										--	--
		--	--										--	--
		--	--										--	--
		--	--										--	--
		--	--										--	--
		--	--										--	--
		--	--										--	--
		--	--										--	--
		--	--										--	--
		--	--										--	--
		--	--										--	--
		--	--										--	--
		--	--										--	--
		--	--										--	--
		--	--										--	--
		--	--										--	--
		--	--										--	--
		--	--										--	--
		--	--										--	--
		--	--										--	--
		--	--										--	--
		--	--										--	--
		--	--										--	--
		--	--										--	--
		--	--										--	--
		--	--										--	--
		--	--										--	--
		--	--										--	--
		--	--										--	--
		--	--										--	--
		--	--										--	--
		--	--										--	--
		--	--										--	--
		--	--										--	--
		--	--										--	--
		--	--										--	--
		--	--										--	--
		--	--										--	--
		--	--										--	--
		--	--										--	--
		--	--										--	--
		--	--										--	--
		--	--										--	--
		--	--										--	--
		--	--										--	--
		--	--										--	--
		--	--										--	--
		--	--										--	--
		--	--										--	--
		--	--										--	--
		--	--										--	--
		--	--										--	--
		--	--										--	--
		--	--										--	--
		--	--										--	--
		--	--										--	--
		--	--										--	--
		--	--										--	--
		--	--										--	--
		--	--										--	--
		--	--										--	--
		--	--										--	--
		--	--										--	--
		--	--										--	--
		--	--										--	--
		--	--										--	--
		--	--										--	--
		--	--										--	--
		--	--										--	--
		--	--										--	--
		--	--										--	--
		--	--										--	--
		--	--										--	--
		--	--										--	--
		--	--										--	--
		--	--										--	--
		--	--										--	--
		--	--										--	--
		--	--										--	--
		--	--										--	--
		--	--										--	--
		--	--										--	--
		--	--										--	--
		--	--										--	--
		--	--										--	--
		--	--										--	--
		--	--										--	--
		--	--										--	--
		--	--										--	--
		--	--										--	--
		--	--										--	--
		--	--										--	--
		--	--										--	--
		--	--										--	--
		--	--										--	--
		--	--										--	--
		--	--										--	--
		--	--										--	--
		--	--										--	--
		--	--										--	--
		--	--										--	--
		--	--										--	--
		--	--										--	--
		--	--										--	--
		--	--										--	--
		--	--										--	--
		--	--										--	--
		--	--										--	--
		--	--										--	--
		--	--										--	--
		--	--										--	--
		--	--										--	--
		--	--										--	--
		--	--										--	--
		--	--										--	--
		--	--										--	--
		--	--										--	--
		--	--										--	--
		--	--										--	--
		--	--										--	--
		--	--										--	--
		--	--										--	--
		--	--										--	--
		--	--										--	--
		--	--										--	--
		--	--										--	--
		--	--										--	--
		--	--										--	--
		--	--										--	--
		--	--										--	--
		--	--										--	--
		--	--										--	--
		--	--										--	--
		--	--										--	--
		--	--										--	--
		--	--										--	--
		--	--										--	--
		--	--										--	--
		--	--										--	--
		--	--										--	--
		--	--										--	--
		--	--										--	--
		--	--										--	--
		--	--										--	--
		--	--										--	--
		--	--										--	--
		--	--										--	--
		--	--										--	--
		--	--										--	--
		--	--										--	--
		--	--										--	--
		--	--										--	--
		--	--										--	--
		--	--										--	--
		--	--										--	--
		--	--										--	--
		--	--										--	--
		--	--										--	--
		--	--										--	--
		--	--										--	--
		--	--										--	--
		--	--										--	--
		--	--										--	--
		--	--										--	--
		--	--										--	--
		--	--										--	--
		--	--										--	--
		--	--										--	--
		--	--										--	--
		--	--										--	--
		--	--										--	--
		--	--										--	--
		--	--										--	--
		--	--										--	--
		--	--										--	--
		--	--										--	--
		--	--										--	--
		--	--										--	--
		--	--										--	--
		--	--										--	--
		--	--										--	--
		--	--										--	--
		--	--										--	--
		--	--										--	--
		--	--										--	--
		--	--										--	--
		--	--										--	--
		--	--										--	--
		--	--										--	--
		--	--										--	--
		--	--										--	--
		--	--										--	--
		--	--										--	--
		--	--										--	--
		--	--										--	--
		--	--										--	--
		--	--										--	--
		--	--										--	--
		--	--										--	--
		--	--										--	--
		--	--										--	--
		--	--										--	--
		--	--										--	--
		--	--										--	--
		--	--										--	--
		--	--										--	--
		--	--										--	--
		--	--										--	--
		--	--										--	--
		--	--										--	--
		--	--										--	--
		--	--										--	--
		--	--										--	--
		--	--										--	--
		--	--										--	--
		--	--										--	--
		--	--										--	--
		--	--										--	--
		--	--										--	--
		--	--										--	--
		--	--										--	--
		--	--										--	--
		--	--										--	--
		--	--										--	--
		--	--										--	--
		--	--										--	--
		--	--										--	--
		--	--										--	--
		--	--										--	--
		--	--										--	--
		--	--										--	--
		--	--										--	--
		--	--										--	--
		--	--										--	--
		--	--										--	--
		--	--										--	--
		--	--										--	--
		--	--										--	--
		--	--										--	--
		--	--										--	--
		--	--										--	--
		--	--										--	--
		--	--										--	--
		--	--										--	--
		--	--										--	--
		--	--										--	--
		--	--										--	--
		--	--										--	--
		--	--										--	--
		--	--										--	--
		--	--										--	--
		--	--										--	--
		--	--										--	--
		--	--										--	--
		--	--										--	--
		--	--										--	--
		--	--										--	--
		--	--										--	--
		--	--										--	--
		--	--										--	--
		--	--										--	--
		--	--										--	--
		--	--										--	--
		--	--										--	--
		--	--										--	--
		--	--										--	--
		--	--										--	--
		--	--										--	--
		--	--										--	--
		--	--										--	--
		--	--										--	--
		--	--										--	--
		--	--										--	--
		--	--										--	--
		--	--										--	--
		--	--										--	--
		--	--										--	--
		--	--										--	--
		--	--										--	--
		--	--										--	--
		--	--										--	--
		--	--										--	--
		--	--										--	--
		--	--										--	--
		--	--										--	--
		--	--										--	--
		--	--										--	--
		--	--										--	--
		--	--										--	--
		--	--										--	--
		--	--										--	--
		--	--										--	--
		--	--										--	--
		--	--										--	--
		--	--										--	--
		--	--										--	--
		--	--										--	--
		--	--										--	--
		--	--										--	--
		--	--										--	--
		--	--										--	--
		--	--										--	--
		--	--										--	--
		--	--										--	--
		--	--										--	--
		--	--										--	--
		--	--										--	--
		--	--										--	--
		--	--										--	--
		--	--										--	--
		--	--										--	--
		--	--										--	--
		--	--										--	--
		--	--										--	--
		--	--										--	--
		--	--										--	--
		--	--										--	--
		--	--										--	--
		--	--										--	--
		--	--										--	--
		--	--										--	--
		--	--										--	--
		--	--										--	--
		--	--										--	--
		--	--										--	--
		--	--										--	--
		--	--										--	--
		--	--										--	--
		--	--										--	--
		--	--										--	--
		--	--										--	--
		--	--										--	--
		--	--										--	--
		--	--										--	--
		--	--										--	--
		--	--										--	--
		--	--										--	--
		--	--										--	--
		--	--										--	--
		--	--										--	--
		--	--										--	--
		--	--										--	--
		--	--										--	--
		--	--										--	--
		--	--										--	--
		--	--										--	--
		--	--										--	--
		--	--										--	--
		--	--										--	--
		--	--										--	--
		--	--										--	--
		--	--										--	--
		--	--										--	--
		--	--										--	--
		--	--										--	--
		--	--										--	--
		--	--										--	--
		--	--										--	--
		--	--										--	--
		--	--										--	--
		--	--										--	--
		--	--										--	--
		--	--										--	--
		--	--										--	--
		--	--										--	--
		--	--										--	--
		--	--										--	--
		--	--										--	--
		--	--										--	--
		--	--										--	--
		--	--										--	--
		--	--										--	--
		--	--										--	--
		--	--										--	--
		--	--										--	--
		--	--										--	--
		--	--										--	--
		--	--										--	--
		--	--										--	--
		--	--										--	--
		--	--										--	--
		--	--										--	--
		--	--										--	--
		--	--										--	--
		--	--										--	--
		--	--										--	--
		--	--										--	--
		--	--										--	--
		--	--										--	--
		--	--										--	--
		--	--										--	--
		--	--										--	--
		--	--										--	--
		--	--										--	--
		--	--										--	--
		--	--										--	--
		--	--										--	--
		--	--										--	--
		--	--										--	--
		--	--										--	--
		--	--										--	--
		--	--										--	--
		--	--										--	--
		--	--										--	--
		--	--										--	--
		--	--										--	--
		--	--										--	--
		--	--										--	--
		--	--										--	--
		--	--										--	--
		--	--										--	--
		--	--										--	--
		--	--										--	--
		--	--										--	--
		--	--										--	--
		--	--										--	--
		--	--										--	--
		--	--										--	--
		--	--										--	--
		--	--										--	--
		--	--										--	--
		--	--										--	--
		--	--										--	--
		--	--										--	--
		--	--										--	--
		--	--										--	--
		--	--										--	--
		--	--										--	--
		--	--										--	--
		--	--										--	--
		--	--										--	--
		--	--										--	--
		--	--										--	--
		--	--										--	--
		--	--										--	--
		--	--										--	--
		--	--										--	--
		--	--										--	--
		--	--										--	--
			--											--
		--	--										--	--
		--	--										--	--
		--	--										--	--
		--	--										--	--
		--	--										--	--
		--	--										--	--
		--	--										--	--
		--	--										--	--
		--	--										--	--
		--	--										--	--
		--	--										--	--
		--	--										--	--
		--	--										--	--
		--	--										--	--
		--	--										--	--
		--	--										--	--
		--	--										--	--
		--	--										--	--
		--	--										--	--
		--	--										--	--
		--	--										--	--
		--	--										--	--
		--	--										--	--
		--	--										--	--
		--	--										--	--
		--	--										--	--
		--	--										--	--
		--	--										--	--
		--	--										--	--
		--	--										--	--
		--	--										--	--
		--	--										--	--
		--	--										--	--
		--	--										--	--
		--	--										--	--
		--	--										--	--
		--	--										--	--
		--	--										--	--
		--	--										--	--
		--	--										--	--
		--	--										--	--
		--	--										--	--
		--	--										--	--
		--	--										--	--
		--	--										--	--
		--	--										--	--
		--	--										--	--
		--	--										--	--
		--	--										--	--
		--	--										--	--
		--	--										--	--
		--	--										--	--
		--	--										--	--
		--	--										--	--
		--	--										--	--
		--	--										--	--
		--	--										--	--
		--	--										--	--
		--	--										--	--
		--	--										--	--
		--	--										--	--
		--	--										--	--
		--	--										--	--
		--	--										--	--
		--	--										--	--
		--	--										--	--
		--	--										--	--
		--	--										--	--
		--	--										--	--
		--	--										--	--
		--	--										--	--
		--	--										--	--
		--	--										--	--
		--	--										--	--
		--	--										--	--
		--	--										--	--
		--	--										--	--
		--	--										--	--
		--	--										--	--
		--	--										--	--
		--	--										--	--
		--	--										--	--
		--	--										--	--
		--	--										--	--
		--	--										--	--
		--	--										--	--
		--	--										--	--
		--	--										--	--
		--	--										--	--
		--	--										--	--
		--	--										--	--
		--	--										--	--
		--	--										--	--
		--	--										--	--
		--	--										--	--
		--	--										--	--
		--	--										--	--
		--	--										--	--
		--	--										--	--
		--	--										--	--
		--	--										--	--
		--	--										--	--
		--	--										--	--
		--	--										--	--
		--	--										--	--
		--	--										--	--
		--	--										--	--
		--	--										--	--
		--	--										--	--
		--	--										--	--
		--	--										--	--
		--	--										--	--
		--	--										--	--
		--	--										--	--
		--	--										--	--
		--	--										--	--
		--	--										--	--
		--	--										--	--
		--	--										--	--
		--	--										--	--
		--	--										--	--
		--	--										--	--
		--	--										--	--
		--	--										--	--
		--	--										--	--
		--	--										--	--
		--	--										--	--
		--	--										--	--
		--	--										--	--
		--	--										--	--
		--	--										--	--
		--	--										--	--
		--	--										--	--
		--	--										--	--
		--	--										--	--
		--	--										--	--
		--	--										--	--
		--	--										--	--
		--	--										--	--
		--	--										--	--
		--	--										--	--
		--	--										--	--
		--	--										--	--
		--	--										--	--
		--	--										--	--
		--	--										--	--
		--	--										--	--
		--	--										--	--
		--	--										--	--
		--	--										--	--
		--	--										--	--
		--	--										--	--
		--	--										--	--
		--	--										--	--
		--	--										--	--
		--	--										--	--
		--	--										--	--
		--	--										--	--
		--	--										--	--
		--	--										--	--
		--	--										--	--
		--	--										--	--
		--	--										--	--
		--	--										--	--
		--	--										--	--
		--	--										--	--
		--	--										--	--
		--	--										--	--
		--	--										--	--
		--	--										--	--
		--	--										--	--
		--	--										--	--
		--	--										--	--
		--	--										--	--
		--	--										--	--
		--	--										--	--
		--	--										--	--
		--	--										--	--
		--	--										--	--
		--	--										--	--
		--	--										--	--
		--	--										--	--
		--	--										--	--
		--	--										--	--
		--	--										--	--
		--	--										--	--
		--	--										--	--
		--	--										--	--
		--	--										--	--
		--	--										--	--
		--	--										--	--
		--	--										--	--
		--	--										--	--
		--	--										--	--
		--	--										--	--
		--	--										--	--
		--	--										--	--
		--	--										--	--
		--	--										--	--
		--	--										--	--
		--	--										--	--
		--	--										--	--
		--	--										--	--
		--	--										--	--
		--	--										--	--
		--	--										--	--
		--	--										--	--
		--	--										--	--
		--	--										--	--
		--	--										--	--
		--	--										--	--
		--	--										--	--
		--	--										--	--
		--	--										--	--
		--	--										--	--
		--	--										--	--
		--	--										--	--
		--	--										--	--
		--	--										--	--
		--	--										--	--
		--	--										--	--
		--	--										--	--
		--	--										--	--
		--	--										--	--
		--	--										--	--
		--	--										--	--
		--	--										--	--
		--	--										--	--
		--	--										--	--
		--	--										--	--
[truncated: 1,537 more rows]

## Sheet: SAXS_fitting
		Fig.2e	PHR_monomer_dark				CraCRY_monomer_dark				CraCRY_monomer_lit
			q	experiment	model	residue	q	experiment	model	residue	q	experiment	model	residue
			0.02098	27.4782	27.5042	-0.06066	0.03019	37.0067	36.2378	2.67986	0.03019	80.1541	78.6619	2.46093
			0.02149	26.7428	27.3824	-1.45903	0.0307	36.9036	35.9095	3.66392	0.0307	78.2523	77.9312	0.5516
			0.022	26.4772	27.2584	-1.8488	0.03121	36.5428	35.5796	3.50259	0.03121	77.7889	77.1971	0.99092
			0.02251	26.53	27.1322	-1.31723	0.03172	35.6778	35.2483	1.598	0.03172	77.041	76.46	1.03684
			0.02302	26.3499	27.0038	-1.38619	0.03223	35.6751	34.9157	2.89156	0.03223	76.469	75.72	1.35548
			0.02353	26.6917	26.8734	-0.38871	0.03274	35.1049	34.5819	1.96889	0.03274	75.154	74.9776	0.31808
			0.02405	26.7286	26.7409	-0.02428	0.03326	34.9283	34.2471	2.73868	0.03326	73.5147	74.2329	-1.3304
			0.02456	26.629	26.6064	0.04911	0.03377	34.3453	33.9113	1.67322	0.03377	73.7485	73.4863	0.47489
			0.02507	26.5602	26.4699	0.1872	0.03428	33.7467	33.5747	0.69791	0.03428	72.7206	72.738	-0.03331
			0.02558	26.4073	26.3314	0.16426	0.03479	33.8362	33.2374	2.50421	0.03479	73.1594	71.9883	2.32973
			0.02609	25.9018	26.191	-0.61039	0.0353	33.2034	32.8996	1.23113	0.0353	71.603	71.2376	0.70747
			0.0266	25.8344	26.0487	-0.4259	0.03581	33.274	32.5613	2.98941	0.03581	70.914	70.486	0.841
			0.02712	26.4177	25.9046	1.19182	0.03632	32.3753	32.2227	0.6349	0.03632	69.7765	69.7339	0.0856
			0.02763	25.9536	25.7587	0.43576	0.03684	31.8774	31.8839	-0.028	0.03684	69.5528	68.9814	1.182
			0.02814	25.7586	25.6111	0.35569	0.03735	31.7218	31.545	0.76599	0.03735	68.3203	68.2289	0.19189
			0.02865	25.4346	25.4617	-0.06775	0.03786	31.3424	31.2061	0.58067	0.03786	67.7144	67.4766	0.47103
			0.02916	25.7483	25.3107	1.16317	0.03837	31.0779	30.8674	0.90159	0.03837	66.3494	66.7248	-0.78441
			0.02967	25.1666	25.158	0.02312	0.03888	30.332	30.5288	-0.83702	0.03888	65.1112	65.9738	-1.71724
			0.03019	25.3664	25.0029	0.97218	0.03939	30.4048	30.1907	0.99154	0.03939	64.9988	65.2236	-0.50912
			0.0307	25.1789	24.8448	0.93441	0.03991	29.5348	29.853	-1.46718	0.03991	64.1642	64.4747	-0.6516
			0.03121	24.8445	24.6853	0.44256	0.04042	29.5482	29.5147	0.1528	0.04042	63.6566	63.7245	-0.14887
			0.03172	24.8086	24.5243	0.80391	0.04093	29.164	29.1768	-0.05897	0.04093	62.9503	62.9754	-0.05682
			0.03223	23.8946	24.3618	-1.34737	0.04144	28.968	28.8397	0.59885	0.04144	62.418	62.2282	0.41339
			0.03274	23.8511	24.198	-0.99057	0.04195	28.231	28.5035	-1.30056	0.04195	61.6253	61.4832	0.32778
			0.03326	24.4283	24.0329	1.1948	0.04246	28.2592	28.1682	0.42521	0.04246	60.6865	60.7405	-0.12363
			0.03377	24.3713	23.8665	1.49233	0.04298	27.663	27.8339	-0.80846	0.04298	59.6828	60.0004	-0.71888
			0.03428	23.958	23.6989	0.77909	0.04349	27.536	27.5008	0.16365	0.04349	57.7102	59.2631	-3.43301
			0.03479	23.8993	23.53	1.18254	0.044	27.038	27.1689	-0.60499	0.044	58.1772	58.5288	-0.78082
			0.0353	23.6322	23.3601	0.86017	0.04451	26.5547	26.8383	-1.31531	0.04451	58.2513	57.7977	1.02022
			0.03581	23.2169	23.1889	0.0883	0.04502	26.557	26.5091	0.2195	0.04502	56.8884	57.07	-0.39322
			0.03632	22.6393	23.0168	-1.17925	0.04553	25.9665	26.1813	-1.05275	0.04553	55.3228	56.3458	-2.35285
			0.03684	23.0133	22.8436	0.5586	0.04605	25.7903	25.8551	-0.30148	0.04605	55.3713	55.6253	-0.57443
			0.03735	22.5468	22.6694	-0.40122	0.04656	24.9929	25.5305	-2.5608	0.04656	54.5601	54.9088	-0.80351
			0.03786	22.9108	22.4943	1.35379	0.04707	24.9488	25.2077	-1.24417	0.04707	53.5565	54.1963	-1.47658
			0.03837	22.5765	22.3182	0.8397	0.04758	24.3751	24.8865	-2.28671	0.04758	53.2079	53.4881	-0.62103
			0.03888	22.3471	22.1414	0.65654	0.04809	24.3249	24.5672	-1.17693	0.04809	53.0698	52.7843	0.67822
			0.03939	22.3237	21.9637	1.25072	0.0486	24.0073	24.2498	-1.12053	0.0486	51.0225	52.085	-2.41883
			0.03991	21.7961	21.7853	0.03611	0.04911	23.5644	23.9343	-1.73294	0.04911	50.8193	51.3904	-1.33524
			0.04042	21.6283	21.6049	0.07882	0.04963	23.709	23.6208	0.43623	0.04963	50.7679	50.7007	0.16202
			0.04093	21.824	21.4236	1.4012	0.05014	22.7466	23.3095	-2.69859	0.05014	49.1804	50.016	-1.98674
			0.04144	21.8804	21.2416	2.18617	0.05065	22.7675	23.0003	-1.13918	0.05065	48.5191	49.3368	-2.0172
			0.04195	21.6773	21.0591	2.17338	0.05116	22.2604	22.6933	-2.0549	0.05116	48.7375	48.6629	0.17553
			0.04246	20.4266	20.8761	-1.53922	0.05167	22.0354	22.3885	-1.76388	0.05167	46.8793	47.9942	-2.72192
			0.04298	20.1599	20.6925	-1.87628	0.05218	21.9251	22.086	-0.80535	0.05218	46.3222	47.3309	-2.47935
			0.04349	20.3832	20.5085	-0.43409	0.0527	21.6635	21.7858	-0.60046	0.0527	46.272	46.6731	-0.99152
			0.044	20.2038	20.3241	-0.41203	0.05321	21.325	21.4879	-0.83786	0.05321	45.5763	46.0209	-1.13943
			0.04451	20.0882	20.1393	-0.17546	0.05372	20.9761	21.1924	-1.08746	0.05372	44.7275	45.3745	-1.63797
			0.04502	20.126	19.9542	0.57165	0.05423	20.5796	20.8993	-1.67193	0.05423	44.5689	44.7338	-0.43489
			0.04553	19.9128	19.7688	0.52179	0.05474	20.155	20.6087	-2.34565	0.05474	44.2398	44.099	0.36493
			0.04605	20.0913	19.5832	1.7509	0.05525	20.4928	20.3206	0.88654	0.05525	43.1934	43.4702	-0.70096
			0.04656	19.3248	19.3974	-0.25813	0.05577	19.8977	20.035	-0.72878	0.05577	43.1569	42.8474	0.80708
			0.04707	19.3907	19.2114	0.63248	0.05628	19.3792	19.752	-1.99561	0.05628	42.3059	42.2307	0.19886
			0.04758	18.9473	19.0253	-0.26482	0.05679	19.2426	19.4715	-1.2405	0.05679	41.4744	41.6201	-0.38818
			0.04809	19.0515	18.8391	0.76671	0.0573	19.2444	19.1937	0.28094	0.0573	40.3819	41.0158	-1.73521
			0.0486	18.6707	18.6529	0.06155	0.05781	18.9109	18.9184	-0.04203	0.05781	40.7983	40.4177	1.03251
			0.04911	18.8623	18.4667	1.40067	0.05832	18.4417	18.6459	-1.14834	0.05832	39.8532	39.826	0.07716
			0.04963	18.4253	18.2805	0.52437	0.05883	18.1463	18.376	-1.2943	0.05883	38.9581	39.2406	-0.80348
			0.05014	18.1603	18.0941	0.23272	0.05935	17.9787	18.1088	-0.72486	0.05935	39.0196	38.6615	0.99782
			0.05065	17.864	17.9074	-0.15788	0.05986	17.8	17.8443	-0.25203	0.05986	38.0372	38.0889	-0.15089
			0.05116	17.7448	17.7208	0.08538	0.06037	17.4829	17.583	-0.57401	0.06037	37.5074	37.5244	-0.04852
			0.05167	17.2381	17.5344	-1.09782	0.06088	17.4443	17.3247	0.68988	0.06088	36.7171	36.9668	-0.72121
			0.05218	17.0313	17.3482	-1.16751	0.06139	16.9423	17.069	-0.73737	0.06139	36.3768	36.4156	-0.11391
			0.0527	17.7492	17.1623	2.14211	0.0619	16.8028	16.8161	-0.07675	0.0619	36.0399	35.8709	0.49188
			0.05321	16.8643	16.9767	-0.42563	0.06242	16.4655	16.5659	-0.58818	0.06242	35.1741	35.3326	-0.46486
			0.05372	16.4152	16.7915	-1.41316	0.06293	16.1822	16.3184	-0.84437	0.06293	35.294	34.8007	1.52161
			0.05423	16.2592	16.6066	-1.36058	0.06344	16.0318	16.0737	-0.24537	0.06344	34.2558	34.2753	-0.05711
			0.05474	16.0628	16.4222	-1.38363	0.06395	15.8149	15.8316	-0.10152	0.06395	33.7139	33.7563	-0.12997
			0.05525	16.1554	16.2382	-0.31909	0.06446	15.8837	15.5923	1.7191	0.06446	33.1234	33.2437	-0.34864
			0.05577	16.0305	16.0547	-0.09553	0.06497	15.346	15.3557	-0.05812	0.06497	32.8338	32.7375	0.28702
			0.05628	15.9591	15.8717	0.34528	0.06549	14.9736	15.1219	-0.88232	0.06549	32.7929	32.2377	1.68244
			0.05679	15.327	15.6892	-1.4524	0.066	14.7971	14.8907	-0.54236	0.066	31.8884	31.7444	0.41773
			0.0573	15.4594	15.5074	-0.19654	0.06651	14.8622	14.6623	1.20141	0.06651	31.8515	31.2574	1.79907
			0.05781	15.4784	15.3261	0.61979	0.06702	14.2198	14.4366	-1.25993	0.06702	30.3307	30.7767	-1.34482
			0.05832	15.1999	15.1455	0.2299	0.06753	14.1798	14.2135	-0.20364	0.06753	30.6568	30.3024	1.09884
			0.05883	14.9635	14.9656	-0.00872	0.06804	14.3234	13.9932	1.9539	0.06804	29.8453	29.8344	0.03182
			0.05935	14.6171	14.7864	-0.70202	0.06855	13.5298	13.7756	-1.41655	0.06855	29.3013	29.3726	-0.20709
			0.05986	15.1121	14.6079	2.1305	0.06907	13.4189	13.5606	-0.86477	0.06907	29.0053	28.9171	0.27389
			0.06037	14.6203	14.4301	0.80798	0.06958	13.3334	13.3483	-0.08843	0.06958	29.2749	28.4678	2.49446
			0.06088	14.4692	14.253	0.93533	0.07009	13.0654	13.1387	-0.44487	0.07009	28.3494	28.025	1.00657
			0.06139	13.7699	14.0767	-1.31776	0.0706	12.9266	12.9325	-0.03576	0.0706	27.6545	27.5902	0.20123
			0.0619	13.8482	13.9012	-0.22272	0.07111	12.6742	12.7289	-0.33346	0.07111	27.0544	27.1613	-0.32408
			0.06242	13.7322	13.7267	0.02333	0.07162	12.4186	12.5279	-0.66894	0.07162	27.1348	26.7383	1.25809
			0.06293	13.3829	13.553	-0.77922	0.07214	12.4715	12.3294	0.86477	0.07214	26.7443	26.3212	1.30312
			0.06344	13.3505	13.3803	-0.12707	0.07265	12.0722	12.1334	-0.37632	0.07265	26.444	25.9099	1.66653
			0.06395	12.7654	13.2086	-1.9776	0.07316	11.5967	11.94	-2.10023	0.07316	25.5864	25.5044	0.25967
			0.06446	12.8174	13.0378	-0.95791	0.07367	11.9831	11.7491	1.44796	0.07367	25.6438	25.1047	1.72263
			0.06497	12.8225	12.868	-0.19971	0.07418	11.5725	11.5606	0.07483	0.07418	25.0079	24.7105	0.96172
			0.06549	12.628	12.6992	-0.30961	0.07469	11.0565	11.3746	-1.94661	0.07469	24.9291	24.322	1.89508
			0.066	12.064	12.5315	-1.98024	0.0752	11.1548	11.191	-0.22483	0.0752	24.4068	23.9391	1.49922
			0.06651	12.0687	12.3648	-1.29687	0.07572	10.7143	11.0099	-1.86871	0.07572	23.9292	23.5616	1.20825
			0.06702	12.3181	12.1993	0.50324	0.07623	10.7471	10.8312	-0.54533	0.07623	23.7023	23.1896	1.73661
			0.06753	11.5748	12.0348	-2.04149	0.07674	10.6421	10.6548	-0.08346	0.07674	23.2968	22.8229	1.58651
			0.06804	11.7119	11.8715	-0.70401	0.07725	10.5159	10.4808	0.22613	0.07725	22.0745	22.4615	-1.29755
			0.06855	11.575	11.7094	-0.56175	0.07776	10.27	10.3092	-0.26106	0.07776	22.565	22.1055	1.56879
			0.06907	11.2131	11.5484	-1.50821	0.07827	10.1219	10.1399	-0.11847	0.07827	21.7155	21.7545	-0.13218
			0.06958	11.4328	11.3886	0.19347	0.07879	10.0992	9.97286	0.86281	0.07879	22.3236	21.4088	3.27006
			0.07009	11.2163	11.23	-0.0618	0.0793	9.887	9.80812	0.52977	0.0793	21.5962	21.0681	1.81598
			0.0706	10.9185	11.0729	-0.69153	0.07981	9.596	9.64563	-0.33427	0.07981	21.4166	20.7324	2.35607
			0.07111	10.6348	10.9169	-1.24719	0.08032	9.5281	9.48587	0.29197	0.08032	20.5846	20.4027	0.65722
			0.07162	10.7256	10.7623	-0.16818	0.08083	9.4309	9.32859	0.68429	0.08083	20.8233	20.0785	2.57766
			0.07214	10.656	10.6089	0.20784	0.08134	9.2887	9.17347	0.80013	0.08134	20.0901	19.759	1.18548
			0.07265	10.2075	10.4567	-1.13545	0.08186	9.127	9.02048	0.73046	0.08186	19.4236	19.4441	-0.0727
			0.07316	10.4239	10.3059	0.53085	0.08237	8.9409	8.86961	0.51065	0.08237	19.4475	19.1338	1.16277
			0.07367	10.5824	10.1563	1.92694	0.08288	8.5327	8.72082	-1.32637	0.08288	19.1155	18.8281	1.05413
			0.07418	9.96672	10.0081	-0.18866	0.08339	8.555	8.57411	-0.13266	0.08339	18.7348	18.5268	0.76322
			0.07469	9.86971	9.86124	0.03811	0.0839	8.3597	8.42944	-0.50478	0.0839	18.4415	18.2299	0.77932
			0.0752	9.52406	9.71569	-0.85114	0.08441	7.9634	8.28681	-2.30013	0.08441	17.7614	17.9374	-0.65143
			0.07572	9.40492	9.57149	-0.77366	0.08492	8.1202	8.14617	-0.1901	0.08492	18.0462	17.6491	1.50417
			0.07623	9.54581	9.42866	0.55638	0.08544	8.2513	8.00752	1.7431	0.08544	17.4899	17.365	0.46951
			0.07674	9.31231	9.28719	0.11939	0.08595	7.7621	7.87083	-0.77725	0.08595	17.1179	17.0851	0.12154
			0.07725	9.21922	9.14711	0.34175	0.08646	7.8305	7.73608	0.70548	0.08646	17.1202	16.8092	1.19102
			0.07776	9.10179	9.00842	0.45961	0.08697	7.6449	7.60325	0.30571	0.08697	16.444	16.5374	-0.35609
			0.07827	8.72882	8.87112	-0.69073	0.08748	7.4684	7.47232	-0.02903	0.08748	16.4873	16.2696	0.82107
			0.07879	8.6224	8.73523	-0.56268	0.08799	7.2698	7.34327	-0.53858	0.08799	15.734	16.0057	-1.0373
			0.0793	8.54914	8.60075	-0.25427	0.0885	7.1431	7.21608	-0.55722	0.0885	15.5877	15.7456	-0.62816
			0.07981	8.65792	8.46769	0.93715	0.08902	7.2268	7.09072	1.03818	0.08902	15.8388	15.4893	1.39882
			0.08032	8.13056	8.33634	-1.04308	0.08953	6.9481	6.96718	-0.14396	0.08953	15.4155	15.2368	0.69285
			0.08083	8.17153	8.20658	-0.17109	0.09004	7.2017	6.8455	2.71533	0.09004	15.0414	14.9881	0.21262
			0.08134	7.92454	8.07823	-0.77035	0.09055	6.851	6.72623	0.94141	0.09055	14.8203	14.7442	0.29638
			0.08186	8.1021	7.95131	0.75759	0.09106	6.4961	6.60869	-0.88182	0.09106	14.5762	14.5038	0.30019
			0.08237	8.08452	7.82583	1.32137	0.09157	6.6223	6.49286	0.99444	0.09157	14.106	14.2668	-0.6556
			0.08288	7.6124	7.70177	-0.46012	0.09209	6.353	6.37873	-0.19689	0.09209	13.7439	14.0333	-1.16602
			0.08339	7.48788	7.57914	-0.45511	0.0926	6.4087	6.26626	1.10771	0.0926	13.9138	13.8031	0.44945
			0.0839	7.20159	7.45796	-1.32609	0.09311	6.1077	6.15545	-0.37544	0.09311	13.6396	13.5762	0.2598
			0.08441	7.21904	7.33821	-0.61374	0.09362	6.0683	6.04627	0.17448	0.09362	13.3292	13.3525	-0.09594
			0.08492	7.15483	7.21989	-0.34615	0.09413	5.9998	5.93872	0.47167	0.09413	12.681	13.132	-1.82053
			0.08544	7.06733	7.10302	-0.18635	0.09464	5.7449	5.83276	-0.69504	0.09464	13.0756	12.9147	0.67045
			0.08595	7.10257	6.98759	0.59619	0.09515	5.7355	5.72838	0.05676	0.09515	12.8613	12.7005	0.67072
			0.08646	6.83485	6.87359	-0.21133	0.09567	5.2609	5.62557	-2.90125	0.09567	12.7372	12.4894	1.02792
			0.08697	6.78161	6.76104	0.10892	0.09618	5.4377	5.52431	-0.69004	0.09618	12.1468	12.2813	-0.56544
			0.08748	6.60525	6.64992	-0.24199	0.09669	5.3387	5.42459	-0.68557	0.09669	11.9082	12.0762	-0.68689
			0.08799	6.21893	6.54023	-1.7408	0.0972	5.2501	5.32637	-0.6138	0.0972	11.6835	11.874	-0.7973
			0.0885	6.4216	6.43198	-0.058	0.09771	5.0789	5.22966	-1.22857	0.09771	11.6829	11.6747	0.03543
			0.08902	6.4245	6.32516	0.55418	0.09822	5.1218	5.13443	-0.1023	0.09822	11.0522	11.4783	-1.78055
			0.08953	6.32083	6.21976	0.54802	0.09874	5.1422	5.04067	0.84412	0.09874	11.1439	11.2847	-0.61507
			0.09004	6.02494	6.11583	-0.50978	0.09925	5.0236	4.94836	0.61421	0.09925	11.0878	11.0939	-0.0263
			0.09055	5.79381	6.01381	-1.20573	0.09976	4.9049	4.85749	0.39283	0.09976	10.5611	10.9059	-1.51462
			0.09106	5.77747	5.91318	-0.76861	0.10027	4.7339	4.76837	-0.28483	0.10027	10.9811	10.7212	1.14406
			0.09157	5.38875	5.81395	-2.40691	0.10078	4.7046	4.68095	0.1942	0.10078	10.1651	10.5397	-1.63335
			0.09209	5.56472	5.71611	-0.85282	0.10129	4.75982	4.59489	1.39053	0.10129	10.2525	10.3608	-0.47777
			0.0926	5.77632	5.61965	0.88708	0.1018	4.4592	4.51019	-0.43298	0.1018	10.012	10.1845	-0.77633
			0.09311	5.83583	5.52457	1.77601	0.10232	4.579	4.42682	1.3102	0.10232	10.0843	10.0107	0.33795
			0.09362	5.47567	5.43087	0.25655	0.10283	4.4231	4.34477	0.65336	0.10283	9.51468	9.8394	-1.44116
			0.09413	5.41718	5.33853	0.44556	0.10334	4.3942	4.26403	1.08914	0.10334	9.67947	9.67056	0.03978
			0.09464	5.30778	5.24755	0.3483	0.10385	4.228	4.1846	0.37903	0.10385	9.13913	9.50417	-1.68449
			0.09515	5.1943	5.15793	0.21149	0.10436	3.9814	4.10643	-1.06454	0.10436	9.44653	9.34019	0.48433
			0.09567	5.10964	5.06965	0.23144	0.10487	4.0056	4.02954	-0.20921	0.10487	8.77888	9.17861	-1.84456
			0.09618	4.73876	4.98271	-1.42133	0.10538	4.124	3.95389	1.43321	0.10538	8.6312	9.01938	-1.76279
			0.09669	4.94576	4.8971	0.28065	0.1059	4.10801	3.87949	1.97634	0.1059	8.7502	8.8625	-0.52171
			0.0972	4.8204	4.81282	0.04453	0.10641	3.84936	3.80632	0.37345	0.10641	8.68165	8.70793	-0.12318
			0.09771	4.8135	4.72984	0.49881	0.10692	3.63913	3.73436	-0.8286	0.10692	8.37909	8.55565	-0.80852
			0.09822	4.65537	4.64818	0.04205	0.10743	3.6665	3.66361	0.02482	0.10743	8.01986	8.40565	-1.78409
			0.09874	4.56624	4.56781	-0.00936	0.10794	3.7671	3.59404	1.51893	0.10794	8.01324	8.25789	-1.14824
			0.09925	4.31355	4.48872	-1.04026	0.10845	3.65702	3.52565	1.15777	0.10845	7.57912	8.11235	-2.50263
			0.09976	4.18924	4.41091	-1.35918	0.10897	3.43031	3.45842	-0.24717	0.10896	7.39108	7.96902	-2.68778
			0.10027	4.61572	4.33463	1.70969	0.10948	3.47342	3.39236	0.71801	0.10948	7.66538	7.82788	-0.77109
			0.10078	4.46109	4.25983	1.19536	0.10999	3.36867	3.32742	0.36101	0.10999	7.24144	7.68889	-2.06606
			0.10129	4.11724	4.18626	-0.4198	0.1105	3.14712	3.26415	-1.0501	0.1105	7.43678	7.55321	-0.55592
			0.1018	4.13045	4.11391	0.10215	0.11101	3.27191	3.20199	0.62407	0.11101	7.5328	7.41962	0.54629
			0.10232	3.775	4.04277	-1.67465	0.11152	3.15228	3.14091	0.10024	0.11152	7.19933	7.28808	-0.42219
			0.10283	3.73278	3.97283	-1.45395	0.11203	3.19498	3.08089	1.02582	0.11203	6.9005	7.15859	-1.24023
			0.10334	3.92604	3.90408	0.13359	0.11255	3.04208	3.02193	0.18128	0.11255	6.8669	7.03111	-0.79988
			0.10385	3.86783	3.83651	0.19779	0.11306	2.84172	2.96401	-1.10017	0.11306	7.11258	6.90564	1.00114
			0.10436	3.86795	3.7701	0.60603	0.11357	2.83847	2.90712	-0.62661	0.11357	6.48307	6.78215	-1.46777
			0.10487	3.61262	3.70485	-0.5771	0.11408	3.08846	2.85125	2.12908	0.11408	6.37836	6.66063	-1.34014
			0.10538	3.40355	3.64075	-1.46506	0.11459	2.85571	2.7964	0.54705	0.11459	6.43495	6.54107	-0.52424
			0.1059	3.63384	3.57777	0.34961	0.1151	2.84296	2.74253	0.90553	0.1151	6.44156	6.42344	0.08737
			0.10641	3.57238	3.51592	0.35574	0.11561	2.88115	2.68965	1.74691	0.11561	6.25782	6.30774	-0.24881
			0.10692	3.47326	3.45518	0.11341	0.11613	2.66046	2.63774	0.20794	0.11613	6.28791	6.19395	0.45737
			0.10743	3.46066	3.39554	0.40715	0.11664	2.58439	2.58679	-0.02234	0.11664	6.35478	6.08205	1.36197
			0.10794	3.09803	3.33698	-1.52306	0.11715	2.65316	2.53679	1.09772	0.11715	5.9966	5.97203	0.12581
			0.10845	3.42236	3.2795	0.91077	0.11766	2.39412	2.48774	-0.8519	0.11766	5.70158	5.86387	-0.80546
			0.10896	3.23616	3.22307	0.08392	0.11817	2.39086	2.4396	-0.45129	0.11817	5.68	5.75755	-0.38948
			0.10948	3.16268	3.1677	-0.03222	0.11868	2.49395	2.39238	0.90848	0.11868	5.72322	5.65307	0.33708
			0.10999	3.23051	3.11336	0.7373	0.11919	2.35975	2.34606	0.1295	0.11919	5.61488	5.55041	0.32326
			0.1105	2.88881	3.06043	-1.11613	0.11971	2.23464	2.30064	-0.6382	0.11971	5.38563	5.44955	-0.32612
			0.11101	3.24967	3.00851	1.57343	0.12022	2.25073	2.25627	-0.05238	0.12022	5.42938	5.35093	0.3992
			0.11152	2.91646	2.95757	-0.26692	0.12073	2.17714	2.21302	-0.33966	0.12073	5.02129	5.25467	-1.18061
			0.11203	3.02578	2.90761	0.76637	0.12124	2.15353	2.1706	-0.16424	0.12124	5.1756	5.16012	0.07962
			0.11255	2.97289	2.8586	0.74145	0.12175	2.19098	2.12901	0.58438	0.12175	5.33416	5.06727	1.34132
			0.11306	2.71444	2.81054	-0.62732	0.12226	2.0738	2.08824	-0.13991	0.12226	5.05111	4.97609	0.3934
			0.11357	2.85139	2.76342	0.58608	0.12277	1.98238	2.04826	-0.62051	0.12277	4.26987	4.88658	-3.10051
			0.11408	2.61462	2.71722	-0.66603	0.12329	2.11916	2.00908	1.08074	0.12329	4.81524	4.79873	0.08744
			0.11459	2.57652	2.67192	-0.63661	0.1238	1.96187	1.97068	-0.086	0.1238	4.80899	4.7125	0.50986
			0.1151	2.73636	2.62753	0.71472	0.12431	1.9804	1.93305	0.45574	0.12431	4.64907	4.6279	0.10871
			0.11561	2.44597	2.58402	-0.92234	0.12482	1.76287	1.89618	-1.29804	0.12482	4.55318	4.54491	0.04377
			0.11613	2.74807	2.54138	1.35538	0.12533	1.77244	1.86005	-0.84752	0.12533	4.32077	4.46351	-0.74077
			0.11664	2.80576	2.4996	2.08033	0.12584	1.95869	1.82466	1.30435	0.12584	4.25246	4.38368	-0.69416
			0.11715	2.389	2.45867	-0.47422	0.12635	1.90096	1.79	1.07961	0.12635	4.49445	4.30542	1.01103
			0.11766	2.56187	2.41858	0.94575	0.12687	1.86399	1.75605	1.04723	0.12687	4.25032	4.2287	0.11577
			0.11817	2.41241	2.3793	0.22004	0.12738	1.5211	1.72281	-1.97821	0.12738	4.0886	4.15351	-0.34497
			0.11868	2.53416	2.34084	1.27605	0.12789	1.6949	1.69025	0.04563	0.12789	4.02364	4.07983	-0.295
			0.11919	2.62192	2.30318	2.17858	0.1284	1.86877	1.65838	2.08969	0.1284	3.7954	4.00765	-1.13796
			0.11971	2.46187	2.2663	1.35983	0.12891	1.63423	1.62718	0.06988	0.12891	4.08325	3.93696	0.78281
			0.12022	2.31657	2.23031	0.58894	0.12942	1.46327	1.59664	-1.31844	0.12942	3.95541	3.86772	0.45998
			0.12073	2.28671	2.19524	0.63125	0.12993	1.72449	1.56675	1.59325	0.12993	3.68702	3.79994	-0.61638
			0.12124	2.13941	2.16091	-0.15118	0.13045	1.40261	1.53775	-1.36419	0.13045	3.8642	3.73428	0.71512
			0.12175	2.46015	2.12731	2.25734	0.13096	1.56141	1.50939	0.5219	0.13096	3.7351	3.6701	0.34867
			0.12226	2.18293	2.09441	0.61867	0.13147	1.48886	1.48165	0.0717	0.13147	3.14928	3.60728	-2.42282
			0.12277	2.0853	2.06222	0.15643	0.13198	1.58511	1.45449	1.32736	0.13198	3.78035	3.54579	1.29484
			0.12329	1.8784	2.03071	-1.07071	0.13249	1.64643	1.42791	2.22297	0.13249	3.56427	3.48562	0.4333
			0.1238	2.17826	1.99989	1.25359	0.133	1.45264	1.4019	0.52326	0.133	3.54759	3.42675	0.66638
			0.12431	2.13226	1.96973	1.12417	0.13351	1.40983	1.37646	0.34184	0.13351	3.365	3.36918	-0.02323
			0.12482	2.15491	1.94022	1.52202	0.13403	1.36761	1.35156	0.16496	0.13403	3.22592	3.31286	-0.48294
			0.12533	2.09879	1.91136	1.30803	0.13454	1.32423	1.3272	-0.03056	0.13454	3.24238	3.2578	-0.08616
			0.12584	2.18161	1.88313	2.10801	0.13505	1.29938	1.30337	-0.04087	0.13505	3.10495	3.20398	-0.53967
			0.12635	1.83455	1.85552	-0.14823	0.13556	1.27704	1.28006	-0.03136	0.13556	3.38913	3.15137	1.32877
			0.12687	1.82971	1.82852	0.00847	0.13607	1.30788	1.25726	0.51845	0.13607	2.63684	3.09995	-2.55348
			0.12738	1.88189	1.80212	0.56181	0.13658	1.25432	1.23496	0.19767	0.13658	3.241	3.04972	1.06091
			0.12789	1.78829	1.77631	0.08466	0.13709	1.13568	1.21316	-0.80594	0.13709	3.30727	3.00065	1.72154
			0.1284	1.58785	1.75107	-1.18409	0.13761	1.16885	1.19183	-0.23778	0.13761	2.82023	2.95272	-0.73235
			0.12891	1.7902	1.7264	0.45498	0.13812	1.06429	1.17098	-1.10431	0.13812	3.20581	2.90591	1.68661
			0.12942	1.93699	1.70229	1.67081	0.13863	1.2	1.15058	0.51906	0.13863	3.02636	2.86021	0.93439
			0.12993	1.5185	1.67872	-1.15953	0.13914	1.31418	1.13064	1.93277	0.13914	3.10031	2.8156	1.60135
			0.13045	1.69335	1.65585	0.27216	0.13965	1.20785	1.11115	1.00522	0.13965	2.87901	2.77206	0.61597
			0.13096	1.62904	1.63352	-0.03243	0.14016	1.3435	1.09214	2.59424	0.14016	2.46907	2.72972	-1.44354
			0.13147	1.49003	1.6117	-0.87149	0.14067	1.17219	1.07368	1.04749	0.14067	2.75695	2.68871	0.39439
			0.13198	1.64943	1.59037	0.43138	0.14118	1.14247	1.05562	0.89178	0.14118	2.70094	2.64869	0.29406
			0.13249	1.60649	1.56952	0.27467	0.1417	0.9885	1.03795	-0.52781	0.1417	2.84856	2.60962	1.36496
			0.133	1.58372	1.54916	0.25727	0.14221	1.00332	1.02068	-0.18232	0.14221	2.50381	2.5715	-0.38968
			0.13351	1.58161	1.52925	0.38601	0.14272	0.99046	1.00379	-0.13988	0.14272	2.73703	2.53429	1.15645
			0.13403	1.58174	1.50981	0.53128	0.14323	1.09074	0.98726	1.10691	0.14323	2.86846	2.498	2.15405
			0.13454	1.57043	1.49082	0.59056	0.14374	1.16117	0.9711	1.94697	0.14374	2.2934	2.46258	-0.94453
			0.13505	1.43506	1.47226	-0.27357	0.14425	1.0143	0.9553	0.62432	0.14425	2.65219	2.42804	1.2961
			0.13556	1.62941	1.45413	1.31663	0.14476	0.74155	0.93984	-2.0885	0.14476	2.58852	2.39435	1.10508
			0.13607	1.34876	1.43643	-0.653	0.14528	0.72131	0.92473	-2.16543	0.14528	2.23533	2.36148	-0.7229
			0.13658	1.54838	1.41914	0.95853	0.14579	1.0557	0.90994	1.55249	0.14579	2.20308	2.32944	-0.71828
			0.13709	1.49847	1.40225	0.7171	0.1463	1.00452	0.89548	1.14424	0.1463	2.56712	2.29818	1.52055
			0.13761	1.35331	1.38575	-0.24248	0.14681	1.07606	0.88134	2.06383	0.14681	2.42841	2.26771	0.92667
			0.13812	1.47626	1.36965	0.79528	0.14732	1.01299	0.86751	1.54484	0.14732	2.27612	2.23799	0.21962
			0.13863	1.23466	1.35392	-0.89776	0.14783	0.64423	0.85398	-2.21748	0.14783	2.33785	2.20902	0.74004
			0.13914	1.30192	1.33856	-0.27724	0.14834	0.8427	0.84075	0.02079	0.14834	2.23608	2.18077	0.32425
			0.13965	1.44376	1.32357	0.89597	0.14886	0.74263	0.82781	-0.88177	0.14886	2.06441	2.15323	-0.49911
			0.14016	1.30148	1.30897	-0.05608	0.14937	0.83136	0.81515	0.17476	0.14937	2.20962	2.12638	0.48861
			0.14067	1.5944	1.29479	2.28612	0.14988	1.05273	0.80276	2.62994	0.14988	2.19164	2.10021	0.52043
			0.14118	1.21544	1.28094	-0.48699	0.15039	0.82383	0.79073	0.35232	0.15039	2.20569	2.07485	0.75632
			0.1417	1.12916	1.26742	-1.0603	0.1509	0.75014	0.77897	-0.30728	0.1509	2.22321	2.05017	1.01053
			0.14221	1.07854	1.25421	-1.33862	0.15141	0.81258	0.76747	0.48237	0.15141	1.87571	2.02609	-0.87851
			0.14272	1.24034	1.24132	-0.00753	0.15192	0.83414	0.7562	0.83989	0.15192	2.23035	2.00259	1.3357
			0.14323	1.33807	1.22873	0.84367	0.15243	0.75571	0.74517	0.11147	0.15243	2.14793	1.97965	0.96749
			0.14374	1.4493	1.21644	1.73431	0.15295	0.63873	0.73438	-1.02287	0.15295	1.88145	1.95727	-0.43711
			0.14425	1.49958	1.20444	2.2269	0.15346	0.83475	0.72381	1.17925	0.15346	2.20263	1.93542	1.53865
			0.14476	1.232	1.19273	0.30006	0.15397	0.80844	0.71345	1.00669	0.15397	2.20083	1.9141	1.65043
			0.14528	1.27329	1.18129	0.70302	0.15448	0.61546	0.70332	-0.94874	0.15448	2.21802	1.89328	1.91008
			0.14579	0.97572	1.17012	-1.49332	0.15499	0.78373	0.69339	0.95223	0.15499	1.32208	1.87295	-3.18216
			0.1463	1.52305	1.15922	2.74979	0.1555	0.7104	0.68367	0.28262	0.1555	1.88775	1.8531	0.19938
			0.14681	1.07586	1.14858	-0.55161	0.15601	0.62865	0.67414	-0.4886	0.15601	1.96286	1.83371	0.76944
			0.14732	1.25991	1.13819	0.92684	0.15653	0.50932	0.66481	-1.64134	0.15653	1.77115	1.81477	-0.25215
			0.14783	1.05419	1.12804	-0.55944	0.15704	0.66901	0.65567	0.14448	0.15704	1.73706	1.79627	-0.34371
			0.14834	1.21082	1.11814	0.71197	0.15755	0.69572	0.64672	0.51879	0.15755	1.51187	1.77819	-1.52877
			0.14886	1.21073	1.10848	0.75724	0.15806	0.61534	0.63794	-0.24637	0.15806	1.76827	1.76051	0.04623
			0.14937	1.2151	1.09904	0.8919	0.15857	0.55596	0.62934	-0.78206	0.15857	1.87511	1.74324	0.76276
			0.14988	1.0865	1.08983	-0.02528	0.15908	0.70115	0.62091	0.86319	0.15908	1.69285	1.72635	-0.1963
			0.15039	1.0345	1.08089	-0.35372	0.15959	0.57159	0.61265	-0.43889	0.15959	1.72868	1.70982	0.11049
			0.1509	1.03191	1.07218	-0.31066	0.1601	0.6091	0.60456	0.04857	0.1601	1.87593	1.69368	1.07211
			0.15141	1.10176	1.06367	0.29572	0.16062	0.52552	0.59669	-0.77136	0.16062	1.43903	1.67797	-1.40917
			0.15192	1.12681	1.05536	0.5564	0.16113	0.58361	0.58897	-0.0577	0.16113	1.68397	1.66258	0.12479
			0.15243	1.09466	1.04724	0.36434	0.16164	0.56334	0.5814	-0.19332	0.16164	1.93115	1.6475	1.64514
			0.15295	1.13441	1.03932	0.73274	0.16215	0.53802	0.57396	-0.38646	0.16215	1.79942	1.63271	0.97293
			0.15346	1.00787	1.03158	-0.18279	0.16266	0.50662	0.56667	-0.6467	0.16266	1.467	1.61822	-0.88646
			0.15397	1.11796	1.02402	0.71889	0.16317	0.57068	0.55951	0.12109	0.16317	1.55991	1.604	-0.25479
			0.15448	0.90237	1.01664	-0.887	0.16368	0.48955	0.55248	-0.67699	0.16368	1.61122	1.59006	0.1223
			0.15499	1.23617	1.00943	1.72434	0.1642	0.55917	0.54558	0.14919	0.16419	1.47273	1.57637	-0.6149
			0.1555	0.85626	1.00239	-1.1185	0.16471	0.51527	0.53881	-0.26078	0.16471	1.64906	1.56294	0.51661
			0.15601	1.06038	0.99551	0.51035	0.16522	0.6821	0.53216	1.62854	0.16522	1.70486	1.54974	0.90613
			0.15653	1.0558	0.9888	0.51155	0.16573	0.55345	0.52562	0.29847	0.16573	1.56201	1.53678	0.14916
			0.15704	0.95337	0.98224	-0.2231	0.16624	0.65015	0.5192	1.42648	0.16624	1.46158	1.52405	-0.37386
			0.15755	1.0598	0.97583	0.64348	0.16675	0.50112	0.5129	-0.12806	0.16675	1.26756	1.51153	-1.43456
			0.15806	0.83239	0.96957	-1.0811	0.16726	0.5084	0.5067	0.01847	0.16726	1.55714	1.49923	0.34524
			0.15857	1.12885	0.96346	1.27471	0.16777	0.31719	0.50062	-2.0057	0.16777	1.54233	1.48712	0.33052
			0.15908	1.08094	0.95749	0.96175	0.16829	0.43642	0.49464	-0.62939	0.16829	1.30199	1.47521	-1.00819
			0.15959	0.85791	0.95165	-0.72405	0.1688	0.49466	0.48876	0.06443	0.1688	1.5257	1.46349	0.37178
			0.1601	0.96372	0.94596	0.13637	0.16931	0.27298	0.48298	-2.25977	0.16931	1.45687	1.45195	0.02903
			0.16062	1.03244	0.94043	0.7208	0.16982	0.33361	0.4773	-1.56581	0.16982	1.25264	1.44059	-1.10326
			0.16113	0.93612	0.93503	0.00845	0.17033	0.39962	0.47175	-0.80871	0.17033	1.2983	1.42946	-0.78656
			0.16164	0.66748	0.92974	-2.00024	0.17084	0.75095	0.46632	3.08936	0.17084	1.42685	1.41852	0.04955
			0.16215	0.98748	0.92458	0.48406	0.17135	0.35574	0.46097	-1.15563	0.17135	1.35666	1.40772	-0.30333
			0.16266	0.8405	0.91953	-0.61668	0.17186	0.4286	0.45571	-0.29537	0.17186	1.3489	1.39707	-0.28747
			0.16317	1.09074	0.9146	1.35978	0.17238	0.32406	0.45053	-1.36174	0.17238	1.33581	1.38656	-0.30135
			0.16368	0.99249	0.90977	0.6459	0.17289	0.2409	0.44543	-2.28894	0.17289	0.99343	1.37618	-2.33509
			0.16419	1.03858	0.90506	1.05269	0.1734	0.47267	0.44041	0.3523	0.1734	1.1783	1.36593	-1.12082
			0.16471	0.801	0.90044	-0.7824	0.17391	0.57624	0.43547	1.55757	0.17391	1.14844	1.3558	-1.25301
			0.16522	0.89207	0.89593	-0.0306	0.17442	0.48176	0.4306	0.56004	0.17442	1.28676	1.34579	-0.35494
			0.16573	1.03195	0.89152	1.09087	0.17493	0.42606	0.4258	0.00274	0.17493	1.25387	1.3359	-0.47536
			0.16624	1.09782	0.88721	1.65448	0.17544	0.36282	0.42108	-0.63469	0.17544	1.28282	1.32611	-0.26011
			0.16675	0.70595	0.88299	-1.38637	0.17595	0.49011	0.41643	0.77505	0.17595	1.02763	1.31644	-1.66588
			0.16726	0.70329	0.87887	-1.38618	0.17647	0.37704	0.41184	-0.37863	0.17647	1.47953	1.30687	1.02488
			0.16777	0.96757	0.87483	0.73497	0.17698	0.41703	0.40733	0.10191	0.17698	1.17953	1.2974	-0.6796
			0.16829	0.74675	0.87089	-0.96464	0.17749	0.45758	0.40287	0.58372	0.17749	0.80406	1.28803	-2.81841
			0.1688	0.90789	0.86703	0.32152	0.178	0.38409	0.39848	-0.15331	0.178	1.20874	1.27876	-0.40695
			0.16931	0.88649	0.86325	0.18079	0.17851	0.37026	0.39416	-0.25069	0.17851	1.39073	1.26958	0.6934
			0.16982	0.85413	0.85956	-0.04266	0.17902	0.31234	0.38989	-0.82153	0.17902	1.23178	1.2605	-0.16517
			0.17033	0.97912	0.85596	0.988	0.17953	0.35681	0.38569	-0.30457	0.17953	1.39154	1.2515	0.80357
			0.17084	0.68745	0.85244	-1.30296	0.18004	0.39761	0.38155	0.17032	0.18004	1.29671	1.2426	0.31496
			0.17135	1.0641	0.849	1.69342	0.18056	0.47418	0.37752	1.01753	0.18056	0.97891	1.23391	-1.45631
			0.17186	1.02751	0.84562	1.43649	0.18107	0.41937	0.37354	0.47516	0.18107	1.01958	1.22529	-1.16464
			0.17238	0.94008	0.84232	0.7539	0.18158	0.34859	0.36961	-0.22599	0.18158	1.25469	1.21674	0.22233
			0.17289	0.73448	0.83909	-0.84158	0.18209	0.30787	0.36573	-0.60888	0.18209	1.37799	1.20826	0.95934
			0.1734	0.70194	0.83592	-1.05479	0.1826	0.19848	0.36191	-1.75417	0.1826	1.19241	1.19986	-0.04366
			0.17391	0.97101	0.83282	1.10201	0.18311	0.07882	0.35813	-2.90419	0.18311	1.35878	1.19152	0.94059
			0.17442	0.77434	0.82979	-0.43964	0.18362	0.24652	0.35439	-1.12633	0.18362	0.79673	1.18325	-2.19274
			0.17493	0.80393	0.82681	-0.17586	0.18413	0.24836	0.35071	-1.08013	0.18413	1.06745	1.17505	-0.62372
			0.17544	0.66167	0.8239	-1.27176	0.18464	0.42292	0.34707	0.79453	0.18464	0.75157	1.16691	-2.34297
			0.17595	0.82497	0.82104	0.03005	0.18516	0.24369	0.34347	-1.07123	0.18516	1.18403	1.15884	0.14696
			0.17647	0.68204	0.81824	-1.05408	0.18567	0.48229	0.33992	1.49834	0.18567	0.79321	1.15083	-2.04325
			0.17698	0.67734	0.8155	-1.05347	0.18618	0.32942	0.33641	-0.07554	0.18618	0.98426	1.14288	-0.9329
			0.17749	0.95812	0.81281	1.12373	0.18669	0.23872	0.33295	-1.01256	0.18669	1.29458	1.135	0.93346
			0.178	0.72392	0.81018	-0.65447	0.1872	0.46535	0.32952	1.46843	0.1872	0.94748	1.12718	-1.06732
			0.17851	0.64467	0.8076	-1.22145	0.18771	0.34479	0.32613	0.20038	0.18771	1.04886	1.11942	-0.41281
			0.17902	0.82383	0.80507	0.14278	0.18822	0.33876	0.32279	0.17345	0.18822	1.07511	1.11172	-0.216
			0.17953	0.73472	0.80259	-0.51698	0.18873	0.30788	0.31948	-0.12686	0.18873	1.17591	1.10408	0.42904
			0.18004	0.77607	0.80016	-0.18295	0.18925	0.33957	0.31621	0.25446	0.18925	1.14688	1.0965	0.29574
			0.18056	0.67226	0.79779	-0.94493	0.18976	0.16824	0.31298	-1.56992	0.18976	0.67952	1.08899	-2.42207
			0.18107	0.65022	0.79546	-1.07381	0.19027	0.10016	0.30981	-2.29895	0.19027	0.90661	1.08161	-1.04544
			0.18158	0.64401	0.79318	-1.1557	0.19078	0.35199	0.3067	0.49675	0.19078	1.29476	1.07435	1.30733
			0.18209	0.75091	0.79093	-0.30198	0.19129	0.35226	0.30362	0.54432	0.19129	0.94591	1.06715	-0.74807
			0.1826	0.67648	0.78874	-0.87007	0.1918	0.39755	0.30058	1.05768	0.1918	0.89495	1.06	-0.9757
			0.18311	0.7559	0.78658	-0.22945	0.19231	0.15666	0.29757	-1.54151	0.19231	1.01777	1.0529	-0.21103
			0.18362	0.72324	0.78446	-0.45561	0.19282	0.26775	0.29459	-0.29736	0.19282	1.17608	1.04585	0.78428
			0.18413	0.86941	0.78238	0.6606	0.19333	0.25472	0.29164	-0.40101	0.19333	1.08012	1.03885	0.2469
			0.18464	0.61262	0.78033	-1.26798	0.19385	0.35291	0.28872	0.71719	0.19385	0.6249	1.0319	-2.50229
			0.18516	0.87401	0.77833	0.73923	0.19436	0.23294	0.28583	-0.57726	0.19436	0.83396	1.02501	-1.13525
			0.18567	0.63081	0.77636	-1.09929	0.19487	0.12479	0.28297	-1.7849	0.19487	1.09645	1.01817	0.48071
			0.18618	0.69709	0.77442	-0.60423	0.19538	0.25487	0.28013	-0.28259	0.19538	0.84181	1.01137	-1.04419
			0.18669	0.55098	0.77252	-1.70495	0.19589	0.25691	0.27733	-0.22877	0.19589	0.47659	1.00463	-3.27463
			0.1872	0.78748	0.77065	0.12874	0.1964	0.3231	0.27455	0.54359	0.1964	1.07504	0.99794	0.46879
			0.18771	0.80238	0.76882	0.25886	0.19691	0.28353	0.2718	0.12995	0.19691	0.68811	0.99131	-1.86313
			0.18822	0.84	0.76701	0.56964	0.19742	0.24791	0.26908	-0.23928	0.19742	0.85696	0.98472	-0.79429
[truncated: 103 more rows]

[truncated: 1 more sheets: SAXS_distribution]
